# Supplementary material for: Caspase-9 Is a Positive Regulator of Osteoblastic Cell Migration Identified by diaPASEF Proteomics
Source: J Proteome Res. 2024 Mar 18;23(8):2999–3011. doi: 10.1021/acs.jproteome.3c00641 (PMC11301665; doi:10.1021/acs.jproteome.3c00641)
Supplement: Supplementary file 1 — pr3c00641_si_001.xlsx [file pr3c00641_si_001.xlsx]

## Sheet: Supplementary_Data_1
Supplementary Data 1. The m/z precursor range windows used for diaPASEF.
ExpType	Repetitions	KA	m1	m2	CEA	KB	m3	m4	CEB	Steps
MS1	1	-	-	-	-	-	-	-	-	-
PASEF	1	0.6	400	426	100	1.15	750	776	100	2
PASEF	1	0.62	425	451	100	1.17	775	801	100	2
PASEF	1	0.64	450	476	100	1.19	800	826	100	2
PASEF	1	0.66	475	501	100	1.2	825	851	100	2
PASEF	1	0.68	500	526	100	1.22	850	876	100	2
PASEF	1	0.7	525	551	100	1.24	875	901	100	2
PASEF	1	0.72	550	576	100	1.26	900	926	100	2
PASEF	1	0.74	575	601	100	1.28	925	951	100	2
PASEF	1	0.76	600	626	100	1.3	950	976	100	2
PASEF	1	0.78	625	651	100	1.32	975	1001	100	2
PASEF	1	0.8	650	676	100	1.34	1000	1026	100	2
PASEF	1	0.81	675	701	100	1.36	1025	1051	100	2
PASEF	1	0.83	700	726	100	1.38	1050	1076	100	2
PASEF	1	0.85	725	751	100	1.4	1075	1101	100	2
