# Supplementary material for: Caspase-9 Is a Positive Regulator of Osteoblastic Cell Migration Identified by diaPASEF Proteomics
Source: J Proteome Res. 2024 Mar 18;23(8):2999–3011. doi: 10.1021/acs.jproteome.3c00641 (PMC11301665; doi:10.1021/acs.jproteome.3c00641)
Supplement: Supplementary file 3 — pr3c00641_si_003.xlsx [file pr3c00641_si_003.xlsx]

## Sheet: Supplementary_Data_4A_all
Supplementary Data 4A. Mass spectrometry protein group level data from total proteome experiment for all comparisons of protein levels in MC3T3-E1 Casp9 KO clones (A6, B1) and wt cell line compared to control mock cell line.
Comparison (group1/group2)	Group	ProteinGroups	AVG Log2 Ratio	Absolute AVG Log2 Ratio	Pvalue	Qvalue	# of Ratios	UniProtIds	Genes	ProteinDescriptions	ProteinNames	# Unique Total Peptides	% Change	Ratio	Condition Numerator	Condition Denominator	GO Cellular Component	GO Molecular Function	GO Biological Process
Mock / B1	Q61879	Q61879	1.26779	1.26779	2.93031e-18	2.55582e-14	16	Q61879	Myh10	Myosin-10	MYH10_MOUSE	173	140.793	2.40793	Mock	B1	NaN	NaN	NaN
B1 / A6	Q9QZL0	Q9QZL0	2.45113	2.45113	3.94714e-17	8.60675e-14	16	Q9QZL0	Ripk3	Receptor-interacting serine/threonine-protein kinase 3	RIPK3_MOUSE	14	446.844	5.46844	B1	A6	NaN	NaN	NaN
Mock / A6	O35280	O35280	1.17606	1.17606	8.17513e-16	9.89554e-13	16	O35280	Chek1	Serine/threonine-protein kinase Chk1	CHK1_MOUSE	7	125.959	2.25959	Mock	A6	NaN	NaN	NaN
Mock / A6	O35474	O35474	2.22537	2.22537	1.248e-15	9.89554e-13	16	O35474	Edil3	EGF-like repeat and discoidin I-like domain-containing protein 3	EDIL3_MOUSE	10	367.632	4.67632	Mock	A6	NaN	NaN	NaN
Mock / B1	P46735	P46735	0.764517	0.764517	1.22758e-15	9.89554e-13	16	P46735	Myo1b	Unconventional myosin-Ib	MYO1B_MOUSE	48	69.8802	1.6988	Mock	B1	NaN	NaN	NaN
Mock / A6	Q64449	Q64449	1.15607	1.15607	1.16082e-15	9.89554e-13	16	Q64449	Mrc2	C-type mannose receptor 2	MRC2_MOUSE	45	122.85	2.2285	Mock	A6	NaN	NaN	NaN
Mock / A6	Q9D7X3	Q9D7X3	1.83772	1.83772	9.207e-16	9.89554e-13	16	Q9D7X3	Dusp3	Dual specificity protein phosphatase 3	DUS3_MOUSE	6	257.444	3.57444	Mock	A6	NaN	NaN	NaN
Mock / A6	O08842	O08842	2.32995	2.32995	2.07368e-15	1.39128e-12	16	O08842	Gfra2	GDNF family receptor alpha-2	GFRA2_MOUSE	8	402.788	5.02788	Mock	A6	NaN	NaN	NaN
Mock / A6	Q5DTU0	Q5DTU0	1.34784	1.34784	4.12913e-15	2.12132e-12	16	Q5DTU0	Afap1l2	Actin filament-associated protein 1-like 2	AF1L2_MOUSE	28	154.531	2.54531	Mock	A6	NaN	NaN	NaN
Mock / B1	Q60760	Q60760	1.47367	1.47367	4.11374e-15	2.12132e-12	16	Q60760	Grb10	Growth factor receptor-bound protein 10	GRB10_MOUSE	25	177.727	2.77727	Mock	B1	NaN	NaN	NaN
Mock / A6	Q9D0F3	Q9D0F3	-0.718248	0.718248	4.13466e-15	2.12132e-12	16	Q9D0F3	Lman1	Protein ERGIC-53	LMAN1_MOUSE	20	-39.2165	0.607835	Mock	A6	NaN	NaN	NaN
B1 / A6	Q07139	Q07139	1.80015	1.80015	5.16504e-15	2.37103e-12	16	Q07139	Ect2	Protein ECT2	ECT2_MOUSE	13	248.257	3.48257	B1	A6	NaN	NaN	NaN
B1 / A6	Q8C8R3	Q8C8R3	2.16933	2.16933	5.93138e-15	2.49177e-12	16	Q8C8R3	Ank2	Ankyrin-2	ANK2_MOUSE	40	349.814	4.49814	B1	A6	NaN	NaN	NaN
B1 / A6	Q9D4J1	Q9D4J1	2.21555	2.21555	5.99945e-15	2.49177e-12	16	Q9D4J1	Efhd1	EF-hand domain-containing protein D1	EFHD1_MOUSE	11	364.457	4.64457	B1	A6	NaN	NaN	NaN
B1 / A6	O70126	O70126	0.889226	0.889226	7.40086e-15	2.61931e-12	16	O70126	Aurkb	Aurora kinase B	AURKB_MOUSE	14	85.2183	1.85218	B1	A6	NaN	NaN	NaN
Mock / B1	P51655	P51655	1.65635	1.65635	1.16458e-14	3.76203e-12	16	P51655	Gpc4	Glypican-4	GPC4_MOUSE	9	215.219	3.15219	Mock	B1	NaN	NaN	NaN
Mock / A6	Q8C8R3	Q8C8R3	1.87194	1.87194	1.28692e-14	3.78045e-12	16	Q8C8R3	Ank2	Ankyrin-2	ANK2_MOUSE	40	266.025	3.66025	Mock	A6	NaN	NaN	NaN
B1 / A6	Q8R080	Q8R080	1.46043	1.46043	1.37842e-14	3.78045e-12	16	Q8R080	Gtse1	G2 and S phase-expressed protein 1	GTSE1_MOUSE	9	175.191	2.75191	B1	A6	NaN	NaN	NaN
Mock / B1	Q8R2G6	Q8R2G6	1.21112	1.21112	1.387e-14	3.78045e-12	16	Q8R2G6	Ccdc80	Coiled-coil domain-containing protein 80	CCD80_MOUSE	9	131.518	2.31518	Mock	B1	NaN	NaN	NaN
Mock / A6	Q9R1B9	Q9R1B9	-2.46089	2.46089	1.28772e-14	3.78045e-12	16	Q9R1B9	Slit2	Slit homolog 2 protein	SLIT2_MOUSE	10	-81.8366	0.181634	Mock	A6	NaN	NaN	NaN
Mock / A6	Q99KW3	Q99KW3	0.506562	0.506562	1.53268e-14	3.93178e-12	16	Q99KW3	Triobp	TRIO and F-actin-binding protein	TARA_MOUSE	42	42.0661	1.42066	Mock	A6	NaN	NaN	NaN
Mock / A6	Q9Z0K8	Q9Z0K8	3.60354	3.60354	2.26473e-14	5.33865e-12	16	Q9Z0K8	Vnn1	Pantetheinase	VNN1_MOUSE	4	1115.56	12.1556	Mock	A6	NaN	NaN	NaN
Mock / A6	Q8BIJ7	Q8BIJ7	0.976976	0.976976	2.34587e-14	5.38438e-12	16	Q8BIJ7	Rufy1	RUN and FYVE domain-containing protein 1	RUFY1_MOUSE	16	96.8336	1.96834	Mock	A6	NaN	NaN	NaN
Mock / B1	Q61696	Q61696	-0.649905	0.649905	4.22365e-14	8.98504e-12	16	Q61696	Hspa1a	Heat shock 70 kDa protein 1A	HS71A_MOUSE	26	-36.2678	0.637322	Mock	B1	NaN	NaN	NaN
Mock / B1	Q8R080	Q8R080	-1.12282	1.12282	5.00452e-14	1.03927e-11	16	Q8R080	Gtse1	G2 and S phase-expressed protein 1	GTSE1_MOUSE	9	-54.0805	0.459195	Mock	B1	NaN	NaN	NaN
Mock / A6	P52293	P52293	1.21044	1.21044	5.90439e-14	1.18496e-11	16	P52293	Kpna2	Importin subunit alpha-1	IMA1_MOUSE	26	131.408	2.31408	Mock	A6	NaN	NaN	NaN
Mock / A6	P13864	P13864	0.800752	0.800752	7.43635e-14	1.424e-11	16	P13864	Dnmt1	DNA (cytosine-5)-methyltransferase 1	DNMT1_MOUSE	66	74.2009	1.74201	Mock	A6	NaN	NaN	NaN
Mock / B1	Q8R4S0	Q8R4S0	1.63022	1.63022	7.51021e-14	1.424e-11	16	Q8R4S0	Ppp1r14c	Protein phosphatase 1 regulatory subunit 14C	PP14C_MOUSE	3	209.56	3.0956	Mock	B1	NaN	NaN	NaN
Mock / A6	Q8BMS9	Q8BMS9	-0.934824	0.934824	8.93099e-14	1.58972e-11	16	Q8BMS9	Rassf2	Ras association domain-containing protein 2	RASF2_MOUSE	11	-47.6894	0.523106	Mock	A6	NaN	NaN	NaN
Mock / A6	Q01320	Q01320	1.1312	1.1312	1.00568e-13	1.75431e-11	16	Q01320	Top2a	DNA topoisomerase 2-alpha	TOP2A_MOUSE	77	119.041	2.19041	Mock	A6	NaN	NaN	NaN
Mock / B1	P70677	P70677	0.734864	0.734864	1.07678e-13	1.8415e-11	16	P70677	Casp3	Caspase-3	CASP3_MOUSE	17	66.4241	1.66424	Mock	B1	NaN	NaN	NaN
Mock / B1	Q99K41	Q99K41	-0.586601	0.586601	1.15966e-13	1.9451e-11	16	Q99K41	Emilin1	EMILIN-1	EMIL1_MOUSE	26	-33.409	0.66591	Mock	B1	NaN	NaN	NaN
Mock / B1	Q3V3R4	Q3V3R4	-1.35585	1.35585	1.5727e-13	2.44948e-11	16	Q3V3R4	Itga1	Integrin alpha-1	ITA1_MOUSE	26	-60.9295	0.390705	Mock	B1	NaN	NaN	NaN
Mock / B1	Q99L88	Q99L88	2.05007	2.05007	1.56224e-13	2.44948e-11	16	Q99L88	Sntb1	Beta-1-syntrophin	SNTB1_MOUSE	17	314.127	4.14127	Mock	B1	NaN	NaN	NaN
Mock / B1	P31324	P31324	-0.850951	0.850951	1.64464e-13	2.4732e-11	16	P31324	Prkar2b	cAMP-dependent protein kinase type II-beta regulatory subunit	KAP3_MOUSE	15	-44.5581	0.554419	Mock	B1	NaN	NaN	NaN
Mock / A6	P36916	P36916	-0.733382	0.733382	1.63091e-13	2.4732e-11	16	P36916	Gnl1	Guanine nucleotide-binding protein-like 1	GNL1_MOUSE	21	-39.8508	0.601492	Mock	A6	NaN	NaN	NaN
Mock / A6	P70227	P70227	0.79546	0.79546	1.83365e-13	2.66551e-11	16	P70227	Itpr3	Inositol 1,4,5-trisphosphate receptor type 3	ITPR3_MOUSE	78	73.5631	1.73563	Mock	A6	NaN	NaN	NaN
B1 / A6	Q64314	Q64314	0.81619	0.81619	2.30759e-13	3.11383e-11	16	Q64314	Cd34	Hematopoietic progenitor cell antigen CD34	CD34_MOUSE	8	76.075	1.76075	B1	A6	NaN	NaN	NaN
Mock / A6	O08739	O08739	2.00246	2.00246	2.70318e-13	3.57229e-11	16	O08739	Ampd3	AMP deaminase 3	AMPD3_MOUSE	13	300.682	4.00682	Mock	A6	NaN	NaN	NaN
Mock / A6	Q3UBG2	Q3UBG2	1.57219	1.57219	2.75097e-13	3.58119e-11	16	Q3UBG2	Pid1	PTB-containing, cubilin and LRP1-interacting protein	PCLI1_MOUSE	6	197.356	2.97356	Mock	A6	NaN	NaN	NaN
Mock / A6	P13595	P13595	1.03586	1.03586	2.92721e-13	3.69489e-11	16	P13595	Ncam1	Neural cell adhesion molecule 1	NCAM1_MOUSE	27	105.033	2.05033	Mock	A6	NaN	NaN	NaN
Mock / B1	Q811W2	Q811W2	1.88236	1.88236	2.88918e-13	3.69489e-11	16	Q811W2	Cyp26b1	Cytochrome P450 26B1	CP26B_MOUSE	3	268.678	3.68678	Mock	B1	NaN	NaN	NaN
Mock / A6	Q8C5P5	Q8C5P5	0.82576	0.82576	2.9654e-13	3.69489e-11	16	Q8C5P5	Nt5dc1	5'-nucleotidase domain-containing protein 1	NT5D1_MOUSE	12	77.2468	1.77247	Mock	A6	NaN	NaN	NaN
Mock / B1	P20357	P20357	0.90419	0.90419	3.01738e-13	3.7067e-11	16	P20357	Map2	Microtubule-associated protein 2	MTAP2_MOUSE	11	87.1493	1.87149	Mock	B1	NaN	NaN	NaN
Mock / A6	Q9CQ18	Q9CQ18	1.285	1.285	3.72889e-13	4.39505e-11	16	Q9CQ18	Rnaseh2c	Ribonuclease H2 subunit C	RNH2C_MOUSE	4	143.681	2.43681	Mock	A6	NaN	NaN	NaN
Mock / A6	P08121	P08121	-0.690384	0.690384	3.95823e-13	4.4836e-11	16	P08121	Col3a1	Collagen alpha-1(III) chain	CO3A1_MOUSE	42	-38.0311	0.619689	Mock	A6	NaN	NaN	NaN
Mock / A6	Q8BTI9	Q8BTI9	1.12929	1.12929	3.91138e-13	4.4836e-11	16	Q8BTI9	Pik3cb	Phosphatidylinositol 4,5-bisphosphate 3-kinase catalytic subunit beta isoform	PK3CB_MOUSE	15	118.751	2.18751	Mock	A6	NaN	NaN	NaN
Mock / A6	Q3USZ8	Q3USZ8	0.868362	0.868362	4.02243e-13	4.4979e-11	16	Q3USZ8	Dipk2a	Divergent protein kinase domain 2A	DIK2A_MOUSE	15	82.5589	1.82559	Mock	A6	NaN	NaN	NaN
Mock / A6	Q08879	Q08879	-1.22208	1.22208	4.90597e-13	5.09959e-11	16	Q08879	Fbln1	Fibulin-1	FBLN1_MOUSE	5	-57.1335	0.428665	Mock	A6	NaN	NaN	NaN
Mock / B1	Q62417	Q62417	-1.40092	1.40092	5.04711e-13	5.17893e-11	16	Q62417	Sorbs1	Sorbin and SH3 domain-containing protein 1	SRBS1_MOUSE	31	-62.1311	0.378689	Mock	B1	NaN	NaN	NaN
Mock / B1	P03958	P03958	-1.16247	1.16247	5.22191e-13	5.21683e-11	16	P03958	Ada	Adenosine deaminase	ADA_MOUSE	17	-55.3255	0.446745	Mock	B1	NaN	NaN	NaN
Mock / A6	Q8CG70	Q8CG70	-0.658095	0.658095	5.20833e-13	5.21683e-11	16	Q8CG70	P3h3	Prolyl 3-hydroxylase 3	P3H3_MOUSE	29	-36.6285	0.633715	Mock	A6	NaN	NaN	NaN
B1 / A6	O35598	O35598	0.975522	0.975522	5.78791e-13	5.42639e-11	16	O35598	Adam10	Disintegrin and metalloproteinase domain-containing protein 10	ADA10_MOUSE	21	96.6353	1.96635	B1	A6	NaN	NaN	NaN
Mock / A6	Q8BIW9	Q8BIW9	0.854627	0.854627	5.69142e-13	5.42639e-11	16	Q8BIW9	Chtf18	Chromosome transmission fidelity protein 18 homolog	CTF18_MOUSE	19	80.8291	1.80829	Mock	A6	NaN	NaN	NaN
Mock / A6	Q8R2Y0	Q8R2Y0	0.994312	0.994312	5.73525e-13	5.42639e-11	16	Q8R2Y0	Abhd6	Monoacylglycerol lipase ABHD6	ABHD6_MOUSE	9	99.213	1.99213	Mock	A6	NaN	NaN	NaN
Mock / A6	Q924W5	Q924W5	0.942119	0.942119	5.84821e-13	5.42639e-11	16	Q924W5	Smc6	Structural maintenance of chromosomes protein 6	SMC6_MOUSE	18	92.1348	1.92135	Mock	A6	NaN	NaN	NaN
Mock / B1	P61622	P61622	-0.976253	0.976253	6.56676e-13	5.80114e-11	16	P61622	Itga11	Integrin alpha-11	ITA11_MOUSE	24	-49.1702	0.508298	Mock	B1	NaN	NaN	NaN
Mock / A6	Q8BG60	Q8BG60	-0.991995	0.991995	6.58465e-13	5.80114e-11	16	Q8BG60	Txnip	Thioredoxin-interacting protein	TXNIP_MOUSE	6	-49.7218	0.502782	Mock	A6	NaN	NaN	NaN
Mock / A6	Q9CS74	Q9CS74	0.897209	0.897209	6.49613e-13	5.80114e-11	16	Q9CS74	Ecd	Protein ecdysoneless homolog	ECD_MOUSE	13	86.2459	1.86246	Mock	A6	NaN	NaN	NaN
Mock / A6	Q9CY25	Q9CY25	0.762237	0.762237	6.69597e-13	5.84023e-11	16	Q9CY25	Mis12	Protein MIS12 homolog	MIS12_MOUSE	3	69.6119	1.69612	Mock	A6	NaN	NaN	NaN
Mock / A6	Q8K368	Q8K368	1.49985	1.49985	6.82286e-13	5.89198e-11	16	Q8K368	Fanci	Fanconi anemia group I protein homolog	FANCI_MOUSE	11	182.813	2.82813	Mock	A6	NaN	NaN	NaN
B1 / A6	Q6ZQF0	Q6ZQF0	0.681048	0.681048	7.37018e-13	6.24544e-11	16	Q6ZQF0	Topbp1	DNA topoisomerase 2-binding protein 1	TOPB1_MOUSE	24	60.3304	1.6033	B1	A6	NaN	NaN	NaN
Mock / A6	Q8BX70	Q8BX70	0.830384	0.830384	7.7634e-13	6.38796e-11	16	Q8BX70	Vps13c	Vacuolar protein sorting-associated protein 13C	VP13C_MOUSE	58	77.8159	1.77816	Mock	A6	NaN	NaN	NaN
B1 / A6	O35474	O35474	1.4249	1.4249	8.53967e-13	6.84034e-11	16	O35474	Edil3	EGF-like repeat and discoidin I-like domain-containing protein 3	EDIL3_MOUSE	10	168.495	2.68495	B1	A6	NaN	NaN	NaN
Mock / A6	P31324	P31324	-1.19427	1.19427	8.48532e-13	6.84034e-11	16	P31324	Prkar2b	cAMP-dependent protein kinase type II-beta regulatory subunit	KAP3_MOUSE	15	-56.2993	0.437007	Mock	A6	NaN	NaN	NaN
Mock / B1	Q8BG95	Q8BG95	-0.930911	0.930911	8.54846e-13	6.84034e-11	16	Q8BG95	Ppp1r12b	Protein phosphatase 1 regulatory subunit 12B	MYPT2_MOUSE	8	-47.5473	0.524527	Mock	B1	NaN	NaN	NaN
Mock / A6	P26187	P26187	-2.0441	2.0441	9.81246e-13	7.64146e-11	16	P26187	Mgmt	Methylated-DNA--protein-cysteine methyltransferase	MGMT_MOUSE	4	-75.7527	0.242473	Mock	A6	NaN	NaN	NaN
B1 / A6	Q9QY06	Q9QY06	-0.663887	0.663887	9.79806e-13	7.64146e-11	16	Q9QY06	Myo9b	Unconventional myosin-IXb	MYO9B_MOUSE	49	-36.8825	0.631175	B1	A6	NaN	NaN	NaN
Mock / B1	P28738	P28738	-1.07333	1.07333	1.13068e-12	8.66745e-11	16	P28738	Kif5c	Kinesin heavy chain isoform 5C	KIF5C_MOUSE	15	-52.4778	0.475222	Mock	B1	NaN	NaN	NaN
Mock / B1	P18052	P18052	-1.39083	1.39083	1.17277e-12	8.81805e-11	16	P18052	Ptpra	Receptor-type tyrosine-protein phosphatase alpha	PTPRA_MOUSE	10	-61.8654	0.381346	Mock	B1	NaN	NaN	NaN
Mock / B1	Q3TLP5	Q3TLP5	1.14676	1.14676	1.22202e-12	9.04477e-11	16	Q3TLP5	Echdc2	Enoyl-CoA hydratase domain-containing protein 2, mitochondrial	ECHD2_MOUSE	7	121.416	2.21416	Mock	B1	NaN	NaN	NaN
Mock / A6	Q91Z49	Q91Z49	-1.26367	1.26367	1.23223e-12	9.04477e-11	16	Q91Z49	Fyttd1	UAP56-interacting factor	UIF_MOUSE	7	-58.3516	0.416484	Mock	A6	NaN	NaN	NaN
B1 / A6	Q9JHW9	Q9JHW9	4.28714	4.28714	1.23404e-12	9.04477e-11	16	Q9JHW9	Aldh1a3	Aldehyde dehydrogenase family 1 member A3	AL1A3_MOUSE	24	1852.35	19.5235	B1	A6	NaN	NaN	NaN
Mock / A6	Q8R2U6	Q8R2U6	-1.04482	1.04482	1.25274e-12	9.10531e-11	16	Q8R2U6	Nudt4	Diphosphoinositol polyphosphate phosphohydrolase 2	NUDT4_MOUSE	4	-51.5295	0.484705	Mock	A6	NaN	NaN	NaN
Mock / A6	Q8BWY9	Q8BWY9	0.842744	0.842744	1.26823e-12	9.11263e-11	16	Q8BWY9	Cip2a	Protein CIP2A	CIP2A_MOUSE	23	79.3458	1.79346	Mock	A6	NaN	NaN	NaN
Mock / A6	Q8R4S0	Q8R4S0	3.03986	3.03986	1.27464e-12	9.11263e-11	16	Q8R4S0	Ppp1r14c	Protein phosphatase 1 regulatory subunit 14C	PP14C_MOUSE	3	722.412	8.22412	Mock	A6	NaN	NaN	NaN
Mock / A6	P98078	P98078	0.761943	0.761943	1.33957e-12	9.49897e-11	16	P98078	Dab2	Disabled homolog 2	DAB2_MOUSE	21	69.5773	1.69577	Mock	A6	NaN	NaN	NaN
B1 / A6	Q9R1Z8	Q9R1Z8	0.925127	0.925127	1.40862e-12	9.90805e-11	16	Q9R1Z8	Sorbs3	Vinexin	VINEX_MOUSE	24	89.8851	1.89885	B1	A6	NaN	NaN	NaN
Mock / A6	Q9QZL0	Q9QZL0	2.66509	2.66509	1.4208e-12	9.91376e-11	16	Q9QZL0	Ripk3	Receptor-interacting serine/threonine-protein kinase 3	RIPK3_MOUSE	14	534.266	6.34266	Mock	A6	NaN	NaN	NaN
Mock / A6	P62071	P62071	0.621702	0.621702	1.45465e-12	1.00694e-10	16	P62071	Rras2	Ras-related protein R-Ras2	RRAS2_MOUSE	9	53.8689	1.53869	Mock	A6	NaN	NaN	NaN
Mock / A6	P46664	P46664	0.687227	0.687227	1.5159e-12	1.03294e-10	16	P46664	Adss2	Adenylosuccinate synthetase isozyme 2	PURA2_MOUSE	25	61.0185	1.61019	Mock	A6	NaN	NaN	NaN
Mock / A6	Q9R257	Q9R257	1.16381	1.16381	1.54962e-12	1.03967e-10	16	Q9R257	Hebp1	Heme-binding protein 1	HEBP1_MOUSE	8	124.049	2.24049	Mock	A6	NaN	NaN	NaN
B1 / A6	Q61823	Q61823	-1.27818	1.27818	1.56258e-12	1.04037e-10	16	Q61823	Pdcd4	Programmed cell death protein 4	PDCD4_MOUSE	11	-58.7684	0.412316	B1	A6	NaN	NaN	NaN
Mock / B1	Q8VEE1	Q8VEE1	1.16773	1.16773	1.66743e-12	1.07728e-10	16	Q8VEE1	Lmcd1	LIM and cysteine-rich domains protein 1	LMCD1_MOUSE	21	124.658	2.24658	Mock	B1	NaN	NaN	NaN
Mock / A6	O89001	O89001	1.22117	1.22117	1.81184e-12	1.13399e-10	16	O89001	Cpd	Carboxypeptidase D	CBPD_MOUSE	26	133.136	2.33136	Mock	A6	NaN	NaN	NaN
Mock / A6	Q64339	Q64339	-1.5429	1.5429	1.82483e-12	1.13399e-10	16	Q64339	Isg15	Ubiquitin-like protein ISG15	ISG15_MOUSE	8	-65.6805	0.343195	Mock	A6	NaN	NaN	NaN
Mock / B1	Q810Q5	Q810Q5	1.75182	1.75182	1.84621e-12	1.13399e-10	16	Q810Q5	Nmes1	Normal mucosa of esophagus-specific gene 1 protein	NMES1_MOUSE	3	236.782	3.36782	Mock	B1	NaN	NaN	NaN
Mock / A6	Q9JHW9	Q9JHW9	4.97309	4.97309	1.83494e-12	1.13399e-10	16	Q9JHW9	Aldh1a3	Aldehyde dehydrogenase family 1 member A3	AL1A3_MOUSE	24	3040.86	31.4086	Mock	A6	NaN	NaN	NaN
Mock / A6	P10637	P10637	2.94902	2.94902	1.95187e-12	1.1905e-10	16	P10637	Mapt	Microtubule-associated protein tau	TAU_MOUSE	7	672.226	7.72226	Mock	A6	NaN	NaN	NaN
Mock / A6	P01901	P01901	2.27335	2.27335	1.99727e-12	1.19317e-10	16	P01901	H2-K1	H-2 class I histocompatibility antigen, K-B alpha chain	HA1B_MOUSE	12	383.446	4.83446	Mock	A6	NaN	NaN	NaN
Mock / A6	Q9D2N4	Q9D2N4	-1.52856	1.52856	1.99504e-12	1.19317e-10	16	Q9D2N4	Dtna	Dystrobrevin alpha	DTNA_MOUSE	10	-65.3377	0.346623	Mock	A6	NaN	NaN	NaN
B1 / A6	Q9R1B9	Q9R1B9	-1.94075	1.94075	1.98731e-12	1.19317e-10	16	Q9R1B9	Slit2	Slit homolog 2 protein	SLIT2_MOUSE	10	-73.9519	0.260481	B1	A6	NaN	NaN	NaN
Mock / A6	Q62261	Q62261	0.715914	0.715914	2.0312e-12	1.20518e-10	16	Q62261	Sptbn1	Spectrin beta chain, non-erythrocytic 1	SPTB2_MOUSE	177	64.2524	1.64252	Mock	A6	NaN	NaN	NaN
Mock / B1	O09159	O09159	0.730201	0.730201	2.08267e-12	1.22737e-10	16	O09159	Man2b1	Lysosomal alpha-mannosidase	MA2B1_MOUSE	26	65.8871	1.65887	Mock	B1	NaN	NaN	NaN
Mock / A6	P49813	P49813	2.29316	2.29316	2.10705e-12	1.2334e-10	16	P49813	Tmod1	Tropomodulin-1	TMOD1_MOUSE	9	390.127	4.90127	Mock	A6	NaN	NaN	NaN
B1 / A6	Q8K2A1	Q8K2A1	-1.08472	1.08472	2.13473e-12	1.24127e-10	16	Q8K2A1	Gulp1	PTB domain-containing engulfment adapter protein 1	GULP1_MOUSE	17	-52.8517	0.471483	B1	A6	NaN	NaN	NaN
Mock / A6	Q64519	Q64519	-2.37897	2.37897	2.21858e-12	1.28085e-10	16	Q64519	Sdc3	Syndecan-3	SDC3_MOUSE	2	-80.7754	0.192246	Mock	A6	NaN	NaN	NaN
Mock / A6	Q9WUR9	Q9WUR9	1.33236	1.33236	2.26447e-12	1.2909e-10	16	Q9WUR9	Ak4	Adenylate kinase 4, mitochondrial	KAD4_MOUSE	8	151.814	2.51814	Mock	A6	NaN	NaN	NaN
Mock / B1	Q91YE8	Q91YE8	-1.12822	1.12822	2.34172e-12	1.31929e-10	16	Q91YE8	Synpo2	Synaptopodin-2	SYNP2_MOUSE	14	-54.2521	0.457479	Mock	B1	NaN	NaN	NaN
Mock / B1	Q80U19	Q80U19	0.884204	0.884204	2.51409e-12	1.38784e-10	16	Q80U19	Daam2	Disheveled-associated activator of morphogenesis 2	DAAM2_MOUSE	28	84.5746	1.84575	Mock	B1	NaN	NaN	NaN
Mock / A6	O08800	O08800	2.32516	2.32516	2.6501e-12	1.44464e-10	16	O08800	Serpinb8	Serpin B8	SPB8_MOUSE	11	401.122	5.01122	Mock	A6	NaN	NaN	NaN
Mock / B1	P70180	P70180	-1.07753	1.07753	2.72367e-12	1.45741e-10	16	P70180	Npr3	Atrial natriuretic peptide receptor 3	ANPRC_MOUSE	16	-52.6161	0.473839	Mock	B1	NaN	NaN	NaN
Mock / A6	Q9EPR5	Q9EPR5	0.89614	0.89614	2.71297e-12	1.45741e-10	16	Q9EPR5	Sorcs2	VPS10 domain-containing receptor SorCS2	SORC2_MOUSE	20	86.108	1.86108	Mock	A6	NaN	NaN	NaN
Mock / A6	P39098	P39098	-0.686446	0.686446	2.75683e-12	1.46616e-10	16	P39098	Man1a2	Mannosyl-oligosaccharide 1,2-alpha-mannosidase IB	MA1A2_MOUSE	14	-37.8617	0.621383	Mock	A6	NaN	NaN	NaN
Mock / A6	Q9Z0L8	Q9Z0L8	1.28705	1.28705	2.78127e-12	1.47019e-10	16	Q9Z0L8	Ggh	Gamma-glutamyl hydrolase	GGH_MOUSE	10	144.029	2.44029	Mock	A6	NaN	NaN	NaN
Mock / A6	Q9CWI3	Q9CWI3	0.740164	0.740164	2.9975e-12	1.56552e-10	16	Q9CWI3	Bccip	BRCA2 and CDKN1A-interacting protein	BCCIP_MOUSE	11	67.0366	1.67037	Mock	A6	NaN	NaN	NaN
Mock / A6	E9PVX6	E9PVX6	1.17519	1.17519	3.07694e-12	1.58799e-10	16	E9PVX6	Mki67	Proliferation marker protein Ki-67	KI67_MOUSE	120	125.822	2.25822	Mock	A6	NaN	NaN	NaN
Mock / B1	Q9Z1Y4	Q9Z1Y4	-0.435294	0.435294	3.06801e-12	1.58799e-10	16	Q9Z1Y4	Trip6	Thyroid receptor-interacting protein 6	TRIP6_MOUSE	9	-26.0457	0.739543	Mock	B1	NaN	NaN	NaN
Mock / A6	Q8BYJ6	Q8BYJ6	1.09311	1.09311	3.11967e-12	1.60057e-10	16	Q8BYJ6	Tbc1d4	TBC1 domain family member 4	TBCD4_MOUSE	20	113.333	2.13333	Mock	A6	NaN	NaN	NaN
B1 / A6	Q8K2J0	Q8K2J0	0.63061	0.63061	3.23145e-12	1.63863e-10	16	Q8K2J0	Plcd3	1-phosphatidylinositol 4,5-bisphosphate phosphodiesterase delta-3	PLCD3_MOUSE	12	54.8219	1.54822	B1	A6	NaN	NaN	NaN
Mock / A6	P97386	P97386	0.59695	0.59695	3.35694e-12	1.6731e-10	16	P97386	Lig3	DNA ligase 3	DNLI3_MOUSE	33	51.2516	1.51252	Mock	A6	NaN	NaN	NaN
Mock / B1	P23927	P23927	1.47202	1.47202	3.46236e-12	1.70154e-10	16	P23927	Cryab	Alpha-crystallin B chain	CRYAB_MOUSE	9	177.409	2.77409	Mock	B1	NaN	NaN	NaN
B1 / A6	P97797	P97797	2.10997	2.10997	3.52824e-12	1.71918e-10	16	P97797	Sirpa	Tyrosine-protein phosphatase non-receptor type substrate 1	SHPS1_MOUSE	7	331.683	4.31683	B1	A6	NaN	NaN	NaN
Mock / A6	P06795	P06795	0.776482	0.776482	3.80094e-12	1.83159e-10	16	P06795	Abcb1b	ATP-dependent translocase ABCB1	MDR1B_MOUSE	32	71.2949	1.71295	Mock	A6	NaN	NaN	NaN
Mock / B1	Q3UH68	Q3UH68	1.52127	1.52127	3.86224e-12	1.84079e-10	16	Q3UH68	Limch1	LIM and calponin homology domains-containing protein 1	LIMC1_MOUSE	20	187.044	2.87044	Mock	B1	NaN	NaN	NaN
B1 / A6	Q6PDS3	Q6PDS3	1.1291	1.1291	3.84869e-12	1.84079e-10	16	Q6PDS3	Sarm1	NAD(+) hydrolase SARM1	SARM1_MOUSE	3	118.722	2.18722	B1	A6	NaN	NaN	NaN
B1 / A6	P54763	P54763	-1.60706	1.60706	4.22648e-12	1.95421e-10	16	P54763	Ephb2	Ephrin type-B receptor 2	EPHB2_MOUSE	17	-67.1733	0.328267	B1	A6	NaN	NaN	NaN
Mock / A6	P70388	P70388	0.612311	0.612311	4.25706e-12	1.95421e-10	16	P70388	Rad50	DNA repair protein RAD50	RAD50_MOUSE	49	52.8706	1.52871	Mock	A6	NaN	NaN	NaN
Mock / A6	Q80ZV0	Q80ZV0	1.30411	1.30411	4.25452e-12	1.95421e-10	16	Q80ZV0	Rnaseh2b	Ribonuclease H2 subunit B	RNH2B_MOUSE	9	146.931	2.46931	Mock	A6	NaN	NaN	NaN
Mock / A6	Q9ERI5	Q9ERI5	0.729404	0.729404	4.18503e-12	1.95421e-10	16	Q9ERI5	Jmjd6	Bifunctional arginine demethylase and lysyl-hydroxylase JMJD6	JMJD6_MOUSE	9	65.7955	1.65795	Mock	A6	NaN	NaN	NaN
Mock / B1	A2AMM0	A2AMM0	-0.769658	0.769658	4.3325e-12	1.96813e-10	16	A2AMM0	Cavin4	Caveolae-associated protein 4	CAVN4_MOUSE	9	-41.3444	0.586556	Mock	B1	NaN	NaN	NaN
Mock / A6	O08917	O08917	-0.655374	0.655374	4.45934e-12	1.97433e-10	16	O08917	Flot1	Flotillin-1	FLOT1_MOUSE	29	-36.5089	0.634911	Mock	A6	NaN	NaN	NaN
Mock / A6	O88986	O88986	0.705822	0.705822	4.42392e-12	1.97433e-10	16	O88986	Gcat	2-amino-3-ketobutyrate coenzyme A ligase, mitochondrial	KBL_MOUSE	12	63.1074	1.63107	Mock	A6	NaN	NaN	NaN
B1 / A6	Q3UBG2	Q3UBG2	1.83422	1.83422	4.41489e-12	1.97433e-10	16	Q3UBG2	Pid1	PTB-containing, cubilin and LRP1-interacting protein	PCLI1_MOUSE	6	256.578	3.56578	B1	A6	NaN	NaN	NaN
Mock / A6	Q9ERD7	Q9ERD7	1.3829	1.3829	4.4312e-12	1.97433e-10	16	Q9ERD7	Tubb3	Tubulin beta-3 chain	TBB3_MOUSE	9	160.793	2.60793	Mock	A6	NaN	NaN	NaN
Mock / A6	P49718	P49718	0.778597	0.778597	4.49681e-12	1.98087e-10	16	P49718	Mcm5	DNA replication licensing factor MCM5	MCM5_MOUSE	49	71.5461	1.71546	Mock	A6	NaN	NaN	NaN
B1 / A6	Q9D7I8	Q9D7I8	0.74045	0.74045	4.7001e-12	2.02942e-10	16	Q9D7I8	Fam83d	Protein FAM83D	FA83D_MOUSE	3	67.0697	1.6707	B1	A6	NaN	NaN	NaN
Mock / A6	P59328	P59328	1.09993	1.09993	5.20884e-12	2.20541e-10	16	P59328	Wdhd1	WD repeat and HMG-box DNA-binding protein 1	WDHD1_MOUSE	27	114.345	2.14345	Mock	A6	NaN	NaN	NaN
B1 / A6	Q8VCN5	Q8VCN5	1.27616	1.27616	5.32609e-12	2.23337e-10	16	Q8VCN5	Cth	Cystathionine gamma-lyase	CGL_MOUSE	8	142.193	2.42193	B1	A6	NaN	NaN	NaN
B1 / A6	Q9Z0K8	Q9Z0K8	2.5022	2.5022	5.42535e-12	2.26411e-10	16	Q9Z0K8	Vnn1	Pantetheinase	VNN1_MOUSE	4	466.547	5.66547	B1	A6	NaN	NaN	NaN
Mock / A6	Q7TPH6	Q7TPH6	0.789782	0.789782	5.56115e-12	2.29878e-10	16	Q7TPH6	Mycbp2	E3 ubiquitin-protein ligase MYCBP2	MYCB2_MOUSE	37	72.8813	1.72881	Mock	A6	NaN	NaN	NaN
Mock / A6	Q9WVE8	Q9WVE8	0.878225	0.878225	6.39832e-12	2.62001e-10	16	Q9WVE8	Pacsin2	Protein kinase C and casein kinase substrate in neurons protein 2	PACN2_MOUSE	26	83.8113	1.83811	Mock	A6	NaN	NaN	NaN
B1 / A6	Q3UKC1	Q3UKC1	0.460502	0.460502	6.73108e-12	2.70546e-10	16	Q3UKC1	Tax1bp1	Tax1-binding protein 1 homolog	TAXB1_MOUSE	28	37.6021	1.37602	B1	A6	NaN	NaN	NaN
B1 / A6	Q9DBN5	Q9DBN5	-0.744529	0.744529	6.72085e-12	2.70546e-10	16	Q9DBN5	Lonp2	Lon protease homolog 2, peroxisomal	LONP2_MOUSE	11	-40.3137	0.596863	B1	A6	NaN	NaN	NaN
B1 / A6	Q8C6L5	Q8C6L5	1.31509	1.31509	6.93669e-12	2.77531e-10	16	Q8C6L5	Cgas	Cyclic GMP-AMP synthase	CGAS_MOUSE	3	148.819	2.48819	B1	A6	NaN	NaN	NaN
B1 / A6	O55125	O55125	1.46961	1.46961	7.64971e-12	3.00544e-10	16	O55125	Nipsnap1	Protein NipSnap homolog 1	NIPS1_MOUSE	11	176.946	2.76946	B1	A6	NaN	NaN	NaN
Mock / B1	Q9WVK4	Q9WVK4	-0.770068	0.770068	7.90084e-12	3.07639e-10	16	Q9WVK4	Ehd1	EH domain-containing protein 1	EHD1_MOUSE	27	-41.361	0.58639	Mock	B1	NaN	NaN	NaN
Mock / B1	Q9Z2H5	Q9Z2H5	-0.686604	0.686604	7.8723e-12	3.07639e-10	16	Q9Z2H5	Epb41l1	Band 4.1-like protein 1	E41L1_MOUSE	19	-37.8685	0.621315	Mock	B1	NaN	NaN	NaN
Mock / B1	Q9D6X6	Q9D6X6	-1.23609	1.23609	8.29808e-12	3.19935e-10	16	Q9D6X6	Prss23	Serine protease 23	PRS23_MOUSE	6	-57.5477	0.424523	Mock	B1	NaN	NaN	NaN
Mock / A6	Q3UMW8	Q3UMW8	1.85797	1.85797	8.53662e-12	3.24169e-10	16	Q3UMW8	Cln5	Ceroid-lipofuscinosis neuronal protein 5 homolog	CLN5_MOUSE	5	262.498	3.62498	Mock	A6	NaN	NaN	NaN
B1 / A6	Q8CAF4	Q8CAF4	1.04657	1.04657	8.62522e-12	3.25667e-10	16	Q8CAF4	Nhsl1	NHS-like protein 1	NHSL1_MOUSE	7	106.561	2.06561	B1	A6	NaN	NaN	NaN
B1 / A6	P23242	P23242	1.1369	1.1369	9.11765e-12	3.34501e-10	16	P23242	Gja1	Gap junction alpha-1 protein	CXA1_MOUSE	13	119.908	2.19908	B1	A6	NaN	NaN	NaN
Mock / B1	Q91V36	Q91V36	-1.10948	1.10948	9.12762e-12	3.34501e-10	16	Q91V36	Nrbp2	Nuclear receptor-binding protein 2	NRBP2_MOUSE	5	-53.654	0.46346	Mock	B1	NaN	NaN	NaN
Mock / A6	Q91WN1	Q91WN1	0.897864	0.897864	9.05179e-12	3.34501e-10	16	Q91WN1	Dnajc9	DnaJ homolog subfamily C member 9	DNJC9_MOUSE	16	86.3305	1.86331	Mock	A6	NaN	NaN	NaN
Mock / A6	Q9JJA4	Q9JJA4	0.789977	0.789977	8.98626e-12	3.34501e-10	16	Q9JJA4	Wdr12	Ribosome biogenesis protein WDR12	WDR12_MOUSE	15	72.9047	1.72905	Mock	A6	NaN	NaN	NaN
Mock / A6	Q8BIK4	Q8BIK4	0.90166	0.90166	9.59699e-12	3.48171e-10	16	Q8BIK4	Dock9	Dedicator of cytokinesis protein 9	DOCK9_MOUSE	27	86.8214	1.86821	Mock	A6	NaN	NaN	NaN
Mock / B1	Q8CBY1	Q8CBY1	-0.476414	0.476414	9.66032e-12	3.48171e-10	16	Q8CBY1	Samd4a	Protein Smaug homolog 1	SMAG1_MOUSE	18	-28.1238	0.718762	Mock	B1	NaN	NaN	NaN
Mock / A6	Q3UMF0	Q3UMF0	1.59265	1.59265	1.07517e-11	3.82759e-10	16	Q3UMF0	Cobll1	Cordon-bleu protein-like 1	COBL1_MOUSE	38	201.603	3.01603	Mock	A6	NaN	NaN	NaN
Mock / A6	P56960	P56960	0.633445	0.633445	1.13554e-11	3.9459e-10	16	P56960	Exosc10	Exosome component 10	EXOSX_MOUSE	29	55.1265	1.55127	Mock	A6	NaN	NaN	NaN
Mock / A6	Q91ZX7	Q91ZX7	0.582178	0.582178	1.18495e-11	4.10124e-10	16	Q91ZX7	Lrp1	Prolow-density lipoprotein receptor-related protein 1	LRP1_MOUSE	143	49.7108	1.49711	Mock	A6	NaN	NaN	NaN
Mock / A6	Q05920	Q05920	-0.740814	0.740814	1.2302e-11	4.15884e-10	16	Q05920	Pc	Pyruvate carboxylase, mitochondrial	PYC_MOUSE	37	-40.1598	0.598402	Mock	A6	NaN	NaN	NaN
Mock / B1	Q61543	Q61543	0.675413	0.675413	1.30336e-11	4.35401e-10	16	Q61543	Glg1	Golgi apparatus protein 1	GSLG1_MOUSE	64	59.7054	1.59705	Mock	B1	NaN	NaN	NaN
B1 / A6	P16406	P16406	-3.28988	3.28988	1.31375e-11	4.35685e-10	16	P16406	Enpep	Glutamyl aminopeptidase	AMPE_MOUSE	12	-89.7754	0.102246	B1	A6	NaN	NaN	NaN
Mock / B1	P97792	P97792	1.81471	1.81471	1.37155e-11	4.46367e-10	16	P97792	Cxadr	Coxsackievirus and adenovirus receptor homolog	CXAR_MOUSE	4	251.788	3.51788	Mock	B1	NaN	NaN	NaN
Mock / A6	Q8BPM2	Q8BPM2	-0.574358	0.574358	1.40949e-11	4.53638e-10	16	Q8BPM2	Map4k5	Mitogen-activated protein kinase kinase kinase kinase 5	M4K5_MOUSE	21	-32.8415	0.671585	Mock	A6	NaN	NaN	NaN
Mock / A6	Q00519	Q00519	0.977599	0.977599	1.45555e-11	4.66739e-10	16	Q00519	Xdh	Xanthine dehydrogenase/oxidase	XDH_MOUSE	34	96.9186	1.96919	Mock	A6	NaN	NaN	NaN
B1 / A6	Q64337	Q64337	0.548582	0.548582	1.49906e-11	4.77182e-10	16	Q64337	Sqstm1	Sequestosome-1	SQSTM_MOUSE	13	46.2648	1.46265	B1	A6	NaN	NaN	NaN
Mock / A6	P16406	P16406	-1.93205	1.93205	1.51905e-11	4.81786e-10	16	P16406	Enpep	Glutamyl aminopeptidase	AMPE_MOUSE	12	-73.7944	0.262056	Mock	A6	NaN	NaN	NaN
B1 / A6	Q80YX1	Q80YX1	-2.18357	2.18357	1.54338e-11	4.84223e-10	16	Q80YX1	Tnc	Tenascin	TENA_MOUSE	35	-77.9869	0.220131	B1	A6	NaN	NaN	NaN
Mock / A6	O35375	O35375	1.05972	1.05972	1.64468e-11	5.12318e-10	16	O35375	Nrp2	Neuropilin-2	NRP2_MOUSE	7	108.452	2.08452	Mock	A6	NaN	NaN	NaN
Mock / A6	Q8K0L9	Q8K0L9	-0.569808	0.569808	1.6871e-11	5.18129e-10	16	Q8K0L9	Zbtb20	Zinc finger and BTB domain-containing protein 20	ZBT20_MOUSE	9	-32.6293	0.673707	Mock	A6	NaN	NaN	NaN
Mock / A6	O35215	O35215	1.00867	1.00867	1.72029e-11	5.2647e-10	16	O35215	Ddt	D-dopachrome decarboxylase	DOPD_MOUSE	11	101.206	2.01206	Mock	A6	NaN	NaN	NaN
Mock / A6	G5E829	G5E829	0.559523	0.559523	1.7482e-11	5.33141e-10	16	G5E829	Atp2b1	Plasma membrane calcium-transporting ATPase 1	AT2B1_MOUSE	42	47.3782	1.47378	Mock	A6	NaN	NaN	NaN
B1 / A6	E9PVX6	E9PVX6	0.883331	0.883331	1.76771e-11	5.37213e-10	16	E9PVX6	Mki67	Proliferation marker protein Ki-67	KI67_MOUSE	120	84.463	1.84463	B1	A6	NaN	NaN	NaN
Mock / A6	Q6P9L6	Q6P9L6	0.805197	0.805197	1.81389e-11	5.4933e-10	16	Q6P9L6	Kif15	Kinesin-like protein KIF15	KIF15_MOUSE	40	74.7384	1.74738	Mock	A6	NaN	NaN	NaN
Mock / A6	F7BWT7	F7BWT7	4.06686	4.06686	1.82229e-11	5.49966e-10	16	F7BWT7	Tspan15	Tetraspanin-15	TSN15_MOUSE	3	1575.89	16.7589	Mock	A6	NaN	NaN	NaN
Mock / B1	Q01405	Q01405	-0.330663	0.330663	1.86574e-11	5.57295e-10	16	Q01405	Sec23a	Protein transport protein Sec23A	SC23A_MOUSE	36	-20.4829	0.795171	Mock	B1	NaN	NaN	NaN
Mock / A6	Q6ZWQ0	Q6ZWQ0	0.713691	0.713691	1.87078e-11	5.57295e-10	16	Q6ZWQ0	Syne2	Nesprin-2	SYNE2_MOUSE	126	63.9994	1.63999	Mock	A6	NaN	NaN	NaN
Mock / A6	P33609	P33609	0.873947	0.873947	1.90394e-11	5.59521e-10	16	P33609	Pola1	DNA polymerase alpha catalytic subunit	DPOLA_MOUSE	44	83.267	1.83267	Mock	A6	NaN	NaN	NaN
B1 / A6	P47739	P47739	2.75564	2.75564	1.99882e-11	5.83069e-10	16	P47739	Aldh3a1	Aldehyde dehydrogenase, dimeric NADP-preferring	AL3A1_MOUSE	18	575.351	6.75351	B1	A6	NaN	NaN	NaN
Mock / B1	P97386	P97386	0.567753	0.567753	2.02972e-11	5.88148e-10	16	P97386	Lig3	DNA ligase 3	DNLI3_MOUSE	33	48.2214	1.48221	Mock	B1	NaN	NaN	NaN
Mock / A6	O08605	O08605	-1.1647	1.1647	2.09191e-11	6.03313e-10	16	O08605	Mknk1	MAP kinase-interacting serine/threonine-protein kinase 1	MKNK1_MOUSE	2	-55.3943	0.446057	Mock	A6	NaN	NaN	NaN
Mock / B1	Q8BWY9	Q8BWY9	0.802817	0.802817	2.09589e-11	6.03313e-10	16	Q8BWY9	Cip2a	Protein CIP2A	CIP2A_MOUSE	23	74.4504	1.7445	Mock	B1	NaN	NaN	NaN
Mock / B1	Q64471	Q64471	-0.850929	0.850929	2.19109e-11	6.2864e-10	16	Q64471	Gstt1	Glutathione S-transferase theta-1	GSTT1_MOUSE	9	-44.5572	0.554428	Mock	B1	NaN	NaN	NaN
Mock / A6	O08665	O08665	-1.58955	1.58955	2.32133e-11	6.55231e-10	16	O08665	Sema3a	Semaphorin-3A	SEM3A_MOUSE	2	-66.7724	0.332276	Mock	A6	NaN	NaN	NaN
Mock / B1	Q9JL16	Q9JL16	-1.39681	1.39681	2.34572e-11	6.58667e-10	16	Q9JL16	Isg20	Interferon-stimulated gene 20 kDa protein	ISG20_MOUSE	2	-62.0233	0.379767	Mock	B1	NaN	NaN	NaN
Mock / A6	O70281	O70281	-1.23976	1.23976	2.44753e-11	6.79851e-10	16	O70281	Tpst1	Protein-tyrosine sulfotransferase 1	TPST1_MOUSE	5	-57.6557	0.423443	Mock	A6	NaN	NaN	NaN
Mock / B1	P58774	P58774	-0.665757	0.665757	2.44584e-11	6.79851e-10	16	P58774	Tpm2	Tropomyosin beta chain	TPM2_MOUSE	30	-36.9642	0.630358	Mock	B1	NaN	NaN	NaN
Mock / A6	Q7TNE3	Q7TNE3	0.850053	0.850053	2.44725e-11	6.79851e-10	16	Q7TNE3	Spag7	Sperm-associated antigen 7	SPAG7_MOUSE	13	80.2567	1.80257	Mock	A6	NaN	NaN	NaN
B1 / A6	Q3UMF0	Q3UMF0	1.79103	1.79103	2.45622e-11	6.801e-10	16	Q3UMF0	Cobll1	Cordon-bleu protein-like 1	COBL1_MOUSE	38	246.062	3.46062	B1	A6	NaN	NaN	NaN
Mock / B1	Q08879	Q08879	-1.0342	1.0342	2.50722e-11	6.89842e-10	16	Q08879	Fbln1	Fibulin-1	FBLN1_MOUSE	5	-51.1714	0.488286	Mock	B1	NaN	NaN	NaN
B1 / A6	Q6P9Q4	Q6P9Q4	-1.34044	1.34044	2.50659e-11	6.89842e-10	16	Q6P9Q4	Fhod1	FH1/FH2 domain-containing protein 1	FHOD1_MOUSE	22	-60.5099	0.394901	B1	A6	NaN	NaN	NaN
Mock / B1	Q9CQ45	Q9CQ45	0.748877	0.748877	2.52604e-11	6.90662e-10	16	Q9CQ45	Nenf	Neudesin	NENF_MOUSE	10	68.0484	1.68048	Mock	B1	NaN	NaN	NaN
Mock / A6	Q9R1Z8	Q9R1Z8	0.521012	0.521012	2.52368e-11	6.90662e-10	16	Q9R1Z8	Sorbs3	Vinexin	VINEX_MOUSE	24	43.4962	1.43496	Mock	A6	NaN	NaN	NaN
Mock / B1	P70182	P70182	-0.623497	0.623497	2.56138e-11	6.98137e-10	16	P70182	Pip5k1a	Phosphatidylinositol 4-phosphate 5-kinase type-1 alpha	PI51A_MOUSE	9	-35.0905	0.649095	Mock	B1	NaN	NaN	NaN
B1 / A6	P01831	P01831	-1.42317	1.42317	2.70712e-11	7.33277e-10	16	P01831	Thy1	Thy-1 membrane glycoprotein	THY1_MOUSE	5	-62.7109	0.372891	B1	A6	NaN	NaN	NaN
B1 / A6	Q921K8	Q921K8	-1.78024	1.78024	2.70214e-11	7.33277e-10	16	Q921K8	Tcaf2	TRPM8 channel-associated factor 2	TCAF2_MOUSE	6	-70.8865	0.291135	B1	A6	NaN	NaN	NaN
Mock / A6	Q8BHK9	Q8BHK9	0.670685	0.670685	2.71751e-11	7.33811e-10	16	Q8BHK9	Ercc6l	DNA excision repair protein ERCC-6-like	ERC6L_MOUSE	24	59.1828	1.59183	Mock	A6	NaN	NaN	NaN
B1 / A6	O35280	O35280	0.880441	0.880441	2.78608e-11	7.43125e-10	16	O35280	Chek1	Serine/threonine-protein kinase Chk1	CHK1_MOUSE	7	84.0938	1.84094	B1	A6	NaN	NaN	NaN
Mock / B1	O88322	O88322	-0.744566	0.744566	2.77188e-11	7.43125e-10	16	O88322	Nid2	Nidogen-2	NID2_MOUSE	31	-40.3152	0.596848	Mock	B1	NaN	NaN	NaN
B1 / A6	P13595	P13595	0.709075	0.709075	2.77931e-11	7.43125e-10	16	P13595	Ncam1	Neural cell adhesion molecule 1	NCAM1_MOUSE	27	63.4756	1.63476	B1	A6	NaN	NaN	NaN
Mock / B1	Q8R016	Q8R016	0.670463	0.670463	2.79573e-11	7.43425e-10	16	Q8R016	Blmh	Bleomycin hydrolase	BLMH_MOUSE	27	59.1584	1.59158	Mock	B1	NaN	NaN	NaN
Mock / A6	Q6ZQF0	Q6ZQF0	0.926688	0.926688	2.85811e-11	7.55408e-10	16	Q6ZQF0	Topbp1	DNA topoisomerase 2-binding protein 1	TOPB1_MOUSE	24	90.0908	1.90091	Mock	A6	NaN	NaN	NaN
Mock / A6	Q14AI0	Q14AI0	1.05136	1.05136	2.89472e-11	7.62771e-10	16	Q14AI0	DSCC1	Sister chromatid cohesion protein DCC1	DCC1_MOUSE	9	107.249	2.07249	Mock	A6	NaN	NaN	NaN
Mock / A6	Q8BKX1	Q8BKX1	0.741692	0.741692	2.91004e-11	7.645e-10	16	Q8BKX1	Baiap2	Brain-specific angiogenesis inhibitor 1-associated protein 2	BAIP2_MOUSE	28	67.2136	1.67214	Mock	A6	NaN	NaN	NaN
B1 / A6	Q61555	Q61555	-1.75362	1.75362	2.97302e-11	7.74051e-10	16	Q61555	Fbn2	Fibrillin-2	FBN2_MOUSE	23	-70.3443	0.296557	B1	A6	NaN	NaN	NaN
Mock / A6	Q9CQJ8	Q9CQJ8	0.703907	0.703907	2.97131e-11	7.74051e-10	16	Q9CQJ8	Ndufb9	NADH dehydrogenase [ubiquinone] 1 beta subcomplex subunit 9	NDUB9_MOUSE	8	62.891	1.62891	Mock	A6	NaN	NaN	NaN
Mock / A6	Q9Z2C5	Q9Z2C5	1.73676	1.73676	2.9706e-11	7.74051e-10	16	Q9Z2C5	Mtm1	Myotubularin	MTM1_MOUSE	5	233.286	3.33286	Mock	A6	NaN	NaN	NaN
Mock / A6	Q99J47	Q99J47	0.836704	0.836704	3.0394e-11	7.86636e-10	16	Q99J47	Dhrs7b	Dehydrogenase/reductase SDR family member 7B	DRS7B_MOUSE	16	78.5965	1.78597	Mock	A6	NaN	NaN	NaN
Mock / A6	Q99LZ3	Q99LZ3	0.928205	0.928205	3.03855e-11	7.86636e-10	16	Q99LZ3	Gins4	DNA replication complex GINS protein SLD5	SLD5_MOUSE	8	90.2907	1.90291	Mock	A6	NaN	NaN	NaN
Mock / A6	Q8BX17	Q8BX17	0.611722	0.611722	3.06329e-11	7.88875e-10	16	Q8BX17	Gemin5	Gem-associated protein 5	GEMI5_MOUSE	42	52.8082	1.52808	Mock	A6	NaN	NaN	NaN
Mock / A6	Q9Z2H5	Q9Z2H5	-0.529608	0.529608	3.06614e-11	7.88875e-10	16	Q9Z2H5	Epb41l1	Band 4.1-like protein 1	E41L1_MOUSE	19	-30.7257	0.692743	Mock	A6	NaN	NaN	NaN
Mock / A6	Q9CZT8	Q9CZT8	2.01198	2.01198	3.10054e-11	7.9538e-10	16	Q9CZT8	Rab3b	Ras-related protein Rab-3B	RAB3B_MOUSE	3	303.335	4.03335	Mock	A6	NaN	NaN	NaN
Mock / A6	P16546	P16546	0.65981	0.65981	3.18378e-11	8.09589e-10	16	P16546	Sptan1	Spectrin alpha chain, non-erythrocytic 1	SPTN1_MOUSE	206	57.9875	1.57987	Mock	A6	NaN	NaN	NaN
Mock / B1	Q9JJ11	Q9JJ11	-1.02136	1.02136	3.2265e-11	8.18068e-10	16	Q9JJ11	Tacc3	Transforming acidic coiled-coil-containing protein 3	TACC3_MOUSE	18	-50.7347	0.492653	Mock	B1	NaN	NaN	NaN
Mock / A6	A2A6Q5	A2A6Q5	0.885103	0.885103	3.30388e-11	8.28058e-10	16	A2A6Q5	Cdc27	Cell division cycle protein 27 homolog	CDC27_MOUSE	13	84.6896	1.8469	Mock	A6	NaN	NaN	NaN
Mock / A6	Q62393	Q62393	0.901289	0.901289	3.41337e-11	8.4578e-10	16	Q62393	Tpd52	Tumor protein D52	TPD52_MOUSE	11	86.7733	1.86773	Mock	A6	NaN	NaN	NaN
Mock / B1	Q8BY71	Q8BY71	1.18822	1.18822	3.5005e-11	8.64911e-10	16	Q8BY71	Hat1	Histone acetyltransferase type B catalytic subunit	HAT1_MOUSE	15	127.871	2.27871	Mock	B1	NaN	NaN	NaN
Mock / B1	Q62348	Q62348	0.455443	0.455443	3.5972e-11	8.81314e-10	16	Q62348	Tsn	Translin	TSN_MOUSE	15	37.1204	1.3712	Mock	B1	NaN	NaN	NaN
Mock / A6	Q8JZV7	Q8JZV7	-0.816937	0.816937	3.69871e-11	9.01121e-10	16	Q8JZV7	Amdhd2	N-acetylglucosamine-6-phosphate deacetylase	NAGA_MOUSE	9	-43.2354	0.567646	Mock	A6	NaN	NaN	NaN
Mock / A6	Q9QZ67	Q9QZ67	0.847243	0.847243	3.76838e-11	9.15538e-10	16	Q9QZ67	Ppm1d	Protein phosphatase 1D	PPM1D_MOUSE	4	79.9059	1.79906	Mock	A6	NaN	NaN	NaN
B1 / A6	P20357	P20357	-3.49332	3.49332	3.8335e-11	9.262e-10	16	P20357	Map2	Microtubule-associated protein 2	MTAP2_MOUSE	11	-91.1202	0.0887985	B1	A6	NaN	NaN	NaN
Mock / A6	Q9JJ06	Q9JJ06	1.34767	1.34767	3.92124e-11	9.34456e-10	16	Q9JJ06	C1galt1	Glycoprotein-N-acetylgalactosamine 3-beta-galactosyltransferase 1	C1GLT_MOUSE	3	154.502	2.54502	Mock	A6	NaN	NaN	NaN
Mock / A6	Q9QXG4	Q9QXG4	0.86536	0.86536	3.90681e-11	9.34456e-10	16	Q9QXG4	Acss2	Acetyl-coenzyme A synthetase, cytoplasmic	ACSA_MOUSE	12	82.1795	1.82179	Mock	A6	NaN	NaN	NaN
Mock / A6	Q61234	Q61234	1.63354	1.63354	3.96227e-11	9.39102e-10	16	Q61234	Snta1	Alpha-1-syntrophin	SNTA1_MOUSE	10	210.273	3.10273	Mock	A6	NaN	NaN	NaN
Mock / B1	P46664	P46664	0.58739	0.58739	4.01521e-11	9.41488e-10	16	P46664	Adss2	Adenylosuccinate synthetase isozyme 2	PURA2_MOUSE	25	50.2526	1.50253	Mock	B1	NaN	NaN	NaN
Mock / B1	P97449	P97449	-0.957523	0.957523	4.02631e-11	9.41488e-10	16	P97449	Anpep	Aminopeptidase N	AMPN_MOUSE	30	-48.506	0.51494	Mock	B1	NaN	NaN	NaN
B1 / A6	Q60760	Q60760	-2.90751	2.90751	3.99593e-11	9.41488e-10	16	Q60760	Grb10	Growth factor receptor-bound protein 10	GRB10_MOUSE	25	-86.6724	0.133276	B1	A6	NaN	NaN	NaN
B1 / A6	Q64261	Q64261	-0.831892	0.831892	4.01023e-11	9.41488e-10	16	Q64261	Cdk6	Cyclin-dependent kinase 6	CDK6_MOUSE	15	-43.8208	0.561792	B1	A6	NaN	NaN	NaN
Mock / B1	Q9DBS1	Q9DBS1	-0.483103	0.483103	4.02144e-11	9.41488e-10	16	Q9DBS1	Tmem43	Transmembrane protein 43	TMM43_MOUSE	21	-28.4563	0.715437	Mock	B1	NaN	NaN	NaN
Mock / A6	P28301	P28301	1.69883	1.69883	4.05863e-11	9.46507e-10	16	P28301	Lox	Protein-lysine 6-oxidase	LYOX_MOUSE	15	224.638	3.24638	Mock	A6	NaN	NaN	NaN
Mock / A6	Q3UU96	Q3UU96	-1.43879	1.43879	4.08333e-11	9.46728e-10	16	Q3UU96	Cdc42bpa	Serine/threonine-protein kinase MRCK alpha	MRCKA_MOUSE	40	-63.1124	0.368876	Mock	A6	NaN	NaN	NaN
Mock / B1	P28301	P28301	0.902322	0.902322	4.23337e-11	9.76812e-10	16	P28301	Lox	Protein-lysine 6-oxidase	LYOX_MOUSE	15	86.9072	1.86907	Mock	B1	NaN	NaN	NaN
Mock / B1	P11103	P11103	0.537074	0.537074	4.25845e-11	9.77425e-10	16	P11103	Parp1	Poly [ADP-ribose] polymerase 1	PARP1_MOUSE	41	45.1026	1.45103	Mock	B1	NaN	NaN	NaN
Mock / A6	Q8CG47	Q8CG47	0.672962	0.672962	4.25509e-11	9.77425e-10	16	Q8CG47	Smc4	Structural maintenance of chromosomes protein 4	SMC4_MOUSE	60	59.4343	1.59434	Mock	A6	NaN	NaN	NaN
Mock / A6	O55125	O55125	1.6546	1.6546	4.27184e-11	9.77551e-10	16	O55125	Nipsnap1	Protein NipSnap homolog 1	NIPS1_MOUSE	11	214.836	3.14836	Mock	A6	NaN	NaN	NaN
Mock / A6	Q8BZF8	Q8BZF8	0.952144	0.952144	4.33071e-11	9.83658e-10	16	Q8BZF8	Pgm5	Phosphoglucomutase-like protein 5	PGM5_MOUSE	7	93.4745	1.93475	Mock	A6	NaN	NaN	NaN
Mock / A6	Q8CG71	Q8CG71	1.0506	1.0506	4.42346e-11	9.96936e-10	16	Q8CG71	P3h2	Prolyl 3-hydroxylase 2	P3H2_MOUSE	14	107.139	2.07139	Mock	A6	NaN	NaN	NaN
B1 / A6	Q8K449	Q8K449	-0.834798	0.834798	4.45742e-11	1.002e-09	16	Q8K449	Abca9	ATP-binding cassette sub-family A member 9	ABCA9_MOUSE	4	-43.9339	0.560661	B1	A6	NaN	NaN	NaN
Mock / A6	Q99MI1	Q99MI1	-0.56904	0.56904	4.56911e-11	1.01923e-09	16	Q99MI1	Erc1	ELKS/Rab6-interacting/CAST family member 1	RB6I2_MOUSE	56	-32.5935	0.674065	Mock	A6	NaN	NaN	NaN
Mock / A6	O89026	O89026	-1.54896	1.54896	4.79067e-11	1.0564e-09	16	O89026	Robo1	Roundabout homolog 1	ROBO1_MOUSE	13	-65.8244	0.341756	Mock	A6	NaN	NaN	NaN
Mock / B1	Q01279	Q01279	-0.788536	0.788536	4.79632e-11	1.0564e-09	16	Q01279	Egfr	Epidermal growth factor receptor	EGFR_MOUSE	34	-42.1069	0.578931	Mock	B1	NaN	NaN	NaN
B1 / A6	P52795	P52795	-0.854619	0.854619	4.83161e-11	1.05884e-09	16	P52795	Efnb1	Ephrin-B1	EFNB1_MOUSE	6	-44.6989	0.553011	B1	A6	NaN	NaN	NaN
Mock / B1	Q8R2Y2	Q8R2Y2	-0.777125	0.777125	4.83168e-11	1.05884e-09	16	Q8R2Y2	Mcam	Cell surface glycoprotein MUC18	MUC18_MOUSE	8	-41.6472	0.583528	Mock	B1	NaN	NaN	NaN
Mock / B1	P97930	P97930	0.768952	0.768952	4.87517e-11	1.06569e-09	16	P97930	Dtymk	Thymidylate kinase	KTHY_MOUSE	14	70.4031	1.70403	Mock	B1	NaN	NaN	NaN
Mock / A6	Q8R086	Q8R086	0.618486	0.618486	5.04246e-11	1.09677e-09	16	Q8R086	Suox	Sulfite oxidase, mitochondrial	SUOX_MOUSE	11	53.5263	1.53526	Mock	A6	NaN	NaN	NaN
Mock / A6	Q8CD15	Q8CD15	0.883626	0.883626	5.21179e-11	1.12518e-09	16	Q8CD15	Riox2	Ribosomal oxygenase 2	RIOX2_MOUSE	20	84.5007	1.84501	Mock	A6	NaN	NaN	NaN
B1 / A6	Q61234	Q61234	2.008	2.008	5.22855e-11	1.12601e-09	16	Q61234	Snta1	Alpha-1-syntrophin	SNTA1_MOUSE	10	302.223	4.02223	B1	A6	NaN	NaN	NaN
Mock / A6	P35123	P35123	0.489314	0.489314	5.2944e-11	1.12862e-09	16	P35123	Usp4	Ubiquitin carboxyl-terminal hydrolase 4	UBP4_MOUSE	34	40.3777	1.40378	Mock	A6	NaN	NaN	NaN
B1 / A6	Q3TN34	Q3TN34	-0.919399	0.919399	5.33743e-11	1.12862e-09	16	Q3TN34	Micall2	MICAL-like protein 2	MILK2_MOUSE	26	-47.1271	0.528729	B1	A6	NaN	NaN	NaN
B1 / A6	Q640M1	Q640M1	0.609322	0.609322	5.34419e-11	1.12862e-09	16	Q640M1	Utp14a	U3 small nucleolar RNA-associated protein 14 homolog A	UT14A_MOUSE	25	52.5542	1.52554	B1	A6	NaN	NaN	NaN
Mock / B1	Q9JHW9	Q9JHW9	0.685948	0.685948	5.427e-11	1.14334e-09	16	Q9JHW9	Aldh1a3	Aldehyde dehydrogenase family 1 member A3	AL1A3_MOUSE	24	60.8759	1.60876	Mock	B1	NaN	NaN	NaN
Mock / B1	O70583	O70583	-0.902861	0.902861	5.73062e-11	1.19652e-09	16	O70583	Mid1	E3 ubiquitin-protein ligase Midline-1	TRI18_MOUSE	20	-46.5175	0.534825	Mock	B1	NaN	NaN	NaN
Mock / B1	Q64514	Q64514	0.383376	0.383376	5.79349e-11	1.20599e-09	16	Q64514	Tpp2	Tripeptidyl-peptidase 2	TPP2_MOUSE	55	30.439	1.30439	Mock	B1	NaN	NaN	NaN
B1 / A6	Q9CQ18	Q9CQ18	0.570416	0.570416	5.92512e-11	1.22462e-09	16	Q9CQ18	Rnaseh2c	Ribonuclease H2 subunit C	RNH2C_MOUSE	4	48.4951	1.48495	B1	A6	NaN	NaN	NaN
Mock / A6	P50544	P50544	0.737007	0.737007	6.43544e-11	1.3176e-09	16	P50544	Acadvl	Very long-chain specific acyl-CoA dehydrogenase, mitochondrial	ACADV_MOUSE	36	66.6715	1.66671	Mock	A6	NaN	NaN	NaN
Mock / A6	Q61033	Q61033	0.823435	0.823435	6.55062e-11	1.33571e-09	16	Q61033	Tmpo	Lamina-associated polypeptide 2, isoforms alpha/zeta	LAP2A_MOUSE	36	76.9614	1.76961	Mock	A6	NaN	NaN	NaN
Mock / A6	Q99LL5	Q99LL5	0.553347	0.553347	6.5724e-11	1.33623e-09	16	Q99LL5	Pwp1	Periodic tryptophan protein 1 homolog	PWP1_MOUSE	13	46.7487	1.46749	Mock	A6	NaN	NaN	NaN
B1 / A6	P10637	P10637	2.35371	2.35371	6.60031e-11	1.33879e-09	16	P10637	Mapt	Microtubule-associated protein tau	TAU_MOUSE	7	411.138	5.11138	B1	A6	NaN	NaN	NaN
Mock / A6	Q8R016	Q8R016	0.737582	0.737582	6.63906e-11	1.34352e-09	16	Q8R016	Blmh	Bleomycin hydrolase	BLMH_MOUSE	27	66.7378	1.66738	Mock	A6	NaN	NaN	NaN
Mock / A6	O35598	O35598	1.04964	1.04964	6.77414e-11	1.36453e-09	16	O35598	Adam10	Disintegrin and metalloproteinase domain-containing protein 10	ADA10_MOUSE	21	107.002	2.07002	Mock	A6	NaN	NaN	NaN
Mock / A6	Q9JLM8	Q9JLM8	-1.15801	1.15801	6.88464e-11	1.38359e-09	16	Q9JLM8	Dclk1	Serine/threonine-protein kinase DCLK1	DCLK1_MOUSE	27	-55.187	0.44813	Mock	A6	NaN	NaN	NaN
Mock / A6	Q9Z0H8	Q9Z0H8	-0.822288	0.822288	6.92115e-11	1.38773e-09	16	Q9Z0H8	Clip2	CAP-Gly domain-containing linker protein 2	CLIP2_MOUSE	43	-43.4456	0.565544	Mock	A6	NaN	NaN	NaN
Mock / A6	P41139	P41139	0.941967	0.941967	6.96056e-11	1.38917e-09	16	P41139	Id4	DNA-binding protein inhibitor ID-4	ID4_MOUSE	2	92.1146	1.92115	Mock	A6	NaN	NaN	NaN
B1 / A6	Q64449	Q64449	0.913702	0.913702	7.06715e-11	1.39456e-09	16	Q64449	Mrc2	C-type mannose receptor 2	MRC2_MOUSE	45	88.3874	1.88387	B1	A6	NaN	NaN	NaN
Mock / A6	Q9CQG2	Q9CQG2	0.639862	0.639862	7.16676e-11	1.41103e-09	16	Q9CQG2	Mettl16	RNA N6-adenosine-methyltransferase METTL16	MET16_MOUSE	14	55.818	1.55818	Mock	A6	NaN	NaN	NaN
Mock / B1	Q9Z0H8	Q9Z0H8	-0.358309	0.358309	7.18634e-11	1.41169e-09	16	Q9Z0H8	Clip2	CAP-Gly domain-containing linker protein 2	CLIP2_MOUSE	43	-21.9922	0.780078	Mock	B1	NaN	NaN	NaN
B1 / A6	B0V2N1	B0V2N1	0.663556	0.663556	7.23409e-11	1.41788e-09	16	B0V2N1	Ptprs	Receptor-type tyrosine-protein phosphatase S	PTPRS_MOUSE	22	58.3982	1.58398	B1	A6	NaN	NaN	NaN
Mock / A6	Q6P9Q4	Q6P9Q4	-1.40638	1.40638	7.51399e-11	1.46288e-09	16	Q6P9Q4	Fhod1	FH1/FH2 domain-containing protein 1	FHOD1_MOUSE	22	-62.2744	0.377256	Mock	A6	NaN	NaN	NaN
Mock / A6	P11103	P11103	0.651817	0.651817	7.65276e-11	1.47999e-09	16	P11103	Parp1	Poly [ADP-ribose] polymerase 1	PARP1_MOUSE	41	57.1146	1.57115	Mock	A6	NaN	NaN	NaN
B1 / A6	Q9CWI3	Q9CWI3	0.625222	0.625222	7.75048e-11	1.49557e-09	16	Q9CWI3	Bccip	BRCA2 and CDKN1A-interacting protein	BCCIP_MOUSE	11	54.2448	1.54245	B1	A6	NaN	NaN	NaN
Mock / A6	P11440	P11440	0.584611	0.584611	7.90099e-11	1.51456e-09	16	P11440	Cdk1	Cyclin-dependent kinase 1	CDK1_MOUSE	17	49.9634	1.49963	Mock	A6	NaN	NaN	NaN
B1 / A6	Q8BYJ6	Q8BYJ6	1.03486	1.03486	7.93328e-11	1.51741e-09	16	Q8BYJ6	Tbc1d4	TBC1 domain family member 4	TBCD4_MOUSE	20	104.891	2.04891	B1	A6	NaN	NaN	NaN
Mock / B1	Q04887	Q04887	1.13022	1.13022	7.99373e-11	1.52563e-09	16	Q04887	Sox9	Transcription factor SOX-9	SOX9_MOUSE	9	118.893	2.18893	Mock	B1	NaN	NaN	NaN
Mock / A6	Q80TF3	Q80TF3	1.7507	1.7507	8.07602e-11	1.53563e-09	16	Q80TF3	Pcdh19	Protocadherin-19	PCD19_MOUSE	6	236.522	3.36522	Mock	A6	NaN	NaN	NaN
Mock / A6	P97797	P97797	2.01126	2.01126	8.65925e-11	1.63831e-09	16	P97797	Sirpa	Tyrosine-protein phosphatase non-receptor type substrate 1	SHPS1_MOUSE	7	303.135	4.03135	Mock	A6	NaN	NaN	NaN
Mock / A6	E9PZJ8	E9PZJ8	0.428048	0.428048	8.77198e-11	1.63956e-09	16	E9PZJ8	Ascc3	Activating signal cointegrator 1 complex subunit 3	ASCC3_MOUSE	50	34.5412	1.34541	Mock	A6	NaN	NaN	NaN
B1 / A6	O08800	O08800	1.30255	1.30255	8.7778e-11	1.63956e-09	16	O08800	Serpinb8	Serpin B8	SPB8_MOUSE	11	146.664	2.46664	B1	A6	NaN	NaN	NaN
B1 / A6	Q9Z2Y8	Q9Z2Y8	-1.24412	1.24412	8.74458e-11	1.63956e-09	16	Q9Z2Y8	Plpbp	Pyridoxal phosphate homeostasis protein	PLPHP_MOUSE	12	-57.7836	0.422164	B1	A6	NaN	NaN	NaN
Mock / A6	Q5SSW2	Q5SSW2	0.995942	0.995942	8.80215e-11	1.64043e-09	16	Q5SSW2	Psme4	Proteasome activator complex subunit 4	PSME4_MOUSE	23	99.4382	1.99438	Mock	A6	NaN	NaN	NaN
B1 / A6	Q99LJ6	Q99LJ6	-1.34446	1.34446	8.98633e-11	1.66409e-09	16	Q99LJ6	Gpx7	Glutathione peroxidase 7	GPX7_MOUSE	9	-60.6199	0.393801	B1	A6	NaN	NaN	NaN
Mock / B1	P47739	P47739	-1.27499	1.27499	9.37884e-11	1.71493e-09	16	P47739	Aldh3a1	Aldehyde dehydrogenase, dimeric NADP-preferring	AL3A1_MOUSE	18	-58.6772	0.413228	Mock	B1	NaN	NaN	NaN
Mock / A6	Q09324	Q09324	1.65075	1.65075	9.35954e-11	1.71493e-09	16	Q09324	Gcnt1	Beta-1,3-galactosyl-O-glycosyl-glycoprotein beta-1,6-N-acetylglucosaminyltransferase	GCNT1_MOUSE	6	213.998	3.13998	Mock	A6	NaN	NaN	NaN
Mock / A6	Q8K2A1	Q8K2A1	-0.60299	0.60299	9.37793e-11	1.71493e-09	16	Q8K2A1	Gulp1	PTB domain-containing engulfment adapter protein 1	GULP1_MOUSE	17	-34.1612	0.658388	Mock	A6	NaN	NaN	NaN
Mock / A6	O70309	O70309	-0.971264	0.971264	9.50474e-11	1.73432e-09	16	O70309	Itgb5	Integrin beta-5	ITB5_MOUSE	15	-48.9941	0.510059	Mock	A6	NaN	NaN	NaN
Mock / A6	Q91ZR2	Q91ZR2	0.587179	0.587179	9.71562e-11	1.76909e-09	16	Q91ZR2	Snx18	Sorting nexin-18	SNX18_MOUSE	16	50.2306	1.50231	Mock	A6	NaN	NaN	NaN
Mock / A6	Q921G8	Q921G8	0.399855	0.399855	9.78375e-11	1.77041e-09	16	Q921G8	Tubgcp2	Gamma-tubulin complex component 2	GCP2_MOUSE	28	31.9375	1.31938	Mock	A6	NaN	NaN	NaN
B1 / A6	Q9D7V1	Q9D7V1	2.97041	2.97041	9.77377e-11	1.77041e-09	16	Q9D7V1	Sh2d4a	SH2 domain-containing protein 4A	SH24A_MOUSE	5	683.759	7.83759	B1	A6	NaN	NaN	NaN
Mock / B1	P12894	P12894	0.469757	0.469757	9.87965e-11	1.78406e-09	16	P12894	NaN	Intracisternal A-particle Pol-related polyprotein (Fragment)	POL_IPMAI	11	38.4876	1.38488	Mock	B1	NaN	NaN	NaN
B1 / A6	Q8VDJ3	Q8VDJ3	-0.465116	0.465116	9.9277e-11	1.78904e-09	16	Q8VDJ3	Hdlbp	Vigilin	VIGLN_MOUSE	70	-27.5587	0.724413	B1	A6	NaN	NaN	NaN
Mock / B1	Q9ET78	Q9ET78	-0.565634	0.565634	1.01442e-10	1.82053e-09	16	Q9ET78	Jph2	Junctophilin-2	JPH2_MOUSE	12	-32.4341	0.675659	Mock	B1	NaN	NaN	NaN
Mock / B1	Q9QYF9	Q9QYF9	-0.380507	0.380507	1.02128e-10	1.82907e-09	16	Q9QYF9	Ndrg3	Protein NDRG3	NDRG3_MOUSE	10	-23.1832	0.768168	Mock	B1	NaN	NaN	NaN
Mock / A6	P53702	P53702	-0.66416	0.66416	1.05281e-10	1.87654e-09	16	P53702	Hccs	Holocytochrome c-type synthase	CCHL_MOUSE	13	-36.8944	0.631056	Mock	A6	NaN	NaN	NaN
B1 / A6	Q8VI24	Q8VI24	-0.866247	0.866247	1.05424e-10	1.87654e-09	16	Q8VI24	Satb2	DNA-binding protein SATB2	SATB2_MOUSE	15	-45.1428	0.548572	B1	A6	NaN	NaN	NaN
B1 / A6	Q5FWI3	Q5FWI3	-2.25297	2.25297	1.06262e-10	1.88762e-09	16	Q5FWI3	Cemip2	Cell surface hyaluronidase	CEIP2_MOUSE	34	-79.0208	0.209792	B1	A6	NaN	NaN	NaN
Mock / A6	Q62388	Q62388	0.856844	0.856844	1.06572e-10	1.88926e-09	16	Q62388	Atm	Serine-protein kinase ATM	ATM_MOUSE	14	81.1072	1.81107	Mock	A6	NaN	NaN	NaN
Mock / A6	Q3TN34	Q3TN34	-1.15114	1.15114	1.07476e-10	1.89758e-09	16	Q3TN34	Micall2	MICAL-like protein 2	MILK2_MOUSE	26	-54.9732	0.450268	Mock	A6	NaN	NaN	NaN
B1 / A6	Q03350	Q03350	-0.985233	0.985233	1.07801e-10	1.89947e-09	16	Q03350	Thbs2	Thrombospondin-2	TSP2_MOUSE	20	-49.4856	0.505144	B1	A6	NaN	NaN	NaN
Mock / A6	P70122	P70122	-0.317149	0.317149	1.16678e-10	2.04762e-09	16	P70122	Sbds	Ribosome maturation protein SBDS	SBDS_MOUSE	20	-19.7346	0.802654	Mock	A6	NaN	NaN	NaN
Mock / A6	Q8BHF7	Q8BHF7	0.429267	0.429267	1.18373e-10	2.07146e-09	16	Q8BHF7	Pgs1	CDP-diacylglycerol--glycerol-3-phosphate 3-phosphatidyltransferase, mitochondrial	PGPS1_MOUSE	9	34.6549	1.34655	Mock	A6	NaN	NaN	NaN
Mock / A6	Q8K4I3	Q8K4I3	-1.12516	1.12516	1.18512e-10	2.07146e-09	16	Q8K4I3	Arhgef6	Rho guanine nucleotide exchange factor 6	ARHG6_MOUSE	5	-54.155	0.45845	Mock	A6	NaN	NaN	NaN
Mock / B1	Q8K330	Q8K330	-0.482937	0.482937	1.22923e-10	2.13572e-09	16	Q8K330	Ssh3	Protein phosphatase Slingshot homolog 3	SSH3_MOUSE	5	-28.4481	0.715519	Mock	B1	NaN	NaN	NaN
Mock / B1	Q05769	Q05769	-0.636126	0.636126	1.24324e-10	2.15578e-09	16	Q05769	Ptgs2	Prostaglandin G/H synthase 2	PGH2_MOUSE	2	-35.6562	0.643438	Mock	B1	NaN	NaN	NaN
B1 / A6	Q14BA6	Q14BA6	2.3541	2.3541	1.2907e-10	2.21169e-09	16	Q14BA6	Medag	Mesenteric estrogen-dependent adipogenesis protein	MEDAG_MOUSE	3	411.275	5.11275	B1	A6	NaN	NaN	NaN
Mock / A6	E9Q555	E9Q555	0.564983	0.564983	1.31643e-10	2.24257e-09	16	E9Q555	Rnf213	E3 ubiquitin-protein ligase RNF213	RN213_MOUSE	134	47.937	1.47937	Mock	A6	NaN	NaN	NaN
Mock / A6	Q64345	Q64345	-0.522608	0.522608	1.3142e-10	2.24257e-09	16	Q64345	Ifit3	Interferon-induced protein with tetratricopeptide repeats 3	IFIT3_MOUSE	17	-30.3888	0.696112	Mock	A6	NaN	NaN	NaN
Mock / A6	Q91YE8	Q91YE8	-2.85581	2.85581	1.3117e-10	2.24257e-09	16	Q91YE8	Synpo2	Synaptopodin-2	SYNP2_MOUSE	14	-86.1861	0.138139	Mock	A6	NaN	NaN	NaN
Mock / A6	Q91YT0	Q91YT0	0.575451	0.575451	1.32424e-10	2.25146e-09	16	Q91YT0	Ndufv1	NADH dehydrogenase [ubiquinone] flavoprotein 1, mitochondrial	NDUV1_MOUSE	23	49.0144	1.49014	Mock	A6	NaN	NaN	NaN
Mock / A6	P49717	P49717	0.553403	0.553403	1.3304e-10	2.25754e-09	16	P49717	Mcm4	DNA replication licensing factor MCM4	MCM4_MOUSE	44	46.7544	1.46754	Mock	A6	NaN	NaN	NaN
Mock / A6	P47739	P47739	1.48065	1.48065	1.34587e-10	2.27936e-09	16	P47739	Aldh3a1	Aldehyde dehydrogenase, dimeric NADP-preferring	AL3A1_MOUSE	18	179.074	2.79074	Mock	A6	NaN	NaN	NaN
B1 / A6	P97314	P97314	-1.08141	1.08141	1.36016e-10	2.29267e-09	16	P97314	Csrp2	Cysteine and glycine-rich protein 2	CSRP2_MOUSE	14	-52.7433	0.472567	B1	A6	NaN	NaN	NaN
B1 / A6	P55937	P55937	-0.652266	0.652266	1.37292e-10	2.30725e-09	16	P55937	Golga3	Golgin subfamily A member 3	GOGA3_MOUSE	69	-36.372	0.63628	B1	A6	NaN	NaN	NaN
Mock / B1	P70388	P70388	0.329755	0.329755	1.40768e-10	2.34309e-09	16	P70388	Rad50	DNA repair protein RAD50	RAD50_MOUSE	49	25.68	1.2568	Mock	B1	NaN	NaN	NaN
Mock / A6	Q8K4X7	Q8K4X7	-0.744935	0.744935	1.42878e-10	2.36267e-09	16	Q8K4X7	Agpat4	1-acyl-sn-glycerol-3-phosphate acyltransferase delta	PLCD_MOUSE	13	-40.3305	0.596695	Mock	A6	NaN	NaN	NaN
B1 / A6	Q9D1D1	Q9D1D1	-0.508404	0.508404	1.42815e-10	2.36267e-09	16	Q9D1D1	Tspan11	Tetraspanin-11	TSN11_MOUSE	1	-29.7	0.703	B1	A6	NaN	NaN	NaN
Mock / A6	Q8C6L5	Q8C6L5	1.18342	1.18342	1.47525e-10	2.41863e-09	16	Q8C6L5	Cgas	Cyclic GMP-AMP synthase	CGAS_MOUSE	3	127.114	2.27114	Mock	A6	NaN	NaN	NaN
Mock / B1	Q8CGB3	Q8CGB3	0.524619	0.524619	1.53362e-10	2.49556e-09	16	Q8CGB3	Uaca	Uveal autoantigen with coiled-coil domains and ankyrin repeats	UACA_MOUSE	14	43.8554	1.43855	Mock	B1	NaN	NaN	NaN
Mock / A6	O35654	O35654	0.788786	0.788786	1.54393e-10	2.503e-09	16	O35654	Pold2	DNA polymerase delta subunit 2	DPOD2_MOUSE	11	72.762	1.72762	Mock	A6	NaN	NaN	NaN
B1 / A6	Q9WVE8	Q9WVE8	0.701788	0.701788	1.54223e-10	2.503e-09	16	Q9WVE8	Pacsin2	Protein kinase C and casein kinase substrate in neurons protein 2	PACN2_MOUSE	26	62.652	1.62652	B1	A6	NaN	NaN	NaN
Mock / A6	P01831	P01831	-2.39493	2.39493	1.55866e-10	2.51242e-09	16	P01831	Thy1	Thy-1 membrane glycoprotein	THY1_MOUSE	5	-80.9868	0.190132	Mock	A6	NaN	NaN	NaN
Mock / A6	Q60848	Q60848	0.838736	0.838736	1.56126e-10	2.51242e-09	16	Q60848	Hells	Lymphocyte-specific helicase	HELLS_MOUSE	26	78.8482	1.78848	Mock	A6	NaN	NaN	NaN
B1 / A6	Q7TME2	Q7TME2	0.682427	0.682427	1.56062e-10	2.51242e-09	16	Q7TME2	Spag5	Sperm-associated antigen 5	SPAG5_MOUSE	8	60.4837	1.60484	B1	A6	NaN	NaN	NaN
Mock / A6	Q8R0A0	Q8R0A0	0.554582	0.554582	1.55764e-10	2.51242e-09	16	Q8R0A0	Gtf2f2	General transcription factor IIF subunit 2	T2FB_MOUSE	15	46.8743	1.46874	Mock	A6	NaN	NaN	NaN
Mock / A6	P20357	P20357	-2.58913	2.58913	1.57089e-10	2.52118e-09	16	P20357	Map2	Microtubule-associated protein 2	MTAP2_MOUSE	11	-83.3814	0.166186	Mock	A6	NaN	NaN	NaN
Mock / A6	Q6X893	Q6X893	0.946043	0.946043	1.57249e-10	2.52118e-09	16	Q6X893	Slc44a1	Choline transporter-like protein 1	CTL1_MOUSE	13	92.6581	1.92658	Mock	A6	NaN	NaN	NaN
Mock / A6	Q3TYX2	Q3TYX2	1.20433	1.20433	1.63294e-10	2.58955e-09	16	Q3TYX2	Lrrn4cl	LRRN4 C-terminal-like protein	LRN4L_MOUSE	1	130.431	2.30431	Mock	A6	NaN	NaN	NaN
Mock / A6	Q5NBX1	Q5NBX1	1.38389	1.38389	1.63286e-10	2.58955e-09	16	Q5NBX1	Cobl	Protein cordon-bleu	COBL_MOUSE	22	160.971	2.60971	Mock	A6	NaN	NaN	NaN
B1 / A6	O89026	O89026	-1.55391	1.55391	1.63664e-10	2.5907e-09	16	O89026	Robo1	Roundabout homolog 1	ROBO1_MOUSE	13	-65.9414	0.340586	B1	A6	NaN	NaN	NaN
Mock / B1	Q9QZB0	Q9QZB0	-0.842003	0.842003	1.67482e-10	2.62258e-09	16	Q9QZB0	Rgs17	Regulator of G-protein signaling 17	RGS17_MOUSE	2	-44.2132	0.557868	Mock	B1	NaN	NaN	NaN
Mock / A6	Q9R0M3	Q9R0M3	-2.39431	2.39431	1.70478e-10	2.66472e-09	16	Q9R0M3	Srpx	Sushi-repeat-containing protein SRPX	SRPX_MOUSE	2	-80.9786	0.190214	Mock	A6	NaN	NaN	NaN
Mock / A6	Q810Q5	Q810Q5	4.6539	4.6539	1.72866e-10	2.69721e-09	16	Q810Q5	Nmes1	Normal mucosa of esophagus-specific gene 1 protein	NMES1_MOUSE	3	2417.47	25.1747	Mock	A6	NaN	NaN	NaN
Mock / A6	Q9CQ26	Q9CQ26	-0.514888	0.514888	1.7762e-10	2.7615e-09	16	Q9CQ26	Stambp	STAM-binding protein	STABP_MOUSE	12	-30.0153	0.699847	Mock	A6	NaN	NaN	NaN
B1 / A6	O08784	O08784	0.520243	0.520243	1.79692e-10	2.77322e-09	16	O08784	Tcof1	Treacle protein	TCOF_MOUSE	33	43.4197	1.4342	B1	A6	NaN	NaN	NaN
Mock / A6	P28271	P28271	0.533772	0.533772	1.82572e-10	2.80693e-09	16	P28271	Aco1	Cytoplasmic aconitate hydratase	ACOC_MOUSE	35	44.7709	1.44771	Mock	A6	NaN	NaN	NaN
Mock / A6	Q80YX1	Q80YX1	-2.19336	2.19336	1.83168e-10	2.80772e-09	16	Q80YX1	Tnc	Tenascin	TENA_MOUSE	35	-78.1359	0.218641	Mock	A6	NaN	NaN	NaN
Mock / A6	P68404	P68404	0.800227	0.800227	1.84926e-10	2.8297e-09	16	P68404	Prkcb	Protein kinase C beta type	KPCB_MOUSE	2	74.1375	1.74137	Mock	A6	NaN	NaN	NaN
B1 / A6	P97370	P97370	0.738878	0.738878	1.86086e-10	2.83749e-09	16	P97370	Atp1b3	Sodium/potassium-transporting ATPase subunit beta-3	AT1B3_MOUSE	12	66.8877	1.66888	B1	A6	NaN	NaN	NaN
Mock / A6	Q6P1G0	Q6P1G0	0.650627	0.650627	1.86577e-10	2.84001e-09	16	Q6P1G0	Heatr6	HEAT repeat-containing protein 6	HEAT6_MOUSE	16	56.985	1.56985	Mock	A6	NaN	NaN	NaN
Mock / A6	Q8BZA9	Q8BZA9	0.81117	0.81117	1.88173e-10	2.85931e-09	16	Q8BZA9	Tigar	Fructose-2,6-bisphosphatase TIGAR	TIGAR_MOUSE	2	75.4634	1.75463	Mock	A6	NaN	NaN	NaN
B1 / A6	P06795	P06795	0.934772	0.934772	2.01882e-10	3.02027e-09	16	P06795	Abcb1b	ATP-dependent translocase ABCB1	MDR1B_MOUSE	32	91.1588	1.91159	B1	A6	NaN	NaN	NaN
B1 / A6	Q8BY71	Q8BY71	-0.588115	0.588115	2.04344e-10	3.04857e-09	16	Q8BY71	Hat1	Histone acetyltransferase type B catalytic subunit	HAT1_MOUSE	15	-33.4788	0.665212	B1	A6	NaN	NaN	NaN
Mock / A6	B1ARD6	B1ARD6	0.952247	0.952247	2.1177e-10	3.11594e-09	16	B1ARD6	Slfn9	Schlafen family member 9	SLFN9_MOUSE	27	93.4884	1.93488	Mock	A6	NaN	NaN	NaN
Mock / A6	P32261	P32261	0.85959	0.85959	2.12564e-10	3.11594e-09	16	P32261	Serpinc1	Antithrombin-III	ANT3_MOUSE	12	81.4523	1.81452	Mock	A6	NaN	NaN	NaN
B1 / A6	Q2EMV9	Q2EMV9	1.64687	1.64687	2.12313e-10	3.11594e-09	16	Q2EMV9	Parp14	Protein mono-ADP-ribosyltransferase PARP14	PAR14_MOUSE	11	213.154	3.13154	B1	A6	NaN	NaN	NaN
Mock / A6	Q8VD12	Q8VD12	1.05403	1.05403	2.11937e-10	3.11594e-09	16	Q8VD12	Znf385a	Zinc finger protein 385A	Z385A_MOUSE	8	107.632	2.07632	Mock	A6	NaN	NaN	NaN
Mock / A6	P33174	P33174	0.729127	0.729127	2.13162e-10	3.11947e-09	16	P33174	Kif4	Chromosome-associated kinesin KIF4	KIF4_MOUSE	41	65.7636	1.65764	Mock	A6	NaN	NaN	NaN
B1 / A6	P41216	P41216	-0.815456	0.815456	2.18722e-10	3.17598e-09	16	P41216	Acsl1	Long-chain-fatty-acid--CoA ligase 1	ACSL1_MOUSE	28	-43.1771	0.568229	B1	A6	NaN	NaN	NaN
Mock / B1	Q571I9	Q571I9	0.475057	0.475057	2.18017e-10	3.17598e-09	16	Q571I9	Aldh16a1	Aldehyde dehydrogenase family 16 member A1	A16A1_MOUSE	17	38.9973	1.38997	Mock	B1	NaN	NaN	NaN
Mock / A6	Q9WUP7	Q9WUP7	0.801748	0.801748	2.18442e-10	3.17598e-09	16	Q9WUP7	Uchl5	Ubiquitin carboxyl-terminal hydrolase isozyme L5	UCHL5_MOUSE	17	74.3212	1.74321	Mock	A6	NaN	NaN	NaN
Mock / A6	P39749	P39749	0.799023	0.799023	2.19646e-10	3.17808e-09	16	P39749	Fen1	Flap endonuclease 1	FEN1_MOUSE	15	73.9923	1.73992	Mock	A6	NaN	NaN	NaN
B1 / A6	Q8BYI6	Q8BYI6	1.05236	1.05236	2.21733e-10	3.20191e-09	16	Q8BYI6	Lpcat2	Lysophosphatidylcholine acyltransferase 2	PCAT2_MOUSE	7	107.392	2.07392	B1	A6	NaN	NaN	NaN
Mock / A6	P37913	P37913	0.790047	0.790047	2.27061e-10	3.24569e-09	16	P37913	Lig1	DNA ligase 1	DNLI1_MOUSE	44	72.913	1.72913	Mock	A6	NaN	NaN	NaN
Mock / B1	Q8K368	Q8K368	0.796703	0.796703	2.28758e-10	3.24678e-09	16	Q8K368	Fanci	Fanconi anemia group I protein homolog	FANCI_MOUSE	11	73.7127	1.73713	Mock	B1	NaN	NaN	NaN
Mock / A6	Q9CWE0	Q9CWE0	-0.371787	0.371787	2.34414e-10	3.303e-09	16	Q9CWE0	Mtfr1l	Mitochondrial fission regulator 1-like	MFR1L_MOUSE	10	-22.7175	0.772825	Mock	A6	NaN	NaN	NaN
B1 / A6	Q8R2Y0	Q8R2Y0	1.34391	1.34391	2.35875e-10	3.31822e-09	16	Q8R2Y0	Abhd6	Monoacylglycerol lipase ABHD6	ABHD6_MOUSE	9	153.839	2.53839	B1	A6	NaN	NaN	NaN
Mock / A6	P39688	P39688	0.826856	0.826856	2.36388e-10	3.32009e-09	16	P39688	Fyn	Tyrosine-protein kinase Fyn	FYN_MOUSE	8	77.3815	1.77382	Mock	A6	NaN	NaN	NaN
Mock / A6	O35892	O35892	2.31256	2.31256	2.3995e-10	3.35931e-09	16	O35892	Sp100	Nuclear autoantigen Sp-100	SP100_MOUSE	3	396.764	4.96764	Mock	A6	NaN	NaN	NaN
Mock / A6	E9Q394	E9Q394	0.58751	0.58751	2.45851e-10	3.41995e-09	16	E9Q394	Akap13	A-kinase anchor protein 13	AKP13_MOUSE	40	50.2651	1.50265	Mock	A6	NaN	NaN	NaN
Mock / A6	Q91VJ4	Q91VJ4	0.386095	0.386095	2.45654e-10	3.41995e-09	16	Q91VJ4	Stk38	Serine/threonine-protein kinase 38	STK38_MOUSE	17	30.6851	1.30685	Mock	A6	NaN	NaN	NaN
B1 / A6	Q64378	Q64378	0.733033	0.733033	2.47035e-10	3.42829e-09	16	Q64378	Fkbp5	Peptidyl-prolyl cis-trans isomerase FKBP5	FKBP5_MOUSE	23	66.213	1.66213	B1	A6	NaN	NaN	NaN
Mock / A6	Q9ERD6	Q9ERD6	-2.90988	2.90988	2.47237e-10	3.42829e-09	16	Q9ERD6	Ralgps2	Ras-specific guanine nucleotide-releasing factor RalGPS2	RGPS2_MOUSE	5	-86.6943	0.133057	Mock	A6	NaN	NaN	NaN
Mock / A6	Q9JJ80	Q9JJ80	0.668382	0.668382	2.47889e-10	3.43188e-09	16	Q9JJ80	Rpf2	Ribosome production factor 2 homolog	RPF2_MOUSE	17	58.929	1.58929	Mock	A6	NaN	NaN	NaN
Mock / A6	Q9D379	Q9D379	0.841843	0.841843	2.50847e-10	3.46185e-09	16	Q9D379	Ephx1	Epoxide hydrolase 1	HYEP_MOUSE	32	79.2339	1.79234	Mock	A6	NaN	NaN	NaN
B1 / A6	Q9JK53	Q9JK53	-1.01987	1.01987	2.50633e-10	3.46185e-09	16	Q9JK53	Prelp	Prolargin	PRELP_MOUSE	5	-50.6838	0.493162	B1	A6	NaN	NaN	NaN
B1 / A6	P50427	P50427	-1.5484	1.5484	2.55992e-10	3.51616e-09	16	P50427	Sts	Steryl-sulfatase	STS_MOUSE	6	-65.8111	0.341889	B1	A6	NaN	NaN	NaN
Mock / B1	Q8K010	Q8K010	1.23109	1.23109	2.56958e-10	3.52162e-09	16	Q8K010	Oplah	5-oxoprolinase	OPLA_MOUSE	17	134.745	2.34745	Mock	B1	NaN	NaN	NaN
B1 / A6	Q921M4	Q921M4	-0.475572	0.475572	2.57197e-10	3.52162e-09	16	Q921M4	Golga2	Golgin subfamily A member 2	GOGA2_MOUSE	30	-28.0818	0.719182	B1	A6	NaN	NaN	NaN
Mock / A6	Q9CWF2	Q9CWF2	4.96066	4.96066	2.62828e-10	3.5847e-09	16	Q9CWF2	Tubb2b	Tubulin beta-2B chain	TBB2B_MOUSE	1	3013.92	31.1392	Mock	A6	NaN	NaN	NaN
Mock / B1	Q9JKJ9	Q9JKJ9	1.04426	1.04426	2.63037e-10	3.5847e-09	16	Q9JKJ9	Cyp39a1	24-hydroxycholesterol 7-alpha-hydroxylase	CP39A_MOUSE	8	106.23	2.0623	Mock	B1	NaN	NaN	NaN
Mock / A6	P48760	P48760	-0.582661	0.582661	2.63886e-10	3.58992e-09	16	P48760	Fpgs	Folylpolyglutamate synthase, mitochondrial	FOLC_MOUSE	6	-33.2269	0.667731	Mock	A6	NaN	NaN	NaN
B1 / A6	Q8R4S0	Q8R4S0	1.40964	1.40964	2.64664e-10	3.58992e-09	16	Q8R4S0	Ppp1r14c	Protein phosphatase 1 regulatory subunit 14C	PP14C_MOUSE	3	165.671	2.65671	B1	A6	NaN	NaN	NaN
B1 / A6	Q9ERD7	Q9ERD7	1.04393	1.04393	2.6585e-10	3.59495e-09	16	Q9ERD7	Tubb3	Tubulin beta-3 chain	TBB3_MOUSE	9	106.184	2.06184	B1	A6	NaN	NaN	NaN
Mock / B1	P33609	P33609	0.533485	0.533485	2.67749e-10	3.60387e-09	16	P33609	Pola1	DNA polymerase alpha catalytic subunit	DPOLA_MOUSE	44	44.7421	1.44742	Mock	B1	NaN	NaN	NaN
B1 / A6	Q9Z0E6	Q9Z0E6	0.940213	0.940213	2.67721e-10	3.60387e-09	16	Q9Z0E6	Gbp2	Guanylate-binding protein 2	GBP2_MOUSE	19	91.8812	1.91881	B1	A6	NaN	NaN	NaN
Mock / A6	P20444	P20444	0.625065	0.625065	2.70205e-10	3.63132e-09	16	P20444	Prkca	Protein kinase C alpha type	KPCA_MOUSE	19	54.2281	1.54228	Mock	A6	NaN	NaN	NaN
Mock / A6	Q60766	Q60766	0.822849	0.822849	2.7305e-10	3.65088e-09	16	Q60766	Irgm1	Immunity-related GTPase family M protein 1	IRGM1_MOUSE	14	76.8896	1.7689	Mock	A6	NaN	NaN	NaN
Mock / A6	Q9ERE3	Q9ERE3	2.43203	2.43203	2.73274e-10	3.65088e-09	16	Q9ERE3	Sgk3	Serine/threonine-protein kinase Sgk3	SGK3_MOUSE	1	439.653	5.39653	Mock	A6	NaN	NaN	NaN
B1 / A6	Q811W2	Q811W2	-1.04116	1.04116	2.77578e-10	3.69061e-09	16	Q811W2	Cyp26b1	Cytochrome P450 26B1	CP26B_MOUSE	3	-51.4063	0.485937	B1	A6	NaN	NaN	NaN
Mock / A6	P70429	P70429	-1.01636	1.01636	2.85963e-10	3.78478e-09	16	P70429	Evl	Ena/VASP-like protein	EVL_MOUSE	10	-50.5638	0.494362	Mock	A6	NaN	NaN	NaN
Mock / B1	P30561;Q8R4S5;Q8R4S6	P30561;Q8R4S5;Q8R4S6	-1.63668	1.63668	2.87839e-10	3.80384e-09	16	P30561;Q8R4S5;Q8R4S6	Ahr	Aryl hydrocarbon receptor	AHR_MOUSE;AHR_MUSMM;AHR_MUSMC	3	-67.8405	0.321595	Mock	B1	NaN	NaN	NaN
Mock / A6	O54931	O54931	-0.827666	0.827666	2.8912e-10	3.81498e-09	16	O54931	Akap2	A-kinase anchor protein 2	AKAP2_MOUSE	32	-43.656	0.56344	Mock	A6	NaN	NaN	NaN
B1 / A6	Q8K4I3	Q8K4I3	-0.695561	0.695561	2.90228e-10	3.82382e-09	16	Q8K4I3	Arhgef6	Rho guanine nucleotide exchange factor 6	ARHG6_MOUSE	5	-38.2531	0.617469	B1	A6	NaN	NaN	NaN
Mock / B1	P43883	P43883	0.710882	0.710882	2.91515e-10	3.8292e-09	16	P43883	Plin2	Perilipin-2	PLIN2_MOUSE	11	63.6804	1.6368	Mock	B1	NaN	NaN	NaN
Mock / A6	Q3U6U5	Q3U6U5	-1.28948	1.28948	2.95864e-10	3.87467e-09	16	Q3U6U5	Gtpbp6	Putative GTP-binding protein 6	GTPB6_MOUSE	4	-59.0901	0.409099	Mock	A6	NaN	NaN	NaN
Mock / A6	Q61188	Q61188	0.674822	0.674822	2.99735e-10	3.91947e-09	16	Q61188	Ezh2	Histone-lysine N-methyltransferase EZH2	EZH2_MOUSE	11	59.64	1.5964	Mock	A6	NaN	NaN	NaN
B1 / A6	Q61036	Q61036	-0.70988	0.70988	3.03867e-10	3.96279e-09	16	Q61036	Pak3	Serine/threonine-protein kinase PAK 3	PAK3_MOUSE	8	-38.8629	0.611371	B1	A6	NaN	NaN	NaN
Mock / B1	Q61263	Q61263	0.610959	0.610959	3.03957e-10	3.96279e-09	16	Q61263	Soat1	Sterol O-acyltransferase 1	SOAT1_MOUSE	9	52.7274	1.52727	Mock	B1	NaN	NaN	NaN
Mock / A6	Q8JZZ7	Q8JZZ7	-1.1496	1.1496	3.08165e-10	4.0007e-09	16	Q8JZZ7	Adgrl2	Adhesion G protein-coupled receptor L2	AGRL2_MOUSE	31	-54.925	0.45075	Mock	A6	NaN	NaN	NaN
Mock / B1	Q9CQ80	Q9CQ80	0.468481	0.468481	3.0824e-10	4.0007e-09	16	Q9CQ80	Vps25	Vacuolar protein-sorting-associated protein 25	VPS25_MOUSE	11	38.3652	1.38365	Mock	B1	NaN	NaN	NaN
Mock / A6	Q64435	Q64435	1.12135	1.12135	3.08888e-10	4.00315e-09	16	Q64435	Ugt1a6	UDP-glucuronosyltransferase 1-6	UD16_MOUSE	6	117.551	2.17551	Mock	A6	NaN	NaN	NaN
Mock / A6	Q8R1N4	Q8R1N4	1.06269	1.06269	3.12263e-10	4.02893e-09	16	Q8R1N4	Nudcd3	NudC domain-containing protein 3	NUDC3_MOUSE	17	108.882	2.08882	Mock	A6	NaN	NaN	NaN
Mock / A6	B2RY04	B2RY04	0.528108	0.528108	3.16374e-10	4.06394e-09	16	B2RY04	Dock5	Dedicator of cytokinesis protein 5	DOCK5_MOUSE	21	44.2037	1.44204	Mock	A6	NaN	NaN	NaN
Mock / A6	Q8VHQ9	Q8VHQ9	0.755227	0.755227	3.16258e-10	4.06394e-09	16	Q8VHQ9	Acot11	Acyl-coenzyme A thioesterase 11	ACO11_MOUSE	4	68.7897	1.6879	Mock	A6	NaN	NaN	NaN
Mock / A6	Q8BHJ9	Q8BHJ9	0.60336	0.60336	3.18755e-10	4.0885e-09	16	Q8BHJ9	Slu7	Pre-mRNA-splicing factor SLU7	SLU7_MOUSE	12	51.9251	1.51925	Mock	A6	NaN	NaN	NaN
Mock / A6	Q62419	Q62419	-0.62159	0.62159	3.21881e-10	4.10629e-09	16	Q62419	Sh3gl1	Endophilin-A2	SH3G1_MOUSE	19	-35.0046	0.649954	Mock	A6	NaN	NaN	NaN
Mock / A6	Q91V12	Q91V12	0.769737	0.769737	3.22025e-10	4.10629e-09	16	Q91V12	Acot7	Cytosolic acyl coenzyme A thioester hydrolase	BACH_MOUSE	16	70.4959	1.70496	Mock	A6	NaN	NaN	NaN
B1 / A6	A2AMM0	A2AMM0	0.981355	0.981355	3.23482e-10	4.11284e-09	16	A2AMM0	Cavin4	Caveolae-associated protein 4	CAVN4_MOUSE	9	97.4319	1.97432	B1	A6	NaN	NaN	NaN
Mock / A6	Q5H8C4	Q5H8C4	0.636585	0.636585	3.24539e-10	4.11428e-09	16	Q5H8C4	Vps13a	Vacuolar protein sorting-associated protein 13A	VP13A_MOUSE	30	55.4645	1.55464	Mock	A6	NaN	NaN	NaN
Mock / B1	P14602	P14602	0.597535	0.597535	3.28882e-10	4.15373e-09	16	P14602	Hspb1	Heat shock protein beta-1	HSPB1_MOUSE	19	51.3129	1.51313	Mock	B1	NaN	NaN	NaN
Mock / A6	O08911	O08911	0.836486	0.836486	3.37306e-10	4.22524e-09	16	O08911	Mapk12	Mitogen-activated protein kinase 12	MK12_MOUSE	8	78.5695	1.78569	Mock	A6	NaN	NaN	NaN
Mock / A6	Q9Z0R6	Q9Z0R6	0.384511	0.384511	3.40795e-10	4.25237e-09	16	Q9Z0R6	Itsn2	Intersectin-2	ITSN2_MOUSE	16	30.5417	1.30542	Mock	A6	NaN	NaN	NaN
Mock / A6	P55264	P55264	0.64497	0.64497	3.43955e-10	4.27956e-09	16	P55264	Adk	Adenosine kinase	ADK_MOUSE	24	56.3706	1.56371	Mock	A6	NaN	NaN	NaN
Mock / A6	Q8BYI6	Q8BYI6	1.69074	1.69074	3.46895e-10	4.31e-09	16	Q8BYI6	Lpcat2	Lysophosphatidylcholine acyltransferase 2	PCAT2_MOUSE	7	222.823	3.22823	Mock	A6	NaN	NaN	NaN
Mock / B1	Q9WV84	Q9WV84	-0.602067	0.602067	3.50342e-10	4.32816e-09	16	Q9WV84	Nme4	Nucleoside diphosphate kinase, mitochondrial	NDKM_MOUSE	6	-34.1191	0.658809	Mock	B1	NaN	NaN	NaN
Mock / B1	O08800	O08800	1.02261	1.02261	3.54938e-10	4.36639e-09	16	O08800	Serpinb8	Serpin B8	SPB8_MOUSE	11	103.16	2.0316	Mock	B1	NaN	NaN	NaN
Mock / A6	Q9WTX2	Q9WTX2	-0.778691	0.778691	3.59425e-10	4.40296e-09	16	Q9WTX2	Prkra	Interferon-inducible double-stranded RNA-dependent protein kinase activator A	PRKRA_MOUSE	11	-41.7104	0.582896	Mock	A6	NaN	NaN	NaN
Mock / A6	O70479	O70479	1.31095	1.31095	3.69398e-10	4.49866e-09	16	O70479	Tnfaip1	BTB/POZ domain-containing adapter for CUL3-mediated RhoA degradation protein 2	BACD2_MOUSE	3	148.106	2.48106	Mock	A6	NaN	NaN	NaN
Mock / A6	Q8CAF4	Q8CAF4	1.53808	1.53808	3.68729e-10	4.49866e-09	16	Q8CAF4	Nhsl1	NHS-like protein 1	NHSL1_MOUSE	7	190.408	2.90408	Mock	A6	NaN	NaN	NaN
B1 / A6	Q61846	Q61846	0.671373	0.671373	3.72048e-10	4.51951e-09	16	Q61846	Melk	Maternal embryonic leucine zipper kinase	MELK_MOUSE	14	59.2588	1.59259	B1	A6	NaN	NaN	NaN
B1 / A6	P70245	P70245	-0.658151	0.658151	3.77958e-10	4.58491e-09	16	P70245	Ebp	3-beta-hydroxysteroid-Delta(8),Delta(7)-isomerase	EBP_MOUSE	2	-36.631	0.63369	B1	A6	NaN	NaN	NaN
Mock / B1	O70126	O70126	-0.757781	0.757781	3.84189e-10	4.63471e-09	16	O70126	Aurkb	Aurora kinase B	AURKB_MOUSE	14	-40.8595	0.591405	Mock	B1	NaN	NaN	NaN
B1 / A6	D3YYU8	D3YYU8	-0.684707	0.684707	3.86202e-10	4.63974e-09	16	D3YYU8	Obsl1	Obscurin-like protein 1	OBSL1_MOUSE	43	-37.7868	0.622132	B1	A6	NaN	NaN	NaN
Mock / B1	Q99M54	Q99M54	-0.906791	0.906791	3.85879e-10	4.63974e-09	16	Q99M54	Cdca3	Cell division cycle-associated protein 3	CDCA3_MOUSE	3	-46.663	0.53337	Mock	B1	NaN	NaN	NaN
Mock / A6	Q9QY06	Q9QY06	-0.412383	0.412383	3.89246e-10	4.66346e-09	16	Q9QY06	Myo9b	Unconventional myosin-IXb	MYO9B_MOUSE	49	-24.8619	0.751381	Mock	A6	NaN	NaN	NaN
Mock / A6	Q62181	Q62181	2.28177	2.28177	3.91088e-10	4.6791e-09	16	Q62181	Sema3c	Semaphorin-3C	SEM3C_MOUSE	11	386.273	4.86273	Mock	A6	NaN	NaN	NaN
B1 / A6	Q91WN1	Q91WN1	0.51397	0.51397	3.91992e-10	4.68349e-09	16	Q91WN1	Dnajc9	DnaJ homolog subfamily C member 9	DNJC9_MOUSE	16	42.7975	1.42797	B1	A6	NaN	NaN	NaN
Mock / A6	P61600	P61600	-0.378923	0.378923	3.95279e-10	4.69756e-09	16	P61600	Naa20	N-alpha-acetyltransferase 20	NAA20_MOUSE	3	-23.0989	0.769011	Mock	A6	NaN	NaN	NaN
B1 / A6	Q60793	Q60793	1.72997	1.72997	3.95693e-10	4.69756e-09	16	Q60793	Klf4	Krueppel-like factor 4	KLF4_MOUSE	10	231.72	3.3172	B1	A6	NaN	NaN	NaN
Mock / B1	Q64519	Q64519	-1.27649	1.27649	3.94212e-10	4.69756e-09	16	Q64519	Sdc3	Syndecan-3	SDC3_MOUSE	2	-58.7203	0.412797	Mock	B1	NaN	NaN	NaN
Mock / B1	Q9DCG2	Q9DCG2	1.82741	1.82741	3.96738e-10	4.70156e-09	16	Q9DCG2	Cd302	CD302 antigen	CD302_MOUSE	1	254.899	3.54899	Mock	B1	NaN	NaN	NaN
Mock / B1	P0DOV1	P0DOV1	-0.547564	0.547564	4.06866e-10	4.78905e-09	16	P0DOV1	Mnda	Interferon-activable protein 205-B	IFI5B_MOUSE	14	-31.5825	0.684175	Mock	B1	NaN	NaN	NaN
B1 / A6	Q9D7X3	Q9D7X3	1.25886	1.25886	4.06378e-10	4.78905e-09	16	Q9D7X3	Dusp3	Dual specificity protein phosphatase 3	DUS3_MOUSE	6	139.306	2.39306	B1	A6	NaN	NaN	NaN
Mock / A6	Q9ESN9	Q9ESN9	-1.97135	1.97135	4.09572e-10	4.80146e-09	16	Q9ESN9	Mapk8ip3	C-Jun-amino-terminal kinase-interacting protein 3	JIP3_MOUSE	6	-74.4986	0.255014	Mock	A6	NaN	NaN	NaN
Mock / A6	Q80U87	Q80U87	-0.505547	0.505547	4.15668e-10	4.86639e-09	16	Q80U87	Usp8	Ubiquitin carboxyl-terminal hydrolase 8	UBP8_MOUSE	16	-29.5607	0.704393	Mock	A6	NaN	NaN	NaN
Mock / A6	P16332	P16332	-0.48824	0.48824	4.16258e-10	4.86676e-09	16	P16332	Mmut	Methylmalonyl-CoA mutase, mitochondrial	MUTA_MOUSE	28	-28.7106	0.712894	Mock	A6	NaN	NaN	NaN
Mock / A6	Q61508	Q61508	0.613525	0.613525	4.16883e-10	4.86755e-09	16	Q61508	Ecm1	Extracellular matrix protein 1	ECM1_MOUSE	25	52.9993	1.52999	Mock	A6	NaN	NaN	NaN
B1 / A6	Q9D0F3	Q9D0F3	-0.54953	0.54953	4.19195e-10	4.888e-09	16	Q9D0F3	Lman1	Protein ERGIC-53	LMAN1_MOUSE	20	-31.6757	0.683243	B1	A6	NaN	NaN	NaN
Mock / A6	P97930	P97930	0.654022	0.654022	4.20648e-10	4.89838e-09	16	P97930	Dtymk	Thymidylate kinase	KTHY_MOUSE	14	57.3548	1.57355	Mock	A6	NaN	NaN	NaN
Mock / A6	O08784	O08784	0.500327	0.500327	4.24896e-10	4.94125e-09	16	O08784	Tcof1	Treacle protein	TCOF_MOUSE	33	41.4534	1.41453	Mock	A6	NaN	NaN	NaN
B1 / A6	Q91YE8	Q91YE8	-1.72759	1.72759	4.38076e-10	5.0541e-09	16	Q91YE8	Synpo2	Synaptopodin-2	SYNP2_MOUSE	14	-69.8044	0.301956	B1	A6	NaN	NaN	NaN
Mock / A6	Q62077	Q62077	-0.747302	0.747302	4.41114e-10	5.08243e-09	16	Q62077	Plcg1	1-phosphatidylinositol 4,5-bisphosphate phosphodiesterase gamma-1	PLCG1_MOUSE	28	-40.4283	0.595717	Mock	A6	NaN	NaN	NaN
Mock / A6	Q8R2G6	Q8R2G6	1.21288	1.21288	4.48597e-10	5.14963e-09	16	Q8R2G6	Ccdc80	Coiled-coil domain-containing protein 80	CCD80_MOUSE	9	131.8	2.318	Mock	A6	NaN	NaN	NaN
Mock / A6	Q8BN59	Q8BN59	1.50721	1.50721	4.52635e-10	5.17605e-09	16	Q8BN59	Larp6	La-related protein 6	LARP6_MOUSE	4	184.259	2.84259	Mock	A6	NaN	NaN	NaN
Mock / A6	Q9WVJ9	Q9WVJ9	-1.87209	1.87209	4.55279e-10	5.19078e-09	16	Q9WVJ9	Efemp2	EGF-containing fibulin-like extracellular matrix protein 2	FBLN4_MOUSE	8	-72.6823	0.273177	Mock	A6	NaN	NaN	NaN
B1 / A6	P60330	P60330	1.05969	1.05969	4.56646e-10	5.19198e-09	16	P60330	Espl1	Separin	ESPL1_MOUSE	15	108.449	2.08449	B1	A6	NaN	NaN	NaN
Mock / B1	P51174	P51174	0.408194	0.408194	4.58277e-10	5.1937e-09	16	P51174	Acadl	Long-chain specific acyl-CoA dehydrogenase, mitochondrial	ACADL_MOUSE	19	32.7024	1.32702	Mock	B1	NaN	NaN	NaN
Mock / A6	Q9CXS4	Q9CXS4	1.37683	1.37683	4.59108e-10	5.1937e-09	16	Q9CXS4	Cenpv	Centromere protein V	CENPV_MOUSE	10	159.698	2.59698	Mock	A6	NaN	NaN	NaN
Mock / B1	Q14AI0	Q14AI0	0.719158	0.719158	4.64875e-10	5.2318e-09	16	Q14AI0	DSCC1	Sister chromatid cohesion protein DCC1	DCC1_MOUSE	9	64.6221	1.64622	Mock	B1	NaN	NaN	NaN
Mock / A6	O54890	O54890	0.951592	0.951592	4.72132e-10	5.29298e-09	16	O54890	Itgb3	Integrin beta-3	ITB3_MOUSE	20	93.4006	1.93401	Mock	A6	NaN	NaN	NaN
B1 / A6	Q3URD3	Q3URD3	-0.487271	0.487271	4.7498e-10	5.31125e-09	16	Q3URD3	Slmap	Sarcolemmal membrane-associated protein	SLMAP_MOUSE	29	-28.6627	0.713373	B1	A6	NaN	NaN	NaN
Mock / A6	Q3U4I7	Q3U4I7	-2.54121	2.54121	4.81944e-10	5.36163e-09	16	Q3U4I7	Pyroxd2	Pyridine nucleotide-disulfide oxidoreductase domain-containing protein 2	PYRD2_MOUSE	6	-82.8201	0.171799	Mock	A6	NaN	NaN	NaN
Mock / A6	Q07139	Q07139	0.9345	0.9345	4.85094e-10	5.3898e-09	16	Q07139	Ect2	Protein ECT2	ECT2_MOUSE	13	91.1229	1.91123	Mock	A6	NaN	NaN	NaN
Mock / B1	P21958	P21958	-0.78249	0.78249	4.88218e-10	5.40385e-09	16	P21958	Tap1	Antigen peptide transporter 1	TAP1_MOUSE	8	-41.8638	0.581362	Mock	B1	NaN	NaN	NaN
Mock / A6	Q921M4	Q921M4	-0.579046	0.579046	4.87883e-10	5.40385e-09	16	Q921M4	Golga2	Golgin subfamily A member 2	GOGA2_MOUSE	30	-33.0594	0.669406	Mock	A6	NaN	NaN	NaN
Mock / A6	Q9D2V5	Q9D2V5	0.574613	0.574613	4.94437e-10	5.45193e-09	16	Q9D2V5	Aar2	Protein AAR2 homolog	AAR2_MOUSE	9	48.9278	1.48928	Mock	A6	NaN	NaN	NaN
Mock / B1	Q8K4L3	Q8K4L3	-0.549652	0.549652	4.95455e-10	5.45626e-09	16	Q8K4L3	Svil	Supervillin	SVIL_MOUSE	43	-31.6815	0.683185	Mock	B1	NaN	NaN	NaN
Mock / B1	Q9JKS4	Q9JKS4	-1.6031	1.6031	4.97114e-10	5.46763e-09	16	Q9JKS4	Ldb3	LIM domain-binding protein 3	LDB3_MOUSE	14	-67.0831	0.329169	Mock	B1	NaN	NaN	NaN
Mock / A6	Q64378	Q64378	0.928505	0.928505	4.99453e-10	5.48447e-09	16	Q64378	Fkbp5	Peptidyl-prolyl cis-trans isomerase FKBP5	FKBP5_MOUSE	23	90.3302	1.9033	Mock	A6	NaN	NaN	NaN
Mock / A6	P97310	P97310	0.703286	0.703286	5.09673e-10	5.53595e-09	16	P97310	Mcm2	DNA replication licensing factor MCM2	MCM2_MOUSE	42	62.821	1.62821	Mock	A6	NaN	NaN	NaN
Mock / A6	Q8CBY1	Q8CBY1	-0.456754	0.456754	5.10363e-10	5.53655e-09	16	Q8CBY1	Samd4a	Protein Smaug homolog 1	SMAG1_MOUSE	18	-27.1376	0.728624	Mock	A6	NaN	NaN	NaN
B1 / A6	P14602	P14602	-1.32005	1.32005	5.11102e-10	5.53768e-09	16	P14602	Hspb1	Heat shock protein beta-1	HSPB1_MOUSE	19	-59.9479	0.400521	B1	A6	NaN	NaN	NaN
Mock / A6	P25322	P25322	0.971791	0.971791	5.20227e-10	5.60868e-09	16	P25322	Ccnd1	G1/S-specific cyclin-D1	CCND1_MOUSE	13	96.1273	1.96127	Mock	A6	NaN	NaN	NaN
Mock / B1	Q8CHT0	Q8CHT0	-0.731507	0.731507	5.23709e-10	5.62201e-09	16	Q8CHT0	Aldh4a1	Delta-1-pyrroline-5-carboxylate dehydrogenase, mitochondrial	AL4A1_MOUSE	14	-39.7726	0.602274	Mock	B1	NaN	NaN	NaN
Mock / A6	O55137	O55137	0.584684	0.584684	5.2502e-10	5.62558e-09	16	O55137	Acot1	Acyl-coenzyme A thioesterase 1	ACOT1_MOUSE	18	49.971	1.49971	Mock	A6	NaN	NaN	NaN
B1 / A6	Q9WVF7	Q9WVF7	0.663079	0.663079	5.2584e-10	5.62683e-09	16	Q9WVF7	Pole	DNA polymerase epsilon catalytic subunit A	DPOE1_MOUSE	23	58.3458	1.58346	B1	A6	NaN	NaN	NaN
Mock / A6	P15532	P15532	0.558919	0.558919	5.30403e-10	5.65505e-09	16	P15532	Nme1	Nucleoside diphosphate kinase A	NDKA_MOUSE	11	47.3165	1.47317	Mock	A6	NaN	NaN	NaN
Mock / A6	Q61592	Q61592	-2.91414	2.91414	5.29974e-10	5.65505e-09	16	Q61592	Gas6	Growth arrest-specific protein 6	GAS6_MOUSE	3	-86.7335	0.132665	Mock	A6	NaN	NaN	NaN
Mock / A6	Q9DBL9	Q9DBL9	0.897921	0.897921	5.32535e-10	5.65745e-09	16	Q9DBL9	Abhd5	1-acylglycerol-3-phosphate O-acyltransferase ABHD5	ABHD5_MOUSE	3	86.3379	1.86338	Mock	A6	NaN	NaN	NaN
Mock / A6	Q8BTJ4	Q8BTJ4	2.02912	2.02912	5.51984e-10	5.82857e-09	16	Q8BTJ4	Enpp4	Bis(5'-adenosyl)-triphosphatase enpp4	ENPP4_MOUSE	5	308.157	4.08157	Mock	A6	NaN	NaN	NaN
Mock / A6	P05064	P05064	-0.465952	0.465952	5.62887e-10	5.90368e-09	16	P05064	Aldoa	Fructose-bisphosphate aldolase A	ALDOA_MOUSE	35	-27.6007	0.723993	Mock	A6	NaN	NaN	NaN
Mock / B1	Q9CQ18	Q9CQ18	0.71458	0.71458	5.63158e-10	5.90368e-09	16	Q9CQ18	Rnaseh2c	Ribonuclease H2 subunit C	RNH2C_MOUSE	4	64.1005	1.64101	Mock	B1	NaN	NaN	NaN
Mock / B1	P05064	P05064	-0.405556	0.405556	5.84798e-10	6.10852e-09	16	P05064	Aldoa	Fructose-bisphosphate aldolase A	ALDOA_MOUSE	35	-24.5055	0.754945	Mock	B1	NaN	NaN	NaN
B1 / A6	P35761	P35761	0.892087	0.892087	5.92181e-10	6.17085e-09	16	P35761	Ttk	Dual specificity protein kinase TTK	TTK_MOUSE	15	85.5859	1.85586	B1	A6	NaN	NaN	NaN
Mock / A6	Q09143	Q09143	-0.641544	0.641544	5.93592e-10	6.17817e-09	16	Q09143	Slc7a1	High affinity cationic amino acid transporter 1	SL7A1_MOUSE	4	-35.8974	0.641026	Mock	A6	NaN	NaN	NaN
Mock / B1	P97310	P97310	0.56552	0.56552	5.96347e-10	6.18471e-09	16	P97310	Mcm2	DNA replication licensing factor MCM2	MCM2_MOUSE	42	47.9921	1.47992	Mock	B1	NaN	NaN	NaN
B1 / A6	Q9CY18	Q9CY18	-0.473058	0.473058	6.04944e-10	6.26641e-09	16	Q9CY18	Snx7	Sorting nexin-7	SNX7_MOUSE	22	-27.9564	0.720436	B1	A6	NaN	NaN	NaN
Mock / A6	Q8BUI3	Q8BUI3	0.757564	0.757564	6.06295e-10	6.27296e-09	16	Q8BUI3	LRWD1	Leucine-rich repeat and WD repeat-containing protein 1	LRWD1_MOUSE	8	69.0634	1.69063	Mock	A6	NaN	NaN	NaN
Mock / A6	Q9DC16	Q9DC16	-0.506626	0.506626	6.10517e-10	6.30915e-09	16	Q9DC16	Ergic1	Endoplasmic reticulum-Golgi intermediate compartment protein 1	ERGI1_MOUSE	10	-29.6134	0.703866	Mock	A6	NaN	NaN	NaN
Mock / A6	Q5SUR0	Q5SUR0	0.550098	0.550098	6.1231e-10	6.314e-09	16	Q5SUR0	Pfas	Phosphoribosylformylglycinamidine synthase	PUR4_MOUSE	48	46.4185	1.46418	Mock	A6	NaN	NaN	NaN
B1 / A6	Q8R086	Q8R086	1.17211	1.17211	6.12433e-10	6.314e-09	16	Q8R086	Suox	Sulfite oxidase, mitochondrial	SUOX_MOUSE	11	125.341	2.25341	B1	A6	NaN	NaN	NaN
Mock / A6	Q61036	Q61036	-0.586175	0.586175	6.16377e-10	6.34716e-09	16	Q61036	Pak3	Serine/threonine-protein kinase PAK 3	PAK3_MOUSE	8	-33.3893	0.666107	Mock	A6	NaN	NaN	NaN
Mock / A6	Q8K4B2	Q8K4B2	1.0425	1.0425	6.2538e-10	6.42469e-09	16	Q8K4B2	Irak3	Interleukin-1 receptor-associated kinase 3	IRAK3_MOUSE	3	105.979	2.05979	Mock	A6	NaN	NaN	NaN
Mock / A6	P58742	P58742	0.567947	0.567947	6.30104e-10	6.45528e-09	16	P58742	Aaas	Aladin	AAAS_MOUSE	11	48.2413	1.48241	Mock	A6	NaN	NaN	NaN
Mock / B1	P49717	P49717	0.462779	0.462779	6.36065e-10	6.4886e-09	16	P49717	Mcm4	DNA replication licensing factor MCM4	MCM4_MOUSE	44	37.8194	1.37819	Mock	B1	NaN	NaN	NaN
B1 / A6	Q9QYH6	Q9QYH6	-0.439836	0.439836	6.39784e-10	6.49097e-09	16	Q9QYH6	Maged1	Melanoma-associated antigen D1	MAGD1_MOUSE	12	-26.2782	0.737218	B1	A6	NaN	NaN	NaN
B1 / A6	Q9JJC6	Q9JJC6	-0.964283	0.964283	6.40826e-10	6.49162e-09	16	Q9JJC6	Rilpl1	RILP-like protein 1	RIPL1_MOUSE	14	-48.7467	0.512533	B1	A6	NaN	NaN	NaN
Mock / A6	Q80UP5	Q80UP5	-0.484143	0.484143	6.43741e-10	6.49888e-09	16	Q80UP5	Ankrd13a	Ankyrin repeat domain-containing protein 13A	AN13A_MOUSE	15	-28.5078	0.714922	Mock	A6	NaN	NaN	NaN
Mock / B1	Q9Z1S0	Q9Z1S0	-0.717322	0.717322	6.44472e-10	6.49888e-09	16	Q9Z1S0	Bub1b	Mitotic checkpoint serine/threonine-protein kinase BUB1 beta	BUB1B_MOUSE	12	-39.1775	0.608225	Mock	B1	NaN	NaN	NaN
Mock / B1	P42337	P42337	-0.393105	0.393105	6.53033e-10	6.53941e-09	16	P42337	Pik3ca	Phosphatidylinositol 4,5-bisphosphate 3-kinase catalytic subunit alpha isoform	PK3CA_MOUSE	8	-23.8511	0.761489	Mock	B1	NaN	NaN	NaN
Mock / A6	P81122	P81122	-1.89777	1.89777	6.50894e-10	6.53941e-09	16	P81122	Irs2	Insulin receptor substrate 2	IRS2_MOUSE	7	-73.1642	0.268358	Mock	A6	NaN	NaN	NaN
Mock / A6	Q00915	Q00915	0.555542	0.555542	6.51568e-10	6.53941e-09	16	Q00915	Rbp1	Retinol-binding protein 1	RET1_MOUSE	15	46.9721	1.46972	Mock	A6	NaN	NaN	NaN
B1 / A6	Q9QXX4	Q9QXX4	-1.0102	1.0102	6.53041e-10	6.53941e-09	16	Q9QXX4	Slc25a13	Calcium-binding mitochondrial carrier protein Aralar2	CMC2_MOUSE	24	-50.3523	0.496477	B1	A6	NaN	NaN	NaN
Mock / B1	Q9CXH7	Q9CXH7	-1.08971	1.08971	6.55439e-10	6.5559e-09	16	Q9CXH7	Sgo1	Shugoshin 1	SGO1_MOUSE	4	-53.0145	0.469855	Mock	B1	NaN	NaN	NaN
Mock / A6	Q9DAR7	Q9DAR7	0.664768	0.664768	6.58896e-10	6.57539e-09	16	Q9DAR7	Dcps	m7GpppX diphosphatase	DCPS_MOUSE	16	58.5313	1.58531	Mock	A6	NaN	NaN	NaN
Mock / A6	P16110	P16110	0.645066	0.645066	6.73923e-10	6.70999e-09	16	P16110	Lgals3	Galectin-3	LEG3_MOUSE	13	56.3811	1.56381	Mock	A6	NaN	NaN	NaN
Mock / A6	Q3UKC1	Q3UKC1	0.379965	0.379965	6.75378e-10	6.71682e-09	16	Q3UKC1	Tax1bp1	Tax1-binding protein 1 homolog	TAXB1_MOUSE	28	30.1311	1.30131	Mock	A6	NaN	NaN	NaN
Mock / A6	Q9EQ28	Q9EQ28	0.900179	0.900179	6.80945e-10	6.76446e-09	16	Q9EQ28	Pold3	DNA polymerase delta subunit 3	DPOD3_MOUSE	9	86.6298	1.8663	Mock	A6	NaN	NaN	NaN
Mock / A6	Q2EMV9	Q2EMV9	0.743726	0.743726	6.82567e-10	6.77287e-09	16	Q2EMV9	Parp14	Protein mono-ADP-ribosyltransferase PARP14	PAR14_MOUSE	11	67.4495	1.6745	Mock	A6	NaN	NaN	NaN
Mock / B1	Q99LI5	Q99LI5	0.542049	0.542049	6.90434e-10	6.84314e-09	16	Q99LI5	Znf281	Zinc finger protein 281	ZN281_MOUSE	6	45.6039	1.45604	Mock	B1	NaN	NaN	NaN
Mock / A6	P48725	P48725	0.46143	0.46143	6.9554e-10	6.87812e-09	16	P48725	Pcnt	Pericentrin	PCNT_MOUSE	55	37.6906	1.37691	Mock	A6	NaN	NaN	NaN
Mock / A6	Q9JJZ6	Q9JJZ6	0.789014	0.789014	6.96983e-10	6.88458e-09	16	Q9JJZ6	Klf13	Krueppel-like factor 13	KLF13_MOUSE	2	72.7893	1.72789	Mock	A6	NaN	NaN	NaN
Mock / A6	Q8K354	Q8K354	-0.579171	0.579171	7.01814e-10	6.92445e-09	16	Q8K354	Cbr3	Carbonyl reductase [NADPH] 3	CBR3_MOUSE	19	-33.0652	0.669348	Mock	A6	NaN	NaN	NaN
Mock / A6	Q3ULD5	Q3ULD5	-0.600067	0.600067	7.08459e-10	6.97363e-09	16	Q3ULD5	Mccc2	Methylcrotonoyl-CoA carboxylase beta chain, mitochondrial	MCCB_MOUSE	19	-34.0277	0.659723	Mock	A6	NaN	NaN	NaN
Mock / A6	Q80WQ2	Q80WQ2	0.559842	0.559842	7.09196e-10	6.97363e-09	16	Q80WQ2	Vac14	Protein VAC14 homolog	VAC14_MOUSE	16	47.4107	1.47411	Mock	A6	NaN	NaN	NaN
Mock / A6	Q8BFQ8	Q8BFQ8	-0.725438	0.725438	7.14791e-10	7.02073e-09	16	Q8BFQ8	Gatd1	Glutamine amidotransferase-like class 1 domain-containing protein 1	GALD1_MOUSE	4	-39.5187	0.604813	Mock	A6	NaN	NaN	NaN
Mock / A6	Q3T9E4;Q62293	Q3T9E4;Q62293	1.10424	1.10424	7.20579e-10	7.06962e-09	16	Q3T9E4;Q62293	Tgtp2;Tgtp1	T-cell-specific guanine nucleotide triphosphate-binding protein 2;T-cell-specific guanine nucleotide triphosphate-binding protein 1	TGTP2_MOUSE;TGTP1_MOUSE	4	114.986	2.14986	Mock	A6	NaN	NaN	NaN
Mock / A6	Q61160	Q61160	0.564137	0.564137	7.21828e-10	7.07392e-09	16	Q61160	Fadd	FAS-associated death domain protein	FADD_MOUSE	6	47.8503	1.4785	Mock	A6	NaN	NaN	NaN
Mock / A6	P70182	P70182	-0.989606	0.989606	7.26088e-10	7.10768e-09	16	P70182	Pip5k1a	Phosphatidylinositol 4-phosphate 5-kinase type-1 alpha	PI51A_MOUSE	9	-49.6385	0.503615	Mock	A6	NaN	NaN	NaN
Mock / A6	Q8BT07	Q8BT07	1.18921	1.18921	7.34391e-10	7.16483e-09	16	Q8BT07	Cep55	Centrosomal protein of 55 kDa	CEP55_MOUSE	22	128.028	2.28028	Mock	A6	NaN	NaN	NaN
Mock / A6	P21447	P21447	3.01937	3.01937	7.3866e-10	7.17919e-09	16	P21447	Abcb1a	ATP-dependent translocase ABCB1	MDR1A_MOUSE	3	710.816	8.10816	Mock	A6	NaN	NaN	NaN
Mock / B1	P59222	P59222	-0.825962	0.825962	7.39854e-10	7.17919e-09	16	P59222	Scarf2	Scavenger receptor class F member 2	SREC2_MOUSE	8	-43.5894	0.564106	Mock	B1	NaN	NaN	NaN
Mock / A6	Q60596	Q60596	0.619758	0.619758	7.38016e-10	7.17919e-09	16	Q60596	Xrcc1	DNA repair protein XRCC1	XRCC1_MOUSE	12	53.6618	1.53662	Mock	A6	NaN	NaN	NaN
Mock / A6	Q8BLH7	Q8BLH7	0.524801	0.524801	7.40713e-10	7.17919e-09	16	Q8BLH7	Hirip3	HIRA-interacting protein 3	HIRP3_MOUSE	11	43.8735	1.43874	Mock	A6	NaN	NaN	NaN
Mock / B1	Q8K2X3	Q8K2X3	0.592293	0.592293	7.41867e-10	7.17919e-09	16	Q8K2X3	Stn1	CST complex subunit STN1	STN1_MOUSE	16	50.7641	1.50764	Mock	B1	NaN	NaN	NaN
Mock / A6	Q91VR7	Q91VR7	-1.03268	1.03268	7.41546e-10	7.17919e-09	16	Q91VR7	Map1lc3a	Microtubule-associated proteins 1A/1B light chain 3A	MLP3A_MOUSE	1	-51.1199	0.488801	Mock	A6	NaN	NaN	NaN
Mock / A6	Q5XG73	Q5XG73	-0.579366	0.579366	7.56247e-10	7.27231e-09	16	Q5XG73	Acbd5	Acyl-CoA-binding domain-containing protein 5	ACBD5_MOUSE	12	-33.0742	0.669258	Mock	A6	NaN	NaN	NaN
Mock / A6	Q9JJ78	Q9JJ78	0.683224	0.683224	7.62333e-10	7.31471e-09	16	Q9JJ78	Pbk	Lymphokine-activated killer T-cell-originated protein kinase	TOPK_MOUSE	13	60.5724	1.60572	Mock	A6	NaN	NaN	NaN
Mock / A6	E9QAM5	E9QAM5	-2.70435	2.70435	7.63498e-10	7.31783e-09	16	E9QAM5	Helz2	Helicase with zinc finger domain 2	HELZ2_MOUSE	2	-84.6571	0.153429	Mock	A6	NaN	NaN	NaN
Mock / B1	P17809	P17809	-0.621875	0.621875	7.67841e-10	7.33527e-09	16	P17809	Slc2a1	Solute carrier family 2, facilitated glucose transporter member 1	GTR1_MOUSE	5	-35.0174	0.649826	Mock	B1	NaN	NaN	NaN
B1 / A6	Q8K262	Q8K262	2.31212	2.31212	7.67061e-10	7.33527e-09	16	Q8K262	Plac9	Placenta-specific protein 9	PLAC9_MOUSE	1	396.614	4.96614	B1	A6	NaN	NaN	NaN
Mock / A6	P48722	P48722	0.522464	0.522464	7.70749e-10	7.355e-09	16	P48722	Hspa4l	Heat shock 70 kDa protein 4L	HS74L_MOUSE	37	43.6406	1.43641	Mock	A6	NaN	NaN	NaN
Mock / B1	P28828	P28828	-0.645159	0.645159	7.88957e-10	7.50412e-09	16	P28828	Ptprm	Receptor-type tyrosine-protein phosphatase mu	PTPRM_MOUSE	7	-36.0577	0.639423	Mock	B1	NaN	NaN	NaN
Mock / B1	Q07139	Q07139	-0.86565	0.86565	7.94993e-10	7.54939e-09	16	Q07139	Ect2	Protein ECT2	ECT2_MOUSE	13	-45.1201	0.548799	Mock	B1	NaN	NaN	NaN
B1 / A6	Q7TSE6	Q7TSE6	0.610875	0.610875	8.09991e-10	7.67073e-09	16	Q7TSE6	Stk38l	Serine/threonine-protein kinase 38-like	ST38L_MOUSE	10	52.7185	1.52719	B1	A6	NaN	NaN	NaN
Mock / B1	P49718	P49718	0.714575	0.714575	8.11144e-10	7.67331e-09	16	P49718	Mcm5	DNA replication licensing factor MCM5	MCM5_MOUSE	49	64.1	1.641	Mock	B1	NaN	NaN	NaN
Mock / B1	B2RWS6	B2RWS6	0.367669	0.367669	8.16855e-10	7.70228e-09	16	B2RWS6	Ep300	Histone acetyltransferase p300	EP300_MOUSE	22	29.0266	1.29027	Mock	B1	NaN	NaN	NaN
Mock / A6	A6H630	A6H630	0.779423	0.779423	8.28086e-10	7.75786e-09	16	A6H630	Armt1	Damage-control phosphatase ARMT1	ARMT1_MOUSE	9	71.6445	1.71644	Mock	A6	NaN	NaN	NaN
Mock / A6	Q99L20	Q99L20	1.25949	1.25949	8.26354e-10	7.75786e-09	16	Q99L20	Gstt3	Glutathione S-transferase theta-3	GSTT3_MOUSE	9	139.41	2.3941	Mock	A6	NaN	NaN	NaN
Mock / B1	Q9DBT5	Q9DBT5	-0.549897	0.549897	8.27233e-10	7.75786e-09	16	Q9DBT5	Ampd2	AMP deaminase 2	AMPD2_MOUSE	19	-31.6931	0.683069	Mock	B1	NaN	NaN	NaN
Mock / A6	Q811W2	Q811W2	0.841201	0.841201	8.29716e-10	7.76479e-09	16	Q811W2	Cyp26b1	Cytochrome P450 26B1	CP26B_MOUSE	3	79.1541	1.79154	Mock	A6	NaN	NaN	NaN
Mock / A6	Q61823	Q61823	-1.00294	1.00294	8.33717e-10	7.78553e-09	16	Q61823	Pdcd4	Programmed cell death protein 4	PDCD4_MOUSE	11	-50.1017	0.498983	Mock	A6	NaN	NaN	NaN
Mock / A6	P07214	P07214	0.707337	0.707337	8.36924e-10	7.80711e-09	16	P07214	Sparc	SPARC	SPRC_MOUSE	13	63.2787	1.63279	Mock	A6	NaN	NaN	NaN
Mock / A6	P50427	P50427	-1.29936	1.29936	8.41194e-10	7.83856e-09	16	P50427	Sts	Steryl-sulfatase	STS_MOUSE	6	-59.3695	0.406305	Mock	A6	NaN	NaN	NaN
Mock / A6	O08738	O08738	-0.539056	0.539056	8.44917e-10	7.85647e-09	16	O08738	Casp6	Caspase-6	CASP6_MOUSE	12	-31.1779	0.688221	Mock	A6	NaN	NaN	NaN
B1 / A6	A2AQ25	A2AQ25	-1.10509	1.10509	8.54015e-10	7.92116e-09	16	A2AQ25	Skt	Sickle tail protein	SKT_MOUSE	30	-53.5128	0.464872	B1	A6	NaN	NaN	NaN
B1 / A6	E9PZJ8	E9PZJ8	0.350104	0.350104	8.54599e-10	7.92116e-09	16	E9PZJ8	Ascc3	Activating signal cointegrator 1 complex subunit 3	ASCC3_MOUSE	50	27.4652	1.27465	B1	A6	NaN	NaN	NaN
Mock / B1	Q6P9S0	Q6P9S0	-1.06136	1.06136	8.63048e-10	7.99098e-09	16	Q6P9S0	Mtss2	Protein MTSS 2	MTSS2_MOUSE	5	-52.0819	0.479181	Mock	B1	NaN	NaN	NaN
Mock / B1	Q925B0	Q925B0	-0.399521	0.399521	8.75436e-10	8.07986e-09	16	Q925B0	Pawr	PRKC apoptosis WT1 regulator protein	PAWR_MOUSE	13	-24.189	0.75811	Mock	B1	NaN	NaN	NaN
Mock / B1	Q6ZQB6	Q6ZQB6	0.58112	0.58112	8.88737e-10	8.16814e-09	16	Q6ZQB6	Ppip5k2	Inositol hexakisphosphate and diphosphoinositol-pentakisphosphate kinase 2	VIP2_MOUSE	19	49.601	1.49601	Mock	B1	NaN	NaN	NaN
B1 / A6	Q99L20	Q99L20	1.4759	1.4759	8.90309e-10	8.17398e-09	16	Q99L20	Gstt3	Glutathione S-transferase theta-3	GSTT3_MOUSE	9	178.158	2.78158	B1	A6	NaN	NaN	NaN
Mock / A6	P39689	P39689	1.55567	1.55567	9.02556e-10	8.269e-09	16	P39689	Cdkn1a	Cyclin-dependent kinase inhibitor 1	CDN1A_MOUSE	4	193.969	2.93969	Mock	A6	NaN	NaN	NaN
Mock / A6	P55012	P55012	-0.589506	0.589506	9.11607e-10	8.34316e-09	16	P55012	Slc12a2	Solute carrier family 12 member 2	S12A2_MOUSE	23	-33.5429	0.664571	Mock	A6	NaN	NaN	NaN
Mock / B1	P28028	P28028	-0.393569	0.393569	9.2439e-10	8.44244e-09	16	P28028	Braf	Serine/threonine-protein kinase B-raf	BRAF_MOUSE	8	-23.8756	0.761244	Mock	B1	NaN	NaN	NaN
B1 / A6	Q8BIJ7	Q8BIJ7	0.667656	0.667656	9.26211e-10	8.45022e-09	16	Q8BIJ7	Rufy1	RUN and FYVE domain-containing protein 1	RUFY1_MOUSE	16	58.849	1.58849	B1	A6	NaN	NaN	NaN
Mock / B1	Q91VN0	Q91VN0	0.820811	0.820811	9.29314e-10	8.46967e-09	16	Q91VN0	Lrp5	Low-density lipoprotein receptor-related protein 5	LRP5_MOUSE	5	76.6398	1.7664	Mock	B1	NaN	NaN	NaN
Mock / A6	P42703	P42703	-2.48582	2.48582	9.39302e-10	8.54285e-09	16	P42703	Lifr	Leukemia inhibitory factor receptor	LIFR_MOUSE	3	-82.1477	0.178523	Mock	A6	NaN	NaN	NaN
Mock / A6	Q80X41	Q80X41	0.713307	0.713307	9.48163e-10	8.57871e-09	16	Q80X41	Vrk1	Serine/threonine-protein kinase VRK1	VRK1_MOUSE	18	63.9558	1.63956	Mock	A6	NaN	NaN	NaN
Mock / A6	Q99M71	Q99M71	1.61486	1.61486	9.52018e-10	8.60466e-09	16	Q99M71	Epdr1	Mammalian ependymin-related protein 1	EPDR1_MOUSE	7	206.281	3.06281	Mock	A6	NaN	NaN	NaN
B1 / A6	Q9JI46	Q9JI46	-0.788155	0.788155	9.58075e-10	8.6415e-09	16	Q9JI46	Nudt3	Diphosphoinositol polyphosphate phosphohydrolase 1	NUDT3_MOUSE	6	-42.0916	0.579084	B1	A6	NaN	NaN	NaN
Mock / A6	Q9JMH9	Q9JMH9	0.574387	0.574387	9.64302e-10	8.68868e-09	16	Q9JMH9	Myo18a	Unconventional myosin-XVIIIa	MY18A_MOUSE	74	48.9044	1.48904	Mock	A6	NaN	NaN	NaN
Mock / A6	Q14BA6	Q14BA6	1.6747	1.6747	9.7413e-10	8.76817e-09	16	Q14BA6	Medag	Mesenteric estrogen-dependent adipogenesis protein	MEDAG_MOUSE	3	219.253	3.19253	Mock	A6	NaN	NaN	NaN
B1 / A6	E9QAT4	E9QAT4	-0.737803	0.737803	9.95409e-10	8.92288e-09	16	E9QAT4	Sec16a	Protein transport protein Sec16A	SC16A_MOUSE	44	-40.0348	0.599652	B1	A6	NaN	NaN	NaN
Mock / A6	Q61554	Q61554	-0.420136	0.420136	9.97807e-10	8.93518e-09	16	Q61554	Fbn1	Fibrillin-1	FBN1_MOUSE	84	-25.2646	0.747354	Mock	A6	NaN	NaN	NaN
Mock / A6	Q61555	Q61555	-1.73656	1.73656	1.00553e-09	8.98588e-09	16	Q61555	Fbn2	Fibrillin-2	FBN2_MOUSE	23	-69.9915	0.300085	Mock	A6	NaN	NaN	NaN
B1 / A6	O70281	O70281	-0.986586	0.986586	1.00727e-09	8.99219e-09	16	O70281	Tpst1	Protein-tyrosine sulfotransferase 1	TPST1_MOUSE	5	-49.5329	0.504671	B1	A6	NaN	NaN	NaN
Mock / A6	Q6P5H2	Q6P5H2	-0.829645	0.829645	1.02466e-09	9.11019e-09	16	Q6P5H2	Nes	Nestin	NEST_MOUSE	59	-43.7332	0.562668	Mock	A6	NaN	NaN	NaN
Mock / A6	Q3U3T8	Q3U3T8	1.73001	1.73001	1.04164e-09	9.21419e-09	16	Q3U3T8	Wdr62	WD repeat-containing protein 62	WDR62_MOUSE	15	231.729	3.31729	Mock	A6	NaN	NaN	NaN
B1 / A6	Q8BH01	Q8BH01	-0.830227	0.830227	1.04399e-09	9.22559e-09	16	Q8BH01	Tmco3	Transmembrane and coiled-coil domain-containing protein 3	TMCO3_MOUSE	4	-43.7559	0.562441	B1	A6	NaN	NaN	NaN
Mock / A6	P35441	P35441	-1.18796	1.18796	1.05021e-09	9.24316e-09	16	P35441	Thbs1	Thrombospondin-1	TSP1_MOUSE	34	-56.1078	0.438922	Mock	A6	NaN	NaN	NaN
Mock / A6	P53564	P53564	-0.515647	0.515647	1.0501e-09	9.24316e-09	16	P53564	Cux1	Homeobox protein cut-like 1	CUX1_MOUSE	31	-30.0521	0.699479	Mock	A6	NaN	NaN	NaN
Mock / B1	Q9ERE3	Q9ERE3	1.98192	1.98192	1.05803e-09	9.30257e-09	16	Q9ERE3	Sgk3	Serine/threonine-protein kinase Sgk3	SGK3_MOUSE	1	295.018	3.95018	Mock	B1	NaN	NaN	NaN
Mock / B1	P16406	P16406	1.35783	1.35783	1.06296e-09	9.3365e-09	16	P16406	Enpep	Glutamyl aminopeptidase	AMPE_MOUSE	12	156.299	2.56299	Mock	B1	NaN	NaN	NaN
Mock / A6	Q9JJC6	Q9JJC6	-1.21987	1.21987	1.07742e-09	9.45159e-09	16	Q9JJC6	Rilpl1	RILP-like protein 1	RIPL1_MOUSE	14	-57.068	0.42932	Mock	A6	NaN	NaN	NaN
Mock / B1	Q8CG72	Q8CG72	-0.323701	0.323701	1.08997e-09	9.51618e-09	16	Q8CG72	Adprs	ADP-ribose glycohydrolase ARH3	ADPRS_MOUSE	9	-20.0982	0.799018	Mock	B1	NaN	NaN	NaN
B1 / A6	Q8K354	Q8K354	-0.333353	0.333353	1.09564e-09	9.53712e-09	16	Q8K354	Cbr3	Carbonyl reductase [NADPH] 3	CBR3_MOUSE	19	-20.631	0.79369	B1	A6	NaN	NaN	NaN
Mock / A6	Q99J36	Q99J36	0.594312	0.594312	1.09513e-09	9.53712e-09	16	Q99J36	Thumpd1	THUMP domain-containing protein 1	THUM1_MOUSE	19	50.9752	1.50975	Mock	A6	NaN	NaN	NaN
Mock / A6	O88379	O88379	0.739196	0.739196	1.09946e-09	9.5513e-09	16	O88379	Baz1a	Bromodomain adjacent to zinc finger domain protein 1A	BAZ1A_MOUSE	12	66.9245	1.66925	Mock	A6	NaN	NaN	NaN
Mock / B1	Q05793	Q05793	-0.863295	0.863295	1.1024e-09	9.56732e-09	16	Q05793	Hspg2	Basement membrane-specific heparan sulfate proteoglycan core protein	PGBM_MOUSE	106	-45.0304	0.549696	Mock	B1	NaN	NaN	NaN
Mock / A6	P14152	P14152	0.379384	0.379384	1.10564e-09	9.58589e-09	16	P14152	Mdh1	Malate dehydrogenase, cytoplasmic	MDHC_MOUSE	14	30.0787	1.30079	Mock	A6	NaN	NaN	NaN
Mock / B1	P48758	P48758	0.70921	0.70921	1.11134e-09	9.62571e-09	16	P48758	Cbr1	Carbonyl reductase [NADPH] 1	CBR1_MOUSE	16	63.4909	1.63491	Mock	B1	NaN	NaN	NaN
Mock / A6	Q9JJ28	Q9JJ28	0.582598	0.582598	1.11654e-09	9.65257e-09	16	Q9JJ28	Flii	Protein flightless-1 homolog	FLII_MOUSE	52	49.7544	1.49754	Mock	A6	NaN	NaN	NaN
B1 / A6	Q8K4B2	Q8K4B2	1.3867	1.3867	1.12308e-09	9.68893e-09	16	Q8K4B2	Irak3	Interleukin-1 receptor-associated kinase 3	IRAK3_MOUSE	3	161.48	2.6148	B1	A6	NaN	NaN	NaN
Mock / A6	P02468	P02468	0.5477	0.5477	1.13468e-09	9.76e-09	16	P02468	Lamc1	Laminin subunit gamma-1	LAMC1_MOUSE	42	46.1754	1.46175	Mock	A6	NaN	NaN	NaN
B1 / A6	Q60648	Q60648	2.00038	2.00038	1.13429e-09	9.76e-09	16	Q60648	Gm2a	Ganglioside GM2 activator	SAP3_MOUSE	6	300.104	4.00104	B1	A6	NaN	NaN	NaN
B1 / A6	Q8C167	Q8C167	-0.967141	0.967141	1.13246e-09	9.76e-09	16	Q8C167	Prepl	Prolyl endopeptidase-like	PPCEL_MOUSE	10	-48.8481	0.511519	B1	A6	NaN	NaN	NaN
Mock / A6	Q9CQZ5	Q9CQZ5	0.525621	0.525621	1.13721e-09	9.77217e-09	16	Q9CQZ5	Ndufa6	NADH dehydrogenase [ubiquinone] 1 alpha subcomplex subunit 6	NDUA6_MOUSE	6	43.9553	1.43955	Mock	A6	NaN	NaN	NaN
B1 / A6	Q3UDF0	Q3UDF0	1.33919	1.33919	1.14176e-09	9.80163e-09	16	Q3UDF0	Slc2a6	Solute carrier family 2, facilitated glucose transporter member 6	GTR6_MOUSE	2	153.009	2.53009	B1	A6	NaN	NaN	NaN
B1 / A6	Q810Q5	Q810Q5	2.90209	2.90209	1.14495e-09	9.81937e-09	16	Q810Q5	Nmes1	Normal mucosa of esophagus-specific gene 1 protein	NMES1_MOUSE	3	647.507	7.47507	B1	A6	NaN	NaN	NaN
Mock / A6	Q61581	Q61581	0.729307	0.729307	1.15437e-09	9.88064e-09	16	Q61581	Igfbp7	Insulin-like growth factor-binding protein 7	IBP7_MOUSE	11	65.7842	1.65784	Mock	A6	NaN	NaN	NaN
Mock / A6	Q9Z1Z0	Q9Z1Z0	-0.450398	0.450398	1.15681e-09	9.89189e-09	16	Q9Z1Z0	Uso1	General vesicular transport factor p115	USO1_MOUSE	44	-26.8159	0.731841	Mock	A6	NaN	NaN	NaN
Mock / A6	Q6P9S7	Q6P9S7	0.404687	0.404687	1.16316e-09	9.92509e-09	16	Q6P9S7	Galnt10	Polypeptide N-acetylgalactosaminyltransferase 10	GLT10_MOUSE	10	32.3802	1.3238	Mock	A6	NaN	NaN	NaN
Mock / A6	Q8CI32	Q8CI32	-0.318479	0.318479	1.17485e-09	9.98733e-09	16	Q8CI32	Bag5	BAG family molecular chaperone regulator 5	BAG5_MOUSE	19	-19.8085	0.801915	Mock	A6	NaN	NaN	NaN
B1 / A6	P08121	P08121	-0.598208	0.598208	1.17775e-09	9.99252e-09	16	P08121	Col3a1	Collagen alpha-1(III) chain	CO3A1_MOUSE	42	-33.9426	0.660574	B1	A6	NaN	NaN	NaN
Mock / A6	Q8JZU2	Q8JZU2	-0.898737	0.898737	1.1774e-09	9.99252e-09	16	Q8JZU2	Slc25a1	Tricarboxylate transport protein, mitochondrial	TXTP_MOUSE	11	-46.3644	0.536356	Mock	A6	NaN	NaN	NaN
Mock / A6	Q7TPW1	Q7TPW1	-2.34335	2.34335	1.18043e-09	9.99587e-09	16	Q7TPW1	Nexn	Nexilin	NEXN_MOUSE	22	-80.2947	0.197053	Mock	A6	NaN	NaN	NaN
Mock / A6	Q9Z207	Q9Z207	0.881603	0.881603	1.17991e-09	9.99587e-09	16	Q9Z207	Diaph3	Protein diaphanous homolog 3	DIAP3_MOUSE	25	84.2422	1.84242	Mock	A6	NaN	NaN	NaN
Mock / A6	Q58A65	Q58A65	0.527983	0.527983	1.20113e-09	1.01416e-08	16	Q58A65	Spag9	C-Jun-amino-terminal kinase-interacting protein 4	JIP4_MOUSE	48	44.1912	1.44191	Mock	A6	NaN	NaN	NaN
Mock / B1	Q9CY27	Q9CY27	0.463505	0.463505	1.2051e-09	1.01652e-08	16	Q9CY27	Tecr	Very-long-chain enoyl-CoA reductase	TECR_MOUSE	14	37.8888	1.37889	Mock	B1	NaN	NaN	NaN
Mock / B1	P13439	P13439	0.36261	0.36261	1.20967e-09	1.0194e-08	16	P13439	Umps	Uridine 5'-monophosphate synthase	UMPS_MOUSE	29	28.575	1.28575	Mock	B1	NaN	NaN	NaN
Mock / A6	P16330	P16330	0.520379	0.520379	1.22189e-09	1.02672e-08	16	P16330	Cnp	2',3'-cyclic-nucleotide 3'-phosphodiesterase	CN37_MOUSE	13	43.4332	1.43433	Mock	A6	NaN	NaN	NaN
B1 / A6	Q3ULD5	Q3ULD5	-0.32331	0.32331	1.22141e-09	1.02672e-08	16	Q3ULD5	Mccc2	Methylcrotonoyl-CoA carboxylase beta chain, mitochondrial	MCCB_MOUSE	19	-20.0766	0.799234	B1	A6	NaN	NaN	NaN
B1 / A6	Q3U6U5	Q3U6U5	-1.00552	1.00552	1.22897e-09	1.03093e-08	16	Q3U6U5	Gtpbp6	Putative GTP-binding protein 6	GTPB6_MOUSE	4	-50.1909	0.498091	B1	A6	NaN	NaN	NaN
B1 / A6	Q61595	Q61595	0.52143	0.52143	1.22926e-09	1.03093e-08	16	Q61595	Ktn1	Kinectin	KTN1_MOUSE	77	43.5378	1.43538	B1	A6	NaN	NaN	NaN
Mock / A6	Q61704	Q61704	0.871425	0.871425	1.23124e-09	1.0316e-08	16	Q61704	Itih3	Inter-alpha-trypsin inhibitor heavy chain H3	ITIH3_MOUSE	8	82.9469	1.82947	Mock	A6	NaN	NaN	NaN
Mock / A6	Q6GQT1	Q6GQT1	1.34904	1.34904	1.23862e-09	1.03579e-08	16	Q6GQT1	A2m	Alpha-2-macroglobulin-P	A2MG_MOUSE	6	154.743	2.54743	Mock	A6	NaN	NaN	NaN
Mock / A6	Q6PR54	Q6PR54	0.475922	0.475922	1.24054e-09	1.0364e-08	16	Q6PR54	Rif1	Telomere-associated protein RIF1	RIF1_MOUSE	28	39.0807	1.39081	Mock	A6	NaN	NaN	NaN
Mock / B1	Q9DC58	Q9DC58	1.18031	1.18031	1.25068e-09	1.04156e-08	16	Q9DC58	Dram1	DNA damage-regulated autophagy modulator protein 1	DRAM1_MOUSE	1	126.625	2.26625	Mock	B1	NaN	NaN	NaN
Mock / A6	Q99PP2	Q99PP2	-0.604727	0.604727	1.25409e-09	1.04272e-08	16	Q99PP2	Znf318	Zinc finger protein 318	ZN318_MOUSE	6	-34.2404	0.657596	Mock	A6	NaN	NaN	NaN
Mock / A6	Q6P6L0	Q6P6L0	-1.0151	1.0151	1.27261e-09	1.0551e-08	16	Q6P6L0	Filip1l	Filamin A-interacting protein 1-like	FIL1L_MOUSE	23	-50.5208	0.494792	Mock	A6	NaN	NaN	NaN
Mock / A6	O09012	O09012	-0.759454	0.759454	1.28031e-09	1.05847e-08	16	O09012	Pex5	Peroxisomal targeting signal 1 receptor	PEX5_MOUSE	22	-40.928	0.59072	Mock	A6	NaN	NaN	NaN
Mock / A6	Q8VBY2	Q8VBY2	0.888651	0.888651	1.28376e-09	1.05932e-08	16	Q8VBY2	Camkk1	Calcium/calmodulin-dependent protein kinase kinase 1	KKCC1_MOUSE	7	85.1444	1.85144	Mock	A6	NaN	NaN	NaN
B1 / A6	Q61263	Q61263	-0.597716	0.597716	1.28912e-09	1.06273e-08	16	Q61263	Soat1	Sterol O-acyltransferase 1	SOAT1_MOUSE	9	-33.9201	0.660799	B1	A6	NaN	NaN	NaN
B1 / A6	Q9Z0R4	Q9Z0R4	-0.605479	0.605479	1.31887e-09	1.08418e-08	16	Q9Z0R4	Itsn1	Intersectin-1	ITSN1_MOUSE	31	-34.2747	0.657253	B1	A6	NaN	NaN	NaN
Mock / A6	Q9JKP8	Q9JKP8	1.07061	1.07061	1.3319e-09	1.0918e-08	16	Q9JKP8	Chrac1	Chromatin accessibility complex protein 1	CHRC1_MOUSE	1	110.032	2.10032	Mock	A6	NaN	NaN	NaN
B1 / A6	Q9QXG4	Q9QXG4	0.614448	0.614448	1.33826e-09	1.09599e-08	16	Q9QXG4	Acss2	Acetyl-coenzyme A synthetase, cytoplasmic	ACSA_MOUSE	12	53.0972	1.53097	B1	A6	NaN	NaN	NaN
Mock / B1	P70290	P70290	-0.501087	0.501087	1.34221e-09	1.09711e-08	16	P70290	Mpp1	55 kDa erythrocyte membrane protein	EM55_MOUSE	23	-29.3426	0.706574	Mock	B1	NaN	NaN	NaN
Mock / A6	Q6ZPF4	Q6ZPF4	0.595279	0.595279	1.34484e-09	1.09726e-08	16	Q6ZPF4	Fmnl3	Formin-like protein 3	FMNL3_MOUSE	19	51.0764	1.51076	Mock	A6	NaN	NaN	NaN
Mock / A6	Q5FWI3	Q5FWI3	-2.31854	2.31854	1.34894e-09	1.09958e-08	16	Q5FWI3	Cemip2	Cell surface hyaluronidase	CEIP2_MOUSE	34	-79.9529	0.200471	Mock	A6	NaN	NaN	NaN
Mock / A6	P42125	P42125	-0.267703	0.267703	1.35677e-09	1.10389e-08	16	P42125	Eci1	Enoyl-CoA delta isomerase 1, mitochondrial	ECI1_MOUSE	11	-16.9359	0.830641	Mock	A6	NaN	NaN	NaN
B1 / A6	Q8VBY2	Q8VBY2	0.647568	0.647568	1.35595e-09	1.10389e-08	16	Q8VBY2	Camkk1	Calcium/calmodulin-dependent protein kinase kinase 1	KKCC1_MOUSE	7	56.6525	1.56653	B1	A6	NaN	NaN	NaN
Mock / A6	Q62417	Q62417	-1.91911	1.91911	1.36197e-09	1.10709e-08	16	Q62417	Sorbs1	Sorbin and SH3 domain-containing protein 1	SRBS1_MOUSE	31	-73.5582	0.264418	Mock	A6	NaN	NaN	NaN
B1 / A6	Q99PP9	Q99PP9	1.0147	1.0147	1.36786e-09	1.11085e-08	16	Q99PP9	Trim16	Tripartite motif-containing protein 16	TRI16_MOUSE	15	102.048	2.02048	B1	A6	NaN	NaN	NaN
Mock / B1	Q8K482	Q8K482	-1.31839	1.31839	1.37373e-09	1.11354e-08	16	Q8K482	Emilin2	EMILIN-2	EMIL2_MOUSE	3	-59.9017	0.400983	Mock	B1	NaN	NaN	NaN
B1 / A6	Q91V98	Q91V98	1.70585	1.70585	1.37266e-09	1.11354e-08	16	Q91V98	Cd248	Endosialin	CD248_MOUSE	6	226.222	3.26222	B1	A6	NaN	NaN	NaN
Mock / A6	P97927	P97927	-0.466335	0.466335	1.39556e-09	1.12753e-08	16	P97927	Lama4	Laminin subunit alpha-4	LAMA4_MOUSE	23	-27.6199	0.723801	Mock	A6	NaN	NaN	NaN
Mock / A6	Q68FL4	Q68FL4	-0.628272	0.628272	1.39616e-09	1.12753e-08	16	Q68FL4	Ahcyl2	Putative adenosylhomocysteinase 3	SAHH3_MOUSE	6	-35.3049	0.646951	Mock	A6	NaN	NaN	NaN
Mock / A6	O09159	O09159	0.549142	0.549142	1.39845e-09	1.12833e-08	16	O09159	Man2b1	Lysosomal alpha-mannosidase	MA2B1_MOUSE	26	46.3215	1.46322	Mock	A6	NaN	NaN	NaN
Mock / A6	P54763	P54763	-1.61539	1.61539	1.40231e-09	1.1304e-08	16	P54763	Ephb2	Ephrin type-B receptor 2	EPHB2_MOUSE	17	-67.3623	0.326377	Mock	A6	NaN	NaN	NaN
Mock / A6	Q3V3R1	Q3V3R1	0.64543	0.64543	1.40507e-09	1.13054e-08	16	Q3V3R1	Mthfd1l	Monofunctional C1-tetrahydrofolate synthase, mitochondrial	C1TM_MOUSE	56	56.4205	1.56421	Mock	A6	NaN	NaN	NaN
Mock / B1	Q9D154	Q9D154	0.362893	0.362893	1.40705e-09	1.13109e-08	16	Q9D154	Serpinb1a	Leukocyte elastase inhibitor A	ILEUA_MOUSE	24	28.6002	1.286	Mock	B1	NaN	NaN	NaN
Mock / A6	P49025	P49025	1.18242	1.18242	1.44795e-09	1.15638e-08	16	P49025	Cit	Citron Rho-interacting kinase	CTRO_MOUSE	60	126.957	2.26957	Mock	A6	NaN	NaN	NaN
B1 / A6	P81122	P81122	-1.7501	1.7501	1.45309e-09	1.15638e-08	16	P81122	Irs2	Insulin receptor substrate 2	IRS2_MOUSE	7	-70.2718	0.297282	B1	A6	NaN	NaN	NaN
Mock / A6	Q8BKS9	Q8BKS9	0.450837	0.450837	1.45277e-09	1.15638e-08	16	Q8BKS9	Pum3	Pumilio homolog 3	PUM3_MOUSE	24	36.6833	1.36683	Mock	A6	NaN	NaN	NaN
Mock / A6	Q9JI75	Q9JI75	0.578273	0.578273	1.45278e-09	1.15638e-08	16	Q9JI75	Nqo2	Ribosyldihydronicotinamide dehydrogenase [quinone]	NQO2_MOUSE	9	49.3061	1.49306	Mock	A6	NaN	NaN	NaN
B1 / A6	O35375	O35375	0.710806	0.710806	1.46188e-09	1.16125e-08	16	O35375	Nrp2	Neuropilin-2	NRP2_MOUSE	7	63.6719	1.63672	B1	A6	NaN	NaN	NaN
Mock / A6	Q5XF89	Q5XF89	-0.751713	0.751713	1.46348e-09	1.16147e-08	16	Q5XF89	Atp13a3	Polyamine-transporting ATPase 13A3	AT133_MOUSE	10	-40.6102	0.593898	Mock	A6	NaN	NaN	NaN
B1 / A6	Q5H8C4	Q5H8C4	0.579961	0.579961	1.49053e-09	1.17651e-08	16	Q5H8C4	Vps13a	Vacuolar protein sorting-associated protein 13A	VP13A_MOUSE	30	49.4809	1.49481	B1	A6	NaN	NaN	NaN
Mock / A6	Q99MK8	Q99MK8	-0.464199	0.464199	1.50666e-09	1.18816e-08	16	Q99MK8	Grk2	Beta-adrenergic receptor kinase 1	ARBK1_MOUSE	23	-27.5127	0.724873	Mock	A6	NaN	NaN	NaN
B1 / A6	O09131	O09131	0.59727	0.59727	1.51754e-09	1.19459e-08	16	O09131	Gsto1	Glutathione S-transferase omega-1	GSTO1_MOUSE	21	51.2851	1.51285	B1	A6	NaN	NaN	NaN
Mock / A6	Q61595	Q61595	0.402205	0.402205	1.55477e-09	1.22059e-08	16	Q61595	Ktn1	Kinectin	KTN1_MOUSE	77	32.1526	1.32153	Mock	A6	NaN	NaN	NaN
Mock / A6	P59024	P59024	-1.12135	1.12135	1.5745e-09	1.23496e-08	16	P59024	Fkbp14	Peptidyl-prolyl cis-trans isomerase FKBP14	FKB14_MOUSE	9	-54.0338	0.459662	Mock	A6	NaN	NaN	NaN
Mock / A6	E9PVB5	E9PVB5	-0.415569	0.415569	1.58135e-09	1.23609e-08	16	E9PVB5	Ttc17	Tetratricopeptide repeat protein 17	TTC17_MOUSE	4	-25.0276	0.749724	Mock	A6	NaN	NaN	NaN
B1 / A6	P16332	P16332	-0.403846	0.403846	1.5789e-09	1.23609e-08	16	P16332	Mmut	Methylmalonyl-CoA mutase, mitochondrial	MUTA_MOUSE	28	-24.4159	0.755841	B1	A6	NaN	NaN	NaN
Mock / A6	P19324	P19324	-0.282317	0.282317	1.5816e-09	1.23609e-08	16	P19324	Serpinh1	Serpin H1	SERPH_MOUSE	34	-17.773	0.82227	Mock	A6	NaN	NaN	NaN
B1 / A6	Q3TLP5	Q3TLP5	-2.34405	2.34405	1.58441e-09	1.23717e-08	16	Q3TLP5	Echdc2	Enoyl-CoA hydratase domain-containing protein 2, mitochondrial	ECHD2_MOUSE	7	-80.3043	0.196957	B1	A6	NaN	NaN	NaN
B1 / A6	Q9R0M4	Q9R0M4	-3.07999	3.07999	1.58644e-09	1.23765e-08	16	Q9R0M4	Podxl	Podocalyxin	PODXL_MOUSE	3	-88.1742	0.118258	B1	A6	NaN	NaN	NaN
Mock / A6	Q99020	Q99020	0.594884	0.594884	1.60267e-09	1.24697e-08	16	Q99020	Hnrnpab	Heterogeneous nuclear ribonucleoprotein A/B	ROAA_MOUSE	22	51.0351	1.51035	Mock	A6	NaN	NaN	NaN
B1 / A6	Q9CYR6	Q9CYR6	-0.571002	0.571002	1.62598e-09	1.26285e-08	16	Q9CYR6	Pgm3	Phosphoacetylglucosamine mutase	AGM1_MOUSE	22	-32.6851	0.673149	B1	A6	NaN	NaN	NaN
Mock / A6	Q62312	Q62312	0.667291	0.667291	1.632e-09	1.2664e-08	16	Q62312	Tgfbr2	TGF-beta receptor type-2	TGFR2_MOUSE	8	58.8088	1.58809	Mock	A6	NaN	NaN	NaN
Mock / A6	Q8CJG1	Q8CJG1	-0.438147	0.438147	1.63671e-09	1.2678e-08	16	Q8CJG1	Ago1	Protein argonaute-1	AGO1_MOUSE	22	-26.1918	0.738082	Mock	A6	NaN	NaN	NaN
Mock / B1	Q8VI24	Q8VI24	0.573218	0.573218	1.64277e-09	1.26911e-08	16	Q8VI24	Satb2	DNA-binding protein SATB2	SATB2_MOUSE	15	48.7839	1.48784	Mock	B1	NaN	NaN	NaN
Mock / B1	Q8BHT6	Q8BHT6	0.37278	0.37278	1.65628e-09	1.27457e-08	16	Q8BHT6	B3glct	Beta-1,3-glucosyltransferase	B3GLT_MOUSE	11	29.4845	1.29485	Mock	B1	NaN	NaN	NaN
Mock / A6	Q8CG48	Q8CG48	0.950418	0.950418	1.65628e-09	1.27457e-08	16	Q8CG48	Smc2	Structural maintenance of chromosomes protein 2	SMC2_MOUSE	76	93.2433	1.93243	Mock	A6	NaN	NaN	NaN
Mock / A6	Q8BUE4	Q8BUE4	2.62915	2.62915	1.66204e-09	1.27608e-08	16	Q8BUE4	Aifm2	Ferroptosis suppressor protein 1	FSP1_MOUSE	7	518.663	6.18663	Mock	A6	NaN	NaN	NaN
Mock / A6	Q99NH0	Q99NH0	-0.251371	0.251371	1.66454e-09	1.27688e-08	16	Q99NH0	Ankrd17	Ankyrin repeat domain-containing protein 17	ANR17_MOUSE	40	-15.9902	0.840098	Mock	A6	NaN	NaN	NaN
B1 / A6	P42703	P42703	-2.90841	2.90841	1.66647e-09	1.27723e-08	16	P42703	Lifr	Leukemia inhibitory factor receptor	LIFR_MOUSE	3	-86.6807	0.133193	B1	A6	NaN	NaN	NaN
B1 / A6	P53564	P53564	-0.441716	0.441716	1.67928e-09	1.28142e-08	16	P53564	Cux1	Homeobox protein cut-like 1	CUX1_MOUSE	31	-26.3742	0.736258	B1	A6	NaN	NaN	NaN
Mock / A6	Q6ZQK0	Q6ZQK0	0.946289	0.946289	1.67647e-09	1.28142e-08	16	Q6ZQK0	Ncapd3	Condensin-2 complex subunit D3	CNDD3_MOUSE	15	92.691	1.92691	Mock	A6	NaN	NaN	NaN
Mock / A6	Q8BRK9	Q8BRK9	-0.985571	0.985571	1.6873e-09	1.28642e-08	16	Q8BRK9	Man2a2	Alpha-mannosidase 2x	MA2A2_MOUSE	8	-49.4974	0.505026	Mock	A6	NaN	NaN	NaN
Mock / A6	Q64430	Q64430	-0.886828	0.886828	1.68934e-09	1.2865e-08	16	Q64430	Atp7a	Copper-transporting ATPase 1	ATP7A_MOUSE	9	-45.9198	0.540802	Mock	A6	NaN	NaN	NaN
Mock / A6	Q7TMJ8	Q7TMJ8	-1.49782	1.49782	1.69036e-09	1.2865e-08	16	Q7TMJ8	Pik3ip1	Phosphoinositide-3-kinase-interacting protein 1	P3IP1_MOUSE	1	-64.5912	0.354088	Mock	A6	NaN	NaN	NaN
B1 / A6	Q91Z49	Q91Z49	-0.715965	0.715965	1.69953e-09	1.29087e-08	16	Q91Z49	Fyttd1	UAP56-interacting factor	UIF_MOUSE	7	-39.1202	0.608798	B1	A6	NaN	NaN	NaN
Mock / A6	Q9JMC8	Q9JMC8	1.6724	1.6724	1.70054e-09	1.29087e-08	16	Q9JMC8	Epb41l4b	Band 4.1-like protein 4B	E41LB_MOUSE	4	218.745	3.18745	Mock	A6	NaN	NaN	NaN
Mock / B1	P23249	P23249	-0.403766	0.403766	1.71677e-09	1.29809e-08	16	P23249	Mov10	Putative helicase MOV-10	MOV10_MOUSE	32	-24.4118	0.755882	Mock	B1	NaN	NaN	NaN
B1 / A6	Q3U3T8	Q3U3T8	1.10656	1.10656	1.71749e-09	1.29809e-08	16	Q3U3T8	Wdr62	WD repeat-containing protein 62	WDR62_MOUSE	15	115.332	2.15332	B1	A6	NaN	NaN	NaN
Mock / B1	Q8BI06	Q8BI06	1.06202	1.06202	1.71641e-09	1.29809e-08	16	Q8BI06	Cemip	Cell migration-inducing and hyaluronan-binding protein	CEMIP_MOUSE	39	108.785	2.08785	Mock	B1	NaN	NaN	NaN
B1 / A6	Q9R257	Q9R257	1.34501	1.34501	1.71207e-09	1.29809e-08	16	Q9R257	Hebp1	Heme-binding protein 1	HEBP1_MOUSE	8	154.032	2.54032	B1	A6	NaN	NaN	NaN
Mock / A6	Q5SUQ9	Q5SUQ9	0.746533	0.746533	1.72962e-09	1.30612e-08	16	Q5SUQ9	Ctc1	CST complex subunit CTC1	CTC1_MOUSE	16	67.7756	1.67776	Mock	A6	NaN	NaN	NaN
Mock / A6	P07901	P07901	0.591864	0.591864	1.73814e-09	1.31143e-08	16	P07901	Hsp90aa1	Heat shock protein HSP 90-alpha	HS90A_MOUSE	39	50.7193	1.50719	Mock	A6	NaN	NaN	NaN
Mock / B1	P14152	P14152	0.371869	0.371869	1.7439e-09	1.31382e-08	16	P14152	Mdh1	Malate dehydrogenase, cytoplasmic	MDHC_MOUSE	14	29.4028	1.29403	Mock	B1	NaN	NaN	NaN
B1 / A6	P50544	P50544	0.45705	0.45705	1.74584e-09	1.31382e-08	16	P50544	Acadvl	Very long-chain specific acyl-CoA dehydrogenase, mitochondrial	ACADV_MOUSE	36	37.2732	1.37273	B1	A6	NaN	NaN	NaN
Mock / A6	P46061	P46061	0.591244	0.591244	1.75846e-09	1.32104e-08	16	P46061	Rangap1	Ran GTPase-activating protein 1	RAGP1_MOUSE	34	50.6546	1.50655	Mock	A6	NaN	NaN	NaN
B1 / A6	O08917	O08917	-0.590584	0.590584	1.77304e-09	1.33085e-08	16	O08917	Flot1	Flotillin-1	FLOT1_MOUSE	29	-33.5926	0.664074	B1	A6	NaN	NaN	NaN
Mock / A6	P47879	P47879	0.821486	0.821486	1.7764e-09	1.33222e-08	16	P47879	Igfbp4	Insulin-like growth factor-binding protein 4	IBP4_MOUSE	5	76.7225	1.76722	Mock	A6	NaN	NaN	NaN
Mock / A6	Q9D4J1	Q9D4J1	2.87747	2.87747	1.78176e-09	1.33395e-08	16	Q9D4J1	Efhd1	EF-hand domain-containing protein D1	EFHD1_MOUSE	11	634.86	7.3486	Mock	A6	NaN	NaN	NaN
B1 / A6	Q5XG71	Q5XG71	0.520006	0.520006	1.78385e-09	1.33437e-08	16	Q5XG71	Utp20	Small subunit processome component 20 homolog	UTP20_MOUSE	52	43.3962	1.43396	B1	A6	NaN	NaN	NaN
B1 / A6	Q62077	Q62077	-0.632951	0.632951	1.78578e-09	1.33466e-08	16	Q62077	Plcg1	1-phosphatidylinositol 4,5-bisphosphate phosphodiesterase gamma-1	PLCG1_MOUSE	28	-35.5144	0.644856	B1	A6	NaN	NaN	NaN
Mock / A6	Q8K2J0	Q8K2J0	0.517659	0.517659	1.79234e-09	1.33614e-08	16	Q8K2J0	Plcd3	1-phosphatidylinositol 4,5-bisphosphate phosphodiesterase delta-3	PLCD3_MOUSE	12	43.163	1.43163	Mock	A6	NaN	NaN	NaN
Mock / B1	Q9QWY8	Q9QWY8	-0.570458	0.570458	1.78943e-09	1.33614e-08	16	Q9QWY8	Asap1	Arf-GAP with SH3 domain, ANK repeat and PH domain-containing protein 1	ASAP1_MOUSE	33	-32.6597	0.673403	Mock	B1	NaN	NaN	NaN
B1 / A6	O88844	O88844	-0.424098	0.424098	1.79998e-09	1.34068e-08	16	O88844	Idh1	Isocitrate dehydrogenase [NADP] cytoplasmic	IDHC_MOUSE	33	-25.4695	0.745305	B1	A6	NaN	NaN	NaN
B1 / A6	Q8VHG2	Q8VHG2	-0.728348	0.728348	1.80796e-09	1.34433e-08	16	Q8VHG2	Amot	Angiomotin	AMOT_MOUSE	10	-39.6405	0.603595	B1	A6	NaN	NaN	NaN
B1 / A6	Q9CSH3	Q9CSH3	0.657393	0.657393	1.80661e-09	1.34433e-08	16	Q9CSH3	Dis3	Exosome complex exonuclease RRP44	RRP44_MOUSE	33	57.723	1.57723	B1	A6	NaN	NaN	NaN
B1 / A6	Q8JZU2	Q8JZU2	-0.660204	0.660204	1.81752e-09	1.34914e-08	16	Q8JZU2	Slc25a1	Tricarboxylate transport protein, mitochondrial	TXTP_MOUSE	11	-36.7211	0.632789	B1	A6	NaN	NaN	NaN
Mock / B1	Q80ZV0	Q80ZV0	0.768075	0.768075	1.8232e-09	1.3522e-08	16	Q80ZV0	Rnaseh2b	Ribonuclease H2 subunit B	RNH2B_MOUSE	9	70.2996	1.703	Mock	B1	NaN	NaN	NaN
Mock / A6	O54750	O54750	1.70082	1.70082	1.84013e-09	1.3636e-08	16	O54750	Cyp2j6	Cytochrome P450 2J6	CP2J6_MOUSE	2	225.086	3.25086	Mock	A6	NaN	NaN	NaN
B1 / A6	Q6X893	Q6X893	0.975664	0.975664	1.86792e-09	1.38068e-08	16	Q6X893	Slc44a1	Choline transporter-like protein 1	CTL1_MOUSE	13	96.6545	1.96655	B1	A6	NaN	NaN	NaN
Mock / B1	Q99J47	Q99J47	0.532208	0.532208	1.88091e-09	1.38558e-08	16	Q99J47	Dhrs7b	Dehydrogenase/reductase SDR family member 7B	DRS7B_MOUSE	16	44.6141	1.44614	Mock	B1	NaN	NaN	NaN
Mock / A6	Q9QYF1	Q9QYF1	0.756842	0.756842	1.88478e-09	1.38665e-08	16	Q9QYF1	Rdh11	Retinol dehydrogenase 11	RDH11_MOUSE	11	68.9788	1.68979	Mock	A6	NaN	NaN	NaN
B1 / A6	Q9JLN9	Q9JLN9	0.530314	0.530314	1.88713e-09	1.38665e-08	16	Q9JLN9	Mtor	Serine/threonine-protein kinase mTOR	MTOR_MOUSE	28	44.4243	1.44424	B1	A6	NaN	NaN	NaN
B1 / A6	Q148V7	Q148V7	-0.404848	0.404848	1.89381e-09	1.38805e-08	16	Q148V7	Relch	RAB11-binding protein RELCH	RELCH_MOUSE	29	-24.4684	0.755316	B1	A6	NaN	NaN	NaN
B1 / A6	Q5DTU0	Q5DTU0	1.82705	1.82705	1.89748e-09	1.38957e-08	16	Q5DTU0	Afap1l2	Actin filament-associated protein 1-like 2	AF1L2_MOUSE	28	254.81	3.5481	B1	A6	NaN	NaN	NaN
Mock / A6	Q9D786	Q9D786	0.545324	0.545324	1.90411e-09	1.39209e-08	16	Q9D786	Haus5	HAUS augmin-like complex subunit 5	HAUS5_MOUSE	11	45.9348	1.45935	Mock	A6	NaN	NaN	NaN
B1 / A6	Q3UU96	Q3UU96	-1.18958	1.18958	1.92059e-09	1.39945e-08	16	Q3UU96	Cdc42bpa	Serine/threonine-protein kinase MRCK alpha	MRCKA_MOUSE	40	-56.1571	0.438429	B1	A6	NaN	NaN	NaN
Mock / A6	A6X935	A6X935	0.780187	0.780187	1.93592e-09	1.40652e-08	16	A6X935	Itih4	Inter alpha-trypsin inhibitor, heavy chain 4	ITIH4_MOUSE	4	71.7354	1.71735	Mock	A6	NaN	NaN	NaN
Mock / A6	Q9CRB6	Q9CRB6	1.00144	1.00144	1.93675e-09	1.40652e-08	16	Q9CRB6	Tppp3	Tubulin polymerization-promoting protein family member 3	TPPP3_MOUSE	7	100.2	2.002	Mock	A6	NaN	NaN	NaN
B1 / A6	P02469	P02469	-0.676285	0.676285	1.94252e-09	1.40954e-08	16	P02469	Lamb1	Laminin subunit beta-1	LAMB1_MOUSE	54	-37.4226	0.625774	B1	A6	NaN	NaN	NaN
B1 / A6	Q8BHK9	Q8BHK9	0.475336	0.475336	1.96625e-09	1.42321e-08	16	Q8BHK9	Ercc6l	DNA excision repair protein ERCC-6-like	ERC6L_MOUSE	24	39.0242	1.39024	B1	A6	NaN	NaN	NaN
B1 / A6	Q9CS74	Q9CS74	0.576885	0.576885	1.98205e-09	1.43346e-08	16	Q9CS74	Ecd	Protein ecdysoneless homolog	ECD_MOUSE	13	49.1625	1.49163	B1	A6	NaN	NaN	NaN
Mock / B1	O09131	O09131	-0.572787	0.572787	1.99674e-09	1.44137e-08	16	O09131	Gsto1	Glutathione S-transferase omega-1	GSTO1_MOUSE	21	-32.7683	0.672317	Mock	B1	NaN	NaN	NaN
B1 / A6	Q9D0R4	Q9D0R4	0.518363	0.518363	1.99795e-09	1.44137e-08	16	Q9D0R4	Ddx56	Probable ATP-dependent RNA helicase DDX56	DDX56_MOUSE	15	43.2329	1.43233	B1	A6	NaN	NaN	NaN
Mock / B1	Q3TJD7	Q3TJD7	-0.317408	0.317408	2.04759e-09	1.47274e-08	16	Q3TJD7	Pdlim7	PDZ and LIM domain protein 7	PDLI7_MOUSE	25	-19.749	0.80251	Mock	B1	NaN	NaN	NaN
Mock / A6	Q9WTR5	Q9WTR5	3.66042	3.66042	2.04819e-09	1.47274e-08	16	Q9WTR5	Cdh13	Cadherin-13	CAD13_MOUSE	10	1164.43	12.6443	Mock	A6	NaN	NaN	NaN
B1 / A6	P11440	P11440	0.455175	0.455175	2.08668e-09	1.49671e-08	16	P11440	Cdk1	Cyclin-dependent kinase 1	CDK1_MOUSE	17	37.0949	1.37095	B1	A6	NaN	NaN	NaN
Mock / A6	Q8C170	Q8C170	-0.307161	0.307161	2.09198e-09	1.49928e-08	16	Q8C170	Myo9a	Unconventional myosin-IXa	MYO9A_MOUSE	16	-19.1769	0.808231	Mock	A6	NaN	NaN	NaN
Mock / A6	Q9DCE5	Q9DCE5	0.548741	0.548741	2.10786e-09	1.50818e-08	16	Q9DCE5	Pak1ip1	p21-activated protein kinase-interacting protein 1	PK1IP_MOUSE	15	46.2808	1.46281	Mock	A6	NaN	NaN	NaN
Mock / A6	Q9JM73	Q9JM73	-1.1783	1.1783	2.1111e-09	1.50859e-08	16	Q9JM73	Srf	Serum response factor	SRF_MOUSE	1	-55.8127	0.441873	Mock	A6	NaN	NaN	NaN
Mock / A6	Q04887	Q04887	0.709126	0.709126	2.13001e-09	1.51905e-08	16	Q04887	Sox9	Transcription factor SOX-9	SOX9_MOUSE	9	63.4814	1.63481	Mock	A6	NaN	NaN	NaN
Mock / A6	P56485	P56485	2.0614	2.0614	2.13185e-09	1.51912e-08	16	P56485	Ackr3	Atypical chemokine receptor 3	ACKR3_MOUSE	2	317.391	4.17391	Mock	A6	NaN	NaN	NaN
Mock / B1	Q922W5	Q922W5	0.39282	0.39282	2.14054e-09	1.52406e-08	16	Q922W5	Pycr1	Pyrroline-5-carboxylate reductase 1, mitochondrial	P5CR1_MOUSE	13	31.2957	1.31296	Mock	B1	NaN	NaN	NaN
B1 / A6	Q8BKX1	Q8BKX1	0.587942	0.587942	2.15871e-09	1.5345e-08	16	Q8BKX1	Baiap2	Brain-specific angiogenesis inhibitor 1-associated protein 2	BAIP2_MOUSE	28	50.3101	1.5031	B1	A6	NaN	NaN	NaN
Mock / A6	Q8BHX1	Q8BHX1	0.676773	0.676773	2.18243e-09	1.54757e-08	16	Q8BHX1	Haus1	HAUS augmin-like complex subunit 1	HAUS1_MOUSE	11	59.856	1.59856	Mock	A6	NaN	NaN	NaN
Mock / A6	P33610	P33610	0.933127	0.933127	2.1923e-09	1.55331e-08	16	P33610	Prim2	DNA primase large subunit	PRI2_MOUSE	20	90.941	1.90941	Mock	A6	NaN	NaN	NaN
Mock / B1	Q9Z0K8	Q9Z0K8	1.10135	1.10135	2.19421e-09	1.5534e-08	16	Q9Z0K8	Vnn1	Pantetheinase	VNN1_MOUSE	4	114.555	2.14555	Mock	B1	NaN	NaN	NaN
Mock / A6	Q9D6X6	Q9D6X6	-0.827523	0.827523	2.19769e-09	1.5546e-08	16	Q9D6X6	Prss23	Serine protease 23	PRS23_MOUSE	6	-43.6504	0.563496	Mock	A6	NaN	NaN	NaN
Mock / A6	Q9EQH2	Q9EQH2	0.636762	0.636762	2.20343e-09	1.5574e-08	16	Q9EQH2	Erap1	Endoplasmic reticulum aminopeptidase 1	ERAP1_MOUSE	33	55.4836	1.55484	Mock	A6	NaN	NaN	NaN
B1 / A6	P21447	P21447	2.91358	2.91358	2.25742e-09	1.59298e-08	16	P21447	Abcb1a	ATP-dependent translocase ABCB1	MDR1A_MOUSE	3	653.484	7.53484	B1	A6	NaN	NaN	NaN
Mock / A6	Q9ESW4	Q9ESW4	-0.539111	0.539111	2.26216e-09	1.59375e-08	16	Q9ESW4	Agk	Acylglycerol kinase, mitochondrial	AGK_MOUSE	17	-31.1805	0.688195	Mock	A6	NaN	NaN	NaN
Mock / A6	Q80U70	Q80U70	0.72582	0.72582	2.27409e-09	1.59996e-08	16	Q80U70	Suz12	Polycomb protein Suz12	SUZ12_MOUSE	16	65.384	1.65384	Mock	A6	NaN	NaN	NaN
Mock / B1	Q80WQ2	Q80WQ2	0.52428	0.52428	2.28005e-09	1.60247e-08	16	Q80WQ2	Vac14	Protein VAC14 homolog	VAC14_MOUSE	16	43.8216	1.43822	Mock	B1	NaN	NaN	NaN
Mock / A6	O88322	O88322	-0.578506	0.578506	2.29182e-09	1.60944e-08	16	O88322	Nid2	Nidogen-2	NID2_MOUSE	31	-33.0343	0.669657	Mock	A6	NaN	NaN	NaN
Mock / A6	Q9CR89	Q9CR89	-0.748791	0.748791	2.29788e-09	1.6124e-08	16	Q9CR89	Ergic2	Endoplasmic reticulum-Golgi intermediate compartment protein 2	ERGI2_MOUSE	5	-40.4898	0.595102	Mock	A6	NaN	NaN	NaN
B1 / A6	E9Q634	E9Q634	0.758058	0.758058	2.31322e-09	1.61717e-08	16	E9Q634	Myo1e	Unconventional myosin-Ie	MYO1E_MOUSE	40	69.1213	1.69121	B1	A6	NaN	NaN	NaN
Mock / B1	Q64442	Q64442	-0.605534	0.605534	2.30947e-09	1.61717e-08	16	Q64442	Sord	Sorbitol dehydrogenase	DHSO_MOUSE	16	-34.2772	0.657228	Mock	B1	NaN	NaN	NaN
Mock / A6	Q80ZQ9	Q80ZQ9	0.581256	0.581256	2.31155e-09	1.61717e-08	16	Q80ZQ9	Abitram	Protein Abitram	ABITM_MOUSE	7	49.6151	1.49615	Mock	A6	NaN	NaN	NaN
Mock / A6	Q8R060	Q8R060	0.783425	0.783425	2.31622e-09	1.61746e-08	16	Q8R060	Zwilch	Protein zwilch homolog	ZWILC_MOUSE	13	72.1213	1.72121	Mock	A6	NaN	NaN	NaN
B1 / A6	P12894	P12894	-0.542097	0.542097	2.33036e-09	1.62386e-08	16	P12894	NaN	Intracisternal A-particle Pol-related polyprotein (Fragment)	POL_IPMAI	11	-31.3228	0.686772	B1	A6	NaN	NaN	NaN
Mock / A6	Q8CI08	Q8CI08	-0.754852	0.754852	2.33097e-09	1.62386e-08	16	Q8CI08	Slain2	SLAIN motif-containing protein 2	SLAI2_MOUSE	8	-40.7393	0.592607	Mock	A6	NaN	NaN	NaN
Mock / B1	Q8CI75	Q8CI75	0.682441	0.682441	2.34757e-09	1.63022e-08	16	Q8CI75	Dis3l2	DIS3-like exonuclease 2	DI3L2_MOUSE	17	60.4853	1.60485	Mock	B1	NaN	NaN	NaN
Mock / B1	Q61329	Q61329	0.672939	0.672939	2.35194e-09	1.63195e-08	16	Q61329	Zfhx3	Zinc finger homeobox protein 3	ZFHX3_MOUSE	16	59.4318	1.59432	Mock	B1	NaN	NaN	NaN
Mock / A6	Q8VHL1	Q8VHL1	-0.363494	0.363494	2.35865e-09	1.6353e-08	16	Q8VHL1	Setd7	Histone-lysine N-methyltransferase SETD7	SETD7_MOUSE	10	-22.272	0.77728	Mock	A6	NaN	NaN	NaN
Mock / A6	Q8VHY0	Q8VHY0	1.96102	1.96102	2.38222e-09	1.64381e-08	16	Q8VHY0	Cspg4	Chondroitin sulfate proteoglycan 4	CSPG4_MOUSE	67	289.336	3.89336	Mock	A6	NaN	NaN	NaN
Mock / B1	Q8BRK9	Q8BRK9	-0.537778	0.537778	2.3947e-09	1.64867e-08	16	Q8BRK9	Man2a2	Alpha-mannosidase 2x	MA2A2_MOUSE	8	-31.1169	0.688831	Mock	B1	NaN	NaN	NaN
B1 / A6	Q9D0D5	Q9D0D5	-0.545095	0.545095	2.40703e-09	1.65568e-08	16	Q9D0D5	Gtf2e1	General transcription factor IIE subunit 1	T2EA_MOUSE	13	-31.4654	0.685346	B1	A6	NaN	NaN	NaN
Mock / B1	A2AQ25	A2AQ25	0.584619	0.584619	2.45473e-09	1.68027e-08	16	A2AQ25	Skt	Sickle tail protein	SKT_MOUSE	30	49.9643	1.49964	Mock	B1	NaN	NaN	NaN
Mock / B1	Q3UU96	Q3UU96	-0.24921	0.24921	2.44964e-09	1.68027e-08	16	Q3UU96	Cdc42bpa	Serine/threonine-protein kinase MRCK alpha	MRCKA_MOUSE	40	-15.8643	0.841357	Mock	B1	NaN	NaN	NaN
B1 / A6	Q8BXV2	Q8BXV2	-0.678333	0.678333	2.45625e-09	1.68027e-08	16	Q8BXV2	Bri3bp	BRI3-binding protein	BRI3B_MOUSE	3	-37.5113	0.624887	B1	A6	NaN	NaN	NaN
Mock / B1	Q9ESP1	Q9ESP1	0.459792	0.459792	2.46155e-09	1.68257e-08	16	Q9ESP1	Sdf2l1	Stromal cell-derived factor 2-like protein 1	SDF2L_MOUSE	6	37.5344	1.37534	Mock	B1	NaN	NaN	NaN
Mock / A6	Q80WE4	Q80WE4	0.676241	0.676241	2.46853e-09	1.68602e-08	16	Q80WE4	Kif20b	Kinesin-like protein KIF20B	KI20B_MOUSE	33	59.7971	1.59797	Mock	A6	NaN	NaN	NaN
B1 / A6	Q8BTZ7	Q8BTZ7	-0.533452	0.533452	2.47635e-09	1.69004e-08	16	Q8BTZ7	Gmppb	Mannose-1-phosphate guanyltransferase beta	GMPPB_MOUSE	11	-30.91	0.6909	B1	A6	NaN	NaN	NaN
Mock / A6	P20664	P20664	0.810788	0.810788	2.49451e-09	1.70111e-08	16	P20664	Prim1	DNA primase small subunit	PRI1_MOUSE	22	75.417	1.75417	Mock	A6	NaN	NaN	NaN
Mock / B1	Q99J77	Q99J77	0.264793	0.264793	2.50467e-09	1.70537e-08	16	Q99J77	Nans	Sialic acid synthase	SIAS_MOUSE	22	20.1464	1.20146	Mock	B1	NaN	NaN	NaN
Mock / A6	P70302	P70302	-0.498948	0.498948	2.5128e-09	1.70824e-08	16	P70302	Stim1	Stromal interaction molecule 1	STIM1_MOUSE	18	-29.2377	0.707623	Mock	A6	NaN	NaN	NaN
Mock / A6	Q61316	Q61316	0.607687	0.607687	2.55412e-09	1.73302e-08	16	Q61316	Hspa4	Heat shock 70 kDa protein 4	HSP74_MOUSE	67	52.3815	1.52381	Mock	A6	NaN	NaN	NaN
Mock / B1	Q640N1	Q640N1	0.834259	0.834259	2.55158e-09	1.73302e-08	16	Q640N1	Aebp1	Adipocyte enhancer-binding protein 1	AEBP1_MOUSE	17	78.2942	1.78294	Mock	B1	NaN	NaN	NaN
B1 / A6	Q6IR34	Q6IR34	-1.22381	1.22381	2.55522e-09	1.73302e-08	16	Q6IR34	Gpsm1	G-protein-signaling modulator 1	GPSM1_MOUSE	20	-57.185	0.42815	B1	A6	NaN	NaN	NaN
B1 / A6	P23927	P23927	-0.89983	0.89983	2.57082e-09	1.74033e-08	16	P23927	Cryab	Alpha-crystallin B chain	CRYAB_MOUSE	9	-46.405	0.53595	B1	A6	NaN	NaN	NaN
B1 / A6	P53798	P53798	-0.757816	0.757816	2.59329e-09	1.74932e-08	16	P53798	Fdft1	Squalene synthase	FDFT_MOUSE	8	-40.8609	0.591391	B1	A6	NaN	NaN	NaN
Mock / A6	Q80TC5	Q80TC5	1.85429	1.85429	2.62194e-09	1.76591e-08	16	Q80TC5	Pogk	Pogo transposable element with KRAB domain	POGK_MOUSE	1	261.573	3.61573	Mock	A6	NaN	NaN	NaN
Mock / A6	Q6ZQ58	Q6ZQ58	0.28288	0.28288	2.62937e-09	1.76955e-08	16	Q6ZQ58	Larp1	La-related protein 1	LARP1_MOUSE	36	21.6621	1.21662	Mock	A6	NaN	NaN	NaN
Mock / A6	Q6PDS3	Q6PDS3	2.03929	2.03929	2.64611e-09	1.77807e-08	16	Q6PDS3	Sarm1	NAD(+) hydrolase SARM1	SARM1_MOUSE	3	311.042	4.11042	Mock	A6	NaN	NaN	NaN
Mock / A6	Q3UE17	Q3UE17	-0.866247	0.866247	2.68579e-09	1.80057e-08	16	Q3UE17	Mex3d	RNA-binding protein MEX3D	MEX3D_MOUSE	7	-45.1428	0.548572	Mock	A6	NaN	NaN	NaN
Mock / B1	P55288	P55288	-0.358554	0.358554	2.71371e-09	1.81511e-08	16	P55288	Cdh11	Cadherin-11	CAD11_MOUSE	16	-22.0054	0.779946	Mock	B1	NaN	NaN	NaN
Mock / A6	Q6SKR2	Q6SKR2	-0.891509	0.891509	2.73706e-09	1.82513e-08	16	Q6SKR2	N6amt1	Methyltransferase N6AMT1	N6MT1_MOUSE	6	-46.095	0.53905	Mock	A6	NaN	NaN	NaN
B1 / A6	Q8R310	Q8R310	1.27979	1.27979	2.73597e-09	1.82513e-08	16	Q8R310	Tmcc3	Transmembrane and coiled-coil domain protein 3	TMCC3_MOUSE	6	142.804	2.42804	B1	A6	NaN	NaN	NaN
Mock / A6	Q8C7V8	Q8C7V8	0.785214	0.785214	2.77958e-09	1.84923e-08	16	Q8C7V8	Ccdc134	Coiled-coil domain-containing protein 134	CC134_MOUSE	6	72.3347	1.72335	Mock	A6	NaN	NaN	NaN
B1 / A6	Q2HXL6	Q2HXL6	-0.514182	0.514182	2.78528e-09	1.85161e-08	16	Q2HXL6	Edem3	ER degradation-enhancing alpha-mannosidase-like protein 3	EDEM3_MOUSE	19	-29.981	0.70019	B1	A6	NaN	NaN	NaN
Mock / A6	O70318	O70318	0.863567	0.863567	2.79172e-09	1.85307e-08	16	O70318	Epb41l2	Band 4.1-like protein 2	E41L2_MOUSE	62	81.9531	1.81953	Mock	A6	NaN	NaN	NaN
Mock / A6	Q9D083	Q9D083	0.834932	0.834932	2.79007e-09	1.85307e-08	16	Q9D083	Spc24	Kinetochore protein Spc24	SPC24_MOUSE	8	78.3773	1.78377	Mock	A6	NaN	NaN	NaN
Mock / A6	P10630	P10630	-1.27144	1.27144	2.79522e-09	1.85398e-08	16	P10630	Eif4a2	Eukaryotic initiation factor 4A-II	IF4A2_MOUSE	11	-58.5754	0.414246	Mock	A6	NaN	NaN	NaN
Mock / A6	Q8C3Y4	Q8C3Y4	1.03556	1.03556	2.80205e-09	1.8571e-08	16	Q8C3Y4	Kntc1	Kinetochore-associated protein 1	KNTC1_MOUSE	24	104.992	2.04992	Mock	A6	NaN	NaN	NaN
Mock / A6	P97452	P97452	0.661141	0.661141	2.84967e-09	1.87932e-08	16	P97452	Bop1	Ribosome biogenesis protein BOP1	BOP1_MOUSE	26	58.1332	1.58133	Mock	A6	NaN	NaN	NaN
B1 / A6	Q8JZV7	Q8JZV7	-0.783465	0.783465	2.8534e-09	1.87932e-08	16	Q8JZV7	Amdhd2	N-acetylglucosamine-6-phosphate deacetylase	NAGA_MOUSE	9	-41.903	0.58097	B1	A6	NaN	NaN	NaN
Mock / A6	Q8VBT9	Q8VBT9	0.585004	0.585004	2.8542e-09	1.87932e-08	16	Q8VBT9	Aspscr1	Tether containing UBX domain for GLUT4	ASPC1_MOUSE	17	50.0043	1.50004	Mock	A6	NaN	NaN	NaN
B1 / A6	Q8BHT6	Q8BHT6	-0.874788	0.874788	2.85738e-09	1.8795e-08	16	Q8BHT6	B3glct	Beta-1,3-glucosyltransferase	B3GLT_MOUSE	11	-45.4666	0.545334	B1	A6	NaN	NaN	NaN
B1 / A6	Q8BM72	Q8BM72	-0.60085	0.60085	2.86175e-09	1.88095e-08	16	Q8BM72	Hspa13	Heat shock 70 kDa protein 13	HSP13_MOUSE	13	-34.0635	0.659365	B1	A6	NaN	NaN	NaN
Mock / A6	Q9JIX0	Q9JIX0	-0.561943	0.561943	2.88028e-09	1.8917e-08	16	Q9JIX0	Eny2	Transcription and mRNA export factor ENY2	ENY2_MOUSE	6	-32.2611	0.677389	Mock	A6	NaN	NaN	NaN
Mock / A6	P70208	P70208	-1.23213	1.23213	2.89682e-09	1.8997e-08	16	P70208	Plxna3	Plexin-A3	PLXA3_MOUSE	4	-57.431	0.42569	Mock	A6	NaN	NaN	NaN
Mock / B1	Q9R1Z8	Q9R1Z8	-0.404114	0.404114	2.91099e-09	1.90756e-08	16	Q9R1Z8	Sorbs3	Vinexin	VINEX_MOUSE	24	-24.43	0.7557	Mock	B1	NaN	NaN	NaN
B1 / A6	O35892	O35892	2.80134	2.80134	2.91708e-09	1.91012e-08	16	O35892	Sp100	Nuclear autoantigen Sp-100	SP100_MOUSE	3	597.087	6.97087	B1	A6	NaN	NaN	NaN
Mock / B1	Q60596	Q60596	0.35435	0.35435	2.9446e-09	1.92381e-08	16	Q60596	Xrcc1	DNA repair protein XRCC1	XRCC1_MOUSE	12	27.841	1.27841	Mock	B1	NaN	NaN	NaN
Mock / A6	O70475	O70475	0.662667	0.662667	2.95243e-09	1.92747e-08	16	O70475	Ugdh	UDP-glucose 6-dehydrogenase	UGDH_MOUSE	36	58.3006	1.58301	Mock	A6	NaN	NaN	NaN
Mock / A6	Q8CH77	Q8CH77	0.749718	0.749718	2.95463e-09	1.92747e-08	16	Q8CH77	Nav1	Neuron navigator 1	NAV1_MOUSE	11	68.1464	1.68146	Mock	A6	NaN	NaN	NaN
Mock / A6	Q60793	Q60793	1.75711	1.75711	2.958e-09	1.92823e-08	16	Q60793	Klf4	Krueppel-like factor 4	KLF4_MOUSE	10	238.02	3.3802	Mock	A6	NaN	NaN	NaN
B1 / A6	Q80U04	Q80U04	-0.53703	0.53703	2.97673e-09	1.93754e-08	16	Q80U04	Pja2	E3 ubiquitin-protein ligase Praja-2	PJA2_MOUSE	8	-31.0812	0.689188	B1	A6	NaN	NaN	NaN
B1 / A6	B2RXR6	B2RXR6	-0.820456	0.820456	2.99086e-09	1.94384e-08	16	B2RXR6	Ankrd44	Serine/threonine-protein phosphatase 6 regulatory ankyrin repeat subunit B	ANR44_MOUSE	28	-43.3737	0.566263	B1	A6	NaN	NaN	NaN
Mock / A6	A2AHC3	A2AHC3	-0.588358	0.588358	3.00893e-09	1.95413e-08	16	A2AHC3	Camsap1	Calmodulin-regulated spectrin-associated protein 1	CAMP1_MOUSE	15	-33.4901	0.665099	Mock	A6	NaN	NaN	NaN
B1 / A6	P59759	P59759	-0.869531	0.869531	3.02425e-09	1.9597e-08	16	P59759	Mrtfb	Myocardin-related transcription factor B	MRTFB_MOUSE	11	-45.2675	0.547325	B1	A6	NaN	NaN	NaN
Mock / B1	P13346	P13346	-1.22669	1.22669	3.0293e-09	1.96125e-08	16	P13346	Fosb	Protein fosB	FOSB_MOUSE	2	-57.2703	0.427297	Mock	B1	NaN	NaN	NaN
Mock / A6	Q7TSI1	Q7TSI1	0.715635	0.715635	3.03114e-09	1.96125e-08	16	Q7TSI1	Plekhm1	Pleckstrin homology domain-containing family M member 1	PKHM1_MOUSE	7	64.2206	1.64221	Mock	A6	NaN	NaN	NaN
Mock / A6	Q8VBV3	Q8VBV3	0.691782	0.691782	3.03426e-09	1.96181e-08	16	Q8VBV3	Exosc2	Exosome complex component RRP4	EXOS2_MOUSE	8	61.5278	1.61528	Mock	A6	NaN	NaN	NaN
B1 / A6	P19324	P19324	-0.316568	0.316568	3.03868e-09	1.96244e-08	16	P19324	Serpinh1	Serpin H1	SERPH_MOUSE	34	-19.7022	0.802978	B1	A6	NaN	NaN	NaN
B1 / A6	P49138	P49138	-0.304512	0.304512	3.05068e-09	1.96244e-08	16	P49138	Mapkapk2	MAP kinase-activated protein kinase 2	MAPK2_MOUSE	15	-19.0284	0.809716	B1	A6	NaN	NaN	NaN
Mock / A6	Q9JI46	Q9JI46	-0.914798	0.914798	3.04556e-09	1.96244e-08	16	Q9JI46	Nudt3	Diphosphoinositol polyphosphate phosphohydrolase 1	NUDT3_MOUSE	6	-46.9582	0.530418	Mock	A6	NaN	NaN	NaN
B1 / A6	O54750	O54750	1.44358	1.44358	3.09171e-09	1.98133e-08	16	O54750	Cyp2j6	Cytochrome P450 2J6	CP2J6_MOUSE	2	171.995	2.71995	B1	A6	NaN	NaN	NaN
Mock / A6	O54956	O54956	1.31036	1.31036	3.10771e-09	1.99012e-08	16	O54956	Pole2	DNA polymerase epsilon subunit 2	DPOE2_MOUSE	6	148.003	2.48003	Mock	A6	NaN	NaN	NaN
B1 / A6	Q8CGB6	Q8CGB6	0.923967	0.923967	3.12765e-09	1.99996e-08	16	Q8CGB6	Tns2	Tensin-2	TNS2_MOUSE	28	89.7325	1.89733	B1	A6	NaN	NaN	NaN
B1 / A6	Q64519	Q64519	-1.10248	1.10248	3.14415e-09	2.00463e-08	16	Q64519	Sdc3	Syndecan-3	SDC3_MOUSE	2	-53.4284	0.465716	B1	A6	NaN	NaN	NaN
Mock / A6	Q921K8	Q921K8	-1.12739	1.12739	3.20832e-09	2.03957e-08	16	Q921K8	Tcaf2	TRPM8 channel-associated factor 2	TCAF2_MOUSE	6	-54.2256	0.457744	Mock	A6	NaN	NaN	NaN
Mock / A6	Q9R0P3	Q9R0P3	0.612575	0.612575	3.22412e-09	2.04263e-08	16	Q9R0P3	Esd	S-formylglutathione hydrolase	ESTD_MOUSE	15	52.8985	1.52899	Mock	A6	NaN	NaN	NaN
Mock / A6	Q5SS80	Q5SS80	0.809356	0.809356	3.25658e-09	2.05893e-08	16	Q5SS80	Dhrs13	Dehydrogenase/reductase SDR family member 13	DHR13_MOUSE	8	75.2429	1.75243	Mock	A6	NaN	NaN	NaN
B1 / A6	Q8CH77	Q8CH77	0.520686	0.520686	3.25764e-09	2.05893e-08	16	Q8CH77	Nav1	Neuron navigator 1	NAV1_MOUSE	11	43.4638	1.43464	B1	A6	NaN	NaN	NaN
Mock / A6	Q80TH2	Q80TH2	-0.28899	0.28899	3.26761e-09	2.06074e-08	16	Q80TH2	Erbin	Erbin	ERBIN_MOUSE	42	-18.1525	0.818475	Mock	A6	NaN	NaN	NaN
Mock / B1	Q9JHW2	Q9JHW2	-0.220668	0.220668	3.26618e-09	2.06074e-08	16	Q9JHW2	Nit2	Omega-amidase NIT2	NIT2_MOUSE	17	-14.1832	0.858168	Mock	B1	NaN	NaN	NaN
B1 / A6	Q6RHR9	Q6RHR9	-0.905159	0.905159	3.29913e-09	2.07661e-08	16	Q6RHR9	Magi1	Membrane-associated guanylate kinase, WW and PDZ domain-containing protein 1	MAGI1_MOUSE	6	-46.6026	0.533974	B1	A6	NaN	NaN	NaN
Mock / A6	Q8R3P2	Q8R3P2	0.957503	0.957503	3.3023e-09	2.07661e-08	16	Q8R3P2	Dtx2	Probable E3 ubiquitin-protein ligase DTX2	DTX2_MOUSE	1	94.1945	1.94195	Mock	A6	NaN	NaN	NaN
Mock / A6	Q9Z0J0	Q9Z0J0	0.491436	0.491436	3.30141e-09	2.07661e-08	16	Q9Z0J0	Npc2	NPC intracellular cholesterol transporter 2	NPC2_MOUSE	11	40.5843	1.40584	Mock	A6	NaN	NaN	NaN
Mock / B1	Q921G8	Q921G8	0.305272	0.305272	3.31123e-09	2.07774e-08	16	Q921G8	Tubgcp2	Gamma-tubulin complex component 2	GCP2_MOUSE	28	23.5652	1.23565	Mock	B1	NaN	NaN	NaN
B1 / A6	A3KGB4	A3KGB4	-0.753761	0.753761	3.31578e-09	2.0791e-08	16	A3KGB4	Tbc1d8b	TBC1 domain family member 8B	TBC8B_MOUSE	26	-40.6945	0.593055	B1	A6	NaN	NaN	NaN
Mock / A6	Q60710	Q60710	-0.655584	0.655584	3.34777e-09	2.09464e-08	16	Q60710	Samhd1	Deoxynucleoside triphosphate triphosphohydrolase SAMHD1	SAMH1_MOUSE	37	-36.5181	0.634819	Mock	A6	NaN	NaN	NaN
Mock / A6	P55194	P55194	-0.562266	0.562266	3.3635e-09	2.09846e-08	16	P55194	Sh3bp1	SH3 domain-binding protein 1	3BP1_MOUSE	21	-32.2763	0.677237	Mock	A6	NaN	NaN	NaN
Mock / A6	Q61739	Q61739	0.752923	0.752923	3.36188e-09	2.09846e-08	16	Q61739	Itga6	Integrin alpha-6	ITA6_MOUSE	30	68.5204	1.6852	Mock	A6	NaN	NaN	NaN
B1 / A6	Q8BMS2	Q8BMS2	1.95679	1.95679	3.3615e-09	2.09846e-08	16	Q8BMS2	Spon2	Spondin-2	SPON2_MOUSE	4	288.196	3.88196	B1	A6	NaN	NaN	NaN
Mock / B1	Q9EQJ9	Q9EQJ9	-0.589153	0.589153	3.38539e-09	2.10863e-08	16	Q9EQJ9	Magi3	Membrane-associated guanylate kinase, WW and PDZ domain-containing protein 3	MAGI3_MOUSE	10	-33.5267	0.664733	Mock	B1	NaN	NaN	NaN
B1 / A6	Q61490	Q61490	-2.78279	2.78279	3.39167e-09	2.11e-08	16	Q61490	Alcam	CD166 antigen	CD166_MOUSE	22	-85.4689	0.145311	B1	A6	NaN	NaN	NaN
Mock / A6	Q8BHL4	Q8BHL4	0.577389	0.577389	3.39677e-09	2.11166e-08	16	Q8BHL4	Gprc5a	Retinoic acid-induced protein 3	RAI3_MOUSE	4	49.2146	1.49215	Mock	A6	NaN	NaN	NaN
B1 / A6	P54071	P54071	-0.671349	0.671349	3.49561e-09	2.16847e-08	16	P54071	Idh2	Isocitrate dehydrogenase [NADP], mitochondrial	IDHP_MOUSE	27	-37.2081	0.627919	B1	A6	NaN	NaN	NaN
B1 / A6	P09055	P09055	-0.500913	0.500913	3.49906e-09	2.16907e-08	16	P09055	Itgb1	Integrin beta-1	ITB1_MOUSE	31	-29.334	0.70666	B1	A6	NaN	NaN	NaN
Mock / A6	Q9R207	Q9R207	0.456707	0.456707	3.5309e-09	2.18531e-08	16	Q9R207	Nbn	Nibrin	NBN_MOUSE	21	37.2405	1.37241	Mock	A6	NaN	NaN	NaN
B1 / A6	P43883	P43883	-0.63352	0.63352	3.63225e-09	2.23294e-08	16	P43883	Plin2	Perilipin-2	PLIN2_MOUSE	11	-35.5398	0.644602	B1	A6	NaN	NaN	NaN
Mock / B1	Q3USB7	Q3USB7	1.63651	1.63651	3.63281e-09	2.23294e-08	16	Q3USB7	Plcl1	Inactive phospholipase C-like protein 1	PLCL1_MOUSE	3	210.913	3.10913	Mock	B1	NaN	NaN	NaN
B1 / A6	P36916	P36916	-0.519438	0.519438	3.64463e-09	2.23705e-08	16	P36916	Gnl1	Guanine nucleotide-binding protein-like 1	GNL1_MOUSE	21	-30.2356	0.697644	B1	A6	NaN	NaN	NaN
Mock / A6	Q9JM51	Q9JM51	-2.05962	2.05962	3.67472e-09	2.25393e-08	16	Q9JM51	Ptges	Prostaglandin E synthase	PTGES_MOUSE	3	-76.0121	0.239879	Mock	A6	NaN	NaN	NaN
Mock / A6	Q8R323	Q8R323	0.805678	0.805678	3.695e-09	2.2616e-08	16	Q8R323	Rfc3	Replication factor C subunit 3	RFC3_MOUSE	15	74.7967	1.74797	Mock	A6	NaN	NaN	NaN
Mock / A6	Q9Z1B5	Q9Z1B5	0.763456	0.763456	3.69496e-09	2.2616e-08	16	Q9Z1B5	Mad2l1	Mitotic spindle assembly checkpoint protein MAD2A	MD2L1_MOUSE	7	69.7552	1.69755	Mock	A6	NaN	NaN	NaN
Mock / B1	Q148V7	Q148V7	0.400931	0.400931	3.70064e-09	2.26346e-08	16	Q148V7	Relch	RAB11-binding protein RELCH	RELCH_MOUSE	29	32.036	1.32036	Mock	B1	NaN	NaN	NaN
Mock / A6	Q7TND5	Q7TND5	0.746453	0.746453	3.70427e-09	2.26409e-08	16	Q7TND5	Rpf1	Ribosome production factor 1	RPF1_MOUSE	7	67.7664	1.67766	Mock	A6	NaN	NaN	NaN
Mock / B1	Q9ER64	Q9ER64	-0.39549	0.39549	3.71959e-09	2.26934e-08	16	Q9ER64	Osbpl5	Oxysterol-binding protein-related protein 5	OSBL5_MOUSE	12	-23.9769	0.760231	Mock	B1	NaN	NaN	NaN
B1 / A6	P50295	P50295	-1.47745	1.47745	3.74646e-09	2.28189e-08	16	P50295	Nat2	Arylamine N-acetyltransferase 2	ARY2_MOUSE	7	-64.0877	0.359123	B1	A6	NaN	NaN	NaN
Mock / A6	Q8CGB6	Q8CGB6	0.404343	0.404343	3.75184e-09	2.28357e-08	16	Q8CGB6	Tns2	Tensin-2	TNS2_MOUSE	28	32.3486	1.32349	Mock	A6	NaN	NaN	NaN
Mock / A6	Q8BH01	Q8BH01	-0.636799	0.636799	3.80578e-09	2.30835e-08	16	Q8BH01	Tmco3	Transmembrane and coiled-coil domain-containing protein 3	TMCO3_MOUSE	4	-35.6862	0.643138	Mock	A6	NaN	NaN	NaN
Mock / A6	D3YYU8	D3YYU8	-0.655094	0.655094	3.8328e-09	2.32312e-08	16	D3YYU8	Obsl1	Obscurin-like protein 1	OBSL1_MOUSE	43	-36.4966	0.635034	Mock	A6	NaN	NaN	NaN
Mock / A6	Q3TTA7	Q3TTA7	-2.08186	2.08186	3.84718e-09	2.3286e-08	16	Q3TTA7	Cblb	E3 ubiquitin-protein ligase CBL-B	CBLB_MOUSE	2	-76.3791	0.236209	Mock	A6	NaN	NaN	NaN
Mock / A6	O35309	O35309	0.43209	0.43209	3.85774e-09	2.33337e-08	16	O35309	Nmi	N-myc-interactor	NMI_MOUSE	16	34.9187	1.34919	Mock	A6	NaN	NaN	NaN
B1 / A6	O54988	O54988	0.625713	0.625713	3.86499e-09	2.33452e-08	16	O54988	Slk	STE20-like serine/threonine-protein kinase	SLK_MOUSE	42	54.2974	1.54297	B1	A6	NaN	NaN	NaN
Mock / A6	P25799	P25799	-0.399362	0.399362	3.94178e-09	2.37105e-08	16	P25799	Nfkb1	Nuclear factor NF-kappa-B p105 subunit	NFKB1_MOUSE	26	-24.1806	0.758194	Mock	A6	NaN	NaN	NaN
Mock / A6	Q9CRA8	Q9CRA8	0.87874	0.87874	3.93598e-09	2.37105e-08	16	Q9CRA8	Exosc5	Exosome complex component RRP46	EXOS5_MOUSE	8	83.8769	1.83877	Mock	A6	NaN	NaN	NaN
Mock / B1	Q9JM51	Q9JM51	-1.11754	1.11754	3.93904e-09	2.37105e-08	16	Q9JM51	Ptges	Prostaglandin E synthase	PTGES_MOUSE	3	-53.912	0.46088	Mock	B1	NaN	NaN	NaN
Mock / A6	Q9DBX1	Q9DBX1	-1.90891	1.90891	3.95954e-09	2.38009e-08	16	Q9DBX1	Rgcc	Regulator of cell cycle RGCC	RGCC_MOUSE	1	-73.3707	0.266293	Mock	A6	NaN	NaN	NaN
B1 / A6	Q9Z0R6	Q9Z0R6	0.337028	0.337028	3.97428e-09	2.3873e-08	16	Q9Z0R6	Itsn2	Intersectin-2	ITSN2_MOUSE	16	26.3152	1.26315	B1	A6	NaN	NaN	NaN
B1 / A6	Q9Z0H4	Q9Z0H4	1.09172	1.09172	3.98567e-09	2.3925e-08	16	Q9Z0H4	Celf2	CUGBP Elav-like family member 2	CELF2_MOUSE	10	113.129	2.13129	B1	A6	NaN	NaN	NaN
Mock / A6	Q8K382	Q8K382	-0.763304	0.763304	4.00335e-09	2.39816e-08	16	Q8K382	Dennd1a	DENN domain-containing protein 1A	DEN1A_MOUSE	8	-41.0855	0.589145	Mock	A6	NaN	NaN	NaN
Mock / B1	Q9CZW4	Q9CZW4	0.347241	0.347241	4.00199e-09	2.39816e-08	16	Q9CZW4	Acsl3	Long-chain-fatty-acid--CoA ligase 3	ACSL3_MOUSE	19	27.2126	1.27213	Mock	B1	NaN	NaN	NaN
B1 / A6	P28271	P28271	0.460562	0.460562	4.00939e-09	2.40013e-08	16	P28271	Aco1	Cytoplasmic aconitate hydratase	ACOC_MOUSE	35	37.6077	1.37608	B1	A6	NaN	NaN	NaN
Mock / B1	Q64435	Q64435	0.98445	0.98445	4.03482e-09	2.41039e-08	16	Q64435	Ugt1a6	UDP-glucuronosyltransferase 1-6	UD16_MOUSE	6	97.8559	1.97856	Mock	B1	NaN	NaN	NaN
B1 / A6	Q8BUV3	Q8BUV3	1.60202	1.60202	4.03835e-09	2.41084e-08	16	Q8BUV3	Gphn	Gephyrin	GEPH_MOUSE	19	203.567	3.03567	B1	A6	NaN	NaN	NaN
Mock / A6	Q64282	Q64282	-0.78753	0.78753	4.06751e-09	2.41503e-08	16	Q64282	Ifit1	Interferon-induced protein with tetratricopeptide repeats 1	IFIT1_MOUSE	23	-42.0665	0.579335	Mock	A6	NaN	NaN	NaN
Mock / A6	Q64737	Q64737	-0.447718	0.447718	4.0674e-09	2.41503e-08	16	Q64737	Gart	Trifunctional purine biosynthetic protein adenosine-3	PUR2_MOUSE	42	-26.6798	0.733202	Mock	A6	NaN	NaN	NaN
Mock / B1	Q6PAM0	Q6PAM0	-0.862575	0.862575	4.06637e-09	2.41503e-08	16	Q6PAM0	Prkab2	5'-AMP-activated protein kinase subunit beta-2	AAKB2_MOUSE	7	-45.003	0.54997	Mock	B1	NaN	NaN	NaN
Mock / B1	Q8BTZ4	Q8BTZ4	0.490294	0.490294	4.05642e-09	2.41503e-08	16	Q8BTZ4	Anapc5	Anaphase-promoting complex subunit 5	APC5_MOUSE	24	40.4731	1.40473	Mock	B1	NaN	NaN	NaN
Mock / A6	Q9D1H6	Q9D1H6	0.598426	0.598426	4.06452e-09	2.41503e-08	16	Q9D1H6	Ndufaf4	NADH dehydrogenase [ubiquinone] 1 alpha subcomplex assembly factor 4	NDUF4_MOUSE	4	51.4064	1.51406	Mock	A6	NaN	NaN	NaN
B1 / A6	Q9JHI5	Q9JHI5	-0.956498	0.956498	4.08419e-09	2.42266e-08	16	Q9JHI5	Ivd	Isovaleryl-CoA dehydrogenase, mitochondrial	IVD_MOUSE	14	-48.4694	0.515306	B1	A6	NaN	NaN	NaN
Mock / A6	Q8C9S4	Q8C9S4	-0.494956	0.494956	4.19048e-09	2.48129e-08	16	Q8C9S4	Ccdc186	Coiled-coil domain-containing protein 186	CC186_MOUSE	15	-29.0417	0.709583	Mock	A6	NaN	NaN	NaN
Mock / B1	Q9Z0E6	Q9Z0E6	-0.864144	0.864144	4.20734e-09	2.48958e-08	16	Q9Z0E6	Gbp2	Guanylate-binding protein 2	GBP2_MOUSE	19	-45.0628	0.549372	Mock	B1	NaN	NaN	NaN
Mock / B1	A2APB8	A2APB8	-1.0876	1.0876	4.23135e-09	2.50094e-08	16	A2APB8	Tpx2	Targeting protein for Xklp2	TPX2_MOUSE	32	-52.9457	0.470543	Mock	B1	NaN	NaN	NaN
Mock / B1	Q03173	Q03173	0.576214	0.576214	4.23227e-09	2.50094e-08	16	Q03173	Enah	Protein enabled homolog	ENAH_MOUSE	15	49.0931	1.49093	Mock	B1	NaN	NaN	NaN
Mock / A6	Q03963	Q03963	-0.811269	0.811269	4.23714e-09	2.50212e-08	16	Q03963	Eif2ak2	Interferon-induced, double-stranded RNA-activated protein kinase	E2AK2_MOUSE	17	-43.012	0.56988	Mock	A6	NaN	NaN	NaN
Mock / B1	P13020	P13020	-0.649129	0.649129	4.24079e-09	2.50258e-08	16	P13020	Gsn	Gelsolin	GELS_MOUSE	45	-36.2335	0.637665	Mock	B1	NaN	NaN	NaN
Mock / A6	Q5BU09	Q5BU09	0.870786	0.870786	4.25531e-09	2.50945e-08	16	Q5BU09	Eapp	E2F-associated phosphoprotein	EAPP_MOUSE	3	82.8659	1.82866	Mock	A6	NaN	NaN	NaN
B1 / A6	Q9ESN9	Q9ESN9	-1.55154	1.55154	4.29074e-09	2.52522e-08	16	Q9ESN9	Mapk8ip3	C-Jun-amino-terminal kinase-interacting protein 3	JIP3_MOUSE	6	-65.8854	0.341146	B1	A6	NaN	NaN	NaN
Mock / A6	Q9JHI5	Q9JHI5	-1.30656	1.30656	4.32594e-09	2.54422e-08	16	Q9JHI5	Ivd	Isovaleryl-CoA dehydrogenase, mitochondrial	IVD_MOUSE	14	-59.5716	0.404284	Mock	A6	NaN	NaN	NaN
Mock / B1	Q01965	Q01965	-1.09752	1.09752	4.36212e-09	2.56205e-08	16	Q01965	Ly9	T-lymphocyte surface antigen Ly-9	LY9_MOUSE	5	-53.2682	0.467318	Mock	B1	NaN	NaN	NaN
Mock / A6	Q3UMY5	Q3UMY5	-0.989355	0.989355	4.39051e-09	2.57699e-08	16	Q3UMY5	Eml4	Echinoderm microtubule-associated protein-like 4	EMAL4_MOUSE	32	-49.6297	0.503703	Mock	A6	NaN	NaN	NaN
Mock / B1	O09110	O09110	0.352161	0.352161	4.40148e-09	2.58169e-08	16	O09110	Map2k3	Dual specificity mitogen-activated protein kinase kinase 3	MP2K3_MOUSE	15	27.6471	1.27647	Mock	B1	NaN	NaN	NaN
B1 / A6	Q9D711	Q9D711	0.598286	0.598286	4.40575e-09	2.58245e-08	16	Q9D711	Pir	Pirin	PIR_MOUSE	14	51.3917	1.51392	B1	A6	NaN	NaN	NaN
B1 / A6	O70252	O70252	-0.514766	0.514766	4.48765e-09	2.6129e-08	16	O70252	Hmox2	Heme oxygenase 2	HMOX2_MOUSE	16	-30.0094	0.699906	B1	A6	NaN	NaN	NaN
B1 / A6	P62071	P62071	0.745187	0.745187	4.50222e-09	2.61964e-08	16	P62071	Rras2	Ras-related protein R-Ras2	RRAS2_MOUSE	9	67.6192	1.67619	B1	A6	NaN	NaN	NaN
Mock / A6	Q5NCQ5	Q5NCQ5	1.20468	1.20468	4.55186e-09	2.64499e-08	16	Q5NCQ5	Dph1	2-(3-amino-3-carboxypropyl)histidine synthase subunit 1	DPH1_MOUSE	4	130.487	2.30487	Mock	A6	NaN	NaN	NaN
Mock / A6	P21981	P21981	0.902663	0.902663	4.55528e-09	2.64522e-08	16	P21981	Tgm2	Protein-glutamine gamma-glutamyltransferase 2	TGM2_MOUSE	24	86.9514	1.86951	Mock	A6	NaN	NaN	NaN
Mock / A6	P55937	P55937	-0.76559	0.76559	4.56371e-09	2.64835e-08	16	P55937	Golga3	Golgin subfamily A member 3	GOGA3_MOUSE	69	-41.1787	0.588213	Mock	A6	NaN	NaN	NaN
B1 / A6	P30999	P30999	-0.749683	0.749683	4.56837e-09	2.64929e-08	16	P30999	Ctnnd1	Catenin delta-1	CTND1_MOUSE	41	-40.5266	0.594734	B1	A6	NaN	NaN	NaN
Mock / A6	Q9D5V6	Q9D5V6	-0.398013	0.398013	4.59592e-09	2.6635e-08	16	Q9D5V6	Syap1	Synapse-associated protein 1	SYAP1_MOUSE	23	-24.1097	0.758903	Mock	A6	NaN	NaN	NaN
Mock / B1	Q91ZU6	Q91ZU6	0.38416	0.38416	4.62459e-09	2.67656e-08	16	Q91ZU6	Dst	Dystonin	DYST_MOUSE	138	30.51	1.3051	Mock	B1	NaN	NaN	NaN
Mock / A6	P50431	P50431	2.5699	2.5699	4.64388e-09	2.68238e-08	16	P50431	Shmt1	Serine hydroxymethyltransferase, cytosolic	GLYC_MOUSE	15	493.768	5.93768	Mock	A6	NaN	NaN	NaN
B1 / A6	P59941	P59941	-1.11054	1.11054	4.64382e-09	2.68238e-08	16	P59941	Sirt6	NAD-dependent protein deacetylase sirtuin-6	SIR6_MOUSE	2	-53.6878	0.463122	B1	A6	NaN	NaN	NaN
B1 / A6	Q9Z0H8	Q9Z0H8	-0.463979	0.463979	4.65126e-09	2.68486e-08	16	Q9Z0H8	Clip2	CAP-Gly domain-containing linker protein 2	CLIP2_MOUSE	43	-27.5016	0.724984	B1	A6	NaN	NaN	NaN
Mock / A6	Q8VDW0	Q8VDW0	0.952969	0.952969	4.6821e-09	2.70088e-08	16	Q8VDW0	Ddx39a	ATP-dependent RNA helicase DDX39A	DX39A_MOUSE	12	93.5852	1.93585	Mock	A6	NaN	NaN	NaN
B1 / A6	Q64737	Q64737	-0.368558	0.368558	4.74774e-09	2.73332e-08	16	Q64737	Gart	Trifunctional purine biosynthetic protein adenosine-3	PUR2_MOUSE	42	-22.5444	0.774556	B1	A6	NaN	NaN	NaN
Mock / B1	P18653	P18653	0.399262	0.399262	4.76173e-09	2.73776e-08	16	P18653	Rps6ka1	Ribosomal protein S6 kinase alpha-1	KS6A1_MOUSE	9	31.8833	1.31883	Mock	B1	NaN	NaN	NaN
B1 / A6	Q6SKR2	Q6SKR2	-0.732984	0.732984	4.75989e-09	2.73776e-08	16	Q6SKR2	N6amt1	Methyltransferase N6AMT1	N6MT1_MOUSE	6	-39.8342	0.601658	B1	A6	NaN	NaN	NaN
Mock / A6	Q9Z0P5	Q9Z0P5	-0.571746	0.571746	4.78279e-09	2.74461e-08	16	Q9Z0P5	Twf2	Twinfilin-2	TWF2_MOUSE	19	-32.7198	0.672802	Mock	A6	NaN	NaN	NaN
B1 / A6	Q61543	Q61543	-0.376212	0.376212	4.83383e-09	2.7719e-08	16	Q61543	Glg1	Golgi apparatus protein 1	GSLG1_MOUSE	64	-22.9542	0.770458	B1	A6	NaN	NaN	NaN
B1 / A6	O08842	O08842	1.44294	1.44294	4.86058e-09	2.77426e-08	16	O08842	Gfra2	GDNF family receptor alpha-2	GFRA2_MOUSE	8	171.874	2.71874	B1	A6	NaN	NaN	NaN
Mock / B1	P58854	P58854	0.447118	0.447118	4.85321e-09	2.77426e-08	16	P58854	Tubgcp3	Gamma-tubulin complex component 3	GCP3_MOUSE	25	36.3314	1.36331	Mock	B1	NaN	NaN	NaN
Mock / A6	Q3TDD9	Q3TDD9	-0.286794	0.286794	4.86218e-09	2.77426e-08	16	Q3TDD9	Ppp1r21	Protein phosphatase 1 regulatory subunit 21	PPR21_MOUSE	37	-18.0278	0.819722	Mock	A6	NaN	NaN	NaN
Mock / B1	Q80TQ2	Q80TQ2	0.577937	0.577937	4.8497e-09	2.77426e-08	16	Q80TQ2	Cyld	Ubiquitin carboxyl-terminal hydrolase CYLD	CYLD_MOUSE	12	49.2713	1.49271	Mock	B1	NaN	NaN	NaN
Mock / A6	O08914	O08914	-0.907864	0.907864	4.87892e-09	2.78131e-08	16	O08914	Faah	Fatty-acid amide hydrolase 1	FAAH1_MOUSE	10	-46.7026	0.532974	Mock	A6	NaN	NaN	NaN
Mock / B1	P47738	P47738	-0.637325	0.637325	4.90305e-09	2.78515e-08	16	P47738	Aldh2	Aldehyde dehydrogenase, mitochondrial	ALDH2_MOUSE	24	-35.7096	0.642904	Mock	B1	NaN	NaN	NaN
Mock / A6	Q8C0T5	Q8C0T5	-0.520008	0.520008	4.89801e-09	2.78515e-08	16	Q8C0T5	Sipa1l1	Signal-induced proliferation-associated 1-like protein 1	SI1L1_MOUSE	11	-30.2632	0.697368	Mock	A6	NaN	NaN	NaN
Mock / B1	Q99L13	Q99L13	-0.409847	0.409847	4.90483e-09	2.78515e-08	16	Q99L13	Hibadh	3-hydroxyisobutyrate dehydrogenase, mitochondrial	3HIDH_MOUSE	11	-24.7297	0.752703	Mock	B1	NaN	NaN	NaN
B1 / A6	Q5XF89	Q5XF89	-0.600514	0.600514	4.93069e-09	2.79438e-08	16	Q5XF89	Atp13a3	Polyamine-transporting ATPase 13A3	AT133_MOUSE	10	-34.0481	0.659519	B1	A6	NaN	NaN	NaN
Mock / A6	Q6RHR9	Q6RHR9	-1.78802	1.78802	4.94548e-09	2.79912e-08	16	Q6RHR9	Magi1	Membrane-associated guanylate kinase, WW and PDZ domain-containing protein 1	MAGI1_MOUSE	6	-71.0431	0.289569	Mock	A6	NaN	NaN	NaN
Mock / B1	Q91YR9	Q91YR9	0.577053	0.577053	4.99071e-09	2.82289e-08	16	Q91YR9	Ptgr1	Prostaglandin reductase 1	PTGR1_MOUSE	13	49.1799	1.4918	Mock	B1	NaN	NaN	NaN
B1 / A6	Q8BUE4	Q8BUE4	2.95193	2.95193	5.00334e-09	2.82637e-08	16	Q8BUE4	Aifm2	Ferroptosis suppressor protein 1	FSP1_MOUSE	7	673.785	7.73785	B1	A6	NaN	NaN	NaN
B1 / A6	Q01965	Q01965	1.21268	1.21268	5.00854e-09	2.82747e-08	16	Q01965	Ly9	T-lymphocyte surface antigen Ly-9	LY9_MOUSE	5	131.768	2.31768	B1	A6	NaN	NaN	NaN
Mock / A6	Q8BYI8	Q8BYI8	1.34461	1.34461	5.02984e-09	2.83766e-08	16	Q8BYI8	Fam234b	Protein FAM234B	F234B_MOUSE	5	153.961	2.53961	Mock	A6	NaN	NaN	NaN
Mock / B1	Q64FW2	Q64FW2	-0.541215	0.541215	5.03485e-09	2.83865e-08	16	Q64FW2	Retsat	All-trans-retinol 13,14-reductase	RETST_MOUSE	6	-31.2808	0.687192	Mock	B1	NaN	NaN	NaN
Mock / B1	O70475	O70475	0.398386	0.398386	5.04171e-09	2.84068e-08	16	O70475	Ugdh	UDP-glucose 6-dehydrogenase	UGDH_MOUSE	36	31.8033	1.31803	Mock	B1	NaN	NaN	NaN
Mock / A6	Q6NZN0	Q6NZN0	0.394458	0.394458	5.05124e-09	2.84238e-08	16	Q6NZN0	Rbm26	RNA-binding protein 26	RBM26_MOUSE	28	31.4449	1.31445	Mock	A6	NaN	NaN	NaN
Mock / A6	Q8VD75	Q8VD75	-0.525713	0.525713	5.06641e-09	2.84908e-08	16	Q8VD75	Hip1	Huntingtin-interacting protein 1	HIP1_MOUSE	36	-30.5384	0.694616	Mock	A6	NaN	NaN	NaN
B1 / A6	Q7TPW1	Q7TPW1	-1.27102	1.27102	5.07124e-09	2.84996e-08	16	Q7TPW1	Nexn	Nexilin	NEXN_MOUSE	22	-58.5632	0.414368	B1	A6	NaN	NaN	NaN
Mock / A6	Q9Z1E4	Q9Z1E4	-0.656513	0.656513	5.09283e-09	2.86025e-08	16	Q9Z1E4	Gys1	Glycogen [starch] synthase, muscle	GYS1_MOUSE	16	-36.559	0.63441	Mock	A6	NaN	NaN	NaN
B1 / A6	P97299	P97299	-4.35226	4.35226	5.11768e-09	2.86646e-08	16	P97299	Sfrp2	Secreted frizzled-related protein 2	SFRP2_MOUSE	3	-95.104	0.0489596	B1	A6	NaN	NaN	NaN
B1 / A6	Q3UMG5	Q3UMG5	-2.18507	2.18507	5.11715e-09	2.86646e-08	16	Q3UMG5	Lrch2	Leucine-rich repeat and calponin homology domain-containing protein 2	LRCH2_MOUSE	4	-78.0098	0.219902	B1	A6	NaN	NaN	NaN
Mock / A6	Q8K2Z4	Q8K2Z4	0.591567	0.591567	5.12033e-09	2.86646e-08	16	Q8K2Z4	Ncapd2	Condensin complex subunit 1	CND1_MOUSE	51	50.6883	1.50688	Mock	A6	NaN	NaN	NaN
B1 / A6	Q3U7R1	Q3U7R1	-1.02085	1.02085	5.16173e-09	2.88542e-08	16	Q3U7R1	Esyt1	Extended synaptotagmin-1	ESYT1_MOUSE	46	-50.7172	0.492828	B1	A6	NaN	NaN	NaN
Mock / A6	Q8CJ19	Q8CJ19	-0.71905	0.71905	5.20378e-09	2.90572e-08	16	Q8CJ19	Mical3	[F-actin]-monooxygenase MICAL3	MICA3_MOUSE	12	-39.2503	0.607497	Mock	A6	NaN	NaN	NaN
Mock / B1	Q8BHC4	Q8BHC4	0.397032	0.397032	5.20904e-09	2.90679e-08	16	Q8BHC4	Dcakd	Dephospho-CoA kinase domain-containing protein	DCAKD_MOUSE	12	31.6796	1.3168	Mock	B1	NaN	NaN	NaN
Mock / A6	Q9JHW2	Q9JHW2	-0.559388	0.559388	5.25033e-09	2.92609e-08	16	Q9JHW2	Nit2	Omega-amidase NIT2	NIT2_MOUSE	17	-32.141	0.67859	Mock	A6	NaN	NaN	NaN
Mock / A6	P53810	P53810	0.449771	0.449771	5.27747e-09	2.93934e-08	16	P53810	Pitpna	Phosphatidylinositol transfer protein alpha isoform	PIPNA_MOUSE	21	36.5823	1.36582	Mock	A6	NaN	NaN	NaN
Mock / A6	Q64299	Q64299	-3.39705	3.39705	5.29199e-09	2.94555e-08	16	Q64299	Ccn3	CCN family member 3	CCN3_MOUSE	9	-90.5074	0.0949265	Mock	A6	NaN	NaN	NaN
B1 / A6	Q99P72	Q99P72	-0.592585	0.592585	5.2987e-09	2.9474e-08	16	Q99P72	Rtn4	Reticulon-4	RTN4_MOUSE	37	-33.6846	0.663154	B1	A6	NaN	NaN	NaN
Mock / B1	P10630	P10630	-1.15315	1.15315	5.31388e-09	2.95136e-08	16	P10630	Eif4a2	Eukaryotic initiation factor 4A-II	IF4A2_MOUSE	11	-55.0359	0.449641	Mock	B1	NaN	NaN	NaN
B1 / A6	P16110	P16110	0.55053	0.55053	5.31596e-09	2.95136e-08	16	P16110	Lgals3	Galectin-3	LEG3_MOUSE	13	46.4624	1.46462	B1	A6	NaN	NaN	NaN
Mock / A6	Q9ES74	Q9ES74	0.741698	0.741698	5.31948e-09	2.95143e-08	16	Q9ES74	Nek7	Serine/threonine-protein kinase Nek7	NEK7_MOUSE	17	67.2142	1.67214	Mock	A6	NaN	NaN	NaN
B1 / A6	Q9D8L5	Q9D8L5	0.471331	0.471331	5.32339e-09	2.95172e-08	16	Q9D8L5	Ccdc91	Coiled-coil domain-containing protein 91	CCD91_MOUSE	13	38.6388	1.38639	B1	A6	NaN	NaN	NaN
B1 / A6	Q99P69	Q99P69	0.721961	0.721961	5.35294e-09	2.96246e-08	16	Q99P69	Nuf2	Kinetochore protein Nuf2	NUF2_MOUSE	12	64.9423	1.64942	B1	A6	NaN	NaN	NaN
B1 / A6	P39098	P39098	-0.382671	0.382671	5.38891e-09	2.98048e-08	16	P39098	Man1a2	Mannosyl-oligosaccharide 1,2-alpha-mannosidase IB	MA1A2_MOUSE	14	-23.2984	0.767016	B1	A6	NaN	NaN	NaN
Mock / B1	O35474	O35474	0.800478	0.800478	5.45713e-09	3.01223e-08	16	O35474	Edil3	EGF-like repeat and discoidin I-like domain-containing protein 3	EDIL3_MOUSE	10	74.1678	1.74168	Mock	B1	NaN	NaN	NaN
B1 / A6	Q80X41	Q80X41	0.395934	0.395934	5.46181e-09	3.01223e-08	16	Q80X41	Vrk1	Serine/threonine-protein kinase VRK1	VRK1_MOUSE	18	31.5795	1.31579	B1	A6	NaN	NaN	NaN
B1 / A6	Q9Z0P4	Q9Z0P4	0.81651	0.81651	5.52307e-09	3.03352e-08	16	Q9Z0P4	Palm	Paralemmin-1	PALM_MOUSE	19	76.1141	1.76114	B1	A6	NaN	NaN	NaN
Mock / A6	Q9CXF7	Q9CXF7	0.919915	0.919915	5.53883e-09	3.03815e-08	16	Q9CXF7	Chd1l	Chromodomain-helicase-DNA-binding protein 1-like	CHD1L_MOUSE	5	89.2004	1.892	Mock	A6	NaN	NaN	NaN
B1 / A6	Q9D3U0	Q9D3U0	0.342273	0.342273	5.61764e-09	3.0777e-08	16	Q9D3U0	Pus10	tRNA pseudouridine synthase Pus10	PUS10_MOUSE	17	26.7752	1.26775	B1	A6	NaN	NaN	NaN
B1 / A6	Q60769	Q60769	1.19438	1.19438	5.62937e-09	3.08026e-08	16	Q60769	Tnfaip3	Tumor necrosis factor alpha-induced protein 3	TNAP3_MOUSE	7	128.847	2.28847	B1	A6	NaN	NaN	NaN
Mock / A6	Q7TPV4	Q7TPV4	0.611011	0.611011	5.64485e-09	3.08679e-08	16	Q7TPV4	Mybbp1a	Myb-binding protein 1A	MBB1A_MOUSE	71	52.7329	1.52733	Mock	A6	NaN	NaN	NaN
Mock / B1	Q8K1N2	Q8K1N2	-0.691734	0.691734	5.65322e-09	3.08944e-08	16	Q8K1N2	Phldb2	Pleckstrin homology-like domain family B member 2	PHLB2_MOUSE	50	-38.0891	0.619109	Mock	B1	NaN	NaN	NaN
B1 / A6	Q9EP71	Q9EP71	0.42334	0.42334	5.65854e-09	3.0904e-08	16	Q9EP71	Rai14	Ankycorbin	RAI14_MOUSE	62	34.1029	1.34103	B1	A6	NaN	NaN	NaN
B1 / A6	P33609	P33609	0.340463	0.340463	5.67164e-09	3.09562e-08	16	P33609	Pola1	DNA polymerase alpha catalytic subunit	DPOLA_MOUSE	44	26.6162	1.26616	B1	A6	NaN	NaN	NaN
Mock / B1	O70309	O70309	-0.451754	0.451754	5.7035e-09	3.10759e-08	16	O70309	Itgb5	Integrin beta-5	ITB5_MOUSE	15	-26.8847	0.731153	Mock	B1	NaN	NaN	NaN
Mock / A6	P51855	P51855	-0.366606	0.366606	5.70545e-09	3.10759e-08	16	P51855	Gss	Glutathione synthetase	GSHB_MOUSE	19	-22.4395	0.775605	Mock	A6	NaN	NaN	NaN
Mock / A6	Q8BN21	Q8BN21	0.875656	0.875656	5.71138e-09	3.10759e-08	16	Q8BN21	Vrk2	Serine/threonine-protein kinase VRK2	VRK2_MOUSE	11	83.4842	1.83484	Mock	A6	NaN	NaN	NaN
Mock / B1	Q91YM2	Q91YM2	-0.25843	0.25843	5.71026e-09	3.10759e-08	16	Q91YM2	Arhgap35	Rho GTPase-activating protein 35	RHG35_MOUSE	30	-16.4003	0.835997	Mock	B1	NaN	NaN	NaN
B1 / A6	Q9CWF2	Q9CWF2	6.42126	6.42126	5.71733e-09	3.10889e-08	16	Q9CWF2	Tubb2b	Tubulin beta-2B chain	TBB2B_MOUSE	1	8470.23	85.7023	B1	A6	NaN	NaN	NaN
Mock / A6	Q07231	Q07231	-0.874976	0.874976	5.81832e-09	3.15001e-08	16	Q07231	Zscan21	Zinc finger and SCAN domain-containing protein 21	ZSC21_MOUSE	3	-45.4737	0.545263	Mock	A6	NaN	NaN	NaN
Mock / B1	Q6PFQ7	Q6PFQ7	-0.720193	0.720193	5.84717e-09	3.16083e-08	16	Q6PFQ7	Rasa4	Ras GTPase-activating protein 4	RASL2_MOUSE	23	-39.2984	0.607016	Mock	B1	NaN	NaN	NaN
B1 / A6	Q09324	Q09324	0.960688	0.960688	5.88647e-09	3.17709e-08	16	Q09324	Gcnt1	Beta-1,3-galactosyl-O-glycosyl-glycoprotein beta-1,6-N-acetylglucosaminyltransferase	GCNT1_MOUSE	6	94.6238	1.94624	B1	A6	NaN	NaN	NaN
B1 / A6	Q7TSJ2	Q7TSJ2	0.986926	0.986926	5.88407e-09	3.17709e-08	16	Q7TSJ2	Map6	Microtubule-associated protein 6	MAP6_MOUSE	10	98.1957	1.98196	B1	A6	NaN	NaN	NaN
Mock / A6	O89094	O89094	1.4534	1.4534	5.89999e-09	3.18242e-08	16	O89094	Casp14	Caspase-14	CASPE_MOUSE	3	173.852	2.73852	Mock	A6	NaN	NaN	NaN
Mock / A6	Q9Z265	Q9Z265	0.844338	0.844338	5.90435e-09	3.1828e-08	16	Q9Z265	Chek2	Serine/threonine-protein kinase Chk2	CHK2_MOUSE	3	79.5441	1.79544	Mock	A6	NaN	NaN	NaN
Mock / A6	Q8C8N2	Q8C8N2	-0.951031	0.951031	5.91008e-09	3.18393e-08	16	Q8C8N2	Scai	Protein SCAI	SCAI_MOUSE	6	-48.2737	0.517263	Mock	A6	NaN	NaN	NaN
Mock / B1	Q8R1X6	Q8R1X6	-0.613315	0.613315	5.94013e-09	3.19814e-08	16	Q8R1X6	Spart	Spartin	SPART_MOUSE	21	-34.6307	0.653693	Mock	B1	NaN	NaN	NaN
Mock / A6	Q8VDP3	Q8VDP3	-0.607534	0.607534	5.97953e-09	3.21736e-08	16	Q8VDP3	Mical1	[F-actin]-monooxygenase MICAL1	MICA1_MOUSE	24	-34.3683	0.656317	Mock	A6	NaN	NaN	NaN
Mock / A6	Q9DBT5	Q9DBT5	-0.932102	0.932102	5.99487e-09	3.22072e-08	16	Q9DBT5	Ampd2	AMP deaminase 2	AMPD2_MOUSE	19	-47.5906	0.524094	Mock	A6	NaN	NaN	NaN
Mock / A6	Q8BZZ3	Q8BZZ3	0.724297	0.724297	6.01268e-09	3.22724e-08	16	Q8BZZ3	Wwp1	NEDD4-like E3 ubiquitin-protein ligase WWP1	WWP1_MOUSE	14	65.2095	1.6521	Mock	A6	NaN	NaN	NaN
Mock / B1	Q6ZPF4	Q6ZPF4	0.466161	0.466161	6.09251e-09	3.25646e-08	16	Q6ZPF4	Fmnl3	Formin-like protein 3	FMNL3_MOUSE	19	38.1429	1.38143	Mock	B1	NaN	NaN	NaN
Mock / A6	Q9Z1Y4	Q9Z1Y4	-1.13472	1.13472	6.09327e-09	3.25646e-08	16	Q9Z1Y4	Trip6	Thyroid receptor-interacting protein 6	TRIP6_MOUSE	9	-54.4577	0.455423	Mock	A6	NaN	NaN	NaN
Mock / B1	P56542	P56542	0.601548	0.601548	6.12001e-09	3.26675e-08	16	P56542	Dnase2	Deoxyribonuclease-2-alpha	DNS2A_MOUSE	6	51.7344	1.51734	Mock	B1	NaN	NaN	NaN
B1 / A6	P70699	P70699	-0.432141	0.432141	6.11953e-09	3.26675e-08	16	P70699	Gaa	Lysosomal alpha-glucosidase	LYAG_MOUSE	26	-25.8839	0.741161	B1	A6	NaN	NaN	NaN
Mock / B1	Q3TQQ9	Q3TQQ9	0.887406	0.887406	6.14087e-09	3.27588e-08	16	Q3TQQ9	NaN	Uncharacterized protein C1orf112 homolog	CA112_MOUSE	3	84.9847	1.84985	Mock	B1	NaN	NaN	NaN
Mock / B1	D0QMC3	D0QMC3	-0.923653	0.923653	6.15939e-09	3.28263e-08	16	D0QMC3	Mndal	Myeloid cell nuclear differentiation antigen-like protein	MNDAL_MOUSE	3	-47.2828	0.527172	Mock	B1	NaN	NaN	NaN
Mock / B1	Q9D6L8	Q9D6L8	0.410589	0.410589	6.1889e-09	3.29344e-08	16	Q9D6L8	Ppil3	Peptidyl-prolyl cis-trans isomerase-like 3	PPIL3_MOUSE	9	32.9229	1.32923	Mock	B1	NaN	NaN	NaN
B1 / A6	Q8BWM0	Q8BWM0	-0.504811	0.504811	6.20044e-09	3.29594e-08	16	Q8BWM0	Ptges2	Prostaglandin E synthase 2	PGES2_MOUSE	16	-29.5247	0.704753	B1	A6	NaN	NaN	NaN
Mock / B1	Q8R0A0	Q8R0A0	0.325072	0.325072	6.20114e-09	3.29594e-08	16	Q8R0A0	Gtf2f2	General transcription factor IIF subunit 2	T2FB_MOUSE	15	25.2727	1.25273	Mock	B1	NaN	NaN	NaN
B1 / A6	P02468	P02468	0.428826	0.428826	6.29282e-09	3.33653e-08	16	P02468	Lamc1	Laminin subunit gamma-1	LAMC1_MOUSE	42	34.6138	1.34614	B1	A6	NaN	NaN	NaN
Mock / A6	Q9D1X0	Q9D1X0	-1.89718	1.89718	6.30916e-09	3.33911e-08	16	Q9D1X0	Nol3	Nucleolar protein 3	NOL3_MOUSE	6	-73.1532	0.268468	Mock	A6	NaN	NaN	NaN
B1 / A6	G5E829	G5E829	0.669531	0.669531	6.33549e-09	3.35101e-08	16	G5E829	Atp2b1	Plasma membrane calcium-transporting ATPase 1	AT2B1_MOUSE	42	59.0556	1.59056	B1	A6	NaN	NaN	NaN
Mock / B1	P56564	P56564	0.390263	0.390263	6.34602e-09	3.35454e-08	16	P56564	Slc1a3	Excitatory amino acid transporter 1	EAA1_MOUSE	4	31.0633	1.31063	Mock	B1	NaN	NaN	NaN
Mock / A6	Q8C0E3	Q8C0E3	0.601068	0.601068	6.35148e-09	3.3554e-08	16	Q8C0E3	Trim47	E3 ubiquitin-protein ligase TRIM47	TRI47_MOUSE	23	51.6839	1.51684	Mock	A6	NaN	NaN	NaN
B1 / A6	Q8K299	Q8K299	0.878683	0.878683	6.35733e-09	3.35645e-08	16	Q8K299	Scara5	Scavenger receptor class A member 5	SCAR5_MOUSE	11	83.8695	1.8387	B1	A6	NaN	NaN	NaN
Mock / B1	Q9R0L6	Q9R0L6	0.336327	0.336327	6.3685e-09	3.35829e-08	16	Q9R0L6	Pcm1	Pericentriolar material 1 protein	PCM1_MOUSE	41	26.2538	1.26254	Mock	B1	NaN	NaN	NaN
B1 / A6	O35206	O35206	1.78778	1.78778	6.42192e-09	3.37829e-08	16	O35206	Col15a1	Collagen alpha-1(XV) chain	COFA1_MOUSE	14	245.283	3.45283	B1	A6	NaN	NaN	NaN
Mock / A6	Q9QYF9	Q9QYF9	-0.903447	0.903447	6.51754e-09	3.41631e-08	16	Q9QYF9	Ndrg3	Protein NDRG3	NDRG3_MOUSE	10	-46.5392	0.534608	Mock	A6	NaN	NaN	NaN
Mock / A6	Q8K4L3	Q8K4L3	-1.03031	1.03031	6.58604e-09	3.44385e-08	16	Q8K4L3	Svil	Supervillin	SVIL_MOUSE	43	-51.0395	0.489605	Mock	A6	NaN	NaN	NaN
Mock / B1	Q91VK4	Q91VK4	0.566976	0.566976	6.59062e-09	3.44418e-08	16	Q91VK4	Itm2c	Integral membrane protein 2C	ITM2C_MOUSE	7	48.1416	1.48142	Mock	B1	NaN	NaN	NaN
Mock / A6	Q91ZI0	Q91ZI0	1.56821	1.56821	6.71687e-09	3.49967e-08	16	Q91ZI0	Celsr3	Cadherin EGF LAG seven-pass G-type receptor 3	CELR3_MOUSE	1	196.536	2.96536	Mock	A6	NaN	NaN	NaN
Mock / A6	Q9D1C1	Q9D1C1	0.675933	0.675933	6.73608e-09	3.50339e-08	16	Q9D1C1	Ube2c	Ubiquitin-conjugating enzyme E2 C	UBE2C_MOUSE	12	59.7629	1.59763	Mock	A6	NaN	NaN	NaN
Mock / B1	P37804	P37804	-1.66167	1.66167	6.76517e-09	3.51358e-08	16	P37804	Tagln	Transgelin	TAGL_MOUSE	22	-68.3926	0.316074	Mock	B1	NaN	NaN	NaN
Mock / B1	Q3U962	Q3U962	0.632327	0.632327	6.76773e-09	3.51358e-08	16	Q3U962	Col5a2	Collagen alpha-2(V) chain	CO5A2_MOUSE	41	55.0063	1.55006	Mock	B1	NaN	NaN	NaN
Mock / A6	P08207	P08207	0.61393	0.61393	6.83922e-09	3.54226e-08	16	P08207	S100a10	Protein S100-A10	S10AA_MOUSE	9	53.0423	1.53042	Mock	A6	NaN	NaN	NaN
Mock / B1	Q09143	Q09143	-0.716225	0.716225	6.85797e-09	3.54776e-08	16	Q09143	Slc7a1	High affinity cationic amino acid transporter 1	SL7A1_MOUSE	4	-39.1312	0.608688	Mock	B1	NaN	NaN	NaN
B1 / A6	Q60848	Q60848	0.793206	0.793206	6.91762e-09	3.57533e-08	16	Q60848	Hells	Lymphocyte-specific helicase	HELLS_MOUSE	26	73.2922	1.73292	B1	A6	NaN	NaN	NaN
Mock / A6	Q8CCN5	Q8CCN5	0.291029	0.291029	6.91947e-09	3.57533e-08	16	Q8CCN5	Bcas3	BCAS3 microtubule associated cell migration factor	BCAS3_MOUSE	10	22.3513	1.22351	Mock	A6	NaN	NaN	NaN
B1 / A6	E9Q5G3	E9Q5G3	0.581618	0.581618	6.93831e-09	3.57962e-08	16	E9Q5G3	Kif23	Kinesin-like protein KIF23	KIF23_MOUSE	26	49.6526	1.49653	B1	A6	NaN	NaN	NaN
Mock / B1	O88554	O88554	0.407944	0.407944	6.95128e-09	3.58328e-08	16	O88554	Parp2	Poly [ADP-ribose] polymerase 2	PARP2_MOUSE	11	32.6793	1.32679	Mock	B1	NaN	NaN	NaN
Mock / B1	Q8QZS1	Q8QZS1	0.454767	0.454767	6.95577e-09	3.58347e-08	16	Q8QZS1	Hibch	3-hydroxyisobutyryl-CoA hydrolase, mitochondrial	HIBCH_MOUSE	19	37.0561	1.37056	Mock	B1	NaN	NaN	NaN
B1 / A6	Q91XE4	Q91XE4	2.14177	2.14177	6.98327e-09	3.58916e-08	16	Q91XE4	Acy3	N-acyl-aromatic-L-amino acid amidohydrolase (carboxylate-forming)	ACY3_MOUSE	3	341.302	4.41302	B1	A6	NaN	NaN	NaN
B1 / A6	P59024	P59024	-0.99988	0.99988	7.01896e-09	3.5948e-08	16	P59024	Fkbp14	Peptidyl-prolyl cis-trans isomerase FKBP14	FKB14_MOUSE	9	-49.9958	0.500042	B1	A6	NaN	NaN	NaN
Mock / A6	Q00993	Q00993	0.715092	0.715092	7.0153e-09	3.5948e-08	16	Q00993	Axl	Tyrosine-protein kinase receptor UFO	UFO_MOUSE	20	64.1588	1.64159	Mock	A6	NaN	NaN	NaN
Mock / A6	Q61490	Q61490	-2.87664	2.87664	7.01122e-09	3.5948e-08	16	Q61490	Alcam	CD166 antigen	CD166_MOUSE	22	-86.3841	0.136159	Mock	A6	NaN	NaN	NaN
Mock / A6	Q6P5G6	Q6P5G6	-0.911847	0.911847	7.01428e-09	3.5948e-08	16	Q6P5G6	Ubxn7	UBX domain-containing protein 7	UBXN7_MOUSE	9	-46.8496	0.531504	Mock	A6	NaN	NaN	NaN
B1 / A6	Q9Z2C5	Q9Z2C5	1.39517	1.39517	7.01522e-09	3.5948e-08	16	Q9Z2C5	Mtm1	Myotubularin	MTM1_MOUSE	5	163.02	2.6302	B1	A6	NaN	NaN	NaN
Mock / A6	P58854	P58854	0.418923	0.418923	7.03887e-09	3.60076e-08	16	P58854	Tubgcp3	Gamma-tubulin complex component 3	GCP3_MOUSE	25	33.6929	1.33693	Mock	A6	NaN	NaN	NaN
Mock / A6	Q8BWF0	Q8BWF0	-1.10289	1.10289	7.04597e-09	3.60219e-08	16	Q8BWF0	Aldh5a1	Succinate-semialdehyde dehydrogenase, mitochondrial	SSDH_MOUSE	9	-53.4418	0.465582	Mock	A6	NaN	NaN	NaN
B1 / A6	P20664	P20664	0.424875	0.424875	7.06439e-09	3.60747e-08	16	P20664	Prim1	DNA primase small subunit	PRI1_MOUSE	22	34.2456	1.34246	B1	A6	NaN	NaN	NaN
Mock / A6	P19096	P19096	0.540056	0.540056	7.09686e-09	3.62193e-08	16	P19096	Fasn	Fatty acid synthase	FAS_MOUSE	111	45.4029	1.45403	Mock	A6	NaN	NaN	NaN
Mock / A6	P46460	P46460	0.74113	0.74113	7.10635e-09	3.62254e-08	16	P46460	Nsf	Vesicle-fusing ATPase	NSF_MOUSE	43	67.1485	1.67148	Mock	A6	NaN	NaN	NaN
Mock / A6	Q8CBH7	Q8CBH7	3.05253	3.05253	7.12576e-09	3.62819e-08	16	Q8CBH7	Marchf11	E3 ubiquitin-protein ligase MARCHF11	MARHB_MOUSE	1	729.668	8.29668	Mock	A6	NaN	NaN	NaN
B1 / A6	P29533	P29533	-0.819541	0.819541	7.14118e-09	3.63211e-08	16	P29533	Vcam1	Vascular cell adhesion protein 1	VCAM1_MOUSE	28	-43.3378	0.566622	B1	A6	NaN	NaN	NaN
B1 / A6	Q07832	Q07832	0.939265	0.939265	7.14484e-09	3.63211e-08	16	Q07832	Plk1	Serine/threonine-protein kinase PLK1	PLK1_MOUSE	18	91.7551	1.91755	B1	A6	NaN	NaN	NaN
Mock / A6	Q9CZT5	Q9CZT5	-1.23091	1.23091	7.14596e-09	3.63211e-08	16	Q9CZT5	Vasn	Vasorin	VASN_MOUSE	7	-57.395	0.42605	Mock	A6	NaN	NaN	NaN
Mock / A6	P13745	P13745	-5.99331	5.99331	7.19558e-09	3.65232e-08	16	P13745	Gsta1	Glutathione S-transferase A1	GSTA1_MOUSE	3	-98.4302	0.0156976	Mock	A6	NaN	NaN	NaN
B1 / A6	P39688	P39688	1.1165	1.1165	7.19828e-09	3.65232e-08	16	P39688	Fyn	Tyrosine-protein kinase Fyn	FYN_MOUSE	8	116.82	2.1682	B1	A6	NaN	NaN	NaN
Mock / A6	Q04735	Q04735	-0.364722	0.364722	7.19596e-09	3.65232e-08	16	Q04735	Cdk16	Cyclin-dependent kinase 16	CDK16_MOUSE	8	-22.3381	0.776619	Mock	A6	NaN	NaN	NaN
Mock / A6	Q8BI06	Q8BI06	1.01317	1.01317	7.29971e-09	3.69304e-08	16	Q8BI06	Cemip	Cell migration-inducing and hyaluronan-binding protein	CEMIP_MOUSE	39	101.834	2.01834	Mock	A6	NaN	NaN	NaN
B1 / A6	Q9D385	Q9D385	-1.01642	1.01642	7.36485e-09	3.71828e-08	16	Q9D385	Arl2bp	ADP-ribosylation factor-like protein 2-binding protein	AR2BP_MOUSE	5	-50.5658	0.494342	B1	A6	NaN	NaN	NaN
Mock / A6	Q8CI75	Q8CI75	0.771193	0.771193	7.38323e-09	3.72316e-08	16	Q8CI75	Dis3l2	DIS3-like exonuclease 2	DI3L2_MOUSE	17	70.6681	1.70668	Mock	A6	NaN	NaN	NaN
B1 / A6	Q3U4I7	Q3U4I7	-2.2245	2.2245	7.41822e-09	3.73782e-08	16	Q3U4I7	Pyroxd2	Pyridine nucleotide-disulfide oxidoreductase domain-containing protein 2	PYRD2_MOUSE	6	-78.6027	0.213973	B1	A6	NaN	NaN	NaN
Mock / B1	Q8K2A1	Q8K2A1	0.481733	0.481733	7.49978e-09	3.77025e-08	16	Q8K2A1	Gulp1	PTB domain-containing engulfment adapter protein 1	GULP1_MOUSE	17	39.642	1.39642	Mock	B1	NaN	NaN	NaN
Mock / B1	Q8C8R3	Q8C8R3	-0.297384	0.297384	7.50621e-09	3.77126e-08	16	Q8C8R3	Ank2	Ankyrin-2	ANK2_MOUSE	40	-18.6273	0.813727	Mock	B1	NaN	NaN	NaN
Mock / A6	Q8BXV2	Q8BXV2	-0.737685	0.737685	7.52814e-09	3.78011e-08	16	Q8BXV2	Bri3bp	BRI3-binding protein	BRI3B_MOUSE	3	-40.0299	0.599701	Mock	A6	NaN	NaN	NaN
Mock / A6	O89032	O89032	0.538748	0.538748	7.55635e-09	3.78076e-08	16	O89032	Sh3pxd2a	SH3 and PX domain-containing protein 2A	SPD2A_MOUSE	25	45.2712	1.45271	Mock	A6	NaN	NaN	NaN
B1 / A6	P35951	P35951	0.486383	0.486383	7.55979e-09	3.78076e-08	16	P35951	Ldlr	Low-density lipoprotein receptor	LDLR_MOUSE	16	40.0928	1.40093	B1	A6	NaN	NaN	NaN
B1 / A6	Q9Z1B3	Q9Z1B3	-1.1073	1.1073	7.54687e-09	3.78076e-08	16	Q9Z1B3	Plcb1	1-phosphatidylinositol 4,5-bisphosphate phosphodiesterase beta-1	PLCB1_MOUSE	10	-53.5837	0.464163	B1	A6	NaN	NaN	NaN
Mock / A6	P61622	P61622	-1.8629	1.8629	7.59372e-09	3.79121e-08	16	P61622	Itga11	Integrin alpha-11	ITA11_MOUSE	24	-72.5076	0.274924	Mock	A6	NaN	NaN	NaN
B1 / A6	Q8BPM2	Q8BPM2	-0.4665	0.4665	7.60664e-09	3.79332e-08	16	Q8BPM2	Map4k5	Mitogen-activated protein kinase kinase kinase kinase 5	M4K5_MOUSE	21	-27.6282	0.723718	B1	A6	NaN	NaN	NaN
Mock / A6	O89023	O89023	0.642486	0.642486	7.61547e-09	3.79338e-08	16	O89023	Tpp1	Tripeptidyl-peptidase 1	TPP1_MOUSE	8	56.1017	1.56102	Mock	A6	NaN	NaN	NaN
B1 / A6	P70399	P70399	-0.6965	0.6965	7.61449e-09	3.79338e-08	16	P70399	Tp53bp1	TP53-binding protein 1	TP53B_MOUSE	35	-38.2933	0.617067	B1	A6	NaN	NaN	NaN
Mock / A6	Q6ZQI3	Q6ZQI3	-0.72289	0.72289	7.62407e-09	3.7955e-08	16	Q6ZQI3	Mlec	Malectin	MLEC_MOUSE	16	-39.4118	0.605882	Mock	A6	NaN	NaN	NaN
Mock / B1	Q8BIF0	Q8BIF0	-0.329092	0.329092	7.75091e-09	3.84156e-08	16	Q8BIF0	Cd99l2	CD99 antigen-like protein 2	C99L2_MOUSE	1	-20.3962	0.796038	Mock	B1	NaN	NaN	NaN
B1 / A6	Q99KK7	Q99KK7	-0.279108	0.279108	7.75182e-09	3.84156e-08	16	Q99KK7	Dpp3	Dipeptidyl peptidase 3	DPP3_MOUSE	33	-17.59	0.8241	B1	A6	NaN	NaN	NaN
Mock / A6	Q9Z2W1	Q9Z2W1	-0.617596	0.617596	7.83112e-09	3.87645e-08	16	Q9Z2W1	Stk25	Serine/threonine-protein kinase 25	STK25_MOUSE	6	-34.8244	0.651756	Mock	A6	NaN	NaN	NaN
Mock / A6	Q3TSG4	Q3TSG4	0.62311	0.62311	7.83703e-09	3.87717e-08	16	Q3TSG4	Alkbh5	RNA demethylase ALKBH5	ALKB5_MOUSE	7	54.0192	1.54019	Mock	A6	NaN	NaN	NaN
B1 / A6	O08715	O08715	0.513969	0.513969	7.90991e-09	3.90412e-08	16	O08715	Akap1	A-kinase anchor protein 1, mitochondrial	AKAP1_MOUSE	12	42.7973	1.42797	B1	A6	NaN	NaN	NaN
B1 / A6	O88379	O88379	0.610015	0.610015	7.91387e-09	3.90412e-08	16	O88379	Baz1a	Bromodomain adjacent to zinc finger domain protein 1A	BAZ1A_MOUSE	12	52.6275	1.52628	B1	A6	NaN	NaN	NaN
Mock / A6	P18155	P18155	-0.514642	0.514642	7.92667e-09	3.90601e-08	16	P18155	Mthfd2	Bifunctional methylenetetrahydrofolate dehydrogenase/cyclohydrolase, mitochondrial	MTDC_MOUSE	19	-30.0034	0.699966	Mock	A6	NaN	NaN	NaN
Mock / B1	Q8C0T5	Q8C0T5	-0.561705	0.561705	7.92251e-09	3.90601e-08	16	Q8C0T5	Sipa1l1	Signal-induced proliferation-associated 1-like protein 1	SI1L1_MOUSE	11	-32.2499	0.677501	Mock	B1	NaN	NaN	NaN
B1 / A6	Q5SSH7	Q5SSH7	0.365311	0.365311	7.97546e-09	3.91678e-08	16	Q5SSH7	Zzef1	Zinc finger ZZ-type and EF-hand domain-containing protein 1	ZZEF1_MOUSE	32	28.8159	1.28816	B1	A6	NaN	NaN	NaN
Mock / B1	Q6P5E4	Q6P5E4	0.514957	0.514957	7.99453e-09	3.92283e-08	16	Q6P5E4	Uggt1	UDP-glucose:glycoprotein glucosyltransferase 1	UGGG1_MOUSE	70	42.8952	1.42895	Mock	B1	NaN	NaN	NaN
Mock / B1	Q91XE4	Q91XE4	-1.26729	1.26729	8.01054e-09	3.92737e-08	16	Q91XE4	Acy3	N-acyl-aromatic-L-amino acid amidohydrolase (carboxylate-forming)	ACY3_MOUSE	3	-58.4561	0.415439	Mock	B1	NaN	NaN	NaN
Mock / B1	Q921U8	Q921U8	-0.377792	0.377792	8.10281e-09	3.96815e-08	16	Q921U8	Smtn	Smoothelin	SMTN_MOUSE	13	-23.0385	0.769615	Mock	B1	NaN	NaN	NaN
Mock / A6	P10493	P10493	-0.859734	0.859734	8.18197e-09	4.00018e-08	16	P10493	Nid1	Nidogen-1	NID1_MOUSE	13	-44.8946	0.551054	Mock	A6	NaN	NaN	NaN
Mock / A6	Q8BL80	Q8BL80	1.29007	1.29007	8.25857e-09	4.03455e-08	16	Q8BL80	Arhgap22	Rho GTPase-activating protein 22	RHG22_MOUSE	4	144.539	2.44539	Mock	A6	NaN	NaN	NaN
Mock / A6	Q8BTW3	Q8BTW3	0.56032	0.56032	8.2712e-09	4.03608e-08	16	Q8BTW3	Exosc6	Exosome complex component MTR3	EXOS6_MOUSE	8	47.4596	1.4746	Mock	A6	NaN	NaN	NaN
Mock / A6	Q925J9	Q925J9	0.491169	0.491169	8.27392e-09	4.03608e-08	16	Q925J9	Med1	Mediator of RNA polymerase II transcription subunit 1	MED1_MOUSE	26	40.5584	1.40558	Mock	A6	NaN	NaN	NaN
Mock / A6	Q61214	Q61214	-0.409304	0.409304	8.29609e-09	4.04463e-08	16	Q61214	Dyrk1a	Dual specificity tyrosine-phosphorylation-regulated kinase 1A	DYR1A_MOUSE	8	-24.7013	0.752987	Mock	A6	NaN	NaN	NaN
Mock / B1	P70460	P70460	-0.766064	0.766064	8.35338e-09	4.06575e-08	16	P70460	Vasp	Vasodilator-stimulated phosphoprotein	VASP_MOUSE	17	-41.198	0.58802	Mock	B1	NaN	NaN	NaN
Mock / A6	Q921I2	Q921I2	0.348109	0.348109	8.36912e-09	4.07084e-08	16	Q921I2	Klhdc4	Kelch domain-containing protein 4	KLDC4_MOUSE	18	27.2891	1.27289	Mock	A6	NaN	NaN	NaN
Mock / A6	Q9D3U0	Q9D3U0	0.557938	0.557938	8.38673e-09	4.07516e-08	16	Q9D3U0	Pus10	tRNA pseudouridine synthase Pus10	PUS10_MOUSE	17	47.2164	1.47216	Mock	A6	NaN	NaN	NaN
B1 / A6	Q6P9Z1	Q6P9Z1	-0.557399	0.557399	8.39916e-09	4.07893e-08	16	Q6P9Z1	Smarcd3	SWI/SNF-related matrix-associated actin-dependent regulator of chromatin subfamily D member 3	SMRD3_MOUSE	12	-32.0474	0.679526	B1	A6	NaN	NaN	NaN
Mock / B1	Q811D0	Q811D0	-0.409497	0.409497	8.40433e-09	4.07916e-08	16	Q811D0	Dlg1	Disks large homolog 1	DLG1_MOUSE	33	-24.7114	0.752886	Mock	B1	NaN	NaN	NaN
B1 / A6	Q9WV68	Q9WV68	-0.996157	0.996157	8.41228e-09	4.08075e-08	16	Q9WV68	Decr2	Peroxisomal 2,4-dienoyl-CoA reductase [(3E)-enoyl-CoA-producing]	DECR2_MOUSE	7	-49.8666	0.501334	B1	A6	NaN	NaN	NaN
Mock / B1	Q8CG48	Q8CG48	0.524734	0.524734	8.44313e-09	4.08754e-08	16	Q8CG48	Smc2	Structural maintenance of chromosomes protein 2	SMC2_MOUSE	76	43.8669	1.43867	Mock	B1	NaN	NaN	NaN
B1 / A6	Q9Z1Z0	Q9Z1Z0	-0.425333	0.425333	8.5155e-09	4.11708e-08	16	Q9Z1Z0	Uso1	General vesicular transport factor p115	USO1_MOUSE	44	-25.5333	0.744667	B1	A6	NaN	NaN	NaN
Mock / B1	Q9ES00	Q9ES00	0.344017	0.344017	8.53017e-09	4.12189e-08	16	Q9ES00	Ube4b	Ubiquitin conjugation factor E4 B	UBE4B_MOUSE	30	26.9286	1.26929	Mock	B1	NaN	NaN	NaN
B1 / A6	Q3UMY5	Q3UMY5	-0.757818	0.757818	8.68724e-09	4.18054e-08	16	Q3UMY5	Eml4	Echinoderm microtubule-associated protein-like 4	EMAL4_MOUSE	32	-40.861	0.59139	B1	A6	NaN	NaN	NaN
Mock / A6	Q9DC07	Q9DC07	2.54582	2.54582	8.67739e-09	4.18054e-08	16	Q9DC07	Nebl	LIM zinc-binding domain-containing Nebulette	LNEBL_MOUSE	15	483.939	5.83939	Mock	A6	NaN	NaN	NaN
Mock / B1	Q6RT24	Q6RT24	-0.959463	0.959463	8.70861e-09	4.18724e-08	16	Q6RT24	Cenpe	Centromere-associated protein E	CENPE_MOUSE	36	-48.5752	0.514248	Mock	B1	NaN	NaN	NaN
Mock / A6	Q64261	Q64261	-0.877641	0.877641	8.73986e-09	4.19995e-08	16	Q64261	Cdk6	Cyclin-dependent kinase 6	CDK6_MOUSE	15	-45.5743	0.544257	Mock	A6	NaN	NaN	NaN
B1 / A6	Q3UH68	Q3UH68	-2.90771	2.90771	8.74515e-09	4.20018e-08	16	Q3UH68	Limch1	LIM and calponin homology domains-containing protein 1	LIMC1_MOUSE	20	-86.6742	0.133258	B1	A6	NaN	NaN	NaN
Mock / A6	Q8BWM0	Q8BWM0	-0.439429	0.439429	8.76448e-09	4.20714e-08	16	Q8BWM0	Ptges2	Prostaglandin E synthase 2	PGES2_MOUSE	16	-26.2574	0.737426	Mock	A6	NaN	NaN	NaN
Mock / A6	Q99K90	Q99K90	-0.68182	0.68182	8.88942e-09	4.25774e-08	16	Q99K90	Tab2	TGF-beta-activated kinase 1 and MAP3K7-binding protein 2	TAB2_MOUSE	11	-37.6621	0.623379	Mock	A6	NaN	NaN	NaN
B1 / A6	P70429	P70429	-0.845043	0.845043	8.91098e-09	4.26573e-08	16	P70429	Evl	Ena/VASP-like protein	EVL_MOUSE	10	-44.3306	0.556694	B1	A6	NaN	NaN	NaN
B1 / A6	Q05920	Q05920	-0.593718	0.593718	8.925e-09	4.2701e-08	16	Q05920	Pc	Pyruvate carboxylase, mitochondrial	PYC_MOUSE	37	-33.7367	0.662633	B1	A6	NaN	NaN	NaN
Mock / A6	Q61771	Q61771	-0.284489	0.284489	8.93447e-09	4.27228e-08	16	Q61771	Kif3b	Kinesin-like protein KIF3B	KIF3B_MOUSE	19	-17.8968	0.821032	Mock	A6	NaN	NaN	NaN
Mock / A6	Q62351	Q62351	0.569545	0.569545	8.99571e-09	4.28731e-08	16	Q62351	Tfrc	Transferrin receptor protein 1	TFR1_MOUSE	30	48.4056	1.48406	Mock	A6	NaN	NaN	NaN
Mock / A6	Q9R1X4	Q9R1X4	0.798153	0.798153	9.03966e-09	4.30371e-08	16	Q9R1X4	Timeless	Protein timeless homolog	TIM_MOUSE	18	73.8874	1.73887	Mock	A6	NaN	NaN	NaN
Mock / A6	Q8K0Q5	Q8K0Q5	1.65288	1.65288	9.08787e-09	4.32194e-08	16	Q8K0Q5	Arhgap18	Rho GTPase-activating protein 18	RHG18_MOUSE	5	214.46	3.1446	Mock	A6	NaN	NaN	NaN
Mock / A6	Q8CEE6	Q8CEE6	0.480763	0.480763	9.18446e-09	4.356e-08	16	Q8CEE6	Pask	PAS domain-containing serine/threonine-protein kinase	PASK_MOUSE	13	39.5482	1.39548	Mock	A6	NaN	NaN	NaN
Mock / B1	Q9ESV0	Q9ESV0	-0.409734	0.409734	9.17471e-09	4.356e-08	16	Q9ESV0	Ddx24	ATP-dependent RNA helicase DDX24	DDX24_MOUSE	19	-24.7238	0.752762	Mock	B1	NaN	NaN	NaN
B1 / A6	Q9ESE1	Q9ESE1	1.88894	1.88894	9.23042e-09	4.37304e-08	16	Q9ESE1	Lrba	Lipopolysaccharide-responsive and beige-like anchor protein	LRBA_MOUSE	7	270.363	3.70363	B1	A6	NaN	NaN	NaN
Mock / A6	Q5SNZ0	Q5SNZ0	0.404361	0.404361	9.34557e-09	4.42039e-08	16	Q5SNZ0	Ccdc88a	Girdin	GRDN_MOUSE	46	32.3503	1.3235	Mock	A6	NaN	NaN	NaN
Mock / A6	Q8VEG4	Q8VEG4	0.549977	0.549977	9.41344e-09	4.44967e-08	16	Q8VEG4	Exd2	Exonuclease 3'-5' domain-containing protein 2	EXD2_MOUSE	6	46.4062	1.46406	Mock	A6	NaN	NaN	NaN
B1 / A6	Q8BGW1	Q8BGW1	-0.547488	0.547488	9.43277e-09	4.45198e-08	16	Q8BGW1	Fto	Alpha-ketoglutarate-dependent dioxygenase FTO	FTO_MOUSE	22	-31.579	0.68421	B1	A6	NaN	NaN	NaN
B1 / A6	Q8K0Q5	Q8K0Q5	1.16984	1.16984	9.52288e-09	4.49208e-08	16	Q8K0Q5	Arhgap18	Rho GTPase-activating protein 18	RHG18_MOUSE	5	124.987	2.24987	B1	A6	NaN	NaN	NaN
Mock / A6	Q6PHZ2	Q6PHZ2	-0.671721	0.671721	9.53544e-09	4.49501e-08	16	Q6PHZ2	Camk2d	Calcium/calmodulin-dependent protein kinase type II subunit delta	KCC2D_MOUSE	16	-37.2243	0.627757	Mock	A6	NaN	NaN	NaN
B1 / A6	Q8R502	Q8R502	0.327091	0.327091	9.54833e-09	4.49679e-08	16	Q8R502	Lrrc8c	Volume-regulated anion channel subunit LRRC8C	LRC8C_MOUSE	13	25.4481	1.25448	B1	A6	NaN	NaN	NaN
Mock / A6	Q8BY71	Q8BY71	0.600101	0.600101	9.56271e-09	4.50113e-08	16	Q8BY71	Hat1	Histone acetyltransferase type B catalytic subunit	HAT1_MOUSE	15	51.5822	1.51582	Mock	A6	NaN	NaN	NaN
Mock / A6	P52019	P52019	-0.745378	0.745378	9.58121e-09	4.50565e-08	16	P52019	Sqle	Squalene monooxygenase	ERG1_MOUSE	9	-40.3489	0.596511	Mock	A6	NaN	NaN	NaN
Mock / B1	P70699	P70699	0.482704	0.482704	9.73957e-09	4.56042e-08	16	P70699	Gaa	Lysosomal alpha-glucosidase	LYAG_MOUSE	26	39.736	1.39736	Mock	B1	NaN	NaN	NaN
Mock / A6	Q8R4G6	Q8R4G6	0.812824	0.812824	9.74932e-09	4.56042e-08	16	Q8R4G6	Mgat5	Alpha-1,6-mannosylglycoprotein 6-beta-N-acetylglucosaminyltransferase A	MGT5A_MOUSE	1	75.6646	1.75665	Mock	A6	NaN	NaN	NaN
B1 / A6	Q9D902	Q9D902	-0.510604	0.510604	9.75305e-09	4.56042e-08	16	Q9D902	Gtf2e2	General transcription factor IIE subunit 2	T2EB_MOUSE	13	-29.8071	0.701929	B1	A6	NaN	NaN	NaN
Mock / B1	Q3UMY5	Q3UMY5	-0.231537	0.231537	9.82426e-09	4.58957e-08	16	Q3UMY5	Eml4	Echinoderm microtubule-associated protein-like 4	EMAL4_MOUSE	32	-14.8273	0.851727	Mock	B1	NaN	NaN	NaN
Mock / B1	Q7TSG3	Q7TSG3	-0.810527	0.810527	9.8605e-09	4.5991e-08	16	Q7TSG3	Fbxo5	F-box only protein 5	FBX5_MOUSE	6	-42.9826	0.570174	Mock	B1	NaN	NaN	NaN
Mock / A6	P97299	P97299	-4.44652	4.44652	9.90594e-09	4.61434e-08	16	P97299	Sfrp2	Secreted frizzled-related protein 2	SFRP2_MOUSE	3	-95.4137	0.0458631	Mock	A6	NaN	NaN	NaN
B1 / A6	Q9D1X0	Q9D1X0	-1.55087	1.55087	9.90903e-09	4.61434e-08	16	Q9D1X0	Nol3	Nucleolar protein 3	NOL3_MOUSE	6	-65.8696	0.341304	B1	A6	NaN	NaN	NaN
B1 / A6	Q91VJ4	Q91VJ4	0.287475	0.287475	1.00488e-08	4.67442e-08	16	Q91VJ4	Stk38	Serine/threonine-protein kinase 38	STK38_MOUSE	17	22.0502	1.2205	B1	A6	NaN	NaN	NaN
B1 / A6	Q9QYF1	Q9QYF1	0.556122	0.556122	1.01354e-08	4.70968e-08	16	Q9QYF1	Rdh11	Retinol dehydrogenase 11	RDH11_MOUSE	11	47.0311	1.47031	B1	A6	NaN	NaN	NaN
Mock / A6	Q93092	Q93092	0.467958	0.467958	1.01748e-08	4.72297e-08	16	Q93092	Taldo1	Transaldolase	TALDO_MOUSE	19	38.3151	1.38315	Mock	A6	NaN	NaN	NaN
Mock / A6	Q9QWF0	Q9QWF0	0.511226	0.511226	1.01807e-08	4.7232e-08	16	Q9QWF0	Chaf1a	Chromatin assembly factor 1 subunit A	CAF1A_MOUSE	22	42.5261	1.42526	Mock	A6	NaN	NaN	NaN
Mock / B1	Q61578	Q61578	0.341565	0.341565	1.02666e-08	4.75043e-08	16	Q61578	Fdxr	NADPH:adrenodoxin oxidoreductase, mitochondrial	ADRO_MOUSE	17	26.713	1.26713	Mock	B1	NaN	NaN	NaN
Mock / A6	P35831	P35831	-0.622016	0.622016	1.02766e-08	4.75254e-08	16	P35831	Ptpn12	Tyrosine-protein phosphatase non-receptor type 12	PTN12_MOUSE	23	-35.0238	0.649762	Mock	A6	NaN	NaN	NaN
B1 / A6	Q91V88	Q91V88	-2.9065	2.9065	1.03262e-08	4.77291e-08	16	Q91V88	Npnt	Nephronectin	NPNT_MOUSE	7	-86.663	0.13337	B1	A6	NaN	NaN	NaN
Mock / A6	Q8BML9	Q8BML9	0.316321	0.316321	1.03415e-08	4.77746e-08	16	Q8BML9	Qars1	Glutamine--tRNA ligase	SYQ_MOUSE	41	24.5151	1.24515	Mock	A6	NaN	NaN	NaN
B1 / A6	Q91ZR2	Q91ZR2	0.452802	0.452802	1.03955e-08	4.79987e-08	16	Q91ZR2	Snx18	Sorting nexin-18	SNX18_MOUSE	16	36.8696	1.3687	B1	A6	NaN	NaN	NaN
B1 / A6	Q99JP0	Q99JP0	-1.76876	1.76876	1.05108e-08	4.83774e-08	16	Q99JP0	Map4k3	Mitogen-activated protein kinase kinase kinase kinase 3	M4K3_MOUSE	14	-70.6539	0.293461	B1	A6	NaN	NaN	NaN
B1 / A6	Q80TM9	Q80TM9	0.296871	0.296871	1.05601e-08	4.85572e-08	16	Q80TM9	Nisch	Nischarin	NISCH_MOUSE	35	22.8477	1.22848	B1	A6	NaN	NaN	NaN
B1 / A6	Q9Z0L8	Q9Z0L8	0.95862	0.95862	1.0561e-08	4.85572e-08	16	Q9Z0L8	Ggh	Gamma-glutamyl hydrolase	GGH_MOUSE	10	94.345	1.94345	B1	A6	NaN	NaN	NaN
Mock / B1	Q8BX17	Q8BX17	0.335066	0.335066	1.05783e-08	4.86113e-08	16	Q8BX17	Gemin5	Gem-associated protein 5	GEMI5_MOUSE	42	26.1435	1.26144	Mock	B1	NaN	NaN	NaN
Mock / A6	Q640M1	Q640M1	0.356486	0.356486	1.06889e-08	4.9016e-08	16	Q640M1	Utp14a	U3 small nucleolar RNA-associated protein 14 homolog A	UT14A_MOUSE	25	28.0303	1.2803	Mock	A6	NaN	NaN	NaN
B1 / A6	Q6RT24	Q6RT24	0.774086	0.774086	1.07271e-08	4.90622e-08	16	Q6RT24	Cenpe	Centromere-associated protein E	CENPE_MOUSE	36	71.0106	1.71011	B1	A6	NaN	NaN	NaN
Mock / A6	Q80ZW2	Q80ZW2	1.49017	1.49017	1.07209e-08	4.90622e-08	16	Q80ZW2	Them6	Protein THEM6	THEM6_MOUSE	1	180.921	2.80921	Mock	A6	NaN	NaN	NaN
Mock / A6	Q9CQ48	Q9CQ48	0.774572	0.774572	1.07241e-08	4.90622e-08	16	Q9CQ48	Nudcd2	NudC domain-containing protein 2	NUDC2_MOUSE	5	71.0682	1.71068	Mock	A6	NaN	NaN	NaN
Mock / A6	Q99JY0	Q99JY0	-0.476198	0.476198	1.07479e-08	4.91058e-08	16	Q99JY0	Hadhb	Trifunctional enzyme subunit beta, mitochondrial	ECHB_MOUSE	27	-28.113	0.71887	Mock	A6	NaN	NaN	NaN
B1 / A6	Q9WUR9	Q9WUR9	2.47272	2.47272	1.07461e-08	4.91058e-08	16	Q9WUR9	Ak4	Adenylate kinase 4, mitochondrial	KAD4_MOUSE	8	455.09	5.5509	B1	A6	NaN	NaN	NaN
B1 / A6	Q9ESD7	Q9ESD7	-0.748033	0.748033	1.07862e-08	4.92295e-08	16	Q9ESD7	Dysf	Dysferlin	DYSF_MOUSE	74	-40.4585	0.595415	B1	A6	NaN	NaN	NaN
Mock / B1	O08547	O08547	-0.224386	0.224386	1.08609e-08	4.95186e-08	16	O08547	Sec22b	Vesicle-trafficking protein SEC22b	SC22B_MOUSE	15	-14.4041	0.855959	Mock	B1	NaN	NaN	NaN
Mock / A6	Q9DB07	Q9DB07	0.979103	0.979103	1.09011e-08	4.95981e-08	16	Q9DB07	Ift46	Intraflagellar transport protein 46 homolog	IFT46_MOUSE	2	97.1239	1.97124	Mock	A6	NaN	NaN	NaN
Mock / B1	Q9DBN5	Q9DBN5	0.416916	0.416916	1.0924e-08	4.96764e-08	16	Q9DBN5	Lonp2	Lon protease homolog 2, peroxisomal	LONP2_MOUSE	11	33.5071	1.33507	Mock	B1	NaN	NaN	NaN
Mock / A6	Q9CPV5	Q9CPV5	0.714555	0.714555	1.10663e-08	5.02449e-08	16	Q9CPV5	Pmf1	Polyamine-modulated factor 1	PMF1_MOUSE	7	64.0977	1.64098	Mock	A6	NaN	NaN	NaN
B1 / A6	Q9Z0P5	Q9Z0P5	-0.391172	0.391172	1.10871e-08	5.03133e-08	16	Q9Z0P5	Twf2	Twinfilin-2	TWF2_MOUSE	19	-23.749	0.76251	B1	A6	NaN	NaN	NaN
Mock / A6	O35381	O35381	-0.410537	0.410537	1.11363e-08	5.04839e-08	16	O35381	Anp32a	Acidic leucine-rich nuclear phosphoprotein 32 family member A	AN32A_MOUSE	13	-24.7657	0.752343	Mock	A6	NaN	NaN	NaN
Mock / A6	Q9D0L7	Q9D0L7	-0.6897	0.6897	1.11812e-08	5.06612e-08	16	Q9D0L7	Armc10	Armadillo repeat-containing protein 10	ARM10_MOUSE	6	-38.0017	0.619983	Mock	A6	NaN	NaN	NaN
Mock / A6	Q99PP9	Q99PP9	0.992317	0.992317	1.11905e-08	5.06769e-08	16	Q99PP9	Trim16	Tripartite motif-containing protein 16	TRI16_MOUSE	15	98.9378	1.98938	Mock	A6	NaN	NaN	NaN
Mock / A6	Q9D7V1	Q9D7V1	3.3278	3.3278	1.12699e-08	5.09834e-08	16	Q9D7V1	Sh2d4a	SH2 domain-containing protein 4A	SH24A_MOUSE	5	904.076	10.0408	Mock	A6	NaN	NaN	NaN
Mock / A6	Q61838	Q61838	1.6108	1.6108	1.12993e-08	5.10901e-08	16	Q61838	Pzp	Pregnancy zone protein	PZP_MOUSE	5	205.421	3.05421	Mock	A6	NaN	NaN	NaN
Mock / A6	O08810	O08810	0.369467	0.369467	1.13079e-08	5.11022e-08	16	O08810	Eftud2	116 kDa U5 small nuclear ribonucleoprotein component	U5S1_MOUSE	53	29.1875	1.29188	Mock	A6	NaN	NaN	NaN
Mock / A6	Q9CQC7	Q9CQC7	0.403846	0.403846	1.13238e-08	5.11473e-08	16	Q9CQC7	Ndufb4	NADH dehydrogenase [ubiquinone] 1 beta subcomplex subunit 4	NDUB4_MOUSE	5	32.303	1.32303	Mock	A6	NaN	NaN	NaN
Mock / B1	Q9WU62	Q9WU62	-0.926498	0.926498	1.13296e-08	5.11473e-08	16	Q9WU62	Incenp	Inner centromere protein	INCE_MOUSE	15	-47.3866	0.526134	Mock	B1	NaN	NaN	NaN
Mock / A6	E9Q634	E9Q634	0.824631	0.824631	1.13702e-08	5.12001e-08	16	E9Q634	Myo1e	Unconventional myosin-Ie	MYO1E_MOUSE	40	77.1082	1.77108	Mock	A6	NaN	NaN	NaN
Mock / A6	O55022	O55022	-0.570322	0.570322	1.13601e-08	5.12001e-08	16	O55022	Pgrmc1	Membrane-associated progesterone receptor component 1	PGRC1_MOUSE	9	-32.6534	0.673466	Mock	A6	NaN	NaN	NaN
B1 / A6	Q05860	Q05860	-0.539773	0.539773	1.1362e-08	5.12001e-08	16	Q05860	Fmn1	Formin-1	FMN1_MOUSE	27	-31.2121	0.687879	B1	A6	NaN	NaN	NaN
Mock / A6	Q8R2Y2	Q8R2Y2	-3.08355	3.08355	1.13706e-08	5.12001e-08	16	Q8R2Y2	Mcam	Cell surface glycoprotein MUC18	MUC18_MOUSE	8	-88.2033	0.117967	Mock	A6	NaN	NaN	NaN
Mock / A6	Q60648	Q60648	2.7172	2.7172	1.14368e-08	5.14214e-08	16	Q60648	Gm2a	Ganglioside GM2 activator	SAP3_MOUSE	6	557.594	6.57594	Mock	A6	NaN	NaN	NaN
Mock / A6	Q69ZH9	Q69ZH9	0.382696	0.382696	1.14375e-08	5.14214e-08	16	Q69ZH9	Arhgap23	Rho GTPase-activating protein 23	RHG23_MOUSE	9	30.3776	1.30378	Mock	A6	NaN	NaN	NaN
Mock / A6	Q8C167	Q8C167	-1.03047	1.03047	1.14462e-08	5.14344e-08	16	Q8C167	Prepl	Prolyl endopeptidase-like	PPCEL_MOUSE	10	-51.0449	0.489551	Mock	A6	NaN	NaN	NaN
B1 / A6	Q8BVU0	Q8BVU0	-0.442335	0.442335	1.14603e-08	5.14709e-08	16	Q8BVU0	Lrch3	DISP complex protein LRCH3	LRCH3_MOUSE	18	-26.4058	0.735942	B1	A6	NaN	NaN	NaN
Mock / B1	P05622	P05622	-0.633454	0.633454	1.15158e-08	5.16669e-08	16	P05622	Pdgfrb	Platelet-derived growth factor receptor beta	PGFRB_MOUSE	28	-35.5369	0.644631	Mock	B1	NaN	NaN	NaN
Mock / B1	Q9JHI5	Q9JHI5	-0.35006	0.35006	1.15389e-08	5.17204e-08	16	Q9JHI5	Ivd	Isovaleryl-CoA dehydrogenase, mitochondrial	IVD_MOUSE	14	-21.5449	0.784551	Mock	B1	NaN	NaN	NaN
Mock / A6	Q7TMK6	Q7TMK6	-0.536244	0.536244	1.15531e-08	5.17278e-08	16	Q7TMK6	Hook2	Protein Hook homolog 2	HOOK2_MOUSE	6	-31.0436	0.689564	Mock	A6	NaN	NaN	NaN
Mock / B1	P23242	P23242	-0.748968	0.748968	1.16704e-08	5.22263e-08	16	P23242	Gja1	Gap junction alpha-1 protein	CXA1_MOUSE	13	-40.4971	0.595029	Mock	B1	NaN	NaN	NaN
Mock / B1	P09103	P09103	0.191581	0.191581	1.17476e-08	5.24922e-08	16	P09103	P4hb	Protein disulfide-isomerase	PDIA1_MOUSE	47	14.2015	1.14201	Mock	B1	NaN	NaN	NaN
B1 / A6	O35134	O35134	0.697589	0.697589	1.17545e-08	5.24952e-08	16	O35134	Polr1a	DNA-directed RNA polymerase I subunit RPA1	RPA1_MOUSE	18	62.1792	1.62179	B1	A6	NaN	NaN	NaN
B1 / A6	Q9CXF7	Q9CXF7	0.910355	0.910355	1.18707e-08	5.29596e-08	16	Q9CXF7	Chd1l	Chromodomain-helicase-DNA-binding protein 1-like	CHD1L_MOUSE	5	87.9508	1.87951	B1	A6	NaN	NaN	NaN
Mock / A6	Q33DR3	Q33DR3	0.855443	0.855443	1.19006e-08	5.29849e-08	16	Q33DR3	Pdss2	All trans-polyprenyl-diphosphate synthase PDSS2	DLP1_MOUSE	3	80.9314	1.80931	Mock	A6	NaN	NaN	NaN
Mock / B1	P48025	P48025	0.322486	0.322486	1.19339e-08	5.3106e-08	16	P48025	Syk	Tyrosine-protein kinase SYK	KSYK_MOUSE	29	25.0483	1.25048	Mock	B1	NaN	NaN	NaN
Mock / A6	Q80VJ3	Q80VJ3	0.880876	0.880876	1.20684e-08	5.35404e-08	16	Q80VJ3	Dnph1	2'-deoxynucleoside 5'-phosphate N-hydrolase 1	DNPH1_MOUSE	10	84.1493	1.84149	Mock	A6	NaN	NaN	NaN
Mock / A6	Q8C650	Q8C650	0.604707	0.604707	1.20655e-08	5.35404e-08	16	Q8C650	Septin10	Septin-10	SEP10_MOUSE	16	52.067	1.52067	Mock	A6	NaN	NaN	NaN
B1 / A6	Q03145	Q03145	0.475237	0.475237	1.21397e-08	5.38295e-08	16	Q03145	Epha2	Ephrin type-A receptor 2	EPHA2_MOUSE	23	39.0146	1.39015	B1	A6	NaN	NaN	NaN
Mock / B1	P25799	P25799	-0.422377	0.422377	1.21856e-08	5.39507e-08	16	P25799	Nfkb1	Nuclear factor NF-kappa-B p105 subunit	NFKB1_MOUSE	26	-25.3806	0.746194	Mock	B1	NaN	NaN	NaN
Mock / B1	O88843	O88843	-0.375364	0.375364	1.22834e-08	5.42462e-08	16	O88843	Cradd	Death domain-containing protein CRADD	CRADD_MOUSE	4	-22.9089	0.770911	Mock	B1	NaN	NaN	NaN
Mock / A6	O70172	O70172	-0.694546	0.694546	1.22913e-08	5.42533e-08	16	O70172	Pip4k2a	Phosphatidylinositol 5-phosphate 4-kinase type-2 alpha	PI42A_MOUSE	6	-38.2096	0.617904	Mock	A6	NaN	NaN	NaN
Mock / B1	P15626	P15626	-0.515584	0.515584	1.23432e-08	5.43448e-08	16	P15626	Gstm2	Glutathione S-transferase Mu 2	GSTM2_MOUSE	22	-30.049	0.69951	Mock	B1	NaN	NaN	NaN
Mock / B1	Q8BWR4	Q8BWR4	0.372653	0.372653	1.23519e-08	5.4356e-08	16	Q8BWR4	Usp40	Ubiquitin carboxyl-terminal hydrolase 40	UBP40_MOUSE	11	29.4732	1.29473	Mock	B1	NaN	NaN	NaN
Mock / A6	Q8R3V5	Q8R3V5	-0.755334	0.755334	1.2391e-08	5.45003e-08	16	Q8R3V5	Sh3glb2	Endophilin-B2	SHLB2_MOUSE	12	-40.7591	0.592409	Mock	A6	NaN	NaN	NaN
Mock / A6	Q60715	Q60715	-0.890557	0.890557	1.24172e-08	5.45456e-08	16	Q60715	P4ha1	Prolyl 4-hydroxylase subunit alpha-1	P4HA1_MOUSE	32	-46.0594	0.539406	Mock	A6	NaN	NaN	NaN
Mock / A6	Q9CY94	Q9CY94	0.730387	0.730387	1.24444e-08	5.45976e-08	16	Q9CY94	Gins3	DNA replication complex GINS protein PSF3	PSF3_MOUSE	7	65.9085	1.65908	Mock	A6	NaN	NaN	NaN
B1 / A6	P68404	P68404	0.563823	0.563823	1.24649e-08	5.46327e-08	16	P68404	Prkcb	Protein kinase C beta type	KPCB_MOUSE	2	47.8181	1.47818	B1	A6	NaN	NaN	NaN
Mock / A6	Q9R0M4	Q9R0M4	-3.22767	3.22767	1.24618e-08	5.46327e-08	16	Q9R0M4	Podxl	Podocalyxin	PODXL_MOUSE	3	-89.3248	0.106752	Mock	A6	NaN	NaN	NaN
Mock / B1	P49025	P49025	0.542641	0.542641	1.24863e-08	5.46875e-08	16	P49025	Cit	Citron Rho-interacting kinase	CTRO_MOUSE	60	45.6636	1.45664	Mock	B1	NaN	NaN	NaN
B1 / A6	P49813	P49813	2.14478	2.14478	1.249e-08	5.46875e-08	16	P49813	Tmod1	Tropomodulin-1	TMOD1_MOUSE	9	342.224	4.42224	B1	A6	NaN	NaN	NaN
Mock / A6	Q91VX2	Q91VX2	0.417304	0.417304	1.24995e-08	5.47018e-08	16	Q91VX2	Ubap2	Ubiquitin-associated protein 2	UBAP2_MOUSE	18	33.543	1.33543	Mock	A6	NaN	NaN	NaN
Mock / A6	P80316	P80316	-0.202035	0.202035	1.25779e-08	5.49413e-08	16	P80316	Cct5	T-complex protein 1 subunit epsilon	TCPE_MOUSE	42	-13.0676	0.869324	Mock	A6	NaN	NaN	NaN
Mock / B1	Q91Z49	Q91Z49	-0.5477	0.5477	1.2702e-08	5.54212e-08	16	Q91Z49	Fyttd1	UAP56-interacting factor	UIF_MOUSE	7	-31.589	0.68411	Mock	B1	NaN	NaN	NaN
B1 / A6	O35465	O35465	-0.501905	0.501905	1.27746e-08	5.56267e-08	16	O35465	Fkbp8	Peptidyl-prolyl cis-trans isomerase FKBP8	FKBP8_MOUSE	8	-29.3826	0.706174	B1	A6	NaN	NaN	NaN
Mock / B1	Q62009	Q62009	-0.341479	0.341479	1.27717e-08	5.56267e-08	16	Q62009	Postn	Periostin	POSTN_MOUSE	22	-21.0768	0.789232	Mock	B1	NaN	NaN	NaN
Mock / B1	Q68FL4	Q68FL4	-0.501692	0.501692	1.27685e-08	5.56267e-08	16	Q68FL4	Ahcyl2	Putative adenosylhomocysteinase 3	SAHH3_MOUSE	6	-29.3722	0.706278	Mock	B1	NaN	NaN	NaN
Mock / A6	Q9QXX4	Q9QXX4	-0.576638	0.576638	1.2757e-08	5.56267e-08	16	Q9QXX4	Slc25a13	Calcium-binding mitochondrial carrier protein Aralar2	CMC2_MOUSE	24	-32.9476	0.670524	Mock	A6	NaN	NaN	NaN
B1 / A6	O88736	O88736	-0.744406	0.744406	1.29046e-08	5.5997e-08	16	O88736	Hsd17b7	3-keto-steroid reductase/17-beta-hydroxysteroid dehydrogenase 7	DHB7_MOUSE	7	-40.3087	0.596913	B1	A6	NaN	NaN	NaN
B1 / A6	Q9QZ85	Q9QZ85	2.2888	2.2888	1.28995e-08	5.5997e-08	16	Q9QZ85	Iigp1	Interferon-inducible GTPase 1	IIGP1_MOUSE	6	388.65	4.8865	B1	A6	NaN	NaN	NaN
B1 / A6	Q5SW19	Q5SW19	0.535897	0.535897	1.29346e-08	5.60668e-08	16	Q5SW19	Cluh	Clustered mitochondria protein homolog	CLU_MOUSE	33	44.9844	1.44984	B1	A6	NaN	NaN	NaN
Mock / B1	Q9Z110	Q9Z110	-0.416122	0.416122	1.29409e-08	5.60668e-08	16	Q9Z110	Aldh18a1	Delta-1-pyrroline-5-carboxylate synthase	P5CS_MOUSE	42	-25.0564	0.749436	Mock	B1	NaN	NaN	NaN
Mock / B1	Q8CCJ3	Q8CCJ3	0.294219	0.294219	1.29684e-08	5.61342e-08	16	Q8CCJ3	Ufl1	E3 UFM1-protein ligase 1	UFL1_MOUSE	30	22.6221	1.22622	Mock	B1	NaN	NaN	NaN
Mock / A6	E9Q912	E9Q912	-0.490444	0.490444	1.30834e-08	5.65199e-08	16	E9Q912	Rap1gds1	Rap1 GTPase-GDP dissociation stimulator 1	GDS1_MOUSE	25	-28.8194	0.711806	Mock	A6	NaN	NaN	NaN
Mock / B1	Q91V64	Q91V64	0.627691	0.627691	1.31659e-08	5.68201e-08	16	Q91V64	Isoc1	Isochorismatase domain-containing protein 1	ISOC1_MOUSE	9	54.509	1.54509	Mock	B1	NaN	NaN	NaN
Mock / A6	Q7TQK4	Q7TQK4	0.609819	0.609819	1.32254e-08	5.70483e-08	16	Q7TQK4	Exosc3	Exosome complex component RRP40	EXOS3_MOUSE	10	52.6068	1.52607	Mock	A6	NaN	NaN	NaN
Mock / A6	P62257	P62257	-0.899418	0.899418	1.32616e-08	5.71761e-08	16	P62257	Ube2h	Ubiquitin-conjugating enzyme E2 H	UBE2H_MOUSE	7	-46.3897	0.536103	Mock	A6	NaN	NaN	NaN
B1 / A6	Q80VJ3	Q80VJ3	0.564369	0.564369	1.32949e-08	5.72917e-08	16	Q80VJ3	Dnph1	2'-deoxynucleoside 5'-phosphate N-hydrolase 1	DNPH1_MOUSE	10	47.8741	1.47874	B1	A6	NaN	NaN	NaN
Mock / A6	Q62470	Q62470	-0.733635	0.733635	1.33086e-08	5.73224e-08	16	Q62470	Itga3	Integrin alpha-3	ITA3_MOUSE	17	-39.8613	0.601387	Mock	A6	NaN	NaN	NaN
Mock / A6	Q8C156	Q8C156	0.527495	0.527495	1.34013e-08	5.76642e-08	16	Q8C156	Ncaph	Condensin complex subunit 2	CND2_MOUSE	18	44.1424	1.44142	Mock	A6	NaN	NaN	NaN
Mock / A6	Q8R5A3	Q8R5A3	-1.32823	1.32823	1.34111e-08	5.76642e-08	16	Q8R5A3	Apbb1ip	Amyloid beta A4 precursor protein-binding family B member 1-interacting protein	AB1IP_MOUSE	7	-60.1743	0.398257	Mock	A6	NaN	NaN	NaN
Mock / A6	Q2PZL6	Q2PZL6	-2.09996	2.09996	1.34525e-08	5.7771e-08	16	Q2PZL6	Fat4	Protocadherin Fat 4	FAT4_MOUSE	26	-76.6735	0.233265	Mock	A6	NaN	NaN	NaN
Mock / B1	Q811L6	Q811L6	-0.664218	0.664218	1.34466e-08	5.7771e-08	16	Q811L6	Mast4	Microtubule-associated serine/threonine-protein kinase 4	MAST4_MOUSE	7	-36.897	0.63103	Mock	B1	NaN	NaN	NaN
B1 / A6	Q9QYY0	Q9QYY0	-0.902165	0.902165	1.36597e-08	5.84591e-08	16	Q9QYY0	Gab1	GRB2-associated-binding protein 1	GAB1_MOUSE	10	-46.4917	0.535083	B1	A6	NaN	NaN	NaN
Mock / B1	Q8BH64	Q8BH64	-0.880762	0.880762	1.37536e-08	5.88163e-08	16	Q8BH64	Ehd2	EH domain-containing protein 2	EHD2_MOUSE	39	-45.692	0.54308	Mock	B1	NaN	NaN	NaN
Mock / A6	Q9CQ37	Q9CQ37	0.989431	0.989431	1.37566e-08	5.88163e-08	16	Q9CQ37	Ube2t	Ubiquitin-conjugating enzyme E2 T	UBE2T_MOUSE	1	98.5402	1.9854	Mock	A6	NaN	NaN	NaN
Mock / A6	O35242	O35242	0.475244	0.475244	1.38298e-08	5.90573e-08	16	O35242	Nsmaf	Protein FAN	FAN_MOUSE	5	39.0153	1.39015	Mock	A6	NaN	NaN	NaN
Mock / A6	O35640	O35640	0.906858	0.906858	1.38333e-08	5.90573e-08	16	O35640	Anxa8	Annexin A8	ANXA8_MOUSE	23	87.4957	1.87496	Mock	A6	NaN	NaN	NaN
B1 / A6	Q9CW79	Q9CW79	-0.432612	0.432612	1.3823e-08	5.90573e-08	16	Q9CW79	Golga1	Golgin subfamily A member 1	GOGA1_MOUSE	20	-25.9081	0.740919	B1	A6	NaN	NaN	NaN
Mock / A6	Q8BH60	Q8BH60	0.395554	0.395554	1.39144e-08	5.93163e-08	16	Q8BH60	Gopc	Golgi-associated PDZ and coiled-coil motif-containing protein	GOPC_MOUSE	21	31.5447	1.31545	Mock	A6	NaN	NaN	NaN
Mock / B1	Q8WTY4	Q8WTY4	0.481094	0.481094	1.39093e-08	5.93163e-08	16	Q8WTY4	Ciapin1	Anamorsin	CPIN1_MOUSE	13	39.5802	1.3958	Mock	B1	NaN	NaN	NaN
Mock / A6	Q8BMB3	Q8BMB3	0.458789	0.458789	1.39398e-08	5.93957e-08	16	Q8BMB3	Eif4e2	Eukaryotic translation initiation factor 4E type 2	IF4E2_MOUSE	6	37.4388	1.37439	Mock	A6	NaN	NaN	NaN
B1 / A6	A2APB8	A2APB8	0.712363	0.712363	1.39773e-08	5.95258e-08	16	A2APB8	Tpx2	Targeting protein for Xklp2	TPX2_MOUSE	32	63.8486	1.63849	B1	A6	NaN	NaN	NaN
B1 / A6	Q99KW3	Q99KW3	1.00137	1.00137	1.3984e-08	5.95258e-08	16	Q99KW3	Triobp	TRIO and F-actin-binding protein	TARA_MOUSE	42	100.19	2.0019	B1	A6	NaN	NaN	NaN
Mock / A6	Q9Z179	Q9Z179	0.795355	0.795355	1.40284e-08	5.96274e-08	16	Q9Z179	Shcbp1	SHC SH2 domain-binding protein 1	SHCBP_MOUSE	14	73.5505	1.7355	Mock	A6	NaN	NaN	NaN
B1 / A6	Q810S1	Q810S1	0.66976	0.66976	1.40518e-08	5.96978e-08	16	Q810S1	Mcub	Calcium uniporter regulatory subunit MCUb, mitochondrial	MCUB_MOUSE	8	59.0808	1.59081	B1	A6	NaN	NaN	NaN
Mock / A6	Q9WU63	Q9WU63	0.507277	0.507277	1.41215e-08	5.99358e-08	16	Q9WU63	Hebp2	Heme-binding protein 2	HEBP2_MOUSE	5	42.1365	1.42136	Mock	A6	NaN	NaN	NaN
Mock / B1	Q60716	Q60716	-0.4642	0.4642	1.41506e-08	6.003e-08	16	Q60716	P4ha2	Prolyl 4-hydroxylase subunit alpha-2	P4HA2_MOUSE	26	-27.5127	0.724873	Mock	B1	NaN	NaN	NaN
Mock / A6	B0V2N1	B0V2N1	0.472622	0.472622	1.42141e-08	6.02618e-08	16	B0V2N1	Ptprs	Receptor-type tyrosine-protein phosphatase S	PTPRS_MOUSE	22	38.7629	1.38763	Mock	A6	NaN	NaN	NaN
Mock / A6	O54988	O54988	0.639129	0.639129	1.42191e-08	6.02618e-08	16	O54988	Slk	STE20-like serine/threonine-protein kinase	SLK_MOUSE	42	55.7389	1.55739	Mock	A6	NaN	NaN	NaN
B1 / A6	O35640	O35640	0.881512	0.881512	1.42539e-08	6.0298e-08	16	O35640	Anxa8	Annexin A8	ANXA8_MOUSE	23	84.2305	1.8423	B1	A6	NaN	NaN	NaN
B1 / A6	O70589	O70589	-0.560038	0.560038	1.42553e-08	6.0298e-08	16	O70589	Cask	Peripheral plasma membrane protein CASK	CSKP_MOUSE	32	-32.1716	0.678284	B1	A6	NaN	NaN	NaN
B1 / A6	Q8BZA9	Q8BZA9	0.900828	0.900828	1.42676e-08	6.03208e-08	16	Q8BZA9	Tigar	Fructose-2,6-bisphosphatase TIGAR	TIGAR_MOUSE	2	86.7137	1.86714	B1	A6	NaN	NaN	NaN
Mock / B1	Q80T21	Q80T21	-1.42345	1.42345	1.43011e-08	6.04332e-08	16	Q80T21	Adamtsl4	ADAMTS-like protein 4	ATL4_MOUSE	3	-62.7179	0.372821	Mock	B1	NaN	NaN	NaN
Mock / B1	Q8C3Y4	Q8C3Y4	0.560501	0.560501	1.43823e-08	6.073e-08	16	Q8C3Y4	Kntc1	Kinetochore-associated protein 1	KNTC1_MOUSE	24	47.4781	1.47478	Mock	B1	NaN	NaN	NaN
B1 / A6	P98192	P98192	-0.907346	0.907346	1.44252e-08	6.0781e-08	16	P98192	Gnpat	Dihydroxyacetone phosphate acyltransferase	GNPAT_MOUSE	8	-46.6835	0.533165	B1	A6	NaN	NaN	NaN
B1 / A6	Q8K2I9	Q8K2I9	-0.429096	0.429096	1.44428e-08	6.07963e-08	16	Q8K2I9	Fbh1	F-box DNA helicase 1	FBH1_MOUSE	4	-25.7273	0.742727	B1	A6	NaN	NaN	NaN
B1 / A6	O88572	O88572	-0.922768	0.922768	1.4473e-08	6.0894e-08	16	O88572	Lrp6	Low-density lipoprotein receptor-related protein 6	LRP6_MOUSE	25	-47.2504	0.527496	B1	A6	NaN	NaN	NaN
Mock / A6	P97370	P97370	0.658742	0.658742	1.46045e-08	6.12637e-08	16	P97370	Atp1b3	Sodium/potassium-transporting ATPase subunit beta-3	AT1B3_MOUSE	12	57.8705	1.5787	Mock	A6	NaN	NaN	NaN
Mock / B1	Q8BWT5	Q8BWT5	-0.303992	0.303992	1.461e-08	6.12637e-08	16	Q8BWT5	Dip2a	Disco-interacting protein 2 homolog A	DIP2A_MOUSE	28	-18.9992	0.810008	Mock	B1	NaN	NaN	NaN
Mock / A6	A3KGW5	A3KGW5	0.697258	0.697258	1.46956e-08	6.15336e-08	16	A3KGW5	Cercam	Inactive glycosyltransferase 25 family member 3	GT253_MOUSE	12	62.142	1.62142	Mock	A6	NaN	NaN	NaN
B1 / A6	Q9D074	Q9D074	-0.488114	0.488114	1.47207e-08	6.16095e-08	16	Q9D074	Mgrn1	E3 ubiquitin-protein ligase MGRN1	MGRN1_MOUSE	9	-28.7043	0.712957	B1	A6	NaN	NaN	NaN
B1 / A6	P97927	P97927	-0.341959	0.341959	1.47682e-08	6.17784e-08	16	P97927	Lama4	Laminin subunit alpha-4	LAMA4_MOUSE	23	-21.1031	0.788969	B1	A6	NaN	NaN	NaN
Mock / A6	Q61301	Q61301	-0.739636	0.739636	1.47976e-08	6.18692e-08	16	Q61301	Ctnna2	Catenin alpha-2	CTNA2_MOUSE	1	-40.111	0.59889	Mock	A6	NaN	NaN	NaN
Mock / A6	Q8R5K4	Q8R5K4	0.416817	0.416817	1.48041e-08	6.18692e-08	16	Q8R5K4	Nol6	Nucleolar protein 6	NOL6_MOUSE	24	33.4979	1.33498	Mock	A6	NaN	NaN	NaN
Mock / A6	P03958	P03958	-3.00377	3.00377	1.48222e-08	6.19009e-08	16	P03958	Ada	Adenosine deaminase	ADA_MOUSE	17	-87.5326	0.124674	Mock	A6	NaN	NaN	NaN
Mock / B1	O08709	O08709	0.305994	0.305994	1.48555e-08	6.19653e-08	16	O08709	Prdx6	Peroxiredoxin-6	PRDX6_MOUSE	18	23.627	1.23627	Mock	B1	NaN	NaN	NaN
B1 / A6	Q62388	Q62388	0.476105	0.476105	1.48554e-08	6.19653e-08	16	Q62388	Atm	Serine-protein kinase ATM	ATM_MOUSE	14	39.0984	1.39098	B1	A6	NaN	NaN	NaN
Mock / B1	O35144	O35144	0.680932	0.680932	1.49038e-08	6.20778e-08	16	O35144	Terf2	Telomeric repeat-binding factor 2	TERF2_MOUSE	10	60.3175	1.60318	Mock	B1	NaN	NaN	NaN
Mock / A6	Q80WT4	Q80WT4	-2.69491	2.69491	1.49023e-08	6.20778e-08	16	Q80WT4	Gpr176	G-protein coupled receptor 176	GP176_MOUSE	2	-84.5563	0.154437	Mock	A6	NaN	NaN	NaN
B1 / A6	Q8BH69	Q8BH69	-0.702085	0.702085	1.50142e-08	6.24484e-08	16	Q8BH69	Sephs1	Selenide, water dikinase 1	SPS1_MOUSE	13	-38.5317	0.614683	B1	A6	NaN	NaN	NaN
Mock / A6	Q5NC05	Q5NC05	0.371929	0.371929	1.50288e-08	6.24792e-08	16	Q5NC05	Ttf2	Transcription termination factor 2	TTF2_MOUSE	16	29.4082	1.29408	Mock	A6	NaN	NaN	NaN
Mock / A6	Q6EDY6	Q6EDY6	-0.961744	0.961744	1.50464e-08	6.25224e-08	16	Q6EDY6	Carmil1	F-actin-uncapping protein LRRC16A	CARL1_MOUSE	22	-48.6564	0.513436	Mock	A6	NaN	NaN	NaN
Mock / A6	Q99LW0	Q99LW0	1.45481	1.45481	1.51045e-08	6.26828e-08	16	Q99LW0	Ankrd10	Ankyrin repeat domain-containing protein 10	ANR10_MOUSE	2	174.121	2.74121	Mock	A6	NaN	NaN	NaN
Mock / B1	Q8BWF0	Q8BWF0	-0.456547	0.456547	1.51245e-08	6.27276e-08	16	Q8BWF0	Aldh5a1	Succinate-semialdehyde dehydrogenase, mitochondrial	SSDH_MOUSE	9	-27.1272	0.728728	Mock	B1	NaN	NaN	NaN
Mock / A6	Q3UD01	Q3UD01	-0.698216	0.698216	1.51505e-08	6.27928e-08	16	Q3UD01	Atxn7l3b	Ataxin-7-like protein 3B	A7L3B_MOUSE	3	-38.3666	0.616334	Mock	A6	NaN	NaN	NaN
B1 / A6	Q61102	Q61102	0.41532	0.41532	1.51618e-08	6.27928e-08	16	Q61102	Abcb7	Iron-sulfur clusters transporter ABCB7, mitochondrial	ABCB7_MOUSE	12	33.3594	1.33359	B1	A6	NaN	NaN	NaN
Mock / A6	Q61686	Q61686	0.415274	0.415274	1.51601e-08	6.27928e-08	16	Q61686	Cbx5	Chromobox protein homolog 5	CBX5_MOUSE	12	33.3552	1.33355	Mock	A6	NaN	NaN	NaN
Mock / B1	Q8CG19	Q8CG19	-0.96995	0.96995	1.52001e-08	6.29213e-08	16	Q8CG19	Ltbp1	Latent-transforming growth factor beta-binding protein 1	LTBP1_MOUSE	17	-48.9476	0.510524	Mock	B1	NaN	NaN	NaN
Mock / B1	Q3V3Q7	Q3V3Q7	-0.524961	0.524961	1.53436e-08	6.34448e-08	16	Q3V3Q7	Pacs2	Phosphofurin acidic cluster sorting protein 2	PACS2_MOUSE	5	-30.5022	0.694978	Mock	B1	NaN	NaN	NaN
B1 / A6	P70388	P70388	0.282556	0.282556	1.5455e-08	6.38237e-08	16	P70388	Rad50	DNA repair protein RAD50	RAD50_MOUSE	49	21.6348	1.21635	B1	A6	NaN	NaN	NaN
B1 / A6	P59729	P59729	1.10348	1.10348	1.56304e-08	6.44581e-08	16	P59729	Rin3	Ras and Rab interactor 3	RIN3_MOUSE	6	114.872	2.14872	B1	A6	NaN	NaN	NaN
Mock / B1	Q80X72	Q80X72	-1.18041	1.18041	1.56615e-08	6.45556e-08	16	Q80X72	Lrrc15	Leucine-rich repeat-containing protein 15	LRC15_MOUSE	2	-55.8773	0.441227	Mock	B1	NaN	NaN	NaN
B1 / A6	Q3UQ84	Q3UQ84	0.425265	0.425265	1.57287e-08	6.47871e-08	16	Q3UQ84	Tars2	Threonine--tRNA ligase, mitochondrial	SYTM_MOUSE	13	34.2819	1.34282	B1	A6	NaN	NaN	NaN
Mock / B1	Q7TMF2	Q7TMF2	0.734753	0.734753	1.57633e-08	6.48524e-08	16	Q7TMF2	Eri1	3'-5' exoribonuclease 1	ERI1_MOUSE	7	66.4113	1.66411	Mock	B1	NaN	NaN	NaN
Mock / A6	Q9Z120	Q9Z120	0.39463	0.39463	1.58446e-08	6.50949e-08	16	Q9Z120	Mettl1	tRNA (guanine-N(7)-)-methyltransferase	TRMB_MOUSE	9	31.4606	1.31461	Mock	A6	NaN	NaN	NaN
Mock / A6	Q8K1R3	Q8K1R3	0.669212	0.669212	1.58654e-08	6.51498e-08	16	Q8K1R3	Pnpt1	Polyribonucleotide nucleotidyltransferase 1, mitochondrial	PNPT1_MOUSE	27	59.0204	1.5902	Mock	A6	NaN	NaN	NaN
B1 / A6	Q8BIK4	Q8BIK4	0.908272	0.908272	1.59089e-08	6.52975e-08	16	Q8BIK4	Dock9	Dedicator of cytokinesis protein 9	DOCK9_MOUSE	27	87.6796	1.8768	B1	A6	NaN	NaN	NaN
Mock / B1	Q8K274	Q8K274	0.330613	0.330613	1.6064e-08	6.58412e-08	16	Q8K274	Fn3krp	Ketosamine-3-kinase	KT3K_MOUSE	11	25.7547	1.25755	Mock	B1	NaN	NaN	NaN
Mock / A6	O89084	O89084	-0.873059	0.873059	1.60722e-08	6.5844e-08	16	O89084	Pde4a	cAMP-specific 3',5'-cyclic phosphodiesterase 4A	PDE4A_MOUSE	4	-45.4012	0.545988	Mock	A6	NaN	NaN	NaN
Mock / A6	Q9D0R4	Q9D0R4	0.448127	0.448127	1.60812e-08	6.58498e-08	16	Q9D0R4	Ddx56	Probable ATP-dependent RNA helicase DDX56	DDX56_MOUSE	15	36.4268	1.36427	Mock	A6	NaN	NaN	NaN
Mock / B1	P10518	P10518	0.428539	0.428539	1.60968e-08	6.58772e-08	16	P10518	Alad	Delta-aminolevulinic acid dehydratase	HEM2_MOUSE	14	34.587	1.34587	Mock	B1	NaN	NaN	NaN
B1 / A6	O08739	O08739	2.49569	2.49569	1.61873e-08	6.61599e-08	16	O08739	Ampd3	AMP deaminase 3	AMPD3_MOUSE	13	463.997	5.63997	B1	A6	NaN	NaN	NaN
Mock / A6	Q8K363	Q8K363	0.500093	0.500093	1.62156e-08	6.62447e-08	16	Q8K363	Ddx18	ATP-dependent RNA helicase DDX18	DDX18_MOUSE	23	41.4305	1.41431	Mock	A6	NaN	NaN	NaN
B1 / A6	O55098	O55098	1.19204	1.19204	1.63927e-08	6.68742e-08	16	O55098	Stk10	Serine/threonine-protein kinase 10	STK10_MOUSE	32	128.476	2.28476	B1	A6	NaN	NaN	NaN
Mock / A6	Q64512	Q64512	-1.53109	1.53109	1.64127e-08	6.69245e-08	16	Q64512	Ptpn13	Tyrosine-protein phosphatase non-receptor type 13	PTN13_MOUSE	7	-65.3984	0.346016	Mock	A6	NaN	NaN	NaN
B1 / A6	Q91V12	Q91V12	0.69066	0.69066	1.64305e-08	6.6966e-08	16	Q91V12	Acot7	Cytosolic acyl coenzyme A thioester hydrolase	BACH_MOUSE	16	61.4022	1.61402	B1	A6	NaN	NaN	NaN
Mock / A6	Q9WUK4	Q9WUK4	0.795856	0.795856	1.64744e-08	6.71133e-08	16	Q9WUK4	Rfc2	Replication factor C subunit 2	RFC2_MOUSE	12	73.6108	1.73611	Mock	A6	NaN	NaN	NaN
Mock / A6	Q922S8	Q922S8	0.462651	0.462651	1.64853e-08	6.71264e-08	16	Q922S8	Kif2c	Kinesin-like protein KIF2C	KIF2C_MOUSE	19	37.8072	1.37807	Mock	A6	NaN	NaN	NaN
Mock / A6	Q3UM45	Q3UM45	0.263737	0.263737	1.65318e-08	6.72217e-08	16	Q3UM45	Ppp1r7	Protein phosphatase 1 regulatory subunit 7	PP1R7_MOUSE	26	20.0585	1.20058	Mock	A6	NaN	NaN	NaN
Mock / B1	Q9WUP7	Q9WUP7	0.510927	0.510927	1.65309e-08	6.72217e-08	16	Q9WUP7	Uchl5	Ubiquitin carboxyl-terminal hydrolase isozyme L5	UCHL5_MOUSE	17	42.4966	1.42497	Mock	B1	NaN	NaN	NaN
Mock / B1	E9QAM5	E9QAM5	-2.20954	2.20954	1.65795e-08	6.73527e-08	16	E9QAM5	Helz2	Helicase with zinc finger domain 2	HELZ2_MOUSE	2	-78.3797	0.216203	Mock	B1	NaN	NaN	NaN
Mock / A6	P0CG15	P0CG15	1.19806	1.19806	1.65774e-08	6.73527e-08	16	P0CG15	Chtf8	Chromosome transmission fidelity protein 8 homolog	CTF8_MOUSE	4	129.431	2.29431	Mock	A6	NaN	NaN	NaN
B1 / A6	Q8BMS9	Q8BMS9	-0.445067	0.445067	1.66215e-08	6.74921e-08	16	Q8BMS9	Rassf2	Ras association domain-containing protein 2	RASF2_MOUSE	11	-26.545	0.73455	B1	A6	NaN	NaN	NaN
Mock / A6	Q9Z0R4	Q9Z0R4	-0.902945	0.902945	1.66813e-08	6.77034e-08	16	Q9Z0R4	Itsn1	Intersectin-1	ITSN1_MOUSE	31	-46.5206	0.534794	Mock	A6	NaN	NaN	NaN
Mock / B1	P62737	P62737	-1.75548	1.75548	1.67052e-08	6.77636e-08	16	P62737	Acta2	Actin, aortic smooth muscle	ACTA_MOUSE	1	-70.3825	0.296175	Mock	B1	NaN	NaN	NaN
B1 / A6	Q7TND5	Q7TND5	0.662078	0.662078	1.67117e-08	6.77636e-08	16	Q7TND5	Rpf1	Ribosome production factor 1	RPF1_MOUSE	7	58.236	1.58236	B1	A6	NaN	NaN	NaN
Mock / B1	Q9D1D1	Q9D1D1	2.646	2.646	1.68286e-08	6.80795e-08	16	Q9D1D1	Tspan11	Tetraspanin-11	TSN11_MOUSE	1	525.929	6.25929	Mock	B1	NaN	NaN	NaN
B1 / A6	P11798	P11798	2.18589	2.18589	1.68663e-08	6.82001e-08	16	P11798	Camk2a	Calcium/calmodulin-dependent protein kinase type II subunit alpha	KCC2A_MOUSE	3	355.008	4.55008	B1	A6	NaN	NaN	NaN
Mock / A6	O35206	O35206	1.44235	1.44235	1.6976e-08	6.84677e-08	16	O35206	Col15a1	Collagen alpha-1(XV) chain	COFA1_MOUSE	14	171.763	2.71763	Mock	A6	NaN	NaN	NaN
B1 / A6	Q91V64	Q91V64	-0.32256	0.32256	1.69769e-08	6.84677e-08	16	Q91V64	Isoc1	Isochorismatase domain-containing protein 1	ISOC1_MOUSE	9	-20.035	0.79965	B1	A6	NaN	NaN	NaN
Mock / B1	P61971	P61971	0.383138	0.383138	1.70394e-08	6.8614e-08	16	P61971	Nutf2	Nuclear transport factor 2	NTF2_MOUSE	5	30.4176	1.30418	Mock	B1	NaN	NaN	NaN
B1 / A6	A2AHC3	A2AHC3	-0.520417	0.520417	1.70608e-08	6.86683e-08	16	A2AHC3	Camsap1	Calmodulin-regulated spectrin-associated protein 1	CAMP1_MOUSE	15	-30.283	0.69717	B1	A6	NaN	NaN	NaN
B1 / A6	Q9DBF1	Q9DBF1	-0.872447	0.872447	1.70879e-08	6.87457e-08	16	Q9DBF1	Aldh7a1	Alpha-aminoadipic semialdehyde dehydrogenase	AL7A1_MOUSE	22	-45.378	0.54622	B1	A6	NaN	NaN	NaN
Mock / B1	Q3TW96	Q3TW96	0.494942	0.494942	1.71237e-08	6.8858e-08	16	Q3TW96	Uap1l1	UDP-N-acetylhexosamine pyrophosphorylase-like protein 1	UAP1L_MOUSE	28	40.9264	1.40926	Mock	B1	NaN	NaN	NaN
Mock / A6	P12388	P12388	-0.294092	0.294092	1.71659e-08	6.89436e-08	16	P12388	Serpinb2	Plasminogen activator inhibitor 2, macrophage	PAI2_MOUSE	12	-18.4415	0.815585	Mock	A6	NaN	NaN	NaN
Mock / A6	Q99LJ5	Q99LJ5	-0.740876	0.740876	1.7171e-08	6.89436e-08	16	Q99LJ5	Cmtm3	CKLF-like MARVEL transmembrane domain-containing protein 3	CKLF3_MOUSE	1	-40.1624	0.598376	Mock	A6	NaN	NaN	NaN
B1 / A6	Q9D9Z1	Q9D9Z1	0.602437	0.602437	1.71691e-08	6.89436e-08	16	Q9D9Z1	Knstrn	Small kinetochore-associated protein	SKAP_MOUSE	9	51.8279	1.51828	B1	A6	NaN	NaN	NaN
Mock / A6	B2RRE7	B2RRE7	0.45237	0.45237	1.73345e-08	6.93965e-08	16	B2RRE7	Otud4	OTU domain-containing protein 4	OTUD4_MOUSE	16	36.8286	1.36829	Mock	A6	NaN	NaN	NaN
B1 / A6	Q9D6Y9	Q9D6Y9	-1.04803	1.04803	1.73372e-08	6.93965e-08	16	Q9D6Y9	Gbe1	1,4-alpha-glucan-branching enzyme	GLGB_MOUSE	19	-51.6372	0.483628	B1	A6	NaN	NaN	NaN
Mock / B1	Q9D666	Q9D666	-0.585263	0.585263	1.73705e-08	6.9466e-08	16	Q9D666	Sun1	SUN domain-containing protein 1	SUN1_MOUSE	28	-33.3472	0.666528	Mock	B1	NaN	NaN	NaN
Mock / B1	Q3U2C5	Q3U2C5	1.20391	1.20391	1.75123e-08	6.99479e-08	16	Q3U2C5	Rnf149	E3 ubiquitin-protein ligase RNF149	RN149_MOUSE	1	130.363	2.30363	Mock	B1	NaN	NaN	NaN
Mock / A6	Q99LJ6	Q99LJ6	-1.07654	1.07654	1.76955e-08	7.05073e-08	16	Q99LJ6	Gpx7	Glutathione peroxidase 7	GPX7_MOUSE	9	-52.5834	0.474166	Mock	A6	NaN	NaN	NaN
B1 / A6	O08807	O08807	-0.487467	0.487467	1.77145e-08	7.05508e-08	16	O08807	Prdx4	Peroxiredoxin-4	PRDX4_MOUSE	11	-28.6724	0.713276	B1	A6	NaN	NaN	NaN
B1 / A6	F7BWT7	F7BWT7	4.01019	4.01019	1.77418e-08	7.06273e-08	16	F7BWT7	Tspan15	Tetraspanin-15	TSN15_MOUSE	3	1511.34	16.1134	B1	A6	NaN	NaN	NaN
B1 / A6	B2RY04	B2RY04	0.467046	0.467046	1.79547e-08	7.13444e-08	16	B2RY04	Dock5	Dedicator of cytokinesis protein 5	DOCK5_MOUSE	21	38.2276	1.38228	B1	A6	NaN	NaN	NaN
B1 / A6	Q69ZH9	Q69ZH9	0.316295	0.316295	1.80738e-08	7.17195e-08	16	Q69ZH9	Arhgap23	Rho GTPase-activating protein 23	RHG23_MOUSE	9	24.5129	1.24513	B1	A6	NaN	NaN	NaN
B1 / A6	Q9JM73	Q9JM73	-0.931135	0.931135	1.80675e-08	7.17195e-08	16	Q9JM73	Srf	Serum response factor	SRF_MOUSE	1	-47.5555	0.524445	B1	A6	NaN	NaN	NaN
B1 / A6	P50431	P50431	1.9236	1.9236	1.81358e-08	7.18929e-08	16	P50431	Shmt1	Serine hydroxymethyltransferase, cytosolic	GLYC_MOUSE	15	279.368	3.79368	B1	A6	NaN	NaN	NaN
B1 / A6	Q9D083	Q9D083	0.612428	0.612428	1.81553e-08	7.1912e-08	16	Q9D083	Spc24	Kinetochore protein Spc24	SPC24_MOUSE	8	52.883	1.52883	B1	A6	NaN	NaN	NaN
B1 / A6	P12023	P12023	-0.703502	0.703502	1.8177e-08	7.19653e-08	16	P12023	App	Amyloid-beta A4 protein	A4_MOUSE	19	-38.592	0.61408	B1	A6	NaN	NaN	NaN
B1 / A6	P46460	P46460	0.652207	0.652207	1.82687e-08	7.22957e-08	16	P46460	Nsf	Vesicle-fusing ATPase	NSF_MOUSE	43	57.157	1.57157	B1	A6	NaN	NaN	NaN
Mock / B1	P07901	P07901	0.229278	0.229278	1.8278e-08	7.22997e-08	16	P07901	Hsp90aa1	Heat shock protein HSP 90-alpha	HS90A_MOUSE	39	17.2248	1.17225	Mock	B1	NaN	NaN	NaN
Mock / A6	Q9D7N9	Q9D7N9	0.627423	0.627423	1.82925e-08	7.2324e-08	16	Q9D7N9	Apmap	Adipocyte plasma membrane-associated protein	APMAP_MOUSE	15	54.4803	1.5448	Mock	A6	NaN	NaN	NaN
Mock / A6	P29594	P29594	0.514037	0.514037	1.83446e-08	7.24646e-08	16	P29594	Casp2	Caspase-2	CASP2_MOUSE	11	42.8041	1.42804	Mock	A6	NaN	NaN	NaN
Mock / A6	Q8VDN2	Q8VDN2	0.363506	0.363506	1.83396e-08	7.24646e-08	16	Q8VDN2	Atp1a1	Sodium/potassium-transporting ATPase subunit alpha-1	AT1A1_MOUSE	46	28.6549	1.28655	Mock	A6	NaN	NaN	NaN
B1 / A6	P35831	P35831	-0.608468	0.608468	1.83912e-08	7.25184e-08	16	P35831	Ptpn12	Tyrosine-protein phosphatase non-receptor type 12	PTN12_MOUSE	23	-34.4107	0.655893	B1	A6	NaN	NaN	NaN
Mock / A6	Q6ZPK0	Q6ZPK0	-0.769547	0.769547	1.83992e-08	7.25184e-08	16	Q6ZPK0	Phf21a	PHD finger protein 21A	PF21A_MOUSE	2	-41.3398	0.586602	Mock	A6	NaN	NaN	NaN
Mock / A6	Q75NR7	Q75NR7	1.97817	1.97817	1.84072e-08	7.25184e-08	16	Q75NR7	Recql4	ATP-dependent DNA helicase Q4	RECQ4_MOUSE	1	293.993	3.93993	Mock	A6	NaN	NaN	NaN
B1 / A6	P70290	P70290	0.481045	0.481045	1.84672e-08	7.26525e-08	16	P70290	Mpp1	55 kDa erythrocyte membrane protein	EM55_MOUSE	23	39.5755	1.39575	B1	A6	NaN	NaN	NaN
Mock / A6	Q03145	Q03145	0.301048	0.301048	1.85227e-08	7.28382e-08	16	Q03145	Epha2	Ephrin type-A receptor 2	EPHA2_MOUSE	23	23.2039	1.23204	Mock	A6	NaN	NaN	NaN
B1 / A6	Q8BUI3	Q8BUI3	0.512596	0.512596	1.8538e-08	7.28654e-08	16	Q8BUI3	LRWD1	Leucine-rich repeat and WD repeat-containing protein 1	LRWD1_MOUSE	8	42.6615	1.42662	B1	A6	NaN	NaN	NaN
B1 / A6	Q8VDG3	Q8VDG3	-0.426023	0.426023	1.85855e-08	7.30193e-08	16	Q8VDG3	Parn	Poly(A)-specific ribonuclease PARN	PARN_MOUSE	15	-25.5689	0.744311	B1	A6	NaN	NaN	NaN
Mock / A6	Q5U458	Q5U458	0.324803	0.324803	1.87418e-08	7.35671e-08	16	Q5U458	Dnajc11	DnaJ homolog subfamily C member 11	DJC11_MOUSE	14	25.2493	1.25249	Mock	A6	NaN	NaN	NaN
B1 / A6	Q8C6P8	Q8C6P8	-2.00318	2.00318	1.87639e-08	7.36207e-08	16	Q8C6P8	Zfp57	Zinc finger protein 57	ZFP57_MOUSE	1	-75.055	0.24945	B1	A6	NaN	NaN	NaN
B1 / A6	Q8K368	Q8K368	0.703146	0.703146	1.8805e-08	7.37489e-08	16	Q8K368	Fanci	Fanconi anemia group I protein homolog	FANCI_MOUSE	11	62.8051	1.62805	B1	A6	NaN	NaN	NaN
Mock / B1	Q8VDP3	Q8VDP3	-0.352503	0.352503	1.88408e-08	7.37895e-08	16	Q8VDP3	Mical1	[F-actin]-monooxygenase MICAL1	MICA1_MOUSE	24	-21.6776	0.783224	Mock	B1	NaN	NaN	NaN
B1 / A6	Q5NC05	Q5NC05	0.409772	0.409772	1.88773e-08	7.38664e-08	16	Q5NC05	Ttf2	Transcription termination factor 2	TTF2_MOUSE	16	32.8475	1.32848	B1	A6	NaN	NaN	NaN
Mock / B1	Q9ES74	Q9ES74	0.450158	0.450158	1.88731e-08	7.38664e-08	16	Q9ES74	Nek7	Serine/threonine-protein kinase Nek7	NEK7_MOUSE	17	36.619	1.36619	Mock	B1	NaN	NaN	NaN
Mock / B1	P54726	P54726	0.40577	0.40577	1.89163e-08	7.39195e-08	16	P54726	Rad23a	UV excision repair protein RAD23 homolog A	RD23A_MOUSE	8	32.4796	1.3248	Mock	B1	NaN	NaN	NaN
Mock / A6	Q9D711	Q9D711	0.59613	0.59613	1.89104e-08	7.39195e-08	16	Q9D711	Pir	Pirin	PIR_MOUSE	14	51.1657	1.51166	Mock	A6	NaN	NaN	NaN
Mock / A6	Q8BXZ1	Q8BXZ1	-0.418621	0.418621	1.89511e-08	7.40221e-08	16	Q8BXZ1	Tmx3	Protein disulfide-isomerase TMX3	TMX3_MOUSE	13	-25.186	0.74814	Mock	A6	NaN	NaN	NaN
B1 / A6	Q8VD75	Q8VD75	-0.565972	0.565972	1.90916e-08	7.4471e-08	16	Q8VD75	Hip1	Huntingtin-interacting protein 1	HIP1_MOUSE	36	-32.45	0.6755	B1	A6	NaN	NaN	NaN
Mock / A6	Q9ET78	Q9ET78	-0.632836	0.632836	1.91083e-08	7.45027e-08	16	Q9ET78	Jph2	Junctophilin-2	JPH2_MOUSE	12	-35.5093	0.644907	Mock	A6	NaN	NaN	NaN
B1 / A6	Q8BHL4	Q8BHL4	1.03329	1.03329	1.91918e-08	7.4795e-08	16	Q8BHL4	Gprc5a	Retinoic acid-induced protein 3	RAI3_MOUSE	4	104.669	2.04669	B1	A6	NaN	NaN	NaN
B1 / A6	Q9DBL9	Q9DBL9	0.897249	0.897249	1.93336e-08	7.51833e-08	16	Q9DBL9	Abhd5	1-acylglycerol-3-phosphate O-acyltransferase ABHD5	ABHD5_MOUSE	3	86.2511	1.86251	B1	A6	NaN	NaN	NaN
B1 / A6	Q70FJ1	Q70FJ1	-0.455674	0.455674	1.94055e-08	7.52576e-08	16	Q70FJ1	Akap9	A-kinase anchor protein 9	AKAP9_MOUSE	56	-27.0831	0.729169	B1	A6	NaN	NaN	NaN
Mock / A6	Q8BTZ7	Q8BTZ7	-0.422338	0.422338	1.93813e-08	7.52576e-08	16	Q8BTZ7	Gmppb	Mannose-1-phosphate guanyltransferase beta	GMPPB_MOUSE	11	-25.3786	0.746214	Mock	A6	NaN	NaN	NaN
Mock / A6	Q9D6K7	Q9D6K7	0.45372	0.45372	1.94431e-08	7.53365e-08	16	Q9D6K7	Ttc33	Tetratricopeptide repeat protein 33	TTC33_MOUSE	5	36.9567	1.36957	Mock	A6	NaN	NaN	NaN
Mock / A6	O09110	O09110	0.564526	0.564526	1.94956e-08	7.55063e-08	16	O09110	Map2k3	Dual specificity mitogen-activated protein kinase kinase 3	MP2K3_MOUSE	15	47.8902	1.4789	Mock	A6	NaN	NaN	NaN
Mock / A6	P40142	P40142	-0.243489	0.243489	1.95087e-08	7.55198e-08	16	P40142	Tkt	Transketolase	TKT_MOUSE	40	-15.53	0.8447	Mock	A6	NaN	NaN	NaN
Mock / A6	Q62028	Q62028	0.795134	0.795134	1.95219e-08	7.55198e-08	16	Q62028	Pla2r1	Secretory phospholipase A2 receptor	PLA2R_MOUSE	12	73.5239	1.73524	Mock	A6	NaN	NaN	NaN
Mock / B1	Q8BMS9	Q8BMS9	-0.489758	0.489758	1.96046e-08	7.57269e-08	16	Q8BMS9	Rassf2	Ras association domain-containing protein 2	RASF2_MOUSE	11	-28.7855	0.712145	Mock	B1	NaN	NaN	NaN
B1 / A6	Q9R0P3	Q9R0P3	0.497447	0.497447	1.97025e-08	7.60042e-08	16	Q9R0P3	Esd	S-formylglutathione hydrolase	ESTD_MOUSE	15	41.1713	1.41171	B1	A6	NaN	NaN	NaN
Mock / A6	Q9DC29	Q9DC29	1.2158	1.2158	1.97947e-08	7.63261e-08	16	Q9DC29	Abcb6	ATP-binding cassette sub-family B member 6	ABCB6_MOUSE	5	132.269	2.32269	Mock	A6	NaN	NaN	NaN
B1 / A6	P52633	P52633	0.530418	0.530418	1.98754e-08	7.66035e-08	16	P52633	Stat6	Signal transducer and transcription activator 6	STAT6_MOUSE	18	44.4347	1.44435	B1	A6	NaN	NaN	NaN
B1 / A6	Q8BH60	Q8BH60	0.405813	0.405813	2.00054e-08	7.70363e-08	16	Q8BH60	Gopc	Golgi-associated PDZ and coiled-coil motif-containing protein	GOPC_MOUSE	21	32.4835	1.32484	B1	A6	NaN	NaN	NaN
B1 / A6	Q99K43	Q99K43	1.02102	1.02102	2.00388e-08	7.70626e-08	16	Q99K43	Prc1	Protein regulator of cytokinesis 1	PRC1_MOUSE	21	102.936	2.02936	B1	A6	NaN	NaN	NaN
B1 / A6	Q9WU62	Q9WU62	0.847526	0.847526	2.00321e-08	7.70626e-08	16	Q9WU62	Incenp	Inner centromere protein	INCE_MOUSE	15	79.9413	1.79941	B1	A6	NaN	NaN	NaN
Mock / A6	Q03350	Q03350	-0.568505	0.568505	2.00794e-08	7.71849e-08	16	Q03350	Thbs2	Thrombospondin-2	TSP2_MOUSE	20	-32.5685	0.674315	Mock	A6	NaN	NaN	NaN
Mock / A6	P70202	P70202	-0.869169	0.869169	2.01406e-08	7.73861e-08	16	P70202	Lxn	Latexin	LXN_MOUSE	5	-45.2538	0.547462	Mock	A6	NaN	NaN	NaN
Mock / A6	Q920Q6	Q920Q6	0.447086	0.447086	2.02201e-08	7.75891e-08	16	Q920Q6	Msi2	RNA-binding protein Musashi homolog 2	MSI2H_MOUSE	8	36.3283	1.36328	Mock	A6	NaN	NaN	NaN
Mock / B1	Q9QXX4	Q9QXX4	0.433561	0.433561	2.04737e-08	7.84583e-08	16	Q9QXX4	Slc25a13	Calcium-binding mitochondrial carrier protein Aralar2	CMC2_MOUSE	24	35.0563	1.35056	Mock	B1	NaN	NaN	NaN
B1 / A6	Q6P1F6	Q6P1F6	0.358058	0.358058	2.05334e-08	7.86529e-08	16	Q6P1F6	Ppp2r2a	Serine/threonine-protein phosphatase 2A 55 kDa regulatory subunit B alpha isoform	2ABA_MOUSE	10	28.1699	1.2817	B1	A6	NaN	NaN	NaN
Mock / A6	Q9D0A3	Q9D0A3	0.344149	0.344149	2.06397e-08	7.89212e-08	16	Q9D0A3	Arpin	Arpin	ARPIN_MOUSE	10	26.9402	1.2694	Mock	A6	NaN	NaN	NaN
B1 / A6	P39689	P39689	2.27572	2.27572	2.07861e-08	7.93073e-08	16	P39689	Cdkn1a	Cyclin-dependent kinase inhibitor 1	CDN1A_MOUSE	4	384.239	4.84239	B1	A6	NaN	NaN	NaN
B1 / A6	Q8BKS9	Q8BKS9	0.627292	0.627292	2.08166e-08	7.93888e-08	16	Q8BKS9	Pum3	Pumilio homolog 3	PUM3_MOUSE	24	54.4663	1.54466	B1	A6	NaN	NaN	NaN
Mock / B1	Q9WTP7	Q9WTP7	-0.43399	0.43399	2.0976e-08	7.97875e-08	16	Q9WTP7	Ak3	GTP:AMP phosphotransferase AK3, mitochondrial	KAD3_MOUSE	17	-25.9788	0.740212	Mock	B1	NaN	NaN	NaN
Mock / A6	Q9Z0G4	Q9Z0G4	-1.438	1.438	2.09989e-08	7.98398e-08	16	Q9Z0G4	Ccn5	CCN family member 5	CCN5_MOUSE	1	-63.0922	0.369078	Mock	A6	NaN	NaN	NaN
Mock / A6	Q8CDA1	Q8CDA1	-0.703674	0.703674	2.10503e-08	7.99655e-08	16	Q8CDA1	Inpp5f	Phosphatidylinositide phosphatase SAC2	SAC2_MOUSE	7	-38.5993	0.614007	Mock	A6	NaN	NaN	NaN
B1 / A6	Q61879	Q61879	-2.4496	2.4496	2.10943e-08	7.99932e-08	16	Q61879	Myh10	Myosin-10	MYH10_MOUSE	173	-81.6938	0.183062	B1	A6	NaN	NaN	NaN
B1 / A6	Q5M8N0	Q5M8N0	0.901694	0.901694	2.11476e-08	8.01258e-08	16	Q5M8N0	Cnrip1	CB1 cannabinoid receptor-interacting protein 1	CNRP1_MOUSE	6	86.8258	1.86826	B1	A6	NaN	NaN	NaN
Mock / A6	O89079	O89079	-0.223547	0.223547	2.12255e-08	8.02812e-08	16	O89079	Cope	Coatomer subunit epsilon	COPE_MOUSE	17	-14.3543	0.856457	Mock	A6	NaN	NaN	NaN
B1 / A6	Q9CYD3	Q9CYD3	-0.707254	0.707254	2.14504e-08	8.10359e-08	16	Q9CYD3	Crtap	Cartilage-associated protein	CRTAP_MOUSE	17	-38.7515	0.612485	B1	A6	NaN	NaN	NaN
B1 / A6	P49025	P49025	0.63978	0.63978	2.16468e-08	8.16623e-08	16	P49025	Cit	Citron Rho-interacting kinase	CTRO_MOUSE	60	55.8092	1.55809	B1	A6	NaN	NaN	NaN
Mock / A6	Q80YD1	Q80YD1	0.442206	0.442206	2.17356e-08	8.1805e-08	16	Q80YD1	Supv3l1	ATP-dependent RNA helicase SUPV3L1, mitochondrial	SUV3_MOUSE	14	35.868	1.35868	Mock	A6	NaN	NaN	NaN
Mock / A6	Q8C0T1;Q9Z2G1	Q8C0T1;Q9Z2G1	-0.385932	0.385932	2.17205e-08	8.1805e-08	16	Q8C0T1;Q9Z2G1	Fem1ab;Fem1aa	Protein fem-1 homolog A-B;Protein fem-1 homolog A-A	FM1AB_MOUSE;FM1AA_MOUSE	3	-23.4715	0.765285	Mock	A6	NaN	NaN	NaN
B1 / A6	Q9ESV0	Q9ESV0	0.413847	0.413847	2.17409e-08	8.1805e-08	16	Q9ESV0	Ddx24	ATP-dependent RNA helicase DDX24	DDX24_MOUSE	19	33.2234	1.33223	B1	A6	NaN	NaN	NaN
Mock / A6	P61290	P61290	0.730526	0.730526	2.19608e-08	8.25258e-08	16	P61290	Psme3	Proteasome activator complex subunit 3	PSME3_MOUSE	15	65.9244	1.65924	Mock	A6	NaN	NaN	NaN
Mock / B1	O55106	O55106	-0.118619	0.118619	2.1979e-08	8.25583e-08	16	O55106	Strn	Striatin	STRN_MOUSE	23	-7.89309	0.921069	Mock	B1	NaN	NaN	NaN
B1 / A6	Q8BMA3	Q8BMA3	-1.52377	1.52377	2.20417e-08	8.27582e-08	16	Q8BMA3	Cnksr3	Connector enhancer of kinase suppressor of ras 3	CNKR3_MOUSE	6	-65.2223	0.347777	B1	A6	NaN	NaN	NaN
Mock / B1	Q640P4	Q640P4	-0.508887	0.508887	2.2094e-08	8.29192e-08	16	Q640P4	Glt8d2	Glycosyltransferase 8 domain-containing protein 2	GL8D2_MOUSE	4	-29.7236	0.702764	Mock	B1	NaN	NaN	NaN
B1 / A6	O35130	O35130	0.483649	0.483649	2.21262e-08	8.3004e-08	16	O35130	Emg1	Ribosomal RNA small subunit methyltransferase NEP1	NEP1_MOUSE	10	39.8276	1.39828	B1	A6	NaN	NaN	NaN
B1 / A6	Q8R2Y2	Q8R2Y2	-2.30642	2.30642	2.21574e-08	8.30497e-08	16	Q8R2Y2	Mcam	Cell surface glycoprotein MUC18	MUC18_MOUSE	8	-79.7839	0.202161	B1	A6	NaN	NaN	NaN
B1 / A6	Q5SS80	Q5SS80	0.442838	0.442838	2.2178e-08	8.30915e-08	16	Q5SS80	Dhrs13	Dehydrogenase/reductase SDR family member 13	DHR13_MOUSE	8	35.9276	1.35928	B1	A6	NaN	NaN	NaN
Mock / A6	P28665	P28665	1.1318	1.1318	2.22244e-08	8.31937e-08	16	P28665	Mug1	Murinoglobulin-1	MUG1_MOUSE	2	119.132	2.19132	Mock	A6	NaN	NaN	NaN
B1 / A6	P48754	P48754	0.554098	0.554098	2.22754e-08	8.33129e-08	16	P48754	Brca1	Breast cancer type 1 susceptibility protein homolog	BRCA1_MOUSE	9	46.825	1.46825	B1	A6	NaN	NaN	NaN
Mock / A6	O88809	O88809	-1.22268	1.22268	2.23818e-08	8.35986e-08	16	O88809	Dcx	Neuronal migration protein doublecortin	DCX_MOUSE	6	-57.1515	0.428485	Mock	A6	NaN	NaN	NaN
Mock / A6	P58501	P58501	-0.377541	0.377541	2.23901e-08	8.35986e-08	16	P58501	Paxbp1	PAX3- and PAX7-binding protein 1	PAXB1_MOUSE	13	-23.0251	0.769749	Mock	A6	NaN	NaN	NaN
B1 / A6	Q99NH2	Q99NH2	-0.314344	0.314344	2.24027e-08	8.36098e-08	16	Q99NH2	Pard3	Partitioning defective 3 homolog	PARD3_MOUSE	24	-19.5784	0.804216	B1	A6	NaN	NaN	NaN
B1 / A6	O70172	O70172	-0.514172	0.514172	2.2464e-08	8.37669e-08	16	O70172	Pip4k2a	Phosphatidylinositol 5-phosphate 4-kinase type-2 alpha	PI42A_MOUSE	6	-29.9805	0.700195	B1	A6	NaN	NaN	NaN
B1 / A6	Q3UMW8	Q3UMW8	1.3073	1.3073	2.26829e-08	8.4547e-08	16	Q3UMW8	Cln5	Ceroid-lipofuscinosis neuronal protein 5 homolog	CLN5_MOUSE	5	147.479	2.47479	B1	A6	NaN	NaN	NaN
B1 / A6	Q8BYI8	Q8BYI8	0.858587	0.858587	2.29428e-08	8.53337e-08	16	Q8BYI8	Fam234b	Protein FAM234B	F234B_MOUSE	5	81.3262	1.81326	B1	A6	NaN	NaN	NaN
Mock / A6	P97479	P97479	-2.50055	2.50055	2.29642e-08	8.53547e-08	16	P97479	Myo7a	Unconventional myosin-VIIa	MYO7A_MOUSE	24	-82.329	0.17671	Mock	A6	NaN	NaN	NaN
B1 / A6	Q3UPL0	Q3UPL0	-0.478289	0.478289	2.29703e-08	8.53547e-08	16	Q3UPL0	Sec31a	Protein transport protein Sec31A	SC31A_MOUSE	52	-28.2171	0.717829	B1	A6	NaN	NaN	NaN
Mock / A6	Q9D7I5	Q9D7I5	1.72485	1.72485	2.30119e-08	8.53998e-08	16	Q9D7I5	Lhpp	Phospholysine phosphohistidine inorganic pyrophosphate phosphatase	LHPP_MOUSE	5	230.547	3.30547	Mock	A6	NaN	NaN	NaN
B1 / A6	P70700	P70700	0.654559	0.654559	2.31878e-08	8.5988e-08	16	P70700	Polr1b	DNA-directed RNA polymerase I subunit RPA2	RPA2_MOUSE	10	57.4134	1.57413	B1	A6	NaN	NaN	NaN
Mock / A6	Q8K449	Q8K449	-0.546029	0.546029	2.33404e-08	8.64069e-08	16	Q8K449	Abca9	ATP-binding cassette sub-family A member 9	ABCA9_MOUSE	4	-31.5097	0.684903	Mock	A6	NaN	NaN	NaN
Mock / A6	Q6P1F6	Q6P1F6	0.210995	0.210995	2.34491e-08	8.67359e-08	16	Q6P1F6	Ppp2r2a	Serine/threonine-protein phosphatase 2A 55 kDa regulatory subunit B alpha isoform	2ABA_MOUSE	10	15.7486	1.15749	Mock	A6	NaN	NaN	NaN
Mock / A6	Q04857	Q04857	-0.995688	0.995688	2.36434e-08	8.73006e-08	16	Q04857	Col6a1	Collagen alpha-1(VI) chain	CO6A1_MOUSE	42	-49.8503	0.501497	Mock	A6	NaN	NaN	NaN
B1 / A6	Q9DC07	Q9DC07	1.63605	1.63605	2.36518e-08	8.73006e-08	16	Q9DC07	Nebl	LIM zinc-binding domain-containing Nebulette	LNEBL_MOUSE	15	210.813	3.10813	B1	A6	NaN	NaN	NaN
Mock / B1	P97807	P97807	0.371312	0.371312	2.36844e-08	8.73468e-08	16	P97807	Fh	Fumarate hydratase, mitochondrial	FUMH_MOUSE	22	29.3529	1.29353	Mock	B1	NaN	NaN	NaN
Mock / A6	Q9CZS1	Q9CZS1	-1.0115	1.0115	2.38318e-08	8.77052e-08	16	Q9CZS1	Aldh1b1	Aldehyde dehydrogenase X, mitochondrial	AL1B1_MOUSE	1	-50.3971	0.496029	Mock	A6	NaN	NaN	NaN
Mock / A6	Q9CR47	Q9CR47	0.391092	0.391092	2.39089e-08	8.79145e-08	16	Q9CR47	Nsa2	Ribosome biogenesis protein NSA2 homolog	NSA2_MOUSE	8	31.1386	1.31139	Mock	A6	NaN	NaN	NaN
Mock / A6	Q91W92	Q91W92	-0.919086	0.919086	2.39374e-08	8.79822e-08	16	Q91W92	Cdc42ep1	Cdc42 effector protein 1	BORG5_MOUSE	10	-47.1156	0.528844	Mock	A6	NaN	NaN	NaN
Mock / B1	Q9CZC8	Q9CZC8	-0.308929	0.308929	2.42905e-08	8.91298e-08	16	Q9CZC8	Scrn1	Secernin-1	SCRN1_MOUSE	21	-19.2759	0.807241	Mock	B1	NaN	NaN	NaN
Mock / A6	P25976	P25976	0.366023	0.366023	2.43152e-08	8.91829e-08	16	P25976	Ubtf	Nucleolar transcription factor 1	UBF1_MOUSE	30	28.8795	1.2888	Mock	A6	NaN	NaN	NaN
B1 / A6	Q8CG73	Q8CG73	-1.04575	1.04575	2.43386e-08	8.92311e-08	16	Q8CG73	Rpgrip1l	Protein fantom	FTM_MOUSE	2	-51.5607	0.484393	B1	A6	NaN	NaN	NaN
Mock / A6	O88561	O88561	-1.45931	1.45931	2.43558e-08	8.9257e-08	16	O88561	Slc27a3	Solute carrier family 27 member 3	S27A3_MOUSE	11	-63.6332	0.363668	Mock	A6	NaN	NaN	NaN
Mock / A6	O89109	O89109	1.45086	1.45086	2.43663e-08	8.92579e-08	16	O89109	Kcnn4	Intermediate conductance calcium-activated potassium channel protein 4	KCNN4_MOUSE	3	173.372	2.73372	Mock	A6	NaN	NaN	NaN
B1 / A6	Q99PL5	Q99PL5	-0.655258	0.655258	2.44041e-08	8.93588e-08	16	Q99PL5	Rrbp1	Ribosome-binding protein 1	RRBP1_MOUSE	73	-36.5038	0.634962	B1	A6	NaN	NaN	NaN
Mock / B1	Q99JF5	Q99JF5	0.53039	0.53039	2.44509e-08	8.94926e-08	16	Q99JF5	Mvd	Diphosphomevalonate decarboxylase	MVD1_MOUSE	12	44.4319	1.44432	Mock	B1	NaN	NaN	NaN
Mock / A6	Q9WTQ5	Q9WTQ5	-1.49098	1.49098	2.45295e-08	8.97427e-08	16	Q9WTQ5	Akap12	A-kinase anchor protein 12	AKA12_MOUSE	62	-64.4229	0.355771	Mock	A6	NaN	NaN	NaN
Mock / A6	P37040	P37040	-0.555808	0.555808	2.45795e-08	8.98877e-08	16	P37040	Por	NADPH--cytochrome P450 reductase	NCPR_MOUSE	25	-31.9724	0.680276	Mock	A6	NaN	NaN	NaN
Mock / A6	Q9CSH3	Q9CSH3	0.835716	0.835716	2.46249e-08	9.00161e-08	16	Q9CSH3	Dis3	Exosome complex exonuclease RRP44	RRP44_MOUSE	33	78.4743	1.78474	Mock	A6	NaN	NaN	NaN
Mock / B1	Q8C8U0	Q8C8U0	-0.408344	0.408344	2.47622e-08	9.04045e-08	16	Q8C8U0	Ppfibp1	Liprin-beta-1	LIPB1_MOUSE	69	-24.6512	0.753488	Mock	B1	NaN	NaN	NaN
Mock / A6	E9QAT4	E9QAT4	-0.773236	0.773236	2.48416e-08	9.06564e-08	16	E9QAT4	Sec16a	Protein transport protein Sec16A	SC16A_MOUSE	44	-41.4896	0.585104	Mock	A6	NaN	NaN	NaN
Mock / B1	Q80UJ7	Q80UJ7	0.255836	0.255836	2.49347e-08	9.0958e-08	16	Q80UJ7	Rab3gap1	Rab3 GTPase-activating protein catalytic subunit	RB3GP_MOUSE	35	19.4028	1.19403	Mock	B1	NaN	NaN	NaN
Mock / A6	Q9Z1B3	Q9Z1B3	-2.29037	2.29037	2.50251e-08	9.12188e-08	16	Q9Z1B3	Plcb1	1-phosphatidylinositol 4,5-bisphosphate phosphodiesterase beta-1	PLCB1_MOUSE	10	-79.5577	0.204423	Mock	A6	NaN	NaN	NaN
Mock / B1	Q8CBH7	Q8CBH7	2.04236	2.04236	2.50896e-08	9.14085e-08	16	Q8CBH7	Marchf11	E3 ubiquitin-protein ligase MARCHF11	MARHB_MOUSE	1	311.92	4.1192	Mock	B1	NaN	NaN	NaN
Mock / A6	Q8C0S1	Q8C0S1	0.643538	0.643538	2.53425e-08	9.22526e-08	16	Q8C0S1	Dis3l	DIS3-like exonuclease 1	DI3L1_MOUSE	8	56.2155	1.56215	Mock	A6	NaN	NaN	NaN
B1 / A6	Q8BHF7	Q8BHF7	0.27634	0.27634	2.54319e-08	9.25393e-08	16	Q8BHF7	Pgs1	CDP-diacylglycerol--glycerol-3-phosphate 3-phosphatidyltransferase, mitochondrial	PGPS1_MOUSE	9	21.1118	1.21112	B1	A6	NaN	NaN	NaN
Mock / A6	Q91V88	Q91V88	-2.99645	2.99645	2.54799e-08	9.26756e-08	16	Q91V88	Npnt	Nephronectin	NPNT_MOUSE	7	-87.4692	0.125308	Mock	A6	NaN	NaN	NaN
Mock / A6	P52795	P52795	-0.517899	0.517899	2.55806e-08	9.29643e-08	16	P52795	Efnb1	Ephrin-B1	EFNB1_MOUSE	6	-30.1612	0.698388	Mock	A6	NaN	NaN	NaN
Mock / A6	Q8K4M5	Q8K4M5	0.829101	0.829101	2.57309e-08	9.33935e-08	16	Q8K4M5	Commd1	COMM domain-containing protein 1	COMD1_MOUSE	8	77.6578	1.77658	Mock	A6	NaN	NaN	NaN
Mock / A6	Q3UDF0	Q3UDF0	0.87018	0.87018	2.57738e-08	9.35105e-08	16	Q3UDF0	Slc2a6	Solute carrier family 2, facilitated glucose transporter member 6	GTR6_MOUSE	2	82.7891	1.82789	Mock	A6	NaN	NaN	NaN
Mock / A6	Q09XV5	Q09XV5	0.380955	0.380955	2.58245e-08	9.36555e-08	16	Q09XV5	Chd8	Chromodomain-helicase-DNA-binding protein 8	CHD8_MOUSE	19	30.2203	1.3022	Mock	A6	NaN	NaN	NaN
Mock / B1	Q9R1B9	Q9R1B9	-0.520146	0.520146	2.59011e-08	9.38552e-08	16	Q9R1B9	Slit2	Slit homolog 2 protein	SLIT2_MOUSE	10	-30.2699	0.697301	Mock	B1	NaN	NaN	NaN
B1 / A6	P33434	P33434	-0.706244	0.706244	2.59633e-08	9.40024e-08	16	P33434	Mmp2	72 kDa type IV collagenase	MMP2_MOUSE	17	-38.7086	0.612914	B1	A6	NaN	NaN	NaN
B1 / A6	Q8BRV5	Q8BRV5	-1.77926	1.77926	2.59538e-08	9.40024e-08	16	Q8BRV5	Kiaa1671	Uncharacterized protein KIAA1671	K1671_MOUSE	4	-70.8667	0.291333	B1	A6	NaN	NaN	NaN
Mock / B1	Q8CEC0	Q8CEC0	0.25004	0.25004	2.59958e-08	9.40811e-08	16	Q8CEC0	Nup88	Nuclear pore complex protein Nup88	NUP88_MOUSE	21	18.924	1.18924	Mock	B1	NaN	NaN	NaN
Mock / A6	Q9JLN9	Q9JLN9	0.421486	0.421486	2.60302e-08	9.41506e-08	16	Q9JLN9	Mtor	Serine/threonine-protein kinase mTOR	MTOR_MOUSE	28	33.9306	1.33931	Mock	A6	NaN	NaN	NaN
B1 / A6	Q9D2I5	Q9D2I5	-0.678153	0.678153	2.6114e-08	9.43133e-08	16	Q9D2I5	Armc9	LisH domain-containing protein ARMC9	ARMC9_MOUSE	4	-37.5035	0.624965	B1	A6	NaN	NaN	NaN
Mock / B1	Q9JLI6	Q9JLI6	0.728066	0.728066	2.62926e-08	9.48797e-08	16	Q9JLI6	Scly	Selenocysteine lyase	SCLY_MOUSE	11	65.6418	1.65642	Mock	B1	NaN	NaN	NaN
Mock / A6	Q3TH73	Q3TH73	1.16383	1.16383	2.64345e-08	9.51162e-08	16	Q3TH73	Ttyh2	Protein tweety homolog 2	TTYH2_MOUSE	4	124.051	2.24051	Mock	A6	NaN	NaN	NaN
B1 / A6	Q99LW0	Q99LW0	1.32603	1.32603	2.65183e-08	9.53785e-08	16	Q99LW0	Ankrd10	Ankyrin repeat domain-containing protein 10	ANR10_MOUSE	2	150.712	2.50712	B1	A6	NaN	NaN	NaN
Mock / B1	Q8BSY0	Q8BSY0	0.200499	0.200499	2.66714e-08	9.58107e-08	16	Q8BSY0	Asph	Aspartyl/asparaginyl beta-hydroxylase	ASPH_MOUSE	35	14.9096	1.1491	Mock	B1	NaN	NaN	NaN
Mock / B1	Q04690	Q04690	0.234247	0.234247	2.67958e-08	9.61388e-08	16	Q04690	Nf1	Neurofibromin	NF1_MOUSE	32	17.6292	1.17629	Mock	B1	NaN	NaN	NaN
B1 / A6	E9Q7D5	E9Q7D5	-1.29071	1.29071	2.68105e-08	9.61494e-08	16	E9Q7D5	Arhgef5	Rho guanine nucleotide exchange factor 5	ARHG5_MOUSE	3	-59.125	0.40875	B1	A6	NaN	NaN	NaN
Mock / A6	Q9ESW8	Q9ESW8	-0.793169	0.793169	2.69884e-08	9.66704e-08	16	Q9ESW8	Pgpep1	Pyroglutamyl-peptidase 1	PGPI_MOUSE	4	-42.2925	0.577075	Mock	A6	NaN	NaN	NaN
Mock / B1	O08842	O08842	0.88701	0.88701	2.70331e-08	9.67908e-08	16	O08842	Gfra2	GDNF family receptor alpha-2	GFRA2_MOUSE	8	84.934	1.84934	Mock	B1	NaN	NaN	NaN
Mock / A6	Q5SVQ0	Q5SVQ0	0.487035	0.487035	2.7084e-08	9.68143e-08	16	Q5SVQ0	Kat7	Histone acetyltransferase KAT7	KAT7_MOUSE	10	40.1561	1.40156	Mock	A6	NaN	NaN	NaN
B1 / A6	Q9D1C9	Q9D1C9	0.286671	0.286671	2.70515e-08	9.68143e-08	16	Q9D1C9	Rrp7a	Ribosomal RNA-processing protein 7 homolog A	RRP7A_MOUSE	9	21.9823	1.21982	B1	A6	NaN	NaN	NaN
Mock / B1	Q9R1J0	Q9R1J0	0.35973	0.35973	2.7078e-08	9.68143e-08	16	Q9R1J0	Nsdhl	Sterol-4-alpha-carboxylate 3-dehydrogenase, decarboxylating	NSDHL_MOUSE	17	28.3186	1.28319	Mock	B1	NaN	NaN	NaN
Mock / B1	Q9CQC9	Q9CQC9	0.469391	0.469391	2.71608e-08	9.7049e-08	16	Q9CQC9	Sar1b	GTP-binding protein SAR1b	SAR1B_MOUSE	13	38.4525	1.38452	Mock	B1	NaN	NaN	NaN
B1 / A6	Q8BL80	Q8BL80	1.68006	1.68006	2.72095e-08	9.71432e-08	16	Q8BL80	Arhgap22	Rho GTPase-activating protein 22	RHG22_MOUSE	4	220.441	3.20441	B1	A6	NaN	NaN	NaN
Mock / A6	P37804	P37804	-3.0255	3.0255	2.73003e-08	9.74276e-08	16	P37804	Tagln	Transgelin	TAGL_MOUSE	22	-87.719	0.12281	Mock	A6	NaN	NaN	NaN
Mock / A6	O55239	O55239	-1.06309	1.06309	2.74044e-08	9.76842e-08	16	O55239	Nnmt	Nicotinamide N-methyltransferase	NNMT_MOUSE	6	-52.1393	0.478607	Mock	A6	NaN	NaN	NaN
Mock / A6	D3Z7P3	D3Z7P3	0.777051	0.777051	2.74843e-08	9.79239e-08	16	D3Z7P3	Gls	Glutaminase kidney isoform, mitochondrial	GLSK_MOUSE	28	71.3625	1.71362	Mock	A6	NaN	NaN	NaN
Mock / A6	Q99KK7	Q99KK7	-0.143163	0.143163	2.75175e-08	9.80021e-08	16	Q99KK7	Dpp3	Dipeptidyl peptidase 3	DPP3_MOUSE	33	-9.44682	0.905532	Mock	A6	NaN	NaN	NaN
Mock / A6	P97314	P97314	-1.09654	1.09654	2.75648e-08	9.80202e-08	16	P97314	Csrp2	Cysteine and glycine-rich protein 2	CSRP2_MOUSE	14	-53.2363	0.467637	Mock	A6	NaN	NaN	NaN
Mock / B1	Q64345	Q64345	-3.074	3.074	2.75675e-08	9.80202e-08	16	Q64345	Ifit3	Interferon-induced protein with tetratricopeptide repeats 3	IFIT3_MOUSE	17	-88.125	0.11875	Mock	B1	NaN	NaN	NaN
Mock / A6	Q9CWY8	Q9CWY8	0.945523	0.945523	2.76164e-08	9.81352e-08	16	Q9CWY8	Rnaseh2a	Ribonuclease H2 subunit A	RNH2A_MOUSE	9	92.5887	1.92589	Mock	A6	NaN	NaN	NaN
Mock / B1	Q9D5V6	Q9D5V6	-0.167572	0.167572	2.76729e-08	9.82347e-08	16	Q9D5V6	Syap1	Synapse-associated protein 1	SYAP1_MOUSE	23	-10.966	0.89034	Mock	B1	NaN	NaN	NaN
B1 / A6	O89109	O89109	1.86892	1.86892	2.76921e-08	9.8263e-08	16	O89109	Kcnn4	Intermediate conductance calcium-activated potassium channel protein 4	KCNN4_MOUSE	3	265.259	3.65259	B1	A6	NaN	NaN	NaN
B1 / A6	Q6P5G6	Q6P5G6	-0.788329	0.788329	2.77069e-08	9.82756e-08	16	Q6P5G6	Ubxn7	UBX domain-containing protein 7	UBXN7_MOUSE	9	-42.0985	0.579015	B1	A6	NaN	NaN	NaN
Mock / A6	Q8BVU0	Q8BVU0	-0.483108	0.483108	2.77643e-08	9.84392e-08	16	Q8BVU0	Lrch3	DISP complex protein LRCH3	LRCH3_MOUSE	18	-28.4565	0.715435	Mock	A6	NaN	NaN	NaN
B1 / A6	Q9D1C1	Q9D1C1	1.1328	1.1328	2.79634e-08	9.90244e-08	16	Q9D1C1	Ube2c	Ubiquitin-conjugating enzyme E2 C	UBE2C_MOUSE	12	119.284	2.19284	B1	A6	NaN	NaN	NaN
Mock / A6	Q8C025	Q8C025	-0.975417	0.975417	2.79985e-08	9.91083e-08	16	Q8C025	Chpt1	Cholinephosphotransferase 1	CHPT1_MOUSE	2	-49.1407	0.508593	Mock	A6	NaN	NaN	NaN
B1 / A6	Q80YS6	Q80YS6	-0.653025	0.653025	2.80271e-08	9.91291e-08	16	Q80YS6	Afap1	Actin filament-associated protein 1	AFAP1_MOUSE	19	-36.4054	0.635946	B1	A6	NaN	NaN	NaN
Mock / A6	P35396	P35396	1.81356	1.81356	2.81057e-08	9.93265e-08	16	P35396	Ppard	Peroxisome proliferator-activated receptor delta	PPARD_MOUSE	1	251.51	3.5151	Mock	A6	NaN	NaN	NaN
Mock / B1	P68033	P68033	-0.36714	0.36714	2.81256e-08	9.93567e-08	16	P68033	Actc1	Actin, alpha cardiac muscle 1	ACTC_MOUSE	35	-22.4682	0.775318	Mock	B1	NaN	NaN	NaN
Mock / B1	P32261	P32261	0.473101	0.473101	2.83057e-08	9.9912e-08	16	P32261	Serpinc1	Antithrombin-III	ANT3_MOUSE	12	38.809	1.38809	Mock	B1	NaN	NaN	NaN
Mock / A6	O08715	O08715	0.551505	0.551505	2.84132e-08	1.00251e-07	16	O08715	Akap1	A-kinase anchor protein 1, mitochondrial	AKAP1_MOUSE	12	46.5614	1.46561	Mock	A6	NaN	NaN	NaN
Mock / A6	Q9R001	Q9R001	-1.60228	1.60228	2.85821e-08	1.00724e-07	16	Q9R001	Adamts5	A disintegrin and metalloproteinase with thrombospondin motifs 5	ATS5_MOUSE	3	-67.0643	0.329357	Mock	A6	NaN	NaN	NaN
B1 / A6	Q99L88	Q99L88	-3.56462	3.56462	2.86904e-08	1.01065e-07	16	Q99L88	Sntb1	Beta-1-syntrophin	SNTB1_MOUSE	17	-91.5483	0.0845167	B1	A6	NaN	NaN	NaN
Mock / A6	G5E897	G5E897	-0.257458	0.257458	2.87255e-08	1.01148e-07	16	G5E897	Poglut3	Protein O-glucosyltransferase 3	PLGT3_MOUSE	17	-16.3439	0.836561	Mock	A6	NaN	NaN	NaN
B1 / A6	Q9D964	Q9D964	-1.8598	1.8598	2.88008e-08	1.01372e-07	16	Q9D964	Gatm	Glycine amidinotransferase, mitochondrial	GATM_MOUSE	13	-72.4486	0.275514	B1	A6	NaN	NaN	NaN
Mock / A6	Q8VDC1	Q8VDC1	0.349022	0.349022	2.88402e-08	1.0147e-07	16	Q8VDC1	Fyco1	FYVE and coiled-coil domain-containing protein 1	FYCO1_MOUSE	38	27.3697	1.2737	Mock	A6	NaN	NaN	NaN
Mock / A6	Q80Y84	Q80Y84	-0.849668	0.849668	2.88676e-08	1.01525e-07	16	Q80Y84	Kdm5b	Lysine-specific demethylase 5B	KDM5B_MOUSE	12	-44.5088	0.554912	Mock	A6	NaN	NaN	NaN
Mock / A6	E9Q7D5	E9Q7D5	-1.21739	1.21739	2.8961e-08	1.01649e-07	16	E9Q7D5	Arhgef5	Rho guanine nucleotide exchange factor 5	ARHG5_MOUSE	3	-56.994	0.43006	Mock	A6	NaN	NaN	NaN
Mock / B1	P01899	P01899	-0.675143	0.675143	2.89583e-08	1.01649e-07	16	P01899	H2-D1	H-2 class I histocompatibility antigen, D-B alpha chain	HA11_MOUSE	12	-37.373	0.62627	Mock	B1	NaN	NaN	NaN
B1 / A6	Q61112	Q61112	-0.695931	0.695931	2.89249e-08	1.01649e-07	16	Q61112	Sdf4	45 kDa calcium-binding protein	CAB45_MOUSE	15	-38.2689	0.617311	B1	A6	NaN	NaN	NaN
B1 / A6	Q9QZK2	Q9QZK2	0.80462	0.80462	2.89321e-08	1.01649e-07	16	Q9QZK2	Bcar3	Breast cancer anti-estrogen resistance protein 3 homolog	BCAR3_MOUSE	10	74.6685	1.74669	B1	A6	NaN	NaN	NaN
Mock / A6	P0DPD9	P0DPD9	-0.934912	0.934912	2.90298e-08	1.0185e-07	16	P0DPD9	Eef1akmt4-Ece2	EEF1AKMT4-ECE2 readthrough transcript protein	EFCE2_MOUSE	7	-47.6926	0.523074	Mock	A6	NaN	NaN	NaN
Mock / A6	P70180	P70180	-2.42634	2.42634	2.91526e-08	1.02198e-07	16	P70180	Npr3	Atrial natriuretic peptide receptor 3	ANPRC_MOUSE	16	-81.3964	0.186036	Mock	A6	NaN	NaN	NaN
Mock / A6	Q3URD3	Q3URD3	-0.602394	0.602394	2.9314e-08	1.02599e-07	16	Q3URD3	Slmap	Sarcolemmal membrane-associated protein	SLMAP_MOUSE	29	-34.134	0.65866	Mock	A6	NaN	NaN	NaN
B1 / A6	P97452	P97452	0.548239	0.548239	2.93314e-08	1.02619e-07	16	P97452	Bop1	Ribosome biogenesis protein BOP1	BOP1_MOUSE	26	46.23	1.4623	B1	A6	NaN	NaN	NaN
Mock / A6	Q8K371	Q8K371	-0.764601	0.764601	2.94126e-08	1.02835e-07	16	Q8K371	Amotl2	Angiomotin-like protein 2	AMOL2_MOUSE	7	-41.1384	0.588616	Mock	A6	NaN	NaN	NaN
Mock / A6	Q9D666	Q9D666	-0.478438	0.478438	2.95173e-08	1.03063e-07	16	Q9D666	Sun1	SUN domain-containing protein 1	SUN1_MOUSE	28	-28.2246	0.717754	Mock	A6	NaN	NaN	NaN
Mock / A6	P32921	P32921	0.534351	0.534351	2.96257e-08	1.03329e-07	16	P32921	Wars1	Tryptophan--tRNA ligase, cytoplasmic	SYWC_MOUSE	32	44.829	1.44829	Mock	A6	NaN	NaN	NaN
B1 / A6	P97479	P97479	-2.22561	2.22561	2.96293e-08	1.03329e-07	16	P97479	Myo7a	Unconventional myosin-VIIa	MYO7A_MOUSE	24	-78.6192	0.213808	B1	A6	NaN	NaN	NaN
Mock / A6	Q64314	Q64314	1.12021	1.12021	2.9665e-08	1.03413e-07	16	Q64314	Cd34	Hematopoietic progenitor cell antigen CD34	CD34_MOUSE	8	117.379	2.17379	Mock	A6	NaN	NaN	NaN
Mock / A6	Q62009	Q62009	-3.62079	3.62079	2.97629e-08	1.03712e-07	16	Q62009	Postn	Periostin	POSTN_MOUSE	22	-91.8711	0.0812892	Mock	A6	NaN	NaN	NaN
Mock / A6	O08547	O08547	-0.784396	0.784396	3.00437e-08	1.0444e-07	16	O08547	Sec22b	Vesicle-trafficking protein SEC22b	SC22B_MOUSE	15	-41.9405	0.580595	Mock	A6	NaN	NaN	NaN
B1 / A6	P31324	P31324	-0.34332	0.34332	3.00374e-08	1.0444e-07	16	P31324	Prkar2b	cAMP-dependent protein kinase type II-beta regulatory subunit	KAP3_MOUSE	15	-21.1775	0.788225	B1	A6	NaN	NaN	NaN
Mock / A6	Q9JKZ2	Q9JKZ2	-1.87949	1.87949	3.02042e-08	1.04815e-07	16	Q9JKZ2	Slc5a3	Sodium/myo-inositol cotransporter	SC5A3_MOUSE	4	-72.8219	0.271781	Mock	A6	NaN	NaN	NaN
Mock / B1	Q6P4S6	Q6P4S6	-0.554456	0.554456	3.03162e-08	1.05136e-07	16	Q6P4S6	Sik3	Serine/threonine-protein kinase SIK3	SIK3_MOUSE	14	-31.9086	0.680914	Mock	B1	NaN	NaN	NaN
Mock / A6	Q3U186	Q3U186	0.452765	0.452765	3.03567e-08	1.05235e-07	16	Q3U186	Rars2	Probable arginine--tRNA ligase, mitochondrial	SYRM_MOUSE	18	36.866	1.36866	Mock	A6	NaN	NaN	NaN
Mock / A6	Q8R310	Q8R310	1.62106	1.62106	3.05038e-08	1.05619e-07	16	Q8R310	Tmcc3	Transmembrane and coiled-coil domain protein 3	TMCC3_MOUSE	6	207.602	3.07602	Mock	A6	NaN	NaN	NaN
Mock / B1	Q9EQQ9	Q9EQQ9	0.246518	0.246518	3.06795e-08	1.06101e-07	16	Q9EQQ9	Oga	Protein O-GlcNAcase	OGA_MOUSE	24	18.634	1.18634	Mock	B1	NaN	NaN	NaN
B1 / A6	Q9ET54	Q9ET54	-1.47371	1.47371	3.06783e-08	1.06101e-07	16	Q9ET54	Palld	Palladin	PALLD_MOUSE	35	-63.9945	0.360055	B1	A6	NaN	NaN	NaN
B1 / A6	Q6P6L0	Q6P6L0	-0.687543	0.687543	3.07157e-08	1.06142e-07	16	Q6P6L0	Filip1l	Filamin A-interacting protein 1-like	FIL1L_MOUSE	23	-37.909	0.62091	B1	A6	NaN	NaN	NaN
Mock / A6	P28481	P28481	0.638698	0.638698	3.08051e-08	1.06367e-07	16	P28481	Col2a1	Collagen alpha-1(II) chain	CO2A1_MOUSE	54	55.6923	1.55692	Mock	A6	NaN	NaN	NaN
Mock / A6	Q9QXB9	Q9QXB9	0.445799	0.445799	3.08463e-08	1.06467e-07	16	Q9QXB9	Drg2	Developmentally-regulated GTP-binding protein 2	DRG2_MOUSE	21	36.2068	1.36207	Mock	A6	NaN	NaN	NaN
Mock / A6	P28738	P28738	-1.75365	1.75365	3.08809e-08	1.06499e-07	16	P28738	Kif5c	Kinesin heavy chain isoform 5C	KIF5C_MOUSE	15	-70.3449	0.296551	Mock	A6	NaN	NaN	NaN
B1 / A6	Q8C0E3	Q8C0E3	0.594568	0.594568	3.08797e-08	1.06499e-07	16	Q8C0E3	Trim47	E3 ubiquitin-protein ligase TRIM47	TRI47_MOUSE	23	51.0021	1.51002	B1	A6	NaN	NaN	NaN
Mock / A6	P47738	P47738	-0.978662	0.978662	3.10631e-08	1.06961e-07	16	P47738	Aldh2	Aldehyde dehydrogenase, mitochondrial	ALDH2_MOUSE	24	-49.255	0.50745	Mock	A6	NaN	NaN	NaN
B1 / A6	P55012	P55012	-0.434914	0.434914	3.11073e-08	1.06987e-07	16	P55012	Slc12a2	Solute carrier family 12 member 2	S12A2_MOUSE	23	-26.0262	0.739738	B1	A6	NaN	NaN	NaN
B1 / A6	Q9Z120	Q9Z120	0.299624	0.299624	3.1138e-08	1.0705e-07	16	Q9Z120	Mettl1	tRNA (guanine-N(7)-)-methyltransferase	TRMB_MOUSE	9	23.0824	1.23082	B1	A6	NaN	NaN	NaN
Mock / A6	O35047	O35047	1.19295	1.19295	3.11798e-08	1.07098e-07	16	O35047	Psmc3ip	Homologous-pairing protein 2 homolog	HOP2_MOUSE	2	128.619	2.28619	Mock	A6	NaN	NaN	NaN
Mock / B1	Q91VJ2	Q91VJ2	-0.711839	0.711839	3.11889e-08	1.07098e-07	16	Q91VJ2	Cavin3	Caveolae-associated protein 3	CAVN3_MOUSE	12	-38.9459	0.610541	Mock	B1	NaN	NaN	NaN
Mock / A6	Q61753	Q61753	-0.2303	0.2303	3.12575e-08	1.07291e-07	16	Q61753	Phgdh	D-3-phosphoglycerate dehydrogenase	SERA_MOUSE	23	-14.7543	0.852457	Mock	A6	NaN	NaN	NaN
B1 / A6	O70479	O70479	1.36617	1.36617	3.14241e-08	1.07821e-07	16	O70479	Tnfaip1	BTB/POZ domain-containing adapter for CUL3-mediated RhoA degradation protein 2	BACD2_MOUSE	3	157.785	2.57785	B1	A6	NaN	NaN	NaN
B1 / A6	Q8CDM1	Q8CDM1	0.430222	0.430222	3.14899e-08	1.07962e-07	16	Q8CDM1	Atad2	ATPase family AAA domain-containing protein 2	ATAD2_MOUSE	20	34.7441	1.34744	B1	A6	NaN	NaN	NaN
Mock / A6	Q8VI84	Q8VI84	0.250819	0.250819	3.15087e-08	1.07962e-07	16	Q8VI84	Noc3l	Nucleolar complex protein 3 homolog	NOC3L_MOUSE	19	18.9882	1.18988	Mock	A6	NaN	NaN	NaN
Mock / A6	Q9D0N7	Q9D0N7	0.611808	0.611808	3.16259e-08	1.08201e-07	16	Q9D0N7	Chaf1b	Chromatin assembly factor 1 subunit B	CAF1B_MOUSE	12	52.8173	1.52817	Mock	A6	NaN	NaN	NaN
Mock / A6	Q6PAM0	Q6PAM0	-0.669675	0.669675	3.17541e-08	1.08515e-07	16	Q6PAM0	Prkab2	5'-AMP-activated protein kinase subunit beta-2	AAKB2_MOUSE	7	-37.1352	0.628648	Mock	A6	NaN	NaN	NaN
B1 / A6	Q8C3Y4	Q8C3Y4	0.475064	0.475064	3.17632e-08	1.08515e-07	16	Q8C3Y4	Kntc1	Kinetochore-associated protein 1	KNTC1_MOUSE	24	38.9979	1.38998	B1	A6	NaN	NaN	NaN
Mock / A6	Q91WA1	Q91WA1	0.800925	0.800925	3.18189e-08	1.08663e-07	16	Q91WA1	Tipin	TIMELESS-interacting protein	TIPIN_MOUSE	3	74.2217	1.74222	Mock	A6	NaN	NaN	NaN
B1 / A6	Q91VN6	Q91VN6	-0.295632	0.295632	3.18884e-08	1.08772e-07	16	Q91VN6	Ddx41	Probable ATP-dependent RNA helicase DDX41	DDX41_MOUSE	16	-18.5285	0.814715	B1	A6	NaN	NaN	NaN
B1 / A6	Q9QUR6	Q9QUR6	0.446727	0.446727	3.18826e-08	1.08772e-07	16	Q9QUR6	Prep	Prolyl endopeptidase	PPCE_MOUSE	44	36.2945	1.36294	B1	A6	NaN	NaN	NaN
Mock / B1	Q9R0A1	Q9R0A1	-0.79877	0.79877	3.18654e-08	1.08772e-07	16	Q9R0A1	Clcn2	Chloride channel protein 2	CLCN2_MOUSE	1	-42.5161	0.574839	Mock	B1	NaN	NaN	NaN
Mock / B1	Q99LZ3	Q99LZ3	0.747221	0.747221	3.19447e-08	1.08922e-07	16	Q99LZ3	Gins4	DNA replication complex GINS protein SLD5	SLD5_MOUSE	8	67.8556	1.67856	Mock	B1	NaN	NaN	NaN
B1 / A6	O09172	O09172	0.431989	0.431989	3.19987e-08	1.09063e-07	16	O09172	Gclm	Glutamate--cysteine ligase regulatory subunit	GSH0_MOUSE	10	34.9092	1.34909	B1	A6	NaN	NaN	NaN
B1 / A6	Q8VHL1	Q8VHL1	-0.327004	0.327004	3.20952e-08	1.09264e-07	16	Q8VHL1	Setd7	Histone-lysine N-methyltransferase SETD7	SETD7_MOUSE	10	-20.281	0.79719	B1	A6	NaN	NaN	NaN
B1 / A6	Q4FZC9	Q4FZC9	0.514563	0.514563	3.21201e-08	1.09306e-07	16	Q4FZC9	Syne3	Nesprin-3	SYNE3_MOUSE	36	42.8561	1.42856	B1	A6	NaN	NaN	NaN
B1 / A6	Q64331	Q64331	0.248033	0.248033	3.23436e-08	1.09938e-07	16	Q64331	Myo6	Unconventional myosin-VI	MYO6_MOUSE	29	18.7587	1.18759	B1	A6	NaN	NaN	NaN
Mock / A6	Q5NCI0	Q5NCI0	0.943769	0.943769	3.23654e-08	1.09969e-07	16	Q5NCI0	Urgcp	Up-regulator of cell proliferation	URGCP_MOUSE	13	92.3546	1.92355	Mock	A6	NaN	NaN	NaN
Mock / B1	Q8K341	Q8K341	0.605498	0.605498	3.2604e-08	1.10694e-07	16	Q8K341	Atat1	Alpha-tubulin N-acetyltransferase 1	ATAT_MOUSE	5	52.1504	1.5215	Mock	B1	NaN	NaN	NaN
Mock / B1	Q62188	Q62188	-0.339147	0.339147	3.26405e-08	1.10765e-07	16	Q62188	Dpysl3	Dihydropyrimidinase-related protein 3	DPYL3_MOUSE	27	-20.9491	0.790509	Mock	B1	NaN	NaN	NaN
Mock / A6	Q9Z0M5	Q9Z0M5	1.03449	1.03449	3.26504e-08	1.10765e-07	16	Q9Z0M5	Lipa	Lysosomal acid lipase/cholesteryl ester hydrolase	LICH_MOUSE	7	104.839	2.04839	Mock	A6	NaN	NaN	NaN
Mock / A6	Q60992	Q60992	-0.613827	0.613827	3.27421e-08	1.1083e-07	16	Q60992	Vav2	Guanine nucleotide exchange factor VAV2	VAV2_MOUSE	7	-34.6539	0.653461	Mock	A6	NaN	NaN	NaN
B1 / A6	Q62465	Q62465	0.509238	0.509238	3.27016e-08	1.1083e-07	16	Q62465	Vat1	Synaptic vesicle membrane protein VAT-1 homolog	VAT1_MOUSE	22	42.3299	1.4233	B1	A6	NaN	NaN	NaN
B1 / A6	Q69Z37	Q69Z37	0.812102	0.812102	3.27671e-08	1.1083e-07	16	Q69Z37	Samd9l	Sterile alpha motif domain-containing protein 9-like	SAM9L_MOUSE	45	75.5768	1.75577	B1	A6	NaN	NaN	NaN
Mock / B1	Q8K354	Q8K354	-0.245818	0.245818	3.27675e-08	1.1083e-07	16	Q8K354	Cbr3	Carbonyl reductase [NADPH] 3	CBR3_MOUSE	19	-15.6663	0.843337	Mock	B1	NaN	NaN	NaN
Mock / B1	Q921I2	Q921I2	0.545339	0.545339	3.27449e-08	1.1083e-07	16	Q921I2	Klhdc4	Kelch domain-containing protein 4	KLDC4_MOUSE	18	45.9363	1.45936	Mock	B1	NaN	NaN	NaN
Mock / A6	O35609	O35609	-0.566881	0.566881	3.28616e-08	1.11093e-07	16	O35609	Scamp3	Secretory carrier-associated membrane protein 3	SCAM3_MOUSE	8	-32.4926	0.675074	Mock	A6	NaN	NaN	NaN
Mock / A6	Q91YM2	Q91YM2	-0.523722	0.523722	3.28907e-08	1.11121e-07	16	Q91YM2	Arhgap35	Rho GTPase-activating protein 35	RHG35_MOUSE	30	-30.4425	0.695575	Mock	A6	NaN	NaN	NaN
B1 / A6	Q9ESW4	Q9ESW4	-0.426466	0.426466	3.29426e-08	1.11237e-07	16	Q9ESW4	Agk	Acylglycerol kinase, mitochondrial	AGK_MOUSE	17	-25.5918	0.744082	B1	A6	NaN	NaN	NaN
Mock / B1	P11352	P11352	-0.690961	0.690961	3.29979e-08	1.11275e-07	16	P11352	Gpx1	Glutathione peroxidase 1	GPX1_MOUSE	12	-38.0559	0.619441	Mock	B1	NaN	NaN	NaN
B1 / A6	Q5XG73	Q5XG73	-0.661618	0.661618	3.29697e-08	1.11275e-07	16	Q5XG73	Acbd5	Acyl-CoA-binding domain-containing protein 5	ACBD5_MOUSE	12	-36.7831	0.632169	B1	A6	NaN	NaN	NaN
Mock / A6	Q9CZN8	Q9CZN8	0.595788	0.595788	3.30263e-08	1.11304e-07	16	Q9CZN8	Qrsl1	Glutamyl-tRNA(Gln) amidotransferase subunit A, mitochondrial	GATA_MOUSE	9	51.1298	1.5113	Mock	A6	NaN	NaN	NaN
Mock / B1	Q9Z2G9	Q9Z2G9	-0.499694	0.499694	3.30929e-08	1.114e-07	16	Q9Z2G9	Htatip2	Oxidoreductase HTATIP2	HTAI2_MOUSE	9	-29.2743	0.707257	Mock	B1	NaN	NaN	NaN
Mock / A6	Q9DCM7	Q9DCM7	-0.893003	0.893003	3.33352e-08	1.12042e-07	16	Q9DCM7	Nacc2	Nucleus accumbens-associated protein 2	NACC2_MOUSE	2	-46.1508	0.538492	Mock	A6	NaN	NaN	NaN
B1 / A6	Q9JJ28	Q9JJ28	0.308466	0.308466	3.34814e-08	1.12404e-07	16	Q9JJ28	Flii	Protein flightless-1 homolog	FLII_MOUSE	52	23.839	1.23839	B1	A6	NaN	NaN	NaN
B1 / A6	Q80TH2	Q80TH2	-0.297394	0.297394	3.35664e-08	1.12646e-07	16	Q80TH2	Erbin	Erbin	ERBIN_MOUSE	42	-18.6279	0.813721	B1	A6	NaN	NaN	NaN
Mock / A6	Q80ZI6	Q80ZI6	-0.640698	0.640698	3.36737e-08	1.12919e-07	16	Q80ZI6	Lrsam1	E3 ubiquitin-protein ligase LRSAM1	LRSM1_MOUSE	11	-35.8597	0.641403	Mock	A6	NaN	NaN	NaN
Mock / B1	Q9JHL1	Q9JHL1	-0.470406	0.470406	3.37031e-08	1.12974e-07	16	Q9JHL1	Slc9a3r2	Na(+)/H(+) exchange regulatory cofactor NHE-RF2	NHRF2_MOUSE	12	-27.8239	0.721761	Mock	B1	NaN	NaN	NaN
B1 / A6	Q99MI1	Q99MI1	-0.266826	0.266826	3.38113e-08	1.13293e-07	16	Q99MI1	Erc1	ELKS/Rab6-interacting/CAST family member 1	RB6I2_MOUSE	56	-16.8854	0.831146	B1	A6	NaN	NaN	NaN
Mock / A6	Q9WVF7	Q9WVF7	0.946948	0.946948	3.3944e-08	1.13694e-07	16	Q9WVF7	Pole	DNA polymerase epsilon catalytic subunit A	DPOE1_MOUSE	23	92.779	1.92779	Mock	A6	NaN	NaN	NaN
Mock / B1	Q6NXI6	Q6NXI6	-0.312861	0.312861	3.42853e-08	1.14617e-07	16	Q6NXI6	Rprd2	Regulation of nuclear pre-mRNA domain-containing protein 2	RPRD2_MOUSE	20	-19.4957	0.805043	Mock	B1	NaN	NaN	NaN
Mock / B1	Q5EE38	Q5EE38	0.537492	0.537492	3.44073e-08	1.14903e-07	16	Q5EE38	Acd	Adrenocortical dysplasia protein	ACD_MOUSE	5	45.1447	1.45145	Mock	B1	NaN	NaN	NaN
Mock / A6	Q9ERV1	Q9ERV1	-0.683234	0.683234	3.44015e-08	1.14903e-07	16	Q9ERV1	Mkrn2	Probable E3 ubiquitin-protein ligase makorin-2	MKRN2_MOUSE	6	-37.7232	0.622768	Mock	A6	NaN	NaN	NaN
B1 / A6	O35215	O35215	1.17794	1.17794	3.44342e-08	1.14939e-07	16	O35215	Ddt	D-dopachrome decarboxylase	DOPD_MOUSE	11	126.253	2.26253	B1	A6	NaN	NaN	NaN
Mock / B1	O08599	O08599	-0.363237	0.363237	3.45242e-08	1.15151e-07	16	O08599	Stxbp1	Syntaxin-binding protein 1	STXB1_MOUSE	29	-22.2582	0.777418	Mock	B1	NaN	NaN	NaN
Mock / B1	Q04857	Q04857	-0.292216	0.292216	3.47773e-08	1.15862e-07	16	Q04857	Col6a1	Collagen alpha-1(VI) chain	CO6A1_MOUSE	42	-18.3353	0.816647	Mock	B1	NaN	NaN	NaN
Mock / A6	P29533	P29533	-1.36552	1.36552	3.48306e-08	1.15951e-07	16	P29533	Vcam1	Vascular cell adhesion protein 1	VCAM1_MOUSE	28	-61.1907	0.388093	Mock	A6	NaN	NaN	NaN
Mock / B1	C0HK79;C0HK80	C0HK79;C0HK80	-0.789844	0.789844	3.48681e-08	1.16032e-07	16	C0HK79;C0HK80	Arxes1;Arxes2	Adipocyte-related X-chromosome expressed sequence 1;Adipocyte-related X-chromosome expressed sequence 2	ARXS1_MOUSE;ARXS2_MOUSE	4	-42.1593	0.578407	Mock	B1	NaN	NaN	NaN
Mock / A6	Q924D0	Q924D0	0.828796	0.828796	3.4894e-08	1.16074e-07	16	Q924D0	Rtn4ip1	Reticulon-4-interacting protein 1, mitochondrial	RT4I1_MOUSE	4	77.6203	1.7762	Mock	A6	NaN	NaN	NaN
B1 / A6	Q8K4L3	Q8K4L3	-0.480657	0.480657	3.49614e-08	1.16254e-07	16	Q8K4L3	Svil	Supervillin	SVIL_MOUSE	43	-28.3349	0.716651	B1	A6	NaN	NaN	NaN
Mock / A6	P14602	P14602	-0.722515	0.722515	3.51283e-08	1.16542e-07	16	P14602	Hspb1	Heat shock protein beta-1	HSPB1_MOUSE	19	-39.396	0.60604	Mock	A6	NaN	NaN	NaN
Mock / A6	Q9ESD7	Q9ESD7	-1.50308	1.50308	3.51858e-08	1.16688e-07	16	Q9ESD7	Dysf	Dysferlin	DYSF_MOUSE	74	-64.7201	0.352799	Mock	A6	NaN	NaN	NaN
Mock / B1	O70161	O70161	-0.510782	0.510782	3.52895e-08	1.1681e-07	16	O70161	Pip5k1c	Phosphatidylinositol 4-phosphate 5-kinase type-1 gamma	PI51C_MOUSE	12	-29.8158	0.701842	Mock	B1	NaN	NaN	NaN
Mock / A6	O08582	O08582	0.383608	0.383608	3.56141e-08	1.17706e-07	16	O08582	Gtpbp1	GTP-binding protein 1	GTPB1_MOUSE	20	30.46	1.3046	Mock	A6	NaN	NaN	NaN
B1 / A6	Q6ZWQ0	Q6ZWQ0	0.385351	0.385351	3.56841e-08	1.17759e-07	16	Q6ZWQ0	Syne2	Nesprin-2	SYNE2_MOUSE	126	30.6178	1.30618	B1	A6	NaN	NaN	NaN
Mock / A6	Q9WV84	Q9WV84	-1.03243	1.03243	3.57285e-08	1.17861e-07	16	Q9WV84	Nme4	Nucleoside diphosphate kinase, mitochondrial	NDKM_MOUSE	6	-51.1114	0.488886	Mock	A6	NaN	NaN	NaN
Mock / B1	Q8CIE4	Q8CIE4	-0.501493	0.501493	3.59077e-08	1.18349e-07	16	Q8CIE4	Parp10	Protein mono-ADP-ribosyltransferase PARP10	PAR10_MOUSE	15	-29.3624	0.706376	Mock	B1	NaN	NaN	NaN
Mock / A6	Q99L48	Q99L48	0.533646	0.533646	3.59173e-08	1.18349e-07	16	Q99L48	Nmd3	60S ribosomal export protein NMD3	NMD3_MOUSE	13	44.7583	1.44758	Mock	A6	NaN	NaN	NaN
B1 / A6	O08605	O08605	-0.587294	0.587294	3.61049e-08	1.18609e-07	16	O08605	Mknk1	MAP kinase-interacting serine/threonine-protein kinase 1	MKNK1_MOUSE	2	-33.441	0.66559	B1	A6	NaN	NaN	NaN
Mock / B1	Q32NY4	Q32NY4	0.486042	0.486042	3.60902e-08	1.18609e-07	16	Q32NY4	Cnnm3	Metal transporter CNNM3	CNNM3_MOUSE	13	40.0597	1.4006	Mock	B1	NaN	NaN	NaN
B1 / A6	Q8BI84	Q8BI84	-0.561803	0.561803	3.60968e-08	1.18609e-07	16	Q8BI84	Mia3	Transport and Golgi organization protein 1 homolog	TGO1_MOUSE	66	-32.2545	0.677455	B1	A6	NaN	NaN	NaN
Mock / A6	P24668	P24668	-0.459447	0.459447	3.61567e-08	1.18735e-07	16	P24668	M6pr	Cation-dependent mannose-6-phosphate receptor	MPRD_MOUSE	11	-27.2735	0.727265	Mock	A6	NaN	NaN	NaN
Mock / B1	Q99MS7	Q99MS7	-0.846322	0.846322	3.62015e-08	1.18837e-07	16	Q99MS7	Ehbp1l1	EH domain-binding protein 1-like protein 1	EH1L1_MOUSE	36	-44.3799	0.556201	Mock	B1	NaN	NaN	NaN
Mock / A6	O88572	O88572	-0.918377	0.918377	3.62767e-08	1.18942e-07	16	O88572	Lrp6	Low-density lipoprotein receptor-related protein 6	LRP6_MOUSE	25	-47.0896	0.529104	Mock	A6	NaN	NaN	NaN
Mock / A6	P70399	P70399	-0.597882	0.597882	3.62669e-08	1.18942e-07	16	P70399	Tp53bp1	TP53-binding protein 1	TP53B_MOUSE	35	-33.9277	0.660723	Mock	A6	NaN	NaN	NaN
Mock / A6	O09174	O09174	-0.438225	0.438225	3.639e-08	1.19231e-07	16	O09174	Amacr	Alpha-methylacyl-CoA racemase	AMACR_MOUSE	8	-26.1958	0.738042	Mock	A6	NaN	NaN	NaN
B1 / A6	Q33DR3	Q33DR3	0.712723	0.712723	3.64228e-08	1.19294e-07	16	Q33DR3	Pdss2	All trans-polyprenyl-diphosphate synthase PDSS2	DLP1_MOUSE	3	63.8895	1.63889	B1	A6	NaN	NaN	NaN
Mock / A6	O35130	O35130	0.543277	0.543277	3.65555e-08	1.19639e-07	16	O35130	Emg1	Ribosomal RNA small subunit methyltransferase NEP1	NEP1_MOUSE	10	45.7279	1.45728	Mock	A6	NaN	NaN	NaN
B1 / A6	Q61033	Q61033	0.516383	0.516383	3.65556e-08	1.19639e-07	16	Q61033	Tmpo	Lamina-associated polypeptide 2, isoforms alpha/zeta	LAP2A_MOUSE	36	43.0365	1.43037	B1	A6	NaN	NaN	NaN
B1 / A6	Q06348	Q06348	-0.551955	0.551955	3.65804e-08	1.19675e-07	16	Q06348	Prrx2	Paired mesoderm homeobox protein 2	PRRX2_MOUSE	10	-31.7905	0.682095	B1	A6	NaN	NaN	NaN
Mock / A6	Q3TMV7	Q3TMV7	-0.30187	0.30187	3.67419e-08	1.20024e-07	16	Q3TMV7	Pyroxd1	Pyridine nucleotide-disulfide oxidoreductase domain-containing protein 1	PYRD1_MOUSE	5	-18.88	0.8112	Mock	A6	NaN	NaN	NaN
Mock / A6	Q60760	Q60760	-1.43385	1.43385	3.67164e-08	1.20024e-07	16	Q60760	Grb10	Growth factor receptor-bound protein 10	GRB10_MOUSE	25	-62.9857	0.370143	Mock	A6	NaN	NaN	NaN
B1 / A6	Q5SYD0	Q5SYD0	-1.00458	1.00458	3.67921e-08	1.20143e-07	16	Q5SYD0	Myo1d	Unconventional myosin-Id	MYO1D_MOUSE	34	-50.1586	0.498414	B1	A6	NaN	NaN	NaN
Mock / A6	Q02788	Q02788	-0.999381	0.999381	3.7019e-08	1.20748e-07	16	Q02788	Col6a2	Collagen alpha-2(VI) chain	CO6A2_MOUSE	32	-49.9785	0.500215	Mock	A6	NaN	NaN	NaN
Mock / B1	Q69ZW3	Q69ZW3	-0.446174	0.446174	3.70745e-08	1.20884e-07	16	Q69ZW3	Ehbp1	EH domain-binding protein 1	EHBP1_MOUSE	33	-26.6013	0.733987	Mock	B1	NaN	NaN	NaN
Mock / B1	Q9DC07	Q9DC07	0.909773	0.909773	3.7135e-08	1.21036e-07	16	Q9DC07	Nebl	LIM zinc-binding domain-containing Nebulette	LNEBL_MOUSE	15	87.875	1.87875	Mock	B1	NaN	NaN	NaN
Mock / B1	Q3TSG4	Q3TSG4	0.428909	0.428909	3.74911e-08	1.21997e-07	16	Q3TSG4	Alkbh5	RNA demethylase ALKBH5	ALKB5_MOUSE	7	34.6215	1.34621	Mock	B1	NaN	NaN	NaN
Mock / A6	Q6P9Z1	Q6P9Z1	-0.540394	0.540394	3.75e-08	1.21997e-07	16	Q6P9Z1	Smarcd3	SWI/SNF-related matrix-associated actin-dependent regulator of chromatin subfamily D member 3	SMRD3_MOUSE	12	-31.2417	0.687583	Mock	A6	NaN	NaN	NaN
Mock / A6	Q9D0D5	Q9D0D5	-0.319647	0.319647	3.75442e-08	1.22096e-07	16	Q9D0D5	Gtf2e1	General transcription factor IIE subunit 1	T2EA_MOUSE	13	-19.8734	0.801266	Mock	A6	NaN	NaN	NaN
B1 / A6	Q8JZZ7	Q8JZZ7	-0.573052	0.573052	3.80384e-08	1.23427e-07	16	Q8JZZ7	Adgrl2	Adhesion G protein-coupled receptor L2	AGRL2_MOUSE	31	-32.7807	0.672193	B1	A6	NaN	NaN	NaN
B1 / A6	Q61699	Q61699	-0.5137	0.5137	3.81439e-08	1.23677e-07	16	Q61699	Hsph1	Heat shock protein 105 kDa	HS105_MOUSE	43	-29.9576	0.700424	B1	A6	NaN	NaN	NaN
B1 / A6	P63013	P63013	-0.875076	0.875076	3.81827e-08	1.23757e-07	16	P63013	Prrx1	Paired mesoderm homeobox protein 1	PRRX1_MOUSE	8	-45.4775	0.545225	B1	A6	NaN	NaN	NaN
Mock / A6	Q91W52	Q91W52	-0.681363	0.681363	3.8218e-08	1.23825e-07	16	Q91W52	Tmem19	Transmembrane protein 19	TMM19_MOUSE	2	-37.6424	0.623576	Mock	A6	NaN	NaN	NaN
B1 / A6	Q8K3K8	Q8K3K8	-0.684899	0.684899	3.82613e-08	1.23919e-07	16	Q8K3K8	Optn	Optineurin	OPTN_MOUSE	26	-37.7951	0.622049	B1	A6	NaN	NaN	NaN
Mock / B1	Q5SWP3	Q5SWP3	-1.30088	1.30088	3.82983e-08	1.23993e-07	16	Q5SWP3	Nacad	NAC-alpha domain-containing protein 1	NACAD_MOUSE	4	-59.4122	0.405878	Mock	B1	NaN	NaN	NaN
Mock / A6	Q9CYC5	Q9CYC5	0.769047	0.769047	3.85156e-08	1.24581e-07	16	Q9CYC5	Dsn1	Kinetochore-associated protein DSN1 homolog	DSN1_MOUSE	10	70.4143	1.70414	Mock	A6	NaN	NaN	NaN
B1 / A6	O55126	O55126	-0.605155	0.605155	3.86272e-08	1.24813e-07	16	O55126	Nipsnap2	Protein NipSnap homolog 2	NIPS2_MOUSE	10	-34.2599	0.657401	B1	A6	NaN	NaN	NaN
Mock / A6	P26450	P26450	0.298501	0.298501	3.86332e-08	1.24813e-07	16	P26450	Pik3r1	Phosphatidylinositol 3-kinase regulatory subunit alpha	P85A_MOUSE	17	22.9865	1.22987	Mock	A6	NaN	NaN	NaN
Mock / A6	Q8VEE4	Q8VEE4	0.613568	0.613568	3.88832e-08	1.25541e-07	16	Q8VEE4	Rpa1	Replication protein A 70 kDa DNA-binding subunit	RFA1_MOUSE	33	53.0038	1.53004	Mock	A6	NaN	NaN	NaN
Mock / B1	Q9WV92	Q9WV92	-0.537856	0.537856	3.88916e-08	1.25541e-07	16	Q9WV92	Epb41l3	Band 4.1-like protein 3	E41L3_MOUSE	51	-31.1206	0.688794	Mock	B1	NaN	NaN	NaN
Mock / B1	Q8BTY2	Q8BTY2	-0.344474	0.344474	3.9107e-08	1.26143e-07	16	Q8BTY2	Slc4a7	Sodium bicarbonate cotransporter 3	S4A7_MOUSE	13	-21.2405	0.787595	Mock	B1	NaN	NaN	NaN
Mock / A6	Q99JP0	Q99JP0	-1.936	1.936	3.92084e-08	1.26424e-07	16	Q99JP0	Map4k3	Mitogen-activated protein kinase kinase kinase kinase 3	M4K3_MOUSE	14	-73.866	0.26134	Mock	A6	NaN	NaN	NaN
Mock / A6	Q6GV12	Q6GV12	0.676998	0.676998	3.92993e-08	1.2667e-07	16	Q6GV12	Kdsr	3-ketodihydrosphingosine reductase	KDSR_MOUSE	6	59.881	1.59881	Mock	A6	NaN	NaN	NaN
B1 / A6	Q08297	Q08297	0.564486	0.564486	3.93528e-08	1.26795e-07	16	Q08297	Rad51	DNA repair protein RAD51 homolog 1	RAD51_MOUSE	7	47.8861	1.47886	B1	A6	NaN	NaN	NaN
Mock / A6	Q99P88	Q99P88	0.396798	0.396798	3.95742e-08	1.27317e-07	16	Q99P88	Nup155	Nuclear pore complex protein Nup155	NU155_MOUSE	38	31.6582	1.31658	Mock	A6	NaN	NaN	NaN
Mock / A6	Q9CPR8	Q9CPR8	0.861617	0.861617	3.95878e-08	1.27317e-07	16	Q9CPR8	Nsmce3	Non-structural maintenance of chromosomes element 3 homolog	NSE3_MOUSE	6	81.7074	1.81707	Mock	A6	NaN	NaN	NaN
B1 / A6	Q00993	Q00993	0.700712	0.700712	3.96748e-08	1.27456e-07	16	Q00993	Axl	Tyrosine-protein kinase receptor UFO	UFO_MOUSE	20	62.5307	1.62531	B1	A6	NaN	NaN	NaN
B1 / A6	Q9ERH4	Q9ERH4	1.00616	1.00616	3.96664e-08	1.27456e-07	16	Q9ERH4	Nusap1	Nucleolar and spindle-associated protein 1	NUSAP_MOUSE	6	100.856	2.00856	B1	A6	NaN	NaN	NaN
Mock / A6	Q8K1S3	Q8K1S3	-1.9586	1.9586	3.97399e-08	1.27571e-07	16	Q8K1S3	Unc5b	Netrin receptor UNC5B	UNC5B_MOUSE	4	-74.2722	0.257278	Mock	A6	NaN	NaN	NaN
B1 / A6	Q64430	Q64430	-0.538252	0.538252	4.00259e-08	1.28366e-07	16	Q64430	Atp7a	Copper-transporting ATPase 1	ATP7A_MOUSE	9	-31.1395	0.688605	B1	A6	NaN	NaN	NaN
Mock / A6	Q91XD6	Q91XD6	0.712511	0.712511	4.01526e-08	1.28659e-07	16	Q91XD6	Vps36	Vacuolar protein-sorting-associated protein 36	VPS36_MOUSE	16	63.8654	1.63865	Mock	A6	NaN	NaN	NaN
Mock / A6	Q3USB7	Q3USB7	1.37926	1.37926	4.01801e-08	1.287e-07	16	Q3USB7	Plcl1	Inactive phospholipase C-like protein 1	PLCL1_MOUSE	3	160.135	2.60135	Mock	A6	NaN	NaN	NaN
Mock / A6	O35639	O35639	0.510718	0.510718	4.0255e-08	1.28893e-07	16	O35639	Anxa3	Annexin A3	ANXA3_MOUSE	31	42.4759	1.42476	Mock	A6	NaN	NaN	NaN
Mock / B1	Q91WL8	Q91WL8	0.394749	0.394749	4.03443e-08	1.29131e-07	16	Q91WL8	Wwox	WW domain-containing oxidoreductase	WWOX_MOUSE	8	31.4714	1.31471	Mock	B1	NaN	NaN	NaN
B1 / A6	Q8BHS6	Q8BHS6	-0.829923	0.829923	4.03643e-08	1.29148e-07	16	Q8BHS6	Armcx3	Armadillo repeat-containing X-linked protein 3	ARMX3_MOUSE	6	-43.7441	0.562559	B1	A6	NaN	NaN	NaN
B1 / A6	Q61592	Q61592	-2.14291	2.14291	4.0464e-08	1.29255e-07	16	Q61592	Gas6	Growth arrest-specific protein 6	GAS6_MOUSE	3	-77.3578	0.226422	B1	A6	NaN	NaN	NaN
Mock / B1	Q8BVA4	Q8BVA4	-1.20544	1.20544	4.04452e-08	1.29255e-07	16	Q8BVA4	Lmod1	Leiomodin-1	LMOD1_MOUSE	17	-56.6362	0.433638	Mock	B1	NaN	NaN	NaN
Mock / B1	Q99LB6	Q99LB6	0.307829	0.307829	4.05057e-08	1.29255e-07	16	Q99LB6	Mat2b	Methionine adenosyltransferase 2 subunit beta	MAT2B_MOUSE	16	23.7844	1.23784	Mock	B1	NaN	NaN	NaN
B1 / A6	Q9QWF0	Q9QWF0	0.323171	0.323171	4.09244e-08	1.30366e-07	16	Q9QWF0	Chaf1a	Chromatin assembly factor 1 subunit A	CAF1A_MOUSE	22	25.1077	1.25108	B1	A6	NaN	NaN	NaN
Mock / A6	Q9WUM5	Q9WUM5	-0.294903	0.294903	4.09722e-08	1.30471e-07	16	Q9WUM5	Suclg1	Succinate--CoA ligase [ADP/GDP-forming] subunit alpha, mitochondrial	SUCA_MOUSE	12	-18.4873	0.815127	Mock	A6	NaN	NaN	NaN
Mock / A6	P97379	P97379	-0.505175	0.505175	4.11554e-08	1.30542e-07	16	P97379	G3bp2	Ras GTPase-activating protein-binding protein 2	G3BP2_MOUSE	20	-29.5425	0.704575	Mock	A6	NaN	NaN	NaN
Mock / A6	Q07797	Q07797	-0.530813	0.530813	4.10264e-08	1.30542e-07	16	Q07797	Lgals3bp	Galectin-3-binding protein	LG3BP_MOUSE	10	-30.7835	0.692165	Mock	A6	NaN	NaN	NaN
Mock / B1	Q3UE37	Q3UE37	0.302983	0.302983	4.10451e-08	1.30542e-07	16	Q3UE37	Ube2z	Ubiquitin-conjugating enzyme E2 Z	UBE2Z_MOUSE	15	23.3693	1.23369	Mock	B1	NaN	NaN	NaN
B1 / A6	Q62470	Q62470	-0.727526	0.727526	4.11375e-08	1.30542e-07	16	Q62470	Itga3	Integrin alpha-3	ITA3_MOUSE	17	-39.6061	0.603939	B1	A6	NaN	NaN	NaN
Mock / A6	Q8BIP0	Q8BIP0	0.632546	0.632546	4.11184e-08	1.30542e-07	16	Q8BIP0	Dars2	Aspartate--tRNA ligase, mitochondrial	SYDM_MOUSE	8	55.0298	1.5503	Mock	A6	NaN	NaN	NaN
B1 / A6	Q99JF5	Q99JF5	-0.510738	0.510738	4.10696e-08	1.30542e-07	16	Q99JF5	Mvd	Diphosphomevalonate decarboxylase	MVD1_MOUSE	12	-29.8137	0.701863	B1	A6	NaN	NaN	NaN
Mock / A6	Q8BJL0	Q8BJL0	0.734521	0.734521	4.11824e-08	1.30547e-07	16	Q8BJL0	Smarcal1	SWI/SNF-related matrix-associated actin-dependent regulator of chromatin subfamily A-like protein 1	SMAL1_MOUSE	6	66.3846	1.66385	Mock	A6	NaN	NaN	NaN
B1 / A6	Q8R5K4	Q8R5K4	0.433666	0.433666	4.11907e-08	1.30547e-07	16	Q8R5K4	Nol6	Nucleolar protein 6	NOL6_MOUSE	24	35.0662	1.35066	B1	A6	NaN	NaN	NaN
Mock / A6	Q6PDN3	Q6PDN3	-3.35517	3.35517	4.1353e-08	1.31014e-07	16	Q6PDN3	Mylk	Myosin light chain kinase, smooth muscle	MYLK_MOUSE	32	-90.2278	0.0977223	Mock	A6	NaN	NaN	NaN
Mock / A6	O70161	O70161	-0.787524	0.787524	4.13716e-08	1.31025e-07	16	O70161	Pip5k1c	Phosphatidylinositol 4-phosphate 5-kinase type-1 gamma	PI51C_MOUSE	12	-42.0662	0.579338	Mock	A6	NaN	NaN	NaN
B1 / A6	Q80T21	Q80T21	1.33774	1.33774	4.14754e-08	1.31211e-07	16	Q80T21	Adamtsl4	ADAMTS-like protein 4	ATL4_MOUSE	3	152.755	2.52755	B1	A6	NaN	NaN	NaN
Mock / B1	P21107	P21107	-0.471625	0.471625	4.15602e-08	1.31402e-07	16	P21107	Tpm3	Tropomyosin alpha-3 chain	TPM3_MOUSE	31	-27.8848	0.721152	Mock	B1	NaN	NaN	NaN
B1 / A6	Q7TPH6	Q7TPH6	0.757107	0.757107	4.15811e-08	1.31402e-07	16	Q7TPH6	Mycbp2	E3 ubiquitin-protein ligase MYCBP2	MYCB2_MOUSE	37	69.0098	1.6901	B1	A6	NaN	NaN	NaN
Mock / B1	Q9QY06	Q9QY06	0.251504	0.251504	4.15691e-08	1.31402e-07	16	Q9QY06	Myo9b	Unconventional myosin-IXb	MYO9B_MOUSE	49	19.0448	1.19045	Mock	B1	NaN	NaN	NaN
Mock / A6	Q9DBN5	Q9DBN5	-0.327613	0.327613	4.16453e-08	1.31557e-07	16	Q9DBN5	Lonp2	Lon protease homolog 2, peroxisomal	LONP2_MOUSE	11	-20.3146	0.796854	Mock	A6	NaN	NaN	NaN
B1 / A6	P16546	P16546	0.600727	0.600727	4.18563e-08	1.32128e-07	16	P16546	Sptan1	Spectrin alpha chain, non-erythrocytic 1	SPTN1_MOUSE	206	51.6481	1.51648	B1	A6	NaN	NaN	NaN
Mock / A6	Q6DFV1	Q6DFV1	1.038	1.038	4.21169e-08	1.32855e-07	16	Q6DFV1	Ncapg2	Condensin-2 complex subunit G2	CNDG2_MOUSE	18	105.338	2.05338	Mock	A6	NaN	NaN	NaN
B1 / A6	P30282	P30282	-1.1883	1.1883	4.22369e-08	1.3307e-07	16	P30282	Ccnd3	G1/S-specific cyclin-D3	CCND3_MOUSE	4	-56.118	0.43882	B1	A6	NaN	NaN	NaN
B1 / A6	P97792	P97792	-2.08368	2.08368	4.22033e-08	1.3307e-07	16	P97792	Cxadr	Coxsackievirus and adenovirus receptor homolog	CXAR_MOUSE	4	-76.4088	0.235912	B1	A6	NaN	NaN	NaN
Mock / A6	Q8C078	Q8C078	-0.401352	0.401352	4.22573e-08	1.3307e-07	16	Q8C078	Camkk2	Calcium/calmodulin-dependent protein kinase kinase 2	KKCC2_MOUSE	6	-24.2852	0.757148	Mock	A6	NaN	NaN	NaN
Mock / A6	Q9CY18	Q9CY18	-0.466302	0.466302	4.24123e-08	1.33434e-07	16	Q9CY18	Snx7	Sorting nexin-7	SNX7_MOUSE	22	-27.6182	0.723818	Mock	A6	NaN	NaN	NaN
B1 / A6	Q9CQI6	Q9CQI6	-1.54968	1.54968	4.25675e-08	1.33792e-07	16	Q9CQI6	Cotl1	Coactosin-like protein	COTL1_MOUSE	12	-65.8414	0.341586	B1	A6	NaN	NaN	NaN
Mock / B1	Q8JZX9	Q8JZX9	-0.776944	0.776944	4.34304e-08	1.36063e-07	16	Q8JZX9	Cdc42ep2	Cdc42 effector protein 2	BORG1_MOUSE	3	-41.6398	0.583602	Mock	B1	NaN	NaN	NaN
Mock / B1	Q91WN1	Q91WN1	0.383894	0.383894	4.35816e-08	1.36344e-07	16	Q91WN1	Dnajc9	DnaJ homolog subfamily C member 9	DNJC9_MOUSE	16	30.4859	1.30486	Mock	B1	NaN	NaN	NaN
B1 / A6	Q9ERD6	Q9ERD6	-1.51933	1.51933	4.35825e-08	1.36344e-07	16	Q9ERD6	Ralgps2	Ras-specific guanine nucleotide-releasing factor RalGPS2	RGPS2_MOUSE	5	-65.1152	0.348848	B1	A6	NaN	NaN	NaN
Mock / B1	Q9Z329	Q9Z329	-0.355762	0.355762	4.35648e-08	1.36344e-07	16	Q9Z329	Itpr2	Inositol 1,4,5-trisphosphate receptor type 2	ITPR2_MOUSE	33	-21.8543	0.781457	Mock	B1	NaN	NaN	NaN
Mock / A6	Q8BYA0	Q8BYA0	0.912197	0.912197	4.37926e-08	1.36903e-07	16	Q8BYA0	Tbcd	Tubulin-specific chaperone D	TBCD_MOUSE	35	88.1909	1.88191	Mock	A6	NaN	NaN	NaN
Mock / A6	Q6PGG6	Q6PGG6	0.607011	0.607011	4.38385e-08	1.36997e-07	16	Q6PGG6	Gnl3l	Guanine nucleotide-binding protein-like 3-like protein	GNL3L_MOUSE	13	52.3101	1.5231	Mock	A6	NaN	NaN	NaN
B1 / A6	Q9JJ80	Q9JJ80	0.602309	0.602309	4.4034e-08	1.37417e-07	16	Q9JJ80	Rpf2	Ribosome production factor 2 homolog	RPF2_MOUSE	17	51.8144	1.51814	B1	A6	NaN	NaN	NaN
B1 / A6	Q6PGG6	Q6PGG6	0.503661	0.503661	4.45834e-08	1.38977e-07	16	Q6PGG6	Gnl3l	Guanine nucleotide-binding protein-like 3-like protein	GNL3L_MOUSE	13	41.7806	1.41781	B1	A6	NaN	NaN	NaN
Mock / A6	B1AUR6	B1AUR6	1.06996	1.06996	4.46669e-08	1.39142e-07	16	B1AUR6	Mms22l	Protein MMS22-like	MMS22_MOUSE	3	109.937	2.09937	Mock	A6	NaN	NaN	NaN
Mock / A6	Q3U4G3	Q3U4G3	-0.486601	0.486601	4.46978e-08	1.39142e-07	16	Q3U4G3	Xxylt1	Xyloside xylosyltransferase 1	XXLT1_MOUSE	8	-28.6295	0.713705	Mock	A6	NaN	NaN	NaN
B1 / A6	Q8BXZ1	Q8BXZ1	-0.304791	0.304791	4.46808e-08	1.39142e-07	16	Q8BXZ1	Tmx3	Protein disulfide-isomerase TMX3	TMX3_MOUSE	13	-19.044	0.80956	B1	A6	NaN	NaN	NaN
Mock / A6	Q8R361	Q8R361	-0.32514	0.32514	4.47199e-08	1.39153e-07	16	Q8R361	Rab11fip5	Rab11 family-interacting protein 5	RFIP5_MOUSE	19	-20.1779	0.798221	Mock	A6	NaN	NaN	NaN
B1 / A6	Q3TV65	Q3TV65	-0.689893	0.689893	4.47622e-08	1.39235e-07	16	Q3TV65	Mpnd	MPN domain-containing protein	MPND_MOUSE	4	-38.01	0.6199	B1	A6	NaN	NaN	NaN
Mock / A6	Q3V3R4	Q3V3R4	-3.6809	3.6809	4.49334e-08	1.3965e-07	16	Q3V3R4	Itga1	Integrin alpha-1	ITA1_MOUSE	26	-92.2028	0.0779722	Mock	A6	NaN	NaN	NaN
Mock / B1	Q8BXA1	Q8BXA1	-0.348348	0.348348	4.49436e-08	1.3965e-07	16	Q8BXA1	Golim4	Golgi integral membrane protein 4	GOLI4_MOUSE	26	-21.4517	0.785483	Mock	B1	NaN	NaN	NaN
B1 / A6	O08547	O08547	-0.56001	0.56001	4.50056e-08	1.39793e-07	16	O08547	Sec22b	Vesicle-trafficking protein SEC22b	SC22B_MOUSE	15	-32.1702	0.678298	B1	A6	NaN	NaN	NaN
B1 / A6	Q00519	Q00519	0.840746	0.840746	4.53356e-08	1.40718e-07	16	Q00519	Xdh	Xanthine dehydrogenase/oxidase	XDH_MOUSE	34	79.0977	1.79098	B1	A6	NaN	NaN	NaN
B1 / A6	O88207	O88207	-0.70959	0.70959	4.53864e-08	1.40825e-07	16	O88207	Col5a1	Collagen alpha-1(V) chain	CO5A1_MOUSE	38	-38.8506	0.611494	B1	A6	NaN	NaN	NaN
B1 / A6	A2CG49	A2CG49	-1.20589	1.20589	4.5481e-08	1.40829e-07	16	A2CG49	Kalrn	Kalirin	KALRN_MOUSE	10	-56.6498	0.433502	B1	A6	NaN	NaN	NaN
B1 / A6	P01899	P01899	0.711001	0.711001	4.54649e-08	1.40829e-07	16	P01899	H2-D1	H-2 class I histocompatibility antigen, D-B alpha chain	HA11_MOUSE	12	63.6939	1.63694	B1	A6	NaN	NaN	NaN
Mock / A6	Q6NS46	Q6NS46	0.320683	0.320683	4.54265e-08	1.40829e-07	16	Q6NS46	Pdcd11	Protein RRP5 homolog	RRP5_MOUSE	58	24.8922	1.24892	Mock	A6	NaN	NaN	NaN
Mock / A6	Q9ET54	Q9ET54	-1.80068	1.80068	4.54843e-08	1.40829e-07	16	Q9ET54	Palld	Palladin	PALLD_MOUSE	35	-71.2961	0.287039	Mock	A6	NaN	NaN	NaN
Mock / A6	Q9Z1N2	Q9Z1N2	0.814324	0.814324	4.55987e-08	1.41133e-07	16	Q9Z1N2	Orc1	Origin recognition complex subunit 1	ORC1_MOUSE	8	75.8474	1.75847	Mock	A6	NaN	NaN	NaN
Mock / A6	Q8K4Q0	Q8K4Q0	0.431923	0.431923	4.5762e-08	1.41526e-07	16	Q8K4Q0	Rptor	Regulatory-associated protein of mTOR	RPTOR_MOUSE	11	34.9031	1.34903	Mock	A6	NaN	NaN	NaN
Mock / B1	Q9ESD7	Q9ESD7	-0.755047	0.755047	4.58995e-08	1.41812e-07	16	Q9ESD7	Dysf	Dysferlin	DYSF_MOUSE	74	-40.7473	0.592527	Mock	B1	NaN	NaN	NaN
Mock / A6	Q8CFE2	Q8CFE2	0.970814	0.970814	4.59915e-08	1.41931e-07	16	Q8CFE2	Hpf1	Histone PARylation factor 1	HPF1_MOUSE	14	95.9946	1.95995	Mock	A6	NaN	NaN	NaN
Mock / A6	Q91VT1	Q91VT1	0.706414	0.706414	4.59763e-08	1.41931e-07	16	Q91VT1	Nsmce2	E3 SUMO-protein ligase NSE2	NSE2_MOUSE	5	63.1743	1.63174	Mock	A6	NaN	NaN	NaN
Mock / B1	Q9DBU3	Q9DBU3	-0.557361	0.557361	4.59621e-08	1.41931e-07	16	Q9DBU3	Riok3	Serine/threonine-protein kinase RIO3	RIOK3_MOUSE	12	-32.0456	0.679544	Mock	B1	NaN	NaN	NaN
Mock / B1	P24668	P24668	-0.374654	0.374654	4.61884e-08	1.42364e-07	16	P24668	M6pr	Cation-dependent mannose-6-phosphate receptor	MPRD_MOUSE	11	-22.871	0.77129	Mock	B1	NaN	NaN	NaN
B1 / A6	Q8K1S3	Q8K1S3	-1.72412	1.72412	4.62927e-08	1.42572e-07	16	Q8K1S3	Unc5b	Netrin receptor UNC5B	UNC5B_MOUSE	4	-69.7317	0.302683	B1	A6	NaN	NaN	NaN
Mock / A6	P14873	P14873	-0.510779	0.510779	4.64522e-08	1.42661e-07	16	P14873	Map1b	Microtubule-associated protein 1B	MAP1B_MOUSE	76	-29.8157	0.701843	Mock	A6	NaN	NaN	NaN
Mock / A6	Q64669	Q64669	0.446752	0.446752	4.63777e-08	1.42661e-07	16	Q64669	Nqo1	NAD(P)H dehydrogenase [quinone] 1	NQO1_MOUSE	15	36.2969	1.36297	Mock	A6	NaN	NaN	NaN
B1 / A6	Q6PDH0	Q6PDH0	0.611818	0.611818	4.63946e-08	1.42661e-07	16	Q6PDH0	Phldb1	Pleckstrin homology-like domain family B member 1	PHLB1_MOUSE	40	52.8183	1.52818	B1	A6	NaN	NaN	NaN
Mock / A6	Q9D6L8	Q9D6L8	0.428367	0.428367	4.64338e-08	1.42661e-07	16	Q9D6L8	Ppil3	Peptidyl-prolyl cis-trans isomerase-like 3	PPIL3_MOUSE	9	34.571	1.34571	Mock	A6	NaN	NaN	NaN
Mock / B1	Q7TSZ8	Q7TSZ8	0.530058	0.530058	4.68066e-08	1.43496e-07	16	Q7TSZ8	Nacc1	Nucleus accumbens-associated protein 1	NACC1_MOUSE	3	44.3987	1.44399	Mock	B1	NaN	NaN	NaN
Mock / B1	Q8VD00	Q8VD00	0.614824	0.614824	4.68453e-08	1.43514e-07	16	Q8VD00	Tmem97	Sigma intracellular receptor 2	SGMR2_MOUSE	1	53.1371	1.53137	Mock	B1	NaN	NaN	NaN
B1 / A6	P37804	P37804	-1.36384	1.36384	4.68741e-08	1.43552e-07	16	P37804	Tagln	Transgelin	TAGL_MOUSE	22	-61.1453	0.388547	B1	A6	NaN	NaN	NaN
Mock / A6	Q8BTV1	Q8BTV1	0.691816	0.691816	4.70336e-08	1.4399e-07	16	Q8BTV1	Tusc3	Tumor suppressor candidate 3	TUSC3_MOUSE	4	61.5315	1.61531	Mock	A6	NaN	NaN	NaN
Mock / B1	Q9QZX7	Q9QZX7	-0.510318	0.510318	4.72459e-08	1.44488e-07	16	Q9QZX7	Srr	Serine racemase	SRR_MOUSE	5	-29.7932	0.702068	Mock	B1	NaN	NaN	NaN
B1 / A6	Q8R079	Q8R079	-0.587098	0.587098	4.73061e-08	1.4457e-07	16	Q8R079	Bfar	Bifunctional apoptosis regulator	BFAR_MOUSE	4	-33.4319	0.665681	B1	A6	NaN	NaN	NaN
Mock / A6	Q921E6	Q921E6	0.715997	0.715997	4.73251e-08	1.44578e-07	16	Q921E6	Eed	Polycomb protein EED	EED_MOUSE	11	64.2618	1.64262	Mock	A6	NaN	NaN	NaN
B1 / A6	Q99LI5	Q99LI5	-0.546584	0.546584	4.735e-08	1.44603e-07	16	Q99LI5	Znf281	Zinc finger protein 281	ZN281_MOUSE	6	-31.5361	0.684639	B1	A6	NaN	NaN	NaN
Mock / B1	P50544	P50544	0.279957	0.279957	4.73843e-08	1.44607e-07	16	P50544	Acadvl	Very long-chain specific acyl-CoA dehydrogenase, mitochondrial	ACADV_MOUSE	36	21.4159	1.21416	Mock	B1	NaN	NaN	NaN
Mock / A6	Q3U1G5	Q3U1G5	-0.0578081	0.0578081	4.76964e-08	1.45406e-07	16	Q3U1G5	Isg20l2	Interferon-stimulated 20 kDa exonuclease-like 2	I20L2_MOUSE	8	-3.92774	0.960723	Mock	A6	NaN	NaN	NaN
Mock / B1	P97479	P97479	-0.274934	0.274934	4.77697e-08	1.45528e-07	16	P97479	Myo7a	Unconventional myosin-VIIa	MYO7A_MOUSE	24	-17.3512	0.826488	Mock	B1	NaN	NaN	NaN
B1 / A6	Q6PAQ4	Q6PAQ4	0.409354	0.409354	4.78533e-08	1.45701e-07	16	Q6PAQ4	Rexo4	RNA exonuclease 4	REXO4_MOUSE	10	32.8091	1.32809	B1	A6	NaN	NaN	NaN
Mock / A6	Q62465	Q62465	0.782329	0.782329	4.79233e-08	1.45843e-07	16	Q62465	Vat1	Synaptic vesicle membrane protein VAT-1 homolog	VAT1_MOUSE	22	71.9906	1.71991	Mock	A6	NaN	NaN	NaN
Mock / B1	Q9JJ06	Q9JJ06	0.946265	0.946265	4.79616e-08	1.45909e-07	16	Q9JJ06	C1galt1	Glycoprotein-N-acetylgalactosamine 3-beta-galactosyltransferase 1	C1GLT_MOUSE	3	92.6877	1.92688	Mock	B1	NaN	NaN	NaN
Mock / A6	Q3TFD2	Q3TFD2	-0.361594	0.361594	4.80497e-08	1.46004e-07	16	Q3TFD2	Lpcat1	Lysophosphatidylcholine acyltransferase 1	PCAT1_MOUSE	6	-22.1696	0.778304	Mock	A6	NaN	NaN	NaN
Mock / B1	O88844	O88844	0.246215	0.246215	4.81681e-08	1.46282e-07	16	O88844	Idh1	Isocitrate dehydrogenase [NADP] cytoplasmic	IDHC_MOUSE	33	18.6091	1.18609	Mock	B1	NaN	NaN	NaN
Mock / A6	Q5XG71	Q5XG71	0.579039	0.579039	4.82733e-08	1.46499e-07	16	Q5XG71	Utp20	Small subunit processome component 20 homolog	UTP20_MOUSE	52	49.3854	1.49385	Mock	A6	NaN	NaN	NaN
Mock / A6	Q3UA16	Q3UA16	0.831322	0.831322	4.83672e-08	1.46683e-07	16	Q3UA16	Spc25	Kinetochore protein Spc25	SPC25_MOUSE	10	77.9315	1.77932	Mock	A6	NaN	NaN	NaN
Mock / A6	Q923B0	Q923B0	-0.516227	0.516227	4.85072e-08	1.47056e-07	16	Q923B0	Ggact	Gamma-glutamylaminecyclotransferase	GGACT_MOUSE	4	-30.0802	0.699198	Mock	A6	NaN	NaN	NaN
Mock / B1	O89110	O89110	0.449007	0.449007	4.8604e-08	1.47298e-07	16	O89110	Casp8	Caspase-8	CASP8_MOUSE	24	36.51	1.3651	Mock	B1	NaN	NaN	NaN
Mock / B1	A2RSY6	A2RSY6	0.280985	0.280985	4.87984e-08	1.47787e-07	16	A2RSY6	Trmt1l	TRMT1-like protein	TRM1L_MOUSE	18	21.5024	1.21502	Mock	B1	NaN	NaN	NaN
Mock / B1	O55222	O55222	-0.344732	0.344732	4.88242e-08	1.47787e-07	16	O55222	Ilk	Integrin-linked protein kinase	ILK_MOUSE	23	-21.2545	0.787455	Mock	B1	NaN	NaN	NaN
Mock / B1	Q61554	Q61554	-3.18266	3.18266	4.885e-08	1.47787e-07	16	Q61554	Fbn1	Fibrillin-1	FBN1_MOUSE	84	-88.9866	0.110134	Mock	B1	NaN	NaN	NaN
Mock / B1	P23949	P23949	-0.196587	0.196587	4.90214e-08	1.48151e-07	16	P23949	Zfp36l2	mRNA decay activator protein ZFP36L2	TISD_MOUSE	15	-12.7387	0.872613	Mock	B1	NaN	NaN	NaN
Mock / A6	Q9D6Y9	Q9D6Y9	-1.20695	1.20695	4.91678e-08	1.48424e-07	16	Q9D6Y9	Gbe1	1,4-alpha-glucan-branching enzyme	GLGB_MOUSE	19	-56.6816	0.433184	Mock	A6	NaN	NaN	NaN
Mock / B1	P33610	P33610	0.583282	0.583282	4.93771e-08	1.48814e-07	16	P33610	Prim2	DNA primase large subunit	PRI2_MOUSE	20	49.8254	1.49825	Mock	B1	NaN	NaN	NaN
Mock / A6	P97449	P97449	-2.17947	2.17947	4.93713e-08	1.48814e-07	16	P97449	Anpep	Aminopeptidase N	AMPN_MOUSE	30	-77.9244	0.220756	Mock	A6	NaN	NaN	NaN
Mock / B1	Q8BX70	Q8BX70	0.39902	0.39902	4.94887e-08	1.49099e-07	16	Q8BX70	Vps13c	Vacuolar protein sorting-associated protein 13C	VP13C_MOUSE	58	31.8612	1.31861	Mock	B1	NaN	NaN	NaN
Mock / B1	Q9QZ85	Q9QZ85	-3.09196	3.09196	4.95063e-08	1.491e-07	16	Q9QZ85	Iigp1	Interferon-inducible GTPase 1	IIGP1_MOUSE	6	-88.2719	0.117281	Mock	B1	NaN	NaN	NaN
B1 / A6	Q80ZV0	Q80ZV0	0.536031	0.536031	4.97222e-08	1.49565e-07	16	Q80ZV0	Rnaseh2b	Ribonuclease H2 subunit B	RNH2B_MOUSE	9	44.9978	1.44998	B1	A6	NaN	NaN	NaN
Mock / A6	Q91ZV3	Q91ZV3	-0.553345	0.553345	4.97182e-08	1.49565e-07	16	Q91ZV3	Dcbld2	Discoidin, CUB and LCCL domain-containing protein 2	DCBD2_MOUSE	2	-31.8562	0.681438	Mock	A6	NaN	NaN	NaN
Mock / B1	Q9QXM0	Q9QXM0	-1.19151	1.19151	4.98931e-08	1.49876e-07	16	Q9QXM0	Abhd2	Monoacylglycerol lipase ABHD2	ABHD2_MOUSE	3	-56.2156	0.437844	Mock	B1	NaN	NaN	NaN
B1 / A6	Q8CG47	Q8CG47	0.351618	0.351618	5.00265e-08	1.50148e-07	16	Q8CG47	Smc4	Structural maintenance of chromosomes protein 4	SMC4_MOUSE	60	27.5991	1.27599	B1	A6	NaN	NaN	NaN
B1 / A6	P08249	P08249	-0.479372	0.479372	5.01137e-08	1.50358e-07	16	P08249	Mdh2	Malate dehydrogenase, mitochondrial	MDHM_MOUSE	19	-28.271	0.71729	B1	A6	NaN	NaN	NaN
B1 / A6	Q6P5F7	Q6P5F7	-2.3541	2.3541	5.03887e-08	1.51028e-07	16	Q6P5F7	Ttyh3	Protein tweety homolog 3	TTYH3_MOUSE	5	-80.4411	0.195589	B1	A6	NaN	NaN	NaN
B1 / A6	Q8VHY0	Q8VHY0	1.55627	1.55627	5.04297e-08	1.51099e-07	16	Q8VHY0	Cspg4	Chondroitin sulfate proteoglycan 4	CSPG4_MOUSE	67	194.092	2.94092	B1	A6	NaN	NaN	NaN
Mock / A6	Q8VC57	Q8VC57	-0.497737	0.497737	5.04727e-08	1.51175e-07	16	Q8VC57	Kctd5	BTB/POZ domain-containing protein KCTD5	KCTD5_MOUSE	8	-29.1783	0.708217	Mock	A6	NaN	NaN	NaN
Mock / A6	Q149L6	Q149L6	-1.08902	1.08902	5.07185e-08	1.5165e-07	16	Q149L6	Dnajb14	DnaJ homolog subfamily B member 14	DJB14_MOUSE	2	-52.9921	0.470079	Mock	A6	NaN	NaN	NaN
B1 / A6	O08796	O08796	-0.333639	0.333639	5.07867e-08	1.51751e-07	16	O08796	Eef2k	Eukaryotic elongation factor 2 kinase	EF2K_MOUSE	25	-20.6467	0.793533	B1	A6	NaN	NaN	NaN
Mock / A6	Q571E4	Q571E4	0.636842	0.636842	5.08425e-08	1.51814e-07	16	Q571E4	Galns	N-acetylgalactosamine-6-sulfatase	GALNS_MOUSE	7	55.4922	1.55492	Mock	A6	NaN	NaN	NaN
Mock / A6	Q99KD5	Q99KD5	-0.195307	0.195307	5.09016e-08	1.51938e-07	16	Q99KD5	Unc45a	Protein unc-45 homolog A	UN45A_MOUSE	30	-12.6613	0.873387	Mock	A6	NaN	NaN	NaN
Mock / B1	Q8BKE6	Q8BKE6	0.291442	0.291442	5.14652e-08	1.53306e-07	16	Q8BKE6	Cyp20a1	Cytochrome P450 20A1	CP20A_MOUSE	20	22.3863	1.22386	Mock	B1	NaN	NaN	NaN
Mock / A6	Q9JIP6	Q9JIP6	-0.491218	0.491218	5.16664e-08	1.53748e-07	16	Q9JIP6	Fzd2	Frizzled-2	FZD2_MOUSE	5	-28.8576	0.711424	Mock	A6	NaN	NaN	NaN
Mock / B1	Q8K4X7	Q8K4X7	-0.386764	0.386764	5.18244e-08	1.54165e-07	16	Q8K4X7	Agpat4	1-acyl-sn-glycerol-3-phosphate acyltransferase delta	PLCD_MOUSE	13	-23.5157	0.764843	Mock	B1	NaN	NaN	NaN
Mock / B1	Q9CZT5	Q9CZT5	-0.548973	0.548973	5.19298e-08	1.54426e-07	16	Q9CZT5	Vasn	Vasorin	VASN_MOUSE	7	-31.6494	0.683506	Mock	B1	NaN	NaN	NaN
B1 / A6	Q6PDN3	Q6PDN3	-3.33972	3.33972	5.19819e-08	1.54528e-07	16	Q6PDN3	Mylk	Myosin light chain kinase, smooth muscle	MYLK_MOUSE	32	-90.1226	0.098774	B1	A6	NaN	NaN	NaN
B1 / A6	Q9QXK2	Q9QXK2	0.486519	0.486519	5.22853e-08	1.55324e-07	16	Q9QXK2	Rad18	E3 ubiquitin-protein ligase RAD18	RAD18_MOUSE	9	40.1061	1.40106	B1	A6	NaN	NaN	NaN
B1 / A6	Q5SWU9	Q5SWU9	0.502537	0.502537	5.25426e-08	1.5579e-07	16	Q5SWU9	Acaca	Acetyl-CoA carboxylase 1	ACACA_MOUSE	82	41.6703	1.4167	B1	A6	NaN	NaN	NaN
B1 / A6	Q6ZQ03	Q6ZQ03	0.485886	0.485886	5.25933e-08	1.5579e-07	16	Q6ZQ03	Fnbp4	Formin-binding protein 4	FNBP4_MOUSE	12	40.0445	1.40045	B1	A6	NaN	NaN	NaN
Mock / A6	Q8BRV5	Q8BRV5	-2.12019	2.12019	5.2577e-08	1.5579e-07	16	Q8BRV5	Kiaa1671	Uncharacterized protein KIAA1671	K1671_MOUSE	4	-76.9984	0.230016	Mock	A6	NaN	NaN	NaN
Mock / B1	Q9WVM3	Q9WVM3	0.454125	0.454125	5.26027e-08	1.5579e-07	16	Q9WVM3	Anapc7	Anaphase-promoting complex subunit 7	APC7_MOUSE	23	36.9952	1.36995	Mock	B1	NaN	NaN	NaN
B1 / A6	Q9CZQ6	Q9CZQ6	1.16521	1.16521	5.27919e-08	1.56291e-07	16	Q9CZQ6	Raet1e	Retinoic acid early-inducible protein 1-epsilon	RAE1E_MOUSE	5	124.266	2.24266	B1	A6	NaN	NaN	NaN
Mock / A6	Q9D0I9	Q9D0I9	0.290718	0.290718	5.28403e-08	1.56334e-07	16	Q9D0I9	Rars1	Arginine--tRNA ligase, cytoplasmic	SYRC_MOUSE	50	22.3249	1.22325	Mock	A6	NaN	NaN	NaN
Mock / B1	Q9JJZ6	Q9JJZ6	0.665274	0.665274	5.29079e-08	1.56481e-07	16	Q9JJZ6	Klf13	Krueppel-like factor 13	KLF13_MOUSE	2	58.587	1.58587	Mock	B1	NaN	NaN	NaN
Mock / B1	G5E870	G5E870	0.385445	0.385445	5.29869e-08	1.56542e-07	16	G5E870	Trip12	E3 ubiquitin-protein ligase TRIP12	TRIPC_MOUSE	48	30.6263	1.30626	Mock	B1	NaN	NaN	NaN
Mock / B1	Q5SNZ0	Q5SNZ0	0.318003	0.318003	5.30342e-08	1.56542e-07	16	Q5SNZ0	Ccdc88a	Girdin	GRDN_MOUSE	46	24.6604	1.2466	Mock	B1	NaN	NaN	NaN
Mock / A6	Q62219	Q62219	-0.769387	0.769387	5.30249e-08	1.56542e-07	16	Q62219	Tgfb1i1	Transforming growth factor beta-1-induced transcript 1 protein	TGFI1_MOUSE	17	-41.3333	0.586667	Mock	A6	NaN	NaN	NaN
Mock / A6	Q6PDH0	Q6PDH0	0.467835	0.467835	5.29607e-08	1.56542e-07	16	Q6PDH0	Phldb1	Pleckstrin homology-like domain family B member 1	PHLB1_MOUSE	40	38.3033	1.38303	Mock	A6	NaN	NaN	NaN
B1 / A6	Q9CXR1	Q9CXR1	0.592027	0.592027	5.30351e-08	1.56542e-07	16	Q9CXR1	Dhrs7	Dehydrogenase/reductase SDR family member 7	DHRS7_MOUSE	8	50.7363	1.50736	B1	A6	NaN	NaN	NaN
B1 / A6	O08808	O08808	0.575623	0.575623	5.3141e-08	1.56639e-07	16	O08808	Diaph1	Protein diaphanous homolog 1	DIAP1_MOUSE	47	49.0321	1.49032	B1	A6	NaN	NaN	NaN
Mock / B1	O35280	O35280	0.295621	0.295621	5.31087e-08	1.56639e-07	16	O35280	Chek1	Serine/threonine-protein kinase Chk1	CHK1_MOUSE	7	22.7413	1.22741	Mock	B1	NaN	NaN	NaN
Mock / A6	E9Q735	E9Q735	-0.328133	0.328133	5.3286e-08	1.56961e-07	16	E9Q735	Ube4a	Ubiquitin conjugation factor E4 A	UBE4A_MOUSE	15	-20.3434	0.796566	Mock	A6	NaN	NaN	NaN
Mock / A6	Q9CQ80	Q9CQ80	0.727464	0.727464	5.33751e-08	1.5717e-07	16	Q9CQ80	Vps25	Vacuolar protein-sorting-associated protein 25	VPS25_MOUSE	11	65.5727	1.65573	Mock	A6	NaN	NaN	NaN
Mock / A6	P00520	P00520	-0.913842	0.913842	5.35073e-08	1.574e-07	16	P00520	Abl1	Tyrosine-protein kinase ABL1	ABL1_MOUSE	10	-46.923	0.53077	Mock	A6	NaN	NaN	NaN
Mock / B1	B9EJ80	B9EJ80	-0.232866	0.232866	5.36246e-08	1.57639e-07	16	B9EJ80	Pdzd8	PDZ domain-containing protein 8	PDZD8_MOUSE	14	-14.9057	0.850943	Mock	B1	NaN	NaN	NaN
Mock / A6	P23591	P23591	0.598919	0.598919	5.38304e-08	1.58137e-07	16	P23591	Gfus	GDP-L-fucose synthase	FCL_MOUSE	15	51.4582	1.51458	Mock	A6	NaN	NaN	NaN
Mock / B1	Q9Z1B5	Q9Z1B5	0.604531	0.604531	5.38913e-08	1.58263e-07	16	Q9Z1B5	Mad2l1	Mitotic spindle assembly checkpoint protein MAD2A	MD2L1_MOUSE	7	52.0485	1.52048	Mock	B1	NaN	NaN	NaN
Mock / B1	Q9DAS9	Q9DAS9	-0.22793	0.22793	5.39517e-08	1.58333e-07	16	Q9DAS9	Gng12	Guanine nucleotide-binding protein G(I)/G(S)/G(O) subunit gamma-12	GBG12_MOUSE	6	-14.6141	0.853859	Mock	B1	NaN	NaN	NaN
Mock / B1	Q9QYS9	Q9QYS9	0.347452	0.347452	5.42428e-08	1.5908e-07	16	Q9QYS9	Qki	Protein quaking	QKI_MOUSE	17	27.2312	1.27231	Mock	B1	NaN	NaN	NaN
B1 / A6	Q91ZX7	Q91ZX7	0.438475	0.438475	5.43097e-08	1.59223e-07	16	Q91ZX7	Lrp1	Prolow-density lipoprotein receptor-related protein 1	LRP1_MOUSE	143	35.5171	1.35517	B1	A6	NaN	NaN	NaN
Mock / A6	Q7TT37	Q7TT37	0.462765	0.462765	5.44472e-08	1.59573e-07	16	Q7TT37	Elp1	Elongator complex protein 1	ELP1_MOUSE	34	37.8181	1.37818	Mock	A6	NaN	NaN	NaN
B1 / A6	Q8BX70	Q8BX70	0.431364	0.431364	5.4527e-08	1.59699e-07	16	Q8BX70	Vps13c	Vacuolar protein sorting-associated protein 13C	VP13C_MOUSE	58	34.8508	1.34851	B1	A6	NaN	NaN	NaN
Mock / A6	O35134	O35134	0.573194	0.573194	5.48398e-08	1.604e-07	16	O35134	Polr1a	DNA-directed RNA polymerase I subunit RPA1	RPA1_MOUSE	18	48.7814	1.48781	Mock	A6	NaN	NaN	NaN
Mock / A6	Q91X52	Q91X52	-0.571452	0.571452	5.50536e-08	1.6081e-07	16	Q91X52	Dcxr	L-xylulose reductase	DCXR_MOUSE	11	-32.7061	0.672939	Mock	A6	NaN	NaN	NaN
Mock / A6	Q9CXR1	Q9CXR1	0.586323	0.586323	5.50363e-08	1.6081e-07	16	Q9CXR1	Dhrs7	Dehydrogenase/reductase SDR family member 7	DHRS7_MOUSE	8	50.1415	1.50141	Mock	A6	NaN	NaN	NaN
Mock / B1	P16460	P16460	-1.22896	1.22896	5.534e-08	1.61484e-07	16	P16460	Ass1	Argininosuccinate synthase	ASSY_MOUSE	21	-57.3374	0.426626	Mock	B1	NaN	NaN	NaN
B1 / A6	O70309	O70309	-0.51951	0.51951	5.5384e-08	1.61558e-07	16	O70309	Itgb5	Integrin beta-5	ITB5_MOUSE	15	-30.2391	0.697609	B1	A6	NaN	NaN	NaN
B1 / A6	P28301	P28301	0.796511	0.796511	5.54519e-08	1.61702e-07	16	P28301	Lox	Protein-lysine 6-oxidase	LYOX_MOUSE	15	73.6896	1.7369	B1	A6	NaN	NaN	NaN
B1 / A6	P62257	P62257	-0.705728	0.705728	5.55962e-08	1.6191e-07	16	P62257	Ube2h	Ubiquitin-conjugating enzyme E2 H	UBE2H_MOUSE	7	-38.6867	0.613133	B1	A6	NaN	NaN	NaN
Mock / B1	Q8K371	Q8K371	-0.707188	0.707188	5.55974e-08	1.6191e-07	16	Q8K371	Amotl2	Angiomotin-like protein 2	AMOL2_MOUSE	7	-38.7487	0.612513	Mock	B1	NaN	NaN	NaN
Mock / A6	Q91YR9	Q91YR9	0.483268	0.483268	5.56699e-08	1.62013e-07	16	Q91YR9	Ptgr1	Prostaglandin reductase 1	PTGR1_MOUSE	13	39.7907	1.39791	Mock	A6	NaN	NaN	NaN
B1 / A6	P35441	P35441	-1.29094	1.29094	5.61281e-08	1.62911e-07	16	P35441	Thbs1	Thrombospondin-1	TSP1_MOUSE	34	-59.1315	0.408685	B1	A6	NaN	NaN	NaN
B1 / A6	Q9R1A8	Q9R1A8	-0.825214	0.825214	5.60879e-08	1.62911e-07	16	Q9R1A8	Cop1	E3 ubiquitin-protein ligase COP1	COP1_MOUSE	3	-43.5602	0.564398	B1	A6	NaN	NaN	NaN
Mock / B1	Q9CX66	Q9CX66	-0.436118	0.436118	5.6363e-08	1.63485e-07	16	Q9CX66	Nopchap1	NOP protein chaperone 1	NOPC1_MOUSE	4	-26.0879	0.739121	Mock	B1	NaN	NaN	NaN
Mock / B1	Q07797	Q07797	-1.89442	1.89442	5.64501e-08	1.63683e-07	16	Q07797	Lgals3bp	Galectin-3-binding protein	LG3BP_MOUSE	10	-73.1019	0.268981	Mock	B1	NaN	NaN	NaN
B1 / A6	Q921Q7	Q921Q7	0.597188	0.597188	5.6541e-08	1.63783e-07	16	Q921Q7	Rin1	Ras and Rab interactor 1	RIN1_MOUSE	26	51.2765	1.51276	B1	A6	NaN	NaN	NaN
Mock / B1	Q8CFE3	Q8CFE3	0.390014	0.390014	5.66404e-08	1.64017e-07	16	Q8CFE3	Rcor1	REST corepressor 1	RCOR1_MOUSE	10	31.0406	1.31041	Mock	B1	NaN	NaN	NaN
Mock / A6	Q6PAR0	Q6PAR0	-1.5134	1.5134	5.68707e-08	1.6441e-07	16	Q6PAR0	Klhdc10	Kelch domain-containing protein 10	KLD10_MOUSE	3	-64.9714	0.350286	Mock	A6	NaN	NaN	NaN
Mock / B1	Q8BGR9	Q8BGR9	0.416663	0.416663	5.68375e-08	1.6441e-07	16	Q8BGR9	Ublcp1	Ubiquitin-like domain-containing CTD phosphatase 1	UBCP1_MOUSE	12	33.4837	1.33484	Mock	B1	NaN	NaN	NaN
B1 / A6	A3KGW5	A3KGW5	1.69684	1.69684	5.69044e-08	1.64453e-07	16	A3KGW5	Cercam	Inactive glycosyltransferase 25 family member 3	GT253_MOUSE	12	224.189	3.24189	B1	A6	NaN	NaN	NaN
B1 / A6	Q61578	Q61578	-0.846644	0.846644	5.69997e-08	1.6462e-07	16	Q61578	Fdxr	NADPH:adrenodoxin oxidoreductase, mitochondrial	ADRO_MOUSE	17	-44.3923	0.556077	B1	A6	NaN	NaN	NaN
B1 / A6	Q2PZL6	Q2PZL6	-2.10226	2.10226	5.71559e-08	1.64907e-07	16	Q2PZL6	Fat4	Protocadherin Fat 4	FAT4_MOUSE	26	-76.7107	0.232893	B1	A6	NaN	NaN	NaN
Mock / B1	O70293	O70293	-0.277792	0.277792	5.72621e-08	1.65159e-07	16	O70293	Grk6	G protein-coupled receptor kinase 6	GRK6_MOUSE	8	-17.5148	0.824852	Mock	B1	NaN	NaN	NaN
Mock / B1	Q9Z0G4	Q9Z0G4	-2.41668	2.41668	5.73368e-08	1.6521e-07	16	Q9Z0G4	Ccn5	CCN family member 5	CCN5_MOUSE	1	-81.2713	0.187287	Mock	B1	NaN	NaN	NaN
B1 / A6	Q64299	Q64299	-2.91811	2.91811	5.75522e-08	1.65667e-07	16	Q64299	Ccn3	CCN family member 3	CCN3_MOUSE	9	-86.7699	0.132301	B1	A6	NaN	NaN	NaN
Mock / A6	Q9QXM0	Q9QXM0	-1.37487	1.37487	5.76879e-08	1.66002e-07	16	Q9QXM0	Abhd2	Monoacylglycerol lipase ABHD2	ABHD2_MOUSE	3	-61.4412	0.385588	Mock	A6	NaN	NaN	NaN
Mock / A6	Q66JX5	Q66JX5	0.416394	0.416394	5.77557e-08	1.66113e-07	16	Q66JX5	Cep43	Centrosomal protein 43	CEP43_MOUSE	9	33.4588	1.33459	Mock	A6	NaN	NaN	NaN
B1 / A6	Q62419	Q62419	-0.283295	0.283295	5.78143e-08	1.66122e-07	16	Q62419	Sh3gl1	Endophilin-A2	SH3G1_MOUSE	19	-17.8288	0.821712	B1	A6	NaN	NaN	NaN
Mock / A6	P49138	P49138	-0.250268	0.250268	5.79798e-08	1.66349e-07	16	P49138	Mapkapk2	MAP kinase-activated protein kinase 2	MAPK2_MOUSE	15	-15.926	0.84074	Mock	A6	NaN	NaN	NaN
B1 / A6	Q9JHW2	Q9JHW2	-0.338721	0.338721	5.85454e-08	1.67751e-07	16	Q9JHW2	Nit2	Omega-amidase NIT2	NIT2_MOUSE	17	-20.9258	0.790742	B1	A6	NaN	NaN	NaN
B1 / A6	P07901	P07901	0.362586	0.362586	5.88877e-08	1.68419e-07	16	P07901	Hsp90aa1	Heat shock protein HSP 90-alpha	HS90A_MOUSE	39	28.5728	1.28573	B1	A6	NaN	NaN	NaN
Mock / A6	P70349	P70349	0.462405	0.462405	5.90007e-08	1.68612e-07	16	P70349	Hint1	Histidine triad nucleotide-binding protein 1	HINT1_MOUSE	10	37.7837	1.37784	Mock	A6	NaN	NaN	NaN
Mock / A6	Q9R0Y5	Q9R0Y5	-1.05893	1.05893	5.93808e-08	1.69365e-07	16	Q9R0Y5	Ak1	Adenylate kinase isoenzyme 1	KAD1_MOUSE	15	-52.0013	0.479987	Mock	A6	NaN	NaN	NaN
B1 / A6	Q9CQ21	Q9CQ21	-0.812288	0.812288	5.96569e-08	1.70042e-07	16	Q9CQ21	Mcts2	Malignant T-cell-amplified sequence 2	MCTS2_MOUSE	3	-43.0522	0.569478	B1	A6	NaN	NaN	NaN
B1 / A6	P16125	P16125	-2.27599	2.27599	6.0036e-08	1.70955e-07	16	P16125	Ldhb	L-lactate dehydrogenase B chain	LDHB_MOUSE	12	-79.353	0.20647	B1	A6	NaN	NaN	NaN
Mock / A6	P09055	P09055	-0.407418	0.407418	6.04029e-08	1.71887e-07	16	P09055	Itgb1	Integrin beta-1	ITB1_MOUSE	31	-24.6028	0.753972	Mock	A6	NaN	NaN	NaN
Mock / B1	Q91VN6	Q91VN6	0.35204	0.35204	6.03934e-08	1.71887e-07	16	Q91VN6	Ddx41	Probable ATP-dependent RNA helicase DDX41	DDX41_MOUSE	16	27.6364	1.27636	Mock	B1	NaN	NaN	NaN
B1 / A6	P0DOV2	P0DOV2	-2.60032	2.60032	6.06148e-08	1.72378e-07	16	P0DOV2	Ifi204	Interferon-activable protein 204	IFI4_MOUSE	2	-83.5098	0.164902	B1	A6	NaN	NaN	NaN
Mock / A6	O55106	O55106	-0.482912	0.482912	6.06545e-08	1.72411e-07	16	O55106	Strn	Striatin	STRN_MOUSE	23	-28.4468	0.715532	Mock	A6	NaN	NaN	NaN
Mock / A6	Q8K120	Q8K120	-1.72485	1.72485	6.06931e-08	1.72432e-07	16	Q8K120	Nfatc4	Nuclear factor of activated T-cells, cytoplasmic 4	NFAC4_MOUSE	16	-69.747	0.30253	Mock	A6	NaN	NaN	NaN
Mock / A6	Q9WV68	Q9WV68	-0.778595	0.778595	6.0839e-08	1.72734e-07	16	Q9WV68	Decr2	Peroxisomal 2,4-dienoyl-CoA reductase [(3E)-enoyl-CoA-producing]	DECR2_MOUSE	7	-41.7066	0.582934	Mock	A6	NaN	NaN	NaN
Mock / B1	P70257	P70257	0.621391	0.621391	6.09139e-08	1.7289e-07	16	P70257	Nfix	Nuclear factor 1 X-type	NFIX_MOUSE	10	53.8358	1.53836	Mock	B1	NaN	NaN	NaN
Mock / A6	P50295	P50295	-1.14936	1.14936	6.09544e-08	1.72949e-07	16	P50295	Nat2	Arylamine N-acetyltransferase 2	ARY2_MOUSE	7	-54.9174	0.450826	Mock	A6	NaN	NaN	NaN
Mock / B1	Q62419	Q62419	-0.338295	0.338295	6.10258e-08	1.73095e-07	16	Q62419	Sh3gl1	Endophilin-A2	SH3G1_MOUSE	19	-20.9025	0.790975	Mock	B1	NaN	NaN	NaN
Mock / A6	P16460	P16460	-1.48087	1.48087	6.11691e-08	1.73445e-07	16	P16460	Ass1	Argininosuccinate synthase	ASSY_MOUSE	21	-64.1728	0.358272	Mock	A6	NaN	NaN	NaN
Mock / A6	P30999	P30999	-0.959983	0.959983	6.12481e-08	1.73612e-07	16	P30999	Ctnnd1	Catenin delta-1	CTND1_MOUSE	41	-48.5937	0.514063	Mock	A6	NaN	NaN	NaN
Mock / B1	Q66JQ7	Q66JQ7	-1.05264	1.05264	6.15699e-08	1.74411e-07	16	Q66JQ7	Knl1	Kinetochore scaffold 1	KNL1_MOUSE	5	-51.7914	0.482086	Mock	B1	NaN	NaN	NaN
Mock / A6	Q69ZF3	Q69ZF3	-0.837729	0.837729	6.1692e-08	1.74701e-07	16	Q69ZF3	Gba2	Non-lysosomal glucosylceramidase	GBA2_MOUSE	2	-44.0476	0.559524	Mock	A6	NaN	NaN	NaN
B1 / A6	Q9CQQ7	Q9CQQ7	-0.185609	0.185609	6.17614e-08	1.74784e-07	16	Q9CQQ7	Atp5pb	ATP synthase F(0) complex subunit B1, mitochondrial	AT5F1_MOUSE	16	-12.0722	0.879278	B1	A6	NaN	NaN	NaN
Mock / A6	Q8BRH0	Q8BRH0	-0.351016	0.351016	6.19219e-08	1.75124e-07	16	Q8BRH0	Tmtc3	Protein O-mannosyl-transferase TMTC3	TMTC3_MOUSE	25	-21.5968	0.784032	Mock	A6	NaN	NaN	NaN
Mock / A6	Q9D1D1	Q9D1D1	2.1376	2.1376	6.20613e-08	1.75355e-07	16	Q9D1D1	Tspan11	Tetraspanin-11	TSN11_MOUSE	1	340.028	4.40028	Mock	A6	NaN	NaN	NaN
Mock / A6	O08599	O08599	-0.701742	0.701742	6.23824e-08	1.76148e-07	16	O08599	Stxbp1	Syntaxin-binding protein 1	STXB1_MOUSE	29	-38.5171	0.614829	Mock	A6	NaN	NaN	NaN
Mock / A6	Q5SW19	Q5SW19	0.631382	0.631382	6.23849e-08	1.76148e-07	16	Q5SW19	Cluh	Clustered mitochondria protein homolog	CLU_MOUSE	33	54.9048	1.54905	Mock	A6	NaN	NaN	NaN
Mock / A6	P25785	P25785	0.982463	0.982463	6.24644e-08	1.76258e-07	16	P25785	Timp2	Metalloproteinase inhibitor 2	TIMP2_MOUSE	8	97.5836	1.97584	Mock	A6	NaN	NaN	NaN
Mock / A6	Q9ER39	Q9ER39	-0.383074	0.383074	6.25426e-08	1.76332e-07	16	Q9ER39	Tor1a	Torsin-1A	TOR1A_MOUSE	7	-23.3198	0.766802	Mock	A6	NaN	NaN	NaN
Mock / B1	P06869	P06869	-1.22303	1.22303	6.26987e-08	1.76634e-07	16	P06869	Plau	Urokinase-type plasminogen activator	UROK_MOUSE	5	-57.1617	0.428383	Mock	B1	NaN	NaN	NaN
B1 / A6	Q75NR7	Q75NR7	1.81249	1.81249	6.2763e-08	1.76758e-07	16	Q75NR7	Recql4	ATP-dependent DNA helicase Q4	RECQ4_MOUSE	1	251.248	3.51248	B1	A6	NaN	NaN	NaN
Mock / B1	Q07832	Q07832	-0.590938	0.590938	6.38873e-08	1.79403e-07	16	Q07832	Plk1	Serine/threonine-protein kinase PLK1	PLK1_MOUSE	18	-33.6089	0.663911	Mock	B1	NaN	NaN	NaN
Mock / B1	Q61026	Q61026	0.506607	0.506607	6.40554e-08	1.79759e-07	16	Q61026	Ncoa2	Nuclear receptor coactivator 2	NCOA2_MOUSE	6	42.0705	1.42071	Mock	B1	NaN	NaN	NaN
Mock / A6	P28652	P28652	-0.754654	0.754654	6.41029e-08	1.79834e-07	16	P28652	Camk2b	Calcium/calmodulin-dependent protein kinase type II subunit beta	KCC2B_MOUSE	12	-40.7311	0.592689	Mock	A6	NaN	NaN	NaN
Mock / A6	Q61216	Q61216	0.60148	0.60148	6.44059e-08	1.80417e-07	16	Q61216	Mre11	Double-strand break repair protein MRE11	MRE11_MOUSE	26	51.7273	1.51727	Mock	A6	NaN	NaN	NaN
B1 / A6	Q9CYC5	Q9CYC5	0.424501	0.424501	6.44595e-08	1.80487e-07	16	Q9CYC5	Dsn1	Kinetochore-associated protein DSN1 homolog	DSN1_MOUSE	10	34.2108	1.34211	B1	A6	NaN	NaN	NaN
Mock / B1	Q8CDA1	Q8CDA1	-0.408815	0.408815	6.45403e-08	1.80597e-07	16	Q8CDA1	Inpp5f	Phosphatidylinositide phosphatase SAC2	SAC2_MOUSE	7	-24.6758	0.753242	Mock	B1	NaN	NaN	NaN
Mock / A6	Q61016	Q61016	1.39379	1.39379	6.47131e-08	1.81022e-07	16	Q61016	Gng7	Guanine nucleotide-binding protein G(I)/G(S)/G(O) subunit gamma-7	GBG7_MOUSE	1	162.768	2.62768	Mock	A6	NaN	NaN	NaN
Mock / A6	Q61703	Q61703	0.601062	0.601062	6.47741e-08	1.81135e-07	16	Q61703	Itih2	Inter-alpha-trypsin inhibitor heavy chain H2	ITIH2_MOUSE	15	51.6833	1.51683	Mock	A6	NaN	NaN	NaN
Mock / B1	Q8N7N5	Q8N7N5	0.497515	0.497515	6.48012e-08	1.81153e-07	16	Q8N7N5	Dcaf8	DDB1- and CUL4-associated factor 8	DCAF8_MOUSE	14	41.178	1.41178	Mock	B1	NaN	NaN	NaN
Mock / A6	Q8BMF4	Q8BMF4	-0.214003	0.214003	6.48447e-08	1.81216e-07	16	Q8BMF4	Dlat	Dihydrolipoyllysine-residue acetyltransferase component of pyruvate dehydrogenase complex, mitochondrial	ODP2_MOUSE	17	-13.7858	0.862142	Mock	A6	NaN	NaN	NaN
Mock / A6	Q6PAR5	Q6PAR5	-0.292846	0.292846	6.48672e-08	1.81221e-07	16	Q6PAR5	Gapvd1	GTPase-activating protein and VPS9 domain-containing protein 1	GAPD1_MOUSE	31	-18.371	0.81629	Mock	A6	NaN	NaN	NaN
Mock / A6	P16054	P16054	-0.823258	0.823258	6.49467e-08	1.81385e-07	16	P16054	Prkce	Protein kinase C epsilon type	KPCE_MOUSE	3	-43.4836	0.565164	Mock	A6	NaN	NaN	NaN
B1 / A6	Q91VK4	Q91VK4	-0.540429	0.540429	6.51576e-08	1.81857e-07	16	Q91VK4	Itm2c	Integral membrane protein 2C	ITM2C_MOUSE	7	-31.2433	0.687567	B1	A6	NaN	NaN	NaN
Mock / B1	Q99MI1	Q99MI1	-0.302214	0.302214	6.52794e-08	1.82081e-07	16	Q99MI1	Erc1	ELKS/Rab6-interacting/CAST family member 1	RB6I2_MOUSE	56	-18.8993	0.811007	Mock	B1	NaN	NaN	NaN
Mock / A6	Q9QYB5	Q9QYB5	0.686872	0.686872	6.53949e-08	1.82286e-07	16	Q9QYB5	Add3	Gamma-adducin	ADDG_MOUSE	20	60.979	1.60979	Mock	A6	NaN	NaN	NaN
Mock / B1	Q9DBJ1	Q9DBJ1	-0.383661	0.383661	6.56262e-08	1.82873e-07	16	Q9DBJ1	Pgam1	Phosphoglycerate mutase 1	PGAM1_MOUSE	25	-23.351	0.76649	Mock	B1	NaN	NaN	NaN
Mock / B1	Q8CG47	Q8CG47	0.321345	0.321345	6.57369e-08	1.83064e-07	16	Q8CG47	Smc4	Structural maintenance of chromosomes protein 4	SMC4_MOUSE	60	24.9494	1.24949	Mock	B1	NaN	NaN	NaN
B1 / A6	Q99K01	Q99K01	-0.777483	0.777483	6.58672e-08	1.83369e-07	16	Q99K01	Pdxdc1	Pyridoxal-dependent decarboxylase domain-containing protein 1	PDXD1_MOUSE	34	-41.6616	0.583384	B1	A6	NaN	NaN	NaN
B1 / A6	Q3UUQ7	Q3UUQ7	-1.39683	1.39683	6.60769e-08	1.83718e-07	16	Q3UUQ7	Pgap1	GPI inositol-deacylase	PGAP1_MOUSE	6	-62.0237	0.379763	B1	A6	NaN	NaN	NaN
Mock / A6	Q91XB0	Q91XB0	-0.558917	0.558917	6.60646e-08	1.83718e-07	16	Q91XB0	Trex1	Three-prime repair exonuclease 1	TREX1_MOUSE	4	-32.1188	0.678812	Mock	A6	NaN	NaN	NaN
Mock / B1	Q9EQ80	Q9EQ80	0.486488	0.486488	6.63415e-08	1.84395e-07	16	Q9EQ80	Nif3l1	NIF3-like protein 1	NIF3L_MOUSE	12	40.103	1.40103	Mock	B1	NaN	NaN	NaN
Mock / B1	P29533	P29533	-0.545983	0.545983	6.65488e-08	1.84853e-07	16	P29533	Vcam1	Vascular cell adhesion protein 1	VCAM1_MOUSE	28	-31.5075	0.684925	Mock	B1	NaN	NaN	NaN
B1 / A6	Q3U0V2	Q3U0V2	-0.437867	0.437867	6.65342e-08	1.84853e-07	16	Q3U0V2	Tradd	Tumor necrosis factor receptor type 1-associated DEATH domain protein	TRADD_MOUSE	12	-26.1775	0.738225	B1	A6	NaN	NaN	NaN
B1 / A6	Q80UP5	Q80UP5	-0.286714	0.286714	6.68628e-08	1.85548e-07	16	Q80UP5	Ankrd13a	Ankyrin repeat domain-containing protein 13A	AN13A_MOUSE	15	-18.0233	0.819767	B1	A6	NaN	NaN	NaN
Mock / A6	Q01405	Q01405	-0.794645	0.794645	6.69406e-08	1.85681e-07	16	Q01405	Sec23a	Protein transport protein Sec23A	SC23A_MOUSE	36	-42.3515	0.576485	Mock	A6	NaN	NaN	NaN
Mock / A6	Q8C3R1	Q8C3R1	-0.342574	0.342574	6.69755e-08	1.85683e-07	16	Q8C3R1	Brat1	BRCA1-associated ATM activator 1	BRAT1_MOUSE	11	-21.1367	0.788633	Mock	A6	NaN	NaN	NaN
B1 / A6	Q9CZT5	Q9CZT5	-0.681933	0.681933	6.72179e-08	1.86237e-07	16	Q9CZT5	Vasn	Vasorin	VASN_MOUSE	7	-37.6671	0.623329	B1	A6	NaN	NaN	NaN
B1 / A6	Q8R1N4	Q8R1N4	0.651643	0.651643	6.72859e-08	1.86366e-07	16	Q8R1N4	Nudcd3	NudC domain-containing protein 3	NUDC3_MOUSE	17	57.0957	1.57096	B1	A6	NaN	NaN	NaN
B1 / A6	Q64512	Q64512	-1.34088	1.34088	6.73893e-08	1.86579e-07	16	Q64512	Ptpn13	Tyrosine-protein phosphatase non-receptor type 13	PTN13_MOUSE	7	-60.5219	0.394781	B1	A6	NaN	NaN	NaN
Mock / B1	Q6W3F0	Q6W3F0	0.309885	0.309885	6.74053e-08	1.86579e-07	16	Q6W3F0	P4ha3	Prolyl 4-hydroxylase subunit alpha-3	P4HA3_MOUSE	21	23.9609	1.23961	Mock	B1	NaN	NaN	NaN
Mock / A6	Q921N6	Q921N6	0.42124	0.42124	6.74712e-08	1.86702e-07	16	Q921N6	Ddx27	Probable ATP-dependent RNA helicase DDX27	DDX27_MOUSE	29	33.9078	1.33908	Mock	A6	NaN	NaN	NaN
Mock / A6	Q62422	Q62422	-0.43662	0.43662	6.7507e-08	1.86742e-07	16	Q62422	Ostf1	Osteoclast-stimulating factor 1	OSTF1_MOUSE	10	-26.1136	0.738864	Mock	A6	NaN	NaN	NaN
B1 / A6	Q8K120	Q8K120	-1.13904	1.13904	6.80052e-08	1.87994e-07	16	Q8K120	Nfatc4	Nuclear factor of activated T-cells, cytoplasmic 4	NFAC4_MOUSE	16	-54.5937	0.454063	B1	A6	NaN	NaN	NaN
B1 / A6	Q9D2N4	Q9D2N4	-0.770243	0.770243	6.82474e-08	1.88431e-07	16	Q9D2N4	Dtna	Dystrobrevin alpha	DTNA_MOUSE	10	-41.3681	0.586319	B1	A6	NaN	NaN	NaN
Mock / A6	Q8K1J6	Q8K1J6	-0.210613	0.210613	6.8531e-08	1.89112e-07	16	Q8K1J6	Trnt1	CCA tRNA nucleotidyltransferase 1, mitochondrial	TRNT1_MOUSE	15	-13.583	0.86417	Mock	A6	NaN	NaN	NaN
B1 / A6	Q6NSQ7	Q6NSQ7	0.454441	0.454441	6.89976e-08	1.90081e-07	16	Q6NSQ7	Ltv1	Protein LTV1 homolog	LTV1_MOUSE	13	37.0252	1.37025	B1	A6	NaN	NaN	NaN
Mock / B1	Q99NB8	Q99NB8	-0.324095	0.324095	6.92788e-08	1.90596e-07	16	Q99NB8	Ubqln4	Ubiquilin-4	UBQL4_MOUSE	12	-20.12	0.7988	Mock	B1	NaN	NaN	NaN
Mock / B1	A8C756	A8C756	0.276784	0.276784	6.93382e-08	1.90598e-07	16	A8C756	Thada	Thyroid adenoma-associated protein homolog	THADA_MOUSE	21	21.1492	1.21149	Mock	B1	NaN	NaN	NaN
B1 / A6	O35654	O35654	0.55389	0.55389	6.96167e-08	1.91002e-07	16	O35654	Pold2	DNA polymerase delta subunit 2	DPOD2_MOUSE	11	46.8039	1.46804	B1	A6	NaN	NaN	NaN
Mock / A6	Q5SSH7	Q5SSH7	0.290108	0.290108	6.96001e-08	1.91002e-07	16	Q5SSH7	Zzef1	Zinc finger ZZ-type and EF-hand domain-containing protein 1	ZZEF1_MOUSE	32	22.2732	1.22273	Mock	A6	NaN	NaN	NaN
B1 / A6	Q9EQ61	Q9EQ61	0.511447	0.511447	6.95832e-08	1.91002e-07	16	Q9EQ61	Pes1	Pescadillo homolog	PESC_MOUSE	21	42.5479	1.42548	B1	A6	NaN	NaN	NaN
B1 / A6	O88986	O88986	0.656141	0.656141	6.98867e-08	1.91623e-07	16	O88986	Gcat	2-amino-3-ketobutyrate coenzyme A ligase, mitochondrial	KBL_MOUSE	12	57.5861	1.57586	B1	A6	NaN	NaN	NaN
Mock / A6	P11352	P11352	-0.703477	0.703477	7.03894e-08	1.92517e-07	16	P11352	Gpx1	Glutathione peroxidase 1	GPX1_MOUSE	12	-38.591	0.61409	Mock	A6	NaN	NaN	NaN
Mock / B1	Q2YDW2	Q2YDW2	-0.440177	0.440177	7.05174e-08	1.92686e-07	16	Q2YDW2	Msto1	Protein misato homolog 1	MSTO1_MOUSE	20	-26.2956	0.737044	Mock	B1	NaN	NaN	NaN
Mock / A6	Q3UPL0	Q3UPL0	-0.521936	0.521936	7.08817e-08	1.9346e-07	16	Q3UPL0	Sec31a	Protein transport protein Sec31A	SC31A_MOUSE	52	-30.3563	0.696437	Mock	A6	NaN	NaN	NaN
Mock / A6	Q8K4Q8	Q8K4Q8	-3.72579	3.72579	7.09103e-08	1.9346e-07	16	Q8K4Q8	Colec12	Collectin-12	COL12_MOUSE	17	-92.4417	0.075583	Mock	A6	NaN	NaN	NaN
B1 / A6	Q62101	Q62101	-2.1938	2.1938	7.1042e-08	1.93694e-07	16	Q62101	Prkd1	Serine/threonine-protein kinase D1	KPCD1_MOUSE	5	-78.1424	0.218576	B1	A6	NaN	NaN	NaN
Mock / A6	D3Z2R5	D3Z2R5	-0.625149	0.625149	7.13343e-08	1.94248e-07	16	D3Z2R5	Selenon	Selenoprotein N	SELN_MOUSE	4	-35.1647	0.648353	Mock	A6	NaN	NaN	NaN
B1 / A6	Q8K0X8	Q8K0X8	3.42916	3.42916	7.17138e-08	1.9516e-07	16	Q8K0X8	Fez1	Fasciculation and elongation protein zeta-1	FEZ1_MOUSE	1	977.159	10.7716	B1	A6	NaN	NaN	NaN
Mock / A6	Q8K2J7	Q8K2J7	-1.05991	1.05991	7.26092e-08	1.97105e-07	16	Q8K2J7	Rell1	RELT-like protein 1	RELL1_MOUSE	3	-52.0339	0.479661	Mock	A6	NaN	NaN	NaN
Mock / A6	Q8BLY2	Q8BLY2	-0.604648	0.604648	7.26681e-08	1.97203e-07	16	Q8BLY2	Tars3	Threonine--tRNA ligase 2, cytoplasmic	SYTC2_MOUSE	25	-34.2368	0.657632	Mock	A6	NaN	NaN	NaN
B1 / A6	P53810	P53810	0.291889	0.291889	7.29427e-08	1.97618e-07	16	P53810	Pitpna	Phosphatidylinositol transfer protein alpha isoform	PIPNA_MOUSE	21	22.4242	1.22424	B1	A6	NaN	NaN	NaN
B1 / A6	Q60953	Q60953	0.893153	0.893153	7.28807e-08	1.97618e-07	16	Q60953	Pml	Protein PML	PML_MOUSE	20	85.7231	1.85723	B1	A6	NaN	NaN	NaN
Mock / B1	Q8BKC8	Q8BKC8	-0.423809	0.423809	7.28929e-08	1.97618e-07	16	Q8BKC8	Pi4kb	Phosphatidylinositol 4-kinase beta	PI4KB_MOUSE	9	-25.4546	0.745454	Mock	B1	NaN	NaN	NaN
Mock / A6	Q8C8U0	Q8C8U0	-0.498493	0.498493	7.29361e-08	1.97618e-07	16	Q8C8U0	Ppfibp1	Liprin-beta-1	LIPB1_MOUSE	69	-29.2154	0.707846	Mock	A6	NaN	NaN	NaN
Mock / A6	Q8K2H6	Q8K2H6	0.715462	0.715462	7.2957e-08	1.97618e-07	16	Q8K2H6	Anapc10	Anaphase-promoting complex subunit 10	APC10_MOUSE	2	64.2009	1.64201	Mock	A6	NaN	NaN	NaN
B1 / A6	P18872	P18872	-1.64757	1.64757	7.3158e-08	1.98057e-07	16	P18872	Gnao1	Guanine nucleotide-binding protein G(o) subunit alpha	GNAO_MOUSE	13	-68.0822	0.319178	B1	A6	NaN	NaN	NaN
B1 / A6	Q3TFK5	Q3TFK5	0.676426	0.676426	7.31646e-08	1.98057e-07	16	Q3TFK5	Gpatch4	G patch domain-containing protein 4	GPTC4_MOUSE	8	59.8176	1.59818	B1	A6	NaN	NaN	NaN
Mock / B1	Q8C0V9	Q8C0V9	-0.3857	0.3857	7.33174e-08	1.98348e-07	16	Q8C0V9	Frmd6	FERM domain-containing protein 6	FRMD6_MOUSE	3	-23.4592	0.765408	Mock	B1	NaN	NaN	NaN
Mock / B1	Q8VBT9	Q8VBT9	0.441033	0.441033	7.3379e-08	1.98392e-07	16	Q8VBT9	Aspscr1	Tether containing UBX domain for GLUT4	ASPC1_MOUSE	17	35.7576	1.35758	Mock	B1	NaN	NaN	NaN
Mock / A6	Q8K298	Q8K298	0.939964	0.939964	7.34034e-08	1.98396e-07	16	Q8K298	Anln	Anillin	ANLN_MOUSE	54	91.8481	1.91848	Mock	A6	NaN	NaN	NaN
Mock / A6	Q8BMS1	Q8BMS1	-0.533802	0.533802	7.34407e-08	1.98436e-07	16	Q8BMS1	Hadha	Trifunctional enzyme subunit alpha, mitochondrial	ECHA_MOUSE	34	-30.9268	0.690732	Mock	A6	NaN	NaN	NaN
Mock / B1	Q6DID7	Q6DID7	-0.810415	0.810415	7.38188e-08	1.99333e-07	16	Q6DID7	Wls	Protein wntless homolog	WLS_MOUSE	8	-42.9782	0.570218	Mock	B1	NaN	NaN	NaN
Mock / A6	Q8K212	Q8K212	-0.198994	0.198994	7.40304e-08	1.99781e-07	16	Q8K212	Pacs1	Phosphofurin acidic cluster sorting protein 1	PACS1_MOUSE	16	-12.8842	0.871158	Mock	A6	NaN	NaN	NaN
Mock / A6	Q8BWB6	Q8BWB6	-1.81787	1.81787	7.42524e-08	2.00256e-07	16	Q8BWB6	Steap2	Metalloreductase STEAP2	STEA2_MOUSE	4	-71.6361	0.283639	Mock	A6	NaN	NaN	NaN
B1 / A6	Q9Z2Z9	Q9Z2Z9	0.554162	0.554162	7.45092e-08	2.00887e-07	16	Q9Z2Z9	Gfpt2	Glutamine--fructose-6-phosphate aminotransferase [isomerizing] 2	GFPT2_MOUSE	25	46.8315	1.46832	B1	A6	NaN	NaN	NaN
B1 / A6	Q80U19	Q80U19	-3.52946	3.52946	7.50983e-08	2.02163e-07	16	Q80U19	Daam2	Disheveled-associated activator of morphogenesis 2	DAAM2_MOUSE	28	-91.3398	0.0866019	B1	A6	NaN	NaN	NaN
Mock / B1	Q99KH8	Q99KH8	-0.159556	0.159556	7.50879e-08	2.02163e-07	16	Q99KH8	Stk24	Serine/threonine-protein kinase 24	STK24_MOUSE	22	-10.4699	0.895301	Mock	B1	NaN	NaN	NaN
Mock / A6	Q66JY6	Q66JY6	0.897476	0.897476	7.54306e-08	2.02932e-07	16	Q66JY6	Arhgef39	Rho guanine nucleotide exchange factor 39	ARG39_MOUSE	1	86.2804	1.8628	Mock	A6	NaN	NaN	NaN
Mock / A6	Q6DID7	Q6DID7	-1.38185	1.38185	7.58913e-08	2.03983e-07	16	Q6DID7	Wls	Protein wntless homolog	WLS_MOUSE	8	-61.6274	0.383726	Mock	A6	NaN	NaN	NaN
Mock / B1	Q4FZC9	Q4FZC9	-0.482925	0.482925	7.65135e-08	2.05489e-07	16	Q4FZC9	Syne3	Nesprin-3	SYNE3_MOUSE	36	-28.4475	0.715525	Mock	B1	NaN	NaN	NaN
Mock / B1	P35505	P35505	-0.604831	0.604831	7.66767e-08	2.0565e-07	16	P35505	Fah	Fumarylacetoacetase	FAAA_MOUSE	16	-34.2452	0.657548	Mock	B1	NaN	NaN	NaN
Mock / A6	Q61543	Q61543	0.299202	0.299202	7.66573e-08	2.0565e-07	16	Q61543	Glg1	Golgi apparatus protein 1	GSLG1_MOUSE	64	23.0463	1.23046	Mock	A6	NaN	NaN	NaN
Mock / A6	Q9JKB1	Q9JKB1	0.818331	0.818331	7.66469e-08	2.0565e-07	16	Q9JKB1	Uchl3	Ubiquitin carboxyl-terminal hydrolase isozyme L3	UCHL3_MOUSE	16	76.3365	1.76336	Mock	A6	NaN	NaN	NaN
Mock / B1	Q8CIF4	Q8CIF4	0.833662	0.833662	7.67524e-08	2.0579e-07	16	Q8CIF4	Btd	Biotinidase	BTD_MOUSE	7	78.2204	1.7822	Mock	B1	NaN	NaN	NaN
Mock / A6	Q9D7J9	Q9D7J9	-1.38464	1.38464	7.67759e-08	2.0579e-07	16	Q9D7J9	Echdc3	Enoyl-CoA hydratase domain-containing protein 3, mitochondrial	ECHD3_MOUSE	6	-61.7014	0.382986	Mock	A6	NaN	NaN	NaN
Mock / B1	P39098	P39098	-0.303776	0.303776	7.70853e-08	2.06344e-07	16	P39098	Man1a2	Mannosyl-oligosaccharide 1,2-alpha-mannosidase IB	MA1A2_MOUSE	14	-18.9871	0.810129	Mock	B1	NaN	NaN	NaN
Mock / A6	Q8BM72	Q8BM72	-0.452833	0.452833	7.71247e-08	2.06344e-07	16	Q8BM72	Hspa13	Heat shock 70 kDa protein 13	HSP13_MOUSE	13	-26.9393	0.730607	Mock	A6	NaN	NaN	NaN
Mock / B1	Q9JK53	Q9JK53	0.663615	0.663615	7.71061e-08	2.06344e-07	16	Q9JK53	Prelp	Prolargin	PRELP_MOUSE	5	58.4047	1.58405	Mock	B1	NaN	NaN	NaN
Mock / B1	Q8K3X4	Q8K3X4	-0.340472	0.340472	7.71699e-08	2.06402e-07	16	Q8K3X4	Irf2bpl	Probable E3 ubiquitin-protein ligase IRF2BPL	I2BPL_MOUSE	15	-21.0217	0.789783	Mock	B1	NaN	NaN	NaN
B1 / A6	P51175	P51175	-0.769317	0.769317	7.72299e-08	2.06435e-07	16	P51175	Ppox	Protoporphyrinogen oxidase	PPOX_MOUSE	14	-41.3305	0.586695	B1	A6	NaN	NaN	NaN
B1 / A6	Q07797	Q07797	1.36361	1.36361	7.73556e-08	2.06708e-07	16	Q07797	Lgals3bp	Galectin-3-binding protein	LG3BP_MOUSE	10	157.328	2.57328	B1	A6	NaN	NaN	NaN
B1 / A6	Q6DFV1	Q6DFV1	0.669507	0.669507	7.75025e-08	2.07037e-07	16	Q6DFV1	Ncapg2	Condensin-2 complex subunit G2	CNDG2_MOUSE	18	59.053	1.59053	B1	A6	NaN	NaN	NaN
B1 / A6	Q61584	Q61584	0.414317	0.414317	7.84994e-08	2.09196e-07	16	Q61584	Fxr1	Fragile X mental retardation syndrome-related protein 1	FXR1_MOUSE	30	33.2668	1.33267	B1	A6	NaN	NaN	NaN
B1 / A6	P97371	P97371	0.206604	0.206604	7.87765e-08	2.09798e-07	16	P97371	Psme1	Proteasome activator complex subunit 1	PSME1_MOUSE	18	15.3969	1.15397	B1	A6	NaN	NaN	NaN
Mock / A6	P60670	P60670	0.396159	0.396159	7.90667e-08	2.10308e-07	16	P60670	Nploc4	Nuclear protein localization protein 4 homolog	NPL4_MOUSE	30	31.6	1.316	Mock	A6	NaN	NaN	NaN
B1 / A6	Q61508	Q61508	1.44213	1.44213	7.90885e-08	2.10308e-07	16	Q61508	Ecm1	Extracellular matrix protein 1	ECM1_MOUSE	25	171.722	2.71722	B1	A6	NaN	NaN	NaN
Mock / A6	Q8CIF4	Q8CIF4	0.875134	0.875134	7.91712e-08	2.10464e-07	16	Q8CIF4	Btd	Biotinidase	BTD_MOUSE	7	83.4178	1.83418	Mock	A6	NaN	NaN	NaN
Mock / A6	Q8K262	Q8K262	3.3412	3.3412	7.92638e-08	2.10646e-07	16	Q8K262	Plac9	Placenta-specific protein 9	PLAC9_MOUSE	1	913.446	10.1345	Mock	A6	NaN	NaN	NaN
B1 / A6	Q9Z207	Q9Z207	1.16638	1.16638	7.9461e-08	2.10977e-07	16	Q9Z207	Diaph3	Protein diaphanous homolog 3	DIAP3_MOUSE	25	124.447	2.24447	B1	A6	NaN	NaN	NaN
B1 / A6	Q62141	Q62141	-0.489979	0.489979	7.9735e-08	2.11575e-07	16	Q62141	Sin3b	Paired amphipathic helix protein Sin3b	SIN3B_MOUSE	10	-28.7964	0.712036	B1	A6	NaN	NaN	NaN
Mock / B1	Q9D168	Q9D168	-0.303514	0.303514	7.97149e-08	2.11575e-07	16	Q9D168	Ints12	Integrator complex subunit 12	INT12_MOUSE	7	-18.9724	0.810276	Mock	B1	NaN	NaN	NaN
B1 / A6	Q6ZPF3	Q6ZPF3	-0.867772	0.867772	8.00073e-08	2.12169e-07	16	Q6ZPF3	Tiam2	Rho guanine nucleotide exchange factor TIAM2	TIAM2_MOUSE	4	-45.2007	0.547993	B1	A6	NaN	NaN	NaN
Mock / A6	P18872	P18872	-1.80776	1.80776	8.00369e-08	2.12183e-07	16	P18872	Gnao1	Guanine nucleotide-binding protein G(o) subunit alpha	GNAO_MOUSE	13	-71.4366	0.285634	Mock	A6	NaN	NaN	NaN
Mock / A6	Q8BMA3	Q8BMA3	-1.9498	1.9498	8.0217e-08	2.12531e-07	16	Q8BMA3	Cnksr3	Connector enhancer of kinase suppressor of ras 3	CNKR3_MOUSE	6	-74.1148	0.258852	Mock	A6	NaN	NaN	NaN
Mock / B1	Q9DBH0	Q9DBH0	0.821476	0.821476	8.03499e-08	2.12819e-07	16	Q9DBH0	Wwp2	NEDD4-like E3 ubiquitin-protein ligase WWP2	WWP2_MOUSE	12	76.7213	1.76721	Mock	B1	NaN	NaN	NaN
Mock / A6	P62141	P62141	-0.594835	0.594835	8.08094e-08	2.13776e-07	16	P62141	Ppp1cb	Serine/threonine-protein phosphatase PP1-beta catalytic subunit	PP1B_MOUSE	8	-33.788	0.66212	Mock	A6	NaN	NaN	NaN
Mock / B1	Q9CQL0	Q9CQL0	0.419615	0.419615	8.14354e-08	2.15301e-07	16	Q9CQL0	Mettl21A	Protein N-lysine methyltransferase METTL21A	MT21A_MOUSE	3	33.7571	1.33757	Mock	B1	NaN	NaN	NaN
Mock / A6	A2AG58	A2AG58	-0.601122	0.601122	8.18669e-08	2.15984e-07	16	A2AG58	Bclaf3	BCLAF1 and THRAP3 family member 3	BCLA3_MOUSE	3	-34.0759	0.659241	Mock	A6	NaN	NaN	NaN
Mock / A6	Q8CHP6	Q8CHP6	-0.667511	0.667511	8.20873e-08	2.165e-07	16	Q8CHP6	Phc3	Polyhomeotic-like protein 3	PHC3_MOUSE	6	-37.0408	0.629592	Mock	A6	NaN	NaN	NaN
Mock / A6	Q91YJ5	Q91YJ5	0.536642	0.536642	8.21545e-08	2.16612e-07	16	Q91YJ5	Mtif2	Translation initiation factor IF-2, mitochondrial	IF2M_MOUSE	14	45.0592	1.45059	Mock	A6	NaN	NaN	NaN
B1 / A6	Q80U70	Q80U70	0.423099	0.423099	8.23288e-08	2.17006e-07	16	Q80U70	Suz12	Polycomb protein Suz12	SUZ12_MOUSE	16	34.0804	1.3408	B1	A6	NaN	NaN	NaN
Mock / A6	P98083	P98083	-0.639611	0.639611	8.24472e-08	2.17252e-07	16	P98083	Shc1	SHC-transforming protein 1	SHC1_MOUSE	14	-35.8114	0.641886	Mock	A6	NaN	NaN	NaN
Mock / A6	Q7TMF2	Q7TMF2	0.815868	0.815868	8.26039e-08	2.17325e-07	16	Q7TMF2	Eri1	3'-5' exoribonuclease 1	ERI1_MOUSE	7	76.0358	1.76036	Mock	A6	NaN	NaN	NaN
B1 / A6	Q9D379	Q9D379	0.973458	0.973458	8.25295e-08	2.17325e-07	16	Q9D379	Ephx1	Epoxide hydrolase 1	HYEP_MOUSE	32	96.3542	1.96354	B1	A6	NaN	NaN	NaN
B1 / A6	Q9JI75	Q9JI75	0.568366	0.568366	8.25622e-08	2.17325e-07	16	Q9JI75	Nqo2	Ribosyldihydronicotinamide dehydrogenase [quinone]	NQO2_MOUSE	9	48.2843	1.48284	B1	A6	NaN	NaN	NaN
Mock / B1	P0CG15	P0CG15	0.975551	0.975551	8.2846e-08	2.17777e-07	16	P0CG15	Chtf8	Chromosome transmission fidelity protein 8 homolog	CTF8_MOUSE	4	96.6392	1.96639	Mock	B1	NaN	NaN	NaN
Mock / A6	Q61846	Q61846	0.452459	0.452459	8.29825e-08	2.18004e-07	16	Q61846	Melk	Maternal embryonic leucine zipper kinase	MELK_MOUSE	14	36.837	1.36837	Mock	A6	NaN	NaN	NaN
B1 / A6	A2A6Q5	A2A6Q5	0.458183	0.458183	8.30675e-08	2.18162e-07	16	A2A6Q5	Cdc27	Cell division cycle protein 27 homolog	CDC27_MOUSE	13	37.381	1.37381	B1	A6	NaN	NaN	NaN
Mock / A6	A2RSJ4	A2RSJ4	-0.925514	0.925514	8.31788e-08	2.18388e-07	16	A2RSJ4	Uhrf1bp1l	UHRF1-binding protein 1-like	UH1BL_MOUSE	13	-47.3507	0.526493	Mock	A6	NaN	NaN	NaN
Mock / A6	Q8K3J1	Q8K3J1	0.413451	0.413451	8.32386e-08	2.18479e-07	16	Q8K3J1	Ndufs8	NADH dehydrogenase [ubiquinone] iron-sulfur protein 8, mitochondrial	NDUS8_MOUSE	9	33.1868	1.33187	Mock	A6	NaN	NaN	NaN
B1 / A6	A2AJ15	A2AJ15	-0.548333	0.548333	8.34361e-08	2.18866e-07	16	A2AJ15	Man1b1	Endoplasmic reticulum mannosyl-oligosaccharide 1,2-alpha-mannosidase	MA1B1_MOUSE	11	-31.619	0.68381	B1	A6	NaN	NaN	NaN
Mock / A6	P42128	P42128	-0.223783	0.223783	8.38145e-08	2.19661e-07	16	P42128	Foxk1	Forkhead box protein K1	FOXK1_MOUSE	11	-14.3683	0.856317	Mock	A6	NaN	NaN	NaN
Mock / A6	Q9R059	Q9R059	-1.50467	1.50467	8.39184e-08	2.19801e-07	16	Q9R059	Fhl3	Four and a half LIM domains protein 3	FHL3_MOUSE	11	-64.7589	0.352411	Mock	A6	NaN	NaN	NaN
B1 / A6	Q9WTX2	Q9WTX2	-0.431163	0.431163	8.44573e-08	2.21079e-07	16	Q9WTX2	Prkra	Interferon-inducible double-stranded RNA-dependent protein kinase activator A	PRKRA_MOUSE	11	-25.8337	0.741663	B1	A6	NaN	NaN	NaN
B1 / A6	Q8C0I1	Q8C0I1	-0.393727	0.393727	8.50232e-08	2.22294e-07	16	Q8C0I1	Agps	Alkyldihydroxyacetonephosphate synthase, peroxisomal	ADAS_MOUSE	28	-23.8839	0.761161	B1	A6	NaN	NaN	NaN
B1 / A6	Q99J45	Q99J45	-0.947691	0.947691	8.51149e-08	2.224e-07	16	Q99J45	Nrbp1	Nuclear receptor-binding protein	NRBP_MOUSE	14	-48.1539	0.518461	B1	A6	NaN	NaN	NaN
B1 / A6	P97367	P97367	-1.85671	1.85671	8.53835e-08	2.23035e-07	16	P97367	Meis2	Homeobox protein Meis2	MEIS2_MOUSE	2	-72.3895	0.276105	B1	A6	NaN	NaN	NaN
Mock / B1	P50285	P50285	-1.65989	1.65989	8.58397e-08	2.23974e-07	16	P50285	Fmo1	Dimethylaniline monooxygenase [N-oxide-forming] 1	FMO1_MOUSE	3	-68.3536	0.316464	Mock	B1	NaN	NaN	NaN
Mock / A6	Q80UW0	Q80UW0	-2.21649	2.21649	8.58457e-08	2.23974e-07	16	Q80UW0	Hs6st2	Heparan-sulfate 6-O-sulfotransferase 2	H6ST2_MOUSE	4	-78.4835	0.215165	Mock	A6	NaN	NaN	NaN
Mock / A6	Q80TP3	Q80TP3	0.310376	0.310376	8.60468e-08	2.24311e-07	16	Q80TP3	Ubr5	E3 ubiquitin-protein ligase UBR5	UBR5_MOUSE	33	24.003	1.24003	Mock	A6	NaN	NaN	NaN
Mock / A6	O55098	O55098	1.56176	1.56176	8.63593e-08	2.24943e-07	16	O55098	Stk10	Serine/threonine-protein kinase 10	STK10_MOUSE	32	195.214	2.95214	Mock	A6	NaN	NaN	NaN
B1 / A6	Q8VDN2	Q8VDN2	0.521154	0.521154	8.63717e-08	2.24943e-07	16	Q8VDN2	Atp1a1	Sodium/potassium-transporting ATPase subunit alpha-1	AT1A1_MOUSE	46	43.5102	1.4351	B1	A6	NaN	NaN	NaN
Mock / B1	Q8CDG3	Q8CDG3	0.303658	0.303658	8.64788e-08	2.25155e-07	16	Q8CDG3	Vcpip1	Deubiquitinating protein VCPIP1	VCIP1_MOUSE	35	23.427	1.23427	Mock	B1	NaN	NaN	NaN
Mock / A6	A6X8Z5	A6X8Z5	-0.482279	0.482279	8.67549e-08	2.25671e-07	16	A6X8Z5	Arhgap31	Rho GTPase-activating protein 31	RHG31_MOUSE	16	-28.4154	0.715846	Mock	A6	NaN	NaN	NaN
B1 / A6	Q8BGT5	Q8BGT5	-0.615892	0.615892	8.67456e-08	2.25671e-07	16	Q8BGT5	Gpt2	Alanine aminotransferase 2	ALAT2_MOUSE	13	-34.7474	0.652526	B1	A6	NaN	NaN	NaN
B1 / A6	Q62261	Q62261	0.614006	0.614006	8.7116e-08	2.26341e-07	16	Q62261	Sptbn1	Spectrin beta chain, non-erythrocytic 1	SPTB2_MOUSE	177	53.0503	1.5305	B1	A6	NaN	NaN	NaN
B1 / A6	P06869	P06869	0.774094	0.774094	8.75674e-08	2.27175e-07	16	P06869	Plau	Urokinase-type plasminogen activator	UROK_MOUSE	5	71.0116	1.71012	B1	A6	NaN	NaN	NaN
Mock / A6	Q9EQ61	Q9EQ61	0.633345	0.633345	8.75488e-08	2.27175e-07	16	Q9EQ61	Pes1	Pescadillo homolog	PESC_MOUSE	21	55.1157	1.55116	Mock	A6	NaN	NaN	NaN
Mock / A6	Q8K2C9	Q8K2C9	-0.482896	0.482896	8.76819e-08	2.27269e-07	16	Q8K2C9	Hacd3	Very-long-chain (3R)-3-hydroxyacyl-CoA dehydratase 3	HACD3_MOUSE	11	-28.446	0.71554	Mock	A6	NaN	NaN	NaN
Mock / A6	Q9CR61	Q9CR61	0.475318	0.475318	8.80056e-08	2.28041e-07	16	Q9CR61	Ndufb7	NADH dehydrogenase [ubiquinone] 1 beta subcomplex subunit 7	NDUB7_MOUSE	5	39.0225	1.39022	Mock	A6	NaN	NaN	NaN
B1 / A6	Q9WUA3	Q9WUA3	0.307825	0.307825	8.81376e-08	2.28315e-07	16	Q9WUA3	Pfkp	ATP-dependent 6-phosphofructokinase, platelet type	PFKAP_MOUSE	31	23.784	1.23784	B1	A6	NaN	NaN	NaN
Mock / A6	Q8BJF9	Q8BJF9	-0.641349	0.641349	8.86198e-08	2.29326e-07	16	Q8BJF9	Chmp2b	Charged multivesicular body protein 2b	CHM2B_MOUSE	8	-35.8887	0.641113	Mock	A6	NaN	NaN	NaN
Mock / B1	Q61469	Q61469	-0.539679	0.539679	8.87451e-08	2.2948e-07	16	Q61469	Plpp1	Phospholipid phosphatase 1	PLPP1_MOUSE	2	-31.2076	0.687924	Mock	B1	NaN	NaN	NaN
B1 / A6	Q9QZM4	Q9QZM4	0.982714	0.982714	8.87377e-08	2.2948e-07	16	Q9QZM4	Tnfrsf10b	Tumor necrosis factor receptor superfamily member 10B	TR10B_MOUSE	5	97.6179	1.97618	B1	A6	NaN	NaN	NaN
B1 / A6	Q9WV92	Q9WV92	-0.839492	0.839492	8.91428e-08	2.30303e-07	16	Q9WV92	Epb41l3	Band 4.1-like protein 3	E41L3_MOUSE	51	-44.116	0.55884	B1	A6	NaN	NaN	NaN
Mock / B1	Q8K0L9	Q8K0L9	-0.397064	0.397064	8.92642e-08	2.30524e-07	16	Q8K0L9	Zbtb20	Zinc finger and BTB domain-containing protein 20	ZBT20_MOUSE	9	-24.0598	0.759402	Mock	B1	NaN	NaN	NaN
Mock / A6	Q8R242	Q8R242	0.65958	0.65958	8.93481e-08	2.30524e-07	16	Q8R242	Ctbs	Di-N-acetylchitobiase	DIAC_MOUSE	7	57.9622	1.57962	Mock	A6	NaN	NaN	NaN
B1 / A6	P55264	P55264	0.560957	0.560957	8.95404e-08	2.30852e-07	16	P55264	Adk	Adenosine kinase	ADK_MOUSE	24	47.5247	1.47525	B1	A6	NaN	NaN	NaN
B1 / A6	Q61554	Q61554	2.76253	2.76253	9.03981e-08	2.32788e-07	16	Q61554	Fbn1	Fibrillin-1	FBN1_MOUSE	84	578.584	6.78584	B1	A6	NaN	NaN	NaN
B1 / A6	P21958	P21958	0.554154	0.554154	9.08715e-08	2.33869e-07	16	P21958	Tap1	Antigen peptide transporter 1	TAP1_MOUSE	8	46.8308	1.46831	B1	A6	NaN	NaN	NaN
Mock / B1	Q61107	Q61107	-2.40272	2.40272	9.0952e-08	2.34007e-07	16	Q61107	Gbp4	Guanylate-binding protein 4	GBP4_MOUSE	7	-81.0892	0.189108	Mock	B1	NaN	NaN	NaN
B1 / A6	Q8BWB6	Q8BWB6	-1.11792	1.11792	9.10256e-08	2.3408e-07	16	Q8BWB6	Steap2	Metalloreductase STEAP2	STEA2_MOUSE	4	-53.9243	0.460757	B1	A6	NaN	NaN	NaN
Mock / A6	Q8QZY6	Q8QZY6	0.94589	0.94589	9.12715e-08	2.34276e-07	16	Q8QZY6	Tspan14	Tetraspanin-14	TSN14_MOUSE	2	92.6377	1.92638	Mock	A6	NaN	NaN	NaN
Mock / A6	Q8VCW8	Q8VCW8	-1.70702	1.70702	9.12612e-08	2.34276e-07	16	Q8VCW8	Acsf2	Medium-chain acyl-CoA ligase ACSF2, mitochondrial	ACSF2_MOUSE	20	-69.3708	0.306292	Mock	A6	NaN	NaN	NaN
B1 / A6	Q99JY0	Q99JY0	-0.369337	0.369337	9.12569e-08	2.34276e-07	16	Q99JY0	Hadhb	Trifunctional enzyme subunit beta, mitochondrial	ECHB_MOUSE	27	-22.5862	0.774138	B1	A6	NaN	NaN	NaN
B1 / A6	Q8C3R1	Q8C3R1	-0.556264	0.556264	9.1537e-08	2.34748e-07	16	Q8C3R1	Brat1	BRCA1-associated ATM activator 1	BRAT1_MOUSE	11	-31.9939	0.680061	B1	A6	NaN	NaN	NaN
Mock / A6	O54879	O54879	0.721513	0.721513	9.18746e-08	2.35285e-07	16	O54879	Hmgb3	High mobility group protein B3	HMGB3_MOUSE	10	64.891	1.64891	Mock	A6	NaN	NaN	NaN
Mock / B1	Q8BG32	Q8BG32	0.176939	0.176939	9.19072e-08	2.35285e-07	16	Q8BG32	Psmd11	26S proteasome non-ATPase regulatory subunit 11	PSD11_MOUSE	34	13.0483	1.13048	Mock	B1	NaN	NaN	NaN
B1 / A6	Q80Y84	Q80Y84	-0.854636	0.854636	9.21683e-08	2.35815e-07	16	Q80Y84	Kdm5b	Lysine-specific demethylase 5B	KDM5B_MOUSE	12	-44.6995	0.553005	B1	A6	NaN	NaN	NaN
B1 / A6	Q80ZQ9	Q80ZQ9	0.349574	0.349574	9.2374e-08	2.36133e-07	16	Q80ZQ9	Abitram	Protein Abitram	ABITM_MOUSE	7	27.4184	1.27418	B1	A6	NaN	NaN	NaN
Mock / B1	P43275	P43275	3.76727	3.76727	9.25334e-08	2.36471e-07	16	P43275	H1-1	Histone H1.1	H11_MOUSE	10	1261.64	13.6164	Mock	B1	NaN	NaN	NaN
B1 / A6	Q8K4M5	Q8K4M5	0.521719	0.521719	9.28452e-08	2.37199e-07	16	Q8K4M5	Commd1	COMM domain-containing protein 1	COMD1_MOUSE	8	43.5665	1.43566	B1	A6	NaN	NaN	NaN
B1 / A6	Q71LX4	Q71LX4	-0.5555	0.5555	9.33249e-08	2.38215e-07	16	Q71LX4	Tln2	Talin-2	TLN2_MOUSE	72	-31.9579	0.680421	B1	A6	NaN	NaN	NaN
B1 / A6	Q9CR89	Q9CR89	-0.742394	0.742394	9.34508e-08	2.38466e-07	16	Q9CR89	Ergic2	Endoplasmic reticulum-Golgi intermediate compartment protein 2	ERGI2_MOUSE	5	-40.2253	0.597747	B1	A6	NaN	NaN	NaN
B1 / A6	Q8BLY2	Q8BLY2	-0.47896	0.47896	9.35448e-08	2.38567e-07	16	Q8BLY2	Tars3	Threonine--tRNA ligase 2, cytoplasmic	SYTC2_MOUSE	25	-28.2506	0.717494	B1	A6	NaN	NaN	NaN
B1 / A6	Q8K0T4	Q8K0T4	-1.07243	1.07243	9.37044e-08	2.38839e-07	16	Q8K0T4	Katnal1	Katanin p60 ATPase-containing subunit A-like 1	KATL1_MOUSE	3	-52.4482	0.475518	B1	A6	NaN	NaN	NaN
Mock / A6	P59222	P59222	-2.20607	2.20607	9.44239e-08	2.40244e-07	16	P59222	Scarf2	Scavenger receptor class F member 2	SREC2_MOUSE	8	-78.3276	0.216724	Mock	A6	NaN	NaN	NaN
Mock / B1	Q9DCD2	Q9DCD2	0.365863	0.365863	9.49439e-08	2.41358e-07	16	Q9DCD2	Xab2	Pre-mRNA-splicing factor SYF1	SYF1_MOUSE	26	28.8652	1.28865	Mock	B1	NaN	NaN	NaN
Mock / A6	Q8R5A0	Q8R5A0	0.42423	0.42423	9.56891e-08	2.4304e-07	16	Q8R5A0	Smyd2	N-lysine methyltransferase SMYD2	SMYD2_MOUSE	8	34.1856	1.34186	Mock	A6	NaN	NaN	NaN
Mock / A6	Q9WVL6	Q9WVL6	-0.82669	0.82669	9.60537e-08	2.43824e-07	16	Q9WVL6	Extl3	Exostosin-like 3	EXTL3_MOUSE	5	-43.6178	0.563822	Mock	A6	NaN	NaN	NaN
B1 / A6	Q80Y98	Q80Y98	-0.378152	0.378152	9.61187e-08	2.43918e-07	16	Q80Y98	Ddhd2	Phospholipase DDHD2	DDHD2_MOUSE	16	-23.0577	0.769423	B1	A6	NaN	NaN	NaN
Mock / A6	Q61941	Q61941	-0.535186	0.535186	9.63258e-08	2.44231e-07	16	Q61941	Nnt	NAD(P) transhydrogenase, mitochondrial	NNTM_MOUSE	43	-30.993	0.69007	Mock	A6	NaN	NaN	NaN
B1 / A6	Q91YT8	Q91YT8	0.506197	0.506197	9.67445e-08	2.45079e-07	16	Q91YT8	Tmem63a	CSC1-like protein 1	CSCL1_MOUSE	9	42.0301	1.4203	B1	A6	NaN	NaN	NaN
B1 / A6	O35887	O35887	-0.42834	0.42834	9.68307e-08	2.45226e-07	16	O35887	Calu	Calumenin	CALU_MOUSE	26	-25.6884	0.743116	B1	A6	NaN	NaN	NaN
Mock / A6	Q3UIR3	Q3UIR3	-0.260427	0.260427	9.68731e-08	2.45262e-07	16	Q3UIR3	Dtx3l	E3 ubiquitin-protein ligase DTX3L	DTX3L_MOUSE	16	-16.5159	0.834841	Mock	A6	NaN	NaN	NaN
Mock / B1	Q5SSW2	Q5SSW2	0.517107	0.517107	9.69423e-08	2.45366e-07	16	Q5SSW2	Psme4	Proteasome activator complex subunit 4	PSME4_MOUSE	23	43.1082	1.43108	Mock	B1	NaN	NaN	NaN
Mock / A6	P50637	P50637	0.942515	0.942515	9.70451e-08	2.45484e-07	16	P50637	Tspo	Translocator protein	TSPO_MOUSE	1	92.1875	1.92188	Mock	A6	NaN	NaN	NaN
B1 / A6	P28063	P28063	1.65417	1.65417	9.74115e-08	2.46125e-07	16	P28063	Psmb8	Proteasome subunit beta type-8	PSB8_MOUSE	8	214.742	3.14742	B1	A6	NaN	NaN	NaN
B1 / A6	P56960	P56960	0.404155	0.404155	9.7488e-08	2.46247e-07	16	P56960	Exosc10	Exosome component 10	EXOSX_MOUSE	29	32.3314	1.32331	B1	A6	NaN	NaN	NaN
Mock / B1	Q8BMQ8	Q8BMQ8	0.713872	0.713872	9.7783e-08	2.46706e-07	16	Q8BMQ8	Mon1b	Vacuolar fusion protein MON1 homolog B	MON1B_MOUSE	1	64.0201	1.6402	Mock	B1	NaN	NaN	NaN
Mock / A6	Q9ESE1	Q9ESE1	1.35073	1.35073	9.82666e-08	2.47568e-07	16	Q9ESE1	Lrba	Lipopolysaccharide-responsive and beige-like anchor protein	LRBA_MOUSE	7	155.042	2.55042	Mock	A6	NaN	NaN	NaN
B1 / A6	Q5SUR0	Q5SUR0	0.371892	0.371892	9.8884e-08	2.4898e-07	16	Q5SUR0	Pfas	Phosphoribosylformylglycinamidine synthase	PUR4_MOUSE	48	29.4049	1.29405	B1	A6	NaN	NaN	NaN
Mock / A6	Q9QXJ1	Q9QXJ1	0.413431	0.413431	9.91627e-08	2.49466e-07	16	Q9QXJ1	Apbb1	Amyloid-beta A4 precursor protein-binding family B member 1	APBB1_MOUSE	5	33.185	1.33185	Mock	A6	NaN	NaN	NaN
B1 / A6	P97360	P97360	-0.524675	0.524675	9.93605e-08	2.49819e-07	16	P97360	Etv6	Transcription factor ETV6	ETV6_MOUSE	7	-30.4884	0.695116	B1	A6	NaN	NaN	NaN
Mock / A6	Q91VE0	Q91VE0	-0.648325	0.648325	1.00009e-07	2.5116e-07	16	Q91VE0	Slc27a4	Long-chain fatty acid transport protein 4	S27A4_MOUSE	15	-36.198	0.63802	Mock	A6	NaN	NaN	NaN
Mock / A6	Q80TM9	Q80TM9	0.247274	0.247274	1.0026e-07	2.51717e-07	16	Q80TM9	Nisch	Nischarin	NISCH_MOUSE	35	18.6962	1.18696	Mock	A6	NaN	NaN	NaN
Mock / B1	P10404	P10404	0.612148	0.612148	1.00981e-07	2.53236e-07	16	P10404	NaN	MLV-related proviral Env polyprotein	ENV1_MOUSE	12	52.8533	1.52853	Mock	B1	NaN	NaN	NaN
Mock / B1	Q99JR5	Q99JR5	-1.08069	1.08069	1.01979e-07	2.5552e-07	16	Q99JR5	Tinagl1	Tubulointerstitial nephritis antigen-like	TINAL_MOUSE	7	-52.7197	0.472803	Mock	B1	NaN	NaN	NaN
B1 / A6	Q9DCT8	Q9DCT8	0.73146	0.73146	1.02665e-07	2.57015e-07	16	Q9DCT8	Crip2	Cysteine-rich protein 2	CRIP2_MOUSE	12	66.0319	1.66032	B1	A6	NaN	NaN	NaN
B1 / A6	Q14AI0	Q14AI0	0.332205	0.332205	1.02734e-07	2.57115e-07	16	Q14AI0	DSCC1	Sister chromatid cohesion protein DCC1	DCC1_MOUSE	9	25.8936	1.25894	B1	A6	NaN	NaN	NaN
B1 / A6	Q8K4Q8	Q8K4Q8	-3.57422	3.57422	1.02861e-07	2.57285e-07	16	Q8K4Q8	Colec12	Collectin-12	COL12_MOUSE	17	-91.6044	0.0839564	B1	A6	NaN	NaN	NaN
Mock / A6	Q80U35	Q80U35	-0.677179	0.677179	1.0292e-07	2.57359e-07	16	Q80U35	Arhgef17	Rho guanine nucleotide exchange factor 17	ARHGH_MOUSE	22	-37.4613	0.625387	Mock	A6	NaN	NaN	NaN
Mock / B1	O89094	O89094	1.39885	1.39885	1.03196e-07	2.57755e-07	16	O89094	Casp14	Caspase-14	CASPE_MOUSE	3	163.692	2.63692	Mock	B1	NaN	NaN	NaN
Mock / B1	Q7TPW1	Q7TPW1	-1.07233	1.07233	1.03188e-07	2.57755e-07	16	Q7TPW1	Nexn	Nexilin	NEXN_MOUSE	22	-52.445	0.47555	Mock	B1	NaN	NaN	NaN
Mock / A6	Q9ESY9	Q9ESY9	0.596259	0.596259	1.03523e-07	2.58349e-07	16	Q9ESY9	Ifi30	Gamma-interferon-inducible lysosomal thiol reductase	GILT_MOUSE	4	51.1792	1.51179	Mock	A6	NaN	NaN	NaN
B1 / A6	Q3TWF6	Q3TWF6	0.277455	0.277455	1.039e-07	2.59214e-07	16	Q3TWF6	Wdr70	WD repeat-containing protein 70	WDR70_MOUSE	15	21.2055	1.21205	B1	A6	NaN	NaN	NaN
Mock / B1	Q8BJU2	Q8BJU2	-1.83593	1.83593	1.04228e-07	2.59817e-07	16	Q8BJU2	Tspan9	Tetraspanin-9	TSN9_MOUSE	2	-71.9888	0.280112	Mock	B1	NaN	NaN	NaN
B1 / A6	P97379	P97379	-0.497732	0.497732	1.04891e-07	2.61239e-07	16	P97379	G3bp2	Ras GTPase-activating protein-binding protein 2	G3BP2_MOUSE	20	-29.1781	0.708219	B1	A6	NaN	NaN	NaN
B1 / A6	Q99LJ5	Q99LJ5	-1.36274	1.36274	1.05298e-07	2.62029e-07	16	Q99LJ5	Cmtm3	CKLF-like MARVEL transmembrane domain-containing protein 3	CKLF3_MOUSE	1	-61.1158	0.388842	B1	A6	NaN	NaN	NaN
Mock / A6	Q9R0X4	Q9R0X4	-0.337546	0.337546	1.05583e-07	2.62588e-07	16	Q9R0X4	Acot9	Acyl-coenzyme A thioesterase 9, mitochondrial	ACOT9_MOUSE	28	-20.8614	0.791386	Mock	A6	NaN	NaN	NaN
Mock / A6	Q80ZU0	Q80ZU0	-1.17413	1.17413	1.05999e-07	2.63546e-07	16	Q80ZU0	Arl5a	ADP-ribosylation factor-like protein 5A	ARL5A_MOUSE	2	-55.6848	0.443152	Mock	A6	NaN	NaN	NaN
Mock / B1	O08738	O08738	-0.188132	0.188132	1.06075e-07	2.63662e-07	16	O08738	Casp6	Caspase-6	CASP6_MOUSE	12	-12.2259	0.877741	Mock	B1	NaN	NaN	NaN
Mock / A6	Q9ER99	Q9ER99	-1.17195	1.17195	1.0614e-07	2.63747e-07	16	Q9ER99	Rsc1a1	Regulatory solute carrier protein family 1 member 1	RSCA1_MOUSE	1	-55.6178	0.443822	Mock	A6	NaN	NaN	NaN
Mock / A6	Q9R045	Q9R045	0.539247	0.539247	1.06246e-07	2.63784e-07	16	Q9R045	Angptl2	Angiopoietin-related protein 2	ANGL2_MOUSE	9	45.3214	1.45321	Mock	A6	NaN	NaN	NaN
Mock / B1	Q8CDJ8	Q8CDJ8	-0.531014	0.531014	1.06375e-07	2.64031e-07	16	Q8CDJ8	Ston1	Stonin-1	STON1_MOUSE	26	-30.7932	0.692068	Mock	B1	NaN	NaN	NaN
B1 / A6	P58742	P58742	0.284289	0.284289	1.06428e-07	2.64087e-07	16	P58742	Aaas	Aladin	AAAS_MOUSE	11	21.781	1.21781	B1	A6	NaN	NaN	NaN
B1 / A6	P25322	P25322	1.31372	1.31372	1.06932e-07	2.65112e-07	16	P25322	Ccnd1	G1/S-specific cyclin-D1	CCND1_MOUSE	13	148.581	2.48581	B1	A6	NaN	NaN	NaN
Mock / A6	O08796	O08796	-0.326757	0.326757	1.07175e-07	2.65413e-07	16	O08796	Eef2k	Eukaryotic elongation factor 2 kinase	EF2K_MOUSE	25	-20.2674	0.797326	Mock	A6	NaN	NaN	NaN
Mock / B1	O55131	O55131	-0.209777	0.209777	1.07655e-07	2.66197e-07	16	O55131	Septin7	Septin-7	SEPT7_MOUSE	22	-13.5329	0.864671	Mock	B1	NaN	NaN	NaN
B1 / A6	P18653	P18653	-2.44662	2.44662	1.07641e-07	2.66197e-07	16	P18653	Rps6ka1	Ribosomal protein S6 kinase alpha-1	KS6A1_MOUSE	9	-81.656	0.18344	B1	A6	NaN	NaN	NaN
Mock / A6	Q6IR34	Q6IR34	-1.52813	1.52813	1.07651e-07	2.66197e-07	16	Q6IR34	Gpsm1	G-protein-signaling modulator 1	GPSM1_MOUSE	20	-65.3272	0.346728	Mock	A6	NaN	NaN	NaN
B1 / A6	Q9JKZ2	Q9JKZ2	-1.39139	1.39139	1.07789e-07	2.66404e-07	16	Q9JKZ2	Slc5a3	Sodium/myo-inositol cotransporter	SC5A3_MOUSE	4	-61.8802	0.381198	B1	A6	NaN	NaN	NaN
Mock / A6	Q4QY64	Q4QY64	0.904172	0.904172	1.08032e-07	2.66776e-07	16	Q4QY64	Atad5	ATPase family AAA domain-containing protein 5	ATAD5_MOUSE	7	87.1471	1.87147	Mock	A6	NaN	NaN	NaN
B1 / A6	Q8BX17	Q8BX17	0.276656	0.276656	1.08356e-07	2.675e-07	16	Q8BX17	Gemin5	Gem-associated protein 5	GEMI5_MOUSE	42	21.1384	1.21138	B1	A6	NaN	NaN	NaN
Mock / A6	O70589	O70589	-0.774089	0.774089	1.08913e-07	2.68647e-07	16	O70589	Cask	Peripheral plasma membrane protein CASK	CSKP_MOUSE	32	-41.5242	0.584758	Mock	A6	NaN	NaN	NaN
B1 / A6	Q91ZJ5	Q91ZJ5	-0.922214	0.922214	1.09519e-07	2.69609e-07	16	Q91ZJ5	Ugp2	UTP--glucose-1-phosphate uridylyltransferase	UGPA_MOUSE	26	-47.2301	0.527699	B1	A6	NaN	NaN	NaN
Mock / B1	Q9Z1B3	Q9Z1B3	-1.18307	1.18307	1.09765e-07	2.70137e-07	16	Q9Z1B3	Plcb1	1-phosphatidylinositol 4,5-bisphosphate phosphodiesterase beta-1	PLCB1_MOUSE	10	-55.9587	0.440413	Mock	B1	NaN	NaN	NaN
Mock / B1	Q9JLJ2	Q9JLJ2	0.514946	0.514946	1.10527e-07	2.71586e-07	16	Q9JLJ2	Aldh9a1	4-trimethylaminobutyraldehyde dehydrogenase	AL9A1_MOUSE	21	42.8941	1.42894	Mock	B1	NaN	NaN	NaN
Mock / B1	Q9JLZ3	Q9JLZ3	-0.423055	0.423055	1.1054e-07	2.71586e-07	16	Q9JLZ3	Auh	Methylglutaconyl-CoA hydratase, mitochondrial	AUHM_MOUSE	5	-25.4157	0.745843	Mock	B1	NaN	NaN	NaN
Mock / A6	Q64442	Q64442	-1.84866	1.84866	1.10669e-07	2.71826e-07	16	Q64442	Sord	Sorbitol dehydrogenase	DHSO_MOUSE	16	-72.2349	0.277651	Mock	A6	NaN	NaN	NaN
B1 / A6	Q8C7V8	Q8C7V8	0.575569	0.575569	1.1083e-07	2.72069e-07	16	Q8C7V8	Ccdc134	Coiled-coil domain-containing protein 134	CC134_MOUSE	6	49.0265	1.49026	B1	A6	NaN	NaN	NaN
Mock / B1	Q91YX5	Q91YX5	0.269075	0.269075	1.11111e-07	2.72529e-07	16	Q91YX5	Lpgat1	Acyl-CoA:lysophosphatidylglycerol acyltransferase 1	LGAT1_MOUSE	11	20.5035	1.20504	Mock	B1	NaN	NaN	NaN
Mock / A6	Q9WTL7	Q9WTL7	-0.45884	0.45884	1.11362e-07	2.72991e-07	16	Q9WTL7	Lypla2	Acyl-protein thioesterase 2	LYPA2_MOUSE	8	-27.2429	0.727571	Mock	A6	NaN	NaN	NaN
Mock / B1	O08914	O08914	-0.407039	0.407039	1.11685e-07	2.73628e-07	16	O08914	Faah	Fatty-acid amide hydrolase 1	FAAH1_MOUSE	10	-24.583	0.75417	Mock	B1	NaN	NaN	NaN
Mock / B1	P37040	P37040	-0.225257	0.225257	1.12136e-07	2.74655e-07	16	P37040	Por	NADPH--cytochrome P450 reductase	NCPR_MOUSE	25	-14.4557	0.855443	Mock	B1	NaN	NaN	NaN
Mock / A6	Q91WD5	Q91WD5	0.450783	0.450783	1.12181e-07	2.74689e-07	16	Q91WD5	Ndufs2	NADH dehydrogenase [ubiquinone] iron-sulfur protein 2, mitochondrial	NDUS2_MOUSE	18	36.6782	1.36678	Mock	A6	NaN	NaN	NaN
Mock / B1	Q8K4I3	Q8K4I3	-0.429604	0.429604	1.12289e-07	2.74877e-07	16	Q8K4I3	Arhgef6	Rho guanine nucleotide exchange factor 6	ARHG6_MOUSE	5	-25.7534	0.742466	Mock	B1	NaN	NaN	NaN
Mock / A6	Q9CPV4	Q9CPV4	0.514222	0.514222	1.1234e-07	2.74923e-07	16	Q9CPV4	Glod4	Glyoxalase domain-containing protein 4	GLOD4_MOUSE	21	42.8224	1.42822	Mock	A6	NaN	NaN	NaN
Mock / A6	A3KGB4	A3KGB4	-0.490037	0.490037	1.12469e-07	2.75162e-07	16	A3KGB4	Tbc1d8b	TBC1 domain family member 8B	TBC8B_MOUSE	26	-28.7993	0.712007	Mock	A6	NaN	NaN	NaN
Mock / A6	Q69ZZ6	Q69ZZ6	-1.59937	1.59937	1.12511e-07	2.75188e-07	16	Q69ZZ6	Tmcc1	Transmembrane and coiled-coil domains protein 1	TMCC1_MOUSE	2	-66.9978	0.330022	Mock	A6	NaN	NaN	NaN
B1 / A6	Q60847	Q60847	-1.03293	1.03293	1.13351e-07	2.77009e-07	16	Q60847	Col12a1	Collagen alpha-1(XII) chain	COCA1_MOUSE	141	-51.1283	0.488717	B1	A6	NaN	NaN	NaN
Mock / A6	Q99L27	Q99L27	-0.385149	0.385149	1.14189e-07	2.78824e-07	16	Q99L27	Gmpr2	GMP reductase 2	GMPR2_MOUSE	11	-23.43	0.7657	Mock	A6	NaN	NaN	NaN
Mock / B1	Q6NZF1	Q6NZF1	0.291415	0.291415	1.14273e-07	2.78949e-07	16	Q6NZF1	Zc3h11a	Zinc finger CCCH domain-containing protein 11A	ZC11A_MOUSE	21	22.384	1.22384	Mock	B1	NaN	NaN	NaN
B1 / A6	P03958	P03958	-1.8413	1.8413	1.1489e-07	2.80221e-07	16	P03958	Ada	Adenosine deaminase	ADA_MOUSE	17	-72.0929	0.279071	B1	A6	NaN	NaN	NaN
Mock / A6	Q91YP0	Q91YP0	-0.762323	0.762323	1.14955e-07	2.80302e-07	16	Q91YP0	L2hgdh	L-2-hydroxyglutarate dehydrogenase, mitochondrial	L2HDH_MOUSE	8	-41.0454	0.589546	Mock	A6	NaN	NaN	NaN
Mock / A6	Q9D706	Q9D706	0.317711	0.317711	1.15088e-07	2.80546e-07	16	Q9D706	Rpap3	RNA polymerase II-associated protein 3	RPAP3_MOUSE	21	24.6351	1.24635	Mock	A6	NaN	NaN	NaN
B1 / A6	P39749	P39749	0.486258	0.486258	1.15173e-07	2.80675e-07	16	P39749	Fen1	Flap endonuclease 1	FEN1_MOUSE	15	40.0807	1.40081	B1	A6	NaN	NaN	NaN
Mock / B1	P12023	P12023	0.409073	0.409073	1.15768e-07	2.81891e-07	16	P12023	App	Amyloid-beta A4 protein	A4_MOUSE	19	32.7832	1.32783	Mock	B1	NaN	NaN	NaN
B1 / A6	Q8BND5	Q8BND5	-1.35966	1.35966	1.15995e-07	2.82158e-07	16	Q8BND5	Qsox1	Sulfhydryl oxidase 1	QSOX1_MOUSE	4	-61.0326	0.389674	B1	A6	NaN	NaN	NaN
Mock / A6	Q9DBR4	Q9DBR4	-0.627606	0.627606	1.16008e-07	2.82158e-07	16	Q9DBR4	Apbb2	Amyloid-beta A4 precursor protein-binding family B member 2	APBB2_MOUSE	10	-35.2751	0.647249	Mock	A6	NaN	NaN	NaN
Mock / A6	P98203	P98203	-0.803104	0.803104	1.16446e-07	2.82908e-07	16	P98203	Arvcf	Armadillo repeat protein deleted in velo-cardio-facial syndrome homolog	ARVC_MOUSE	5	-42.6885	0.573115	Mock	A6	NaN	NaN	NaN
Mock / A6	Q9CYR6	Q9CYR6	-0.509837	0.509837	1.16633e-07	2.83284e-07	16	Q9CYR6	Pgm3	Phosphoacetylglucosamine mutase	AGM1_MOUSE	22	-29.7698	0.702302	Mock	A6	NaN	NaN	NaN
B1 / A6	Q3T9E4;Q62293	Q3T9E4;Q62293	2.5842	2.5842	1.16989e-07	2.83992e-07	16	Q3T9E4;Q62293	Tgtp2;Tgtp1	T-cell-specific guanine nucleotide triphosphate-binding protein 2;T-cell-specific guanine nucleotide triphosphate-binding protein 1	TGTP2_MOUSE;TGTP1_MOUSE	4	499.684	5.99684	B1	A6	NaN	NaN	NaN
B1 / A6	O89079	O89079	-0.251667	0.251667	1.17258e-07	2.84485e-07	16	O89079	Cope	Coatomer subunit epsilon	COPE_MOUSE	17	-16.0075	0.839925	B1	A6	NaN	NaN	NaN
Mock / A6	A2ADY9	A2ADY9	-0.201667	0.201667	1.17327e-07	2.84495e-07	16	A2ADY9	Ddi2	Protein DDI1 homolog 2	DDI2_MOUSE	12	-13.0455	0.869545	Mock	A6	NaN	NaN	NaN
Mock / A6	P15626	P15626	-1.22449	1.22449	1.17401e-07	2.84515e-07	16	P15626	Gstm2	Glutathione S-transferase Mu 2	GSTM2_MOUSE	22	-57.2052	0.427948	Mock	A6	NaN	NaN	NaN
Mock / A6	Q8K2X3	Q8K2X3	0.683887	0.683887	1.17515e-07	2.84633e-07	16	Q8K2X3	Stn1	CST complex subunit STN1	STN1_MOUSE	16	60.6462	1.60646	Mock	A6	NaN	NaN	NaN
Mock / A6	Q925B0	Q925B0	-2.56842	2.56842	1.17625e-07	2.84742e-07	16	Q925B0	Pawr	PRKC apoptosis WT1 regulator protein	PAWR_MOUSE	13	-83.1411	0.168589	Mock	A6	NaN	NaN	NaN
B1 / A6	Q9CY27	Q9CY27	-0.7549	0.7549	1.17856e-07	2.85144e-07	16	Q9CY27	Tecr	Very-long-chain enoyl-CoA reductase	TECR_MOUSE	14	-40.7413	0.592587	B1	A6	NaN	NaN	NaN
Mock / A6	P27641	P27641	0.487854	0.487854	1.18188e-07	2.85867e-07	16	P27641	Xrcc5	X-ray repair cross-complementing protein 5	XRCC5_MOUSE	27	40.2357	1.40236	Mock	A6	NaN	NaN	NaN
B1 / A6	Q7TMJ8	Q7TMJ8	-1.42531	1.42531	1.18392e-07	2.86282e-07	16	Q7TMJ8	Pik3ip1	Phosphoinositide-3-kinase-interacting protein 1	P3IP1_MOUSE	1	-62.766	0.37234	B1	A6	NaN	NaN	NaN
Mock / A6	Q9D8B4	Q9D8B4	0.424322	0.424322	1.18454e-07	2.86351e-07	16	Q9D8B4	Ndufa11	NADH dehydrogenase [ubiquinone] 1 alpha subcomplex subunit 11	NDUAB_MOUSE	4	34.1942	1.34194	Mock	A6	NaN	NaN	NaN
Mock / A6	Q9JJV2	Q9JJV2	-0.738955	0.738955	1.18751e-07	2.8699e-07	16	Q9JJV2	Pfn2	Profilin-2	PROF2_MOUSE	5	-40.0827	0.599173	Mock	A6	NaN	NaN	NaN
Mock / A6	A2CG49	A2CG49	-1.36388	1.36388	1.18876e-07	2.87149e-07	16	A2CG49	Kalrn	Kalirin	KALRN_MOUSE	10	-61.1465	0.388535	Mock	A6	NaN	NaN	NaN
Mock / B1	P70206	P70206	-0.457978	0.457978	1.18975e-07	2.87292e-07	16	P70206	Plxna1	Plexin-A1	PLXA1_MOUSE	33	-27.1994	0.728006	Mock	B1	NaN	NaN	NaN
Mock / B1	Q9WTQ5	Q9WTQ5	-0.940714	0.940714	1.19028e-07	2.87298e-07	16	Q9WTQ5	Akap12	A-kinase anchor protein 12	AKA12_MOUSE	62	-47.9025	0.520975	Mock	B1	NaN	NaN	NaN
Mock / A6	Q9JKS4	Q9JKS4	-1.70262	1.70262	1.19293e-07	2.87741e-07	16	Q9JKS4	Ldb3	LIM domain-binding protein 3	LDB3_MOUSE	14	-69.2772	0.307228	Mock	A6	NaN	NaN	NaN
Mock / B1	Q99MN1	Q99MN1	0.235712	0.235712	1.19497e-07	2.88153e-07	16	Q99MN1	Kars1	Lysine--tRNA ligase	SYK_MOUSE	33	17.7488	1.17749	Mock	B1	NaN	NaN	NaN
Mock / B1	Q80XJ3	Q80XJ3	-0.48071	0.48071	1.19663e-07	2.88396e-07	16	Q80XJ3	Ttc28	Tetratricopeptide repeat protein 28	TTC28_MOUSE	28	-28.3375	0.716625	Mock	B1	NaN	NaN	NaN
Mock / A6	Q8BVA5	Q8BVA5	0.708524	0.708524	1.19891e-07	2.88786e-07	16	Q8BVA5	Ldah	Lipid droplet-associated hydrolase	LDAH_MOUSE	5	63.4132	1.63413	Mock	A6	NaN	NaN	NaN
Mock / A6	Q80U19	Q80U19	-2.64525	2.64525	1.20291e-07	2.89268e-07	16	Q80U19	Daam2	Disheveled-associated activator of morphogenesis 2	DAAM2_MOUSE	28	-84.0155	0.159845	Mock	A6	NaN	NaN	NaN
Mock / B1	P58771	P58771	-0.652219	0.652219	1.20481e-07	2.89578e-07	16	P58771	Tpm1	Tropomyosin alpha-1 chain	TPM1_MOUSE	15	-36.3699	0.636301	Mock	B1	NaN	NaN	NaN
B1 / A6	Q8VEJ4	Q8VEJ4	0.446676	0.446676	1.21117e-07	2.90855e-07	16	Q8VEJ4	Nle1	Notchless protein homolog 1	NLE1_MOUSE	13	36.2897	1.3629	B1	A6	NaN	NaN	NaN
Mock / A6	P16125	P16125	-2.17666	2.17666	1.21407e-07	2.91342e-07	16	P16125	Ldhb	L-lactate dehydrogenase B chain	LDHB_MOUSE	12	-77.8813	0.221187	Mock	A6	NaN	NaN	NaN
Mock / A6	Q64437	Q64437	0.467359	0.467359	1.21469e-07	2.91344e-07	16	Q64437	Adh7	All-trans-retinol dehydrogenase [NAD(+)] ADH7	ADH7_MOUSE	14	38.2576	1.38258	Mock	A6	NaN	NaN	NaN
Mock / A6	P03921	P03921	0.750333	0.750333	1.21559e-07	2.91433e-07	16	P03921	Mtnd5	NADH-ubiquinone oxidoreductase chain 5	NU5M_MOUSE	3	68.2181	1.68218	Mock	A6	NaN	NaN	NaN
Mock / B1	Q6RHR9	Q6RHR9	-0.88286	0.88286	1.21976e-07	2.92114e-07	16	Q6RHR9	Magi1	Membrane-associated guanylate kinase, WW and PDZ domain-containing protein 1	MAGI1_MOUSE	6	-45.7709	0.542291	Mock	B1	NaN	NaN	NaN
Mock / A6	Q6PEE2	Q6PEE2	-0.333074	0.333074	1.22138e-07	2.92421e-07	16	Q6PEE2	Ctif	CBP80/20-dependent translation initiation factor	CTIF_MOUSE	7	-20.6157	0.793843	Mock	A6	NaN	NaN	NaN
B1 / A6	Q99PP2	Q99PP2	-0.71037	0.71037	1.22339e-07	2.92741e-07	16	Q99PP2	Znf318	Zinc finger protein 318	ZN318_MOUSE	6	-38.8837	0.611163	B1	A6	NaN	NaN	NaN
Mock / A6	Q9JJK2	Q9JJK2	0.547433	0.547433	1.22336e-07	2.92741e-07	16	Q9JJK2	Lancl2	LanC-like protein 2	LANC2_MOUSE	14	46.1483	1.46148	Mock	A6	NaN	NaN	NaN
B1 / A6	Q99M54	Q99M54	0.892759	0.892759	1.225e-07	2.92966e-07	16	Q99M54	Cdca3	Cell division cycle-associated protein 3	CDCA3_MOUSE	3	85.6724	1.85672	B1	A6	NaN	NaN	NaN
Mock / A6	Q8BKC5	Q8BKC5	0.577712	0.577712	1.22663e-07	2.93275e-07	16	Q8BKC5	Ipo5	Importin-5	IPO5_MOUSE	55	49.248	1.49248	Mock	A6	NaN	NaN	NaN
Mock / A6	A2AT37	A2AT37	-0.677343	0.677343	1.22827e-07	2.93416e-07	16	A2AT37	Upf2	Regulator of nonsense transcripts 2	RENT2_MOUSE	20	-37.4684	0.625316	Mock	A6	NaN	NaN	NaN
B1 / A6	Q61703	Q61703	0.473109	0.473109	1.22816e-07	2.93416e-07	16	Q61703	Itih2	Inter-alpha-trypsin inhibitor heavy chain H2	ITIH2_MOUSE	15	38.8097	1.3881	B1	A6	NaN	NaN	NaN
Mock / A6	Q8BLF1	Q8BLF1	0.26846	0.26846	1.22882e-07	2.93416e-07	16	Q8BLF1	Nceh1	Neutral cholesterol ester hydrolase 1	NCEH1_MOUSE	13	20.4521	1.20452	Mock	A6	NaN	NaN	NaN
Mock / A6	Q5XJY5	Q5XJY5	-0.260834	0.260834	1.23024e-07	2.93495e-07	16	Q5XJY5	Arcn1	Coatomer subunit delta	COPD_MOUSE	41	-16.5395	0.834605	Mock	A6	NaN	NaN	NaN
Mock / B1	Q8VCN5	Q8VCN5	-1.44887	1.44887	1.23018e-07	2.93495e-07	16	Q8VCN5	Cth	Cystathionine gamma-lyase	CGL_MOUSE	8	-63.3692	0.366308	Mock	B1	NaN	NaN	NaN
B1 / A6	P55302	P55302	-0.518989	0.518989	1.23332e-07	2.94148e-07	16	P55302	Lrpap1	Alpha-2-macroglobulin receptor-associated protein	AMRP_MOUSE	29	-30.2139	0.697861	B1	A6	NaN	NaN	NaN
Mock / A6	P0CW02	P0CW02	1.23995	1.23995	1.2338e-07	2.94182e-07	16	P0CW02	Ly6c1	Lymphocyte antigen 6C1	LY6C1_MOUSE	3	136.19	2.3619	Mock	A6	NaN	NaN	NaN
Mock / B1	P57776	P57776	-0.232851	0.232851	1.23707e-07	2.94671e-07	16	P57776	Eef1d	Elongation factor 1-delta	EF1D_MOUSE	18	-14.9048	0.850952	Mock	B1	NaN	NaN	NaN
Mock / A6	Q78XR0	Q78XR0	1.10976	1.10976	1.2387e-07	2.94949e-07	16	Q78XR0	Trappc6a	Trafficking protein particle complex subunit 6A	TPC6A_MOUSE	1	115.81	2.1581	Mock	A6	NaN	NaN	NaN
B1 / A6	Q3UJB9	Q3UJB9	-0.152652	0.152652	1.24706e-07	2.96616e-07	16	Q3UJB9	Edc4	Enhancer of mRNA-decapping protein 4	EDC4_MOUSE	40	-10.0405	0.899595	B1	A6	NaN	NaN	NaN
Mock / A6	Q6ZPF3	Q6ZPF3	-0.966365	0.966365	1.25235e-07	2.97575e-07	16	Q6ZPF3	Tiam2	Rho guanine nucleotide exchange factor TIAM2	TIAM2_MOUSE	4	-48.8206	0.511794	Mock	A6	NaN	NaN	NaN
Mock / B1	Q8BHE0	Q8BHE0	-1.33974	1.33974	1.25246e-07	2.97575e-07	16	Q8BHE0	Prr11	Proline-rich protein 11	PRR11_MOUSE	3	-60.4909	0.395091	Mock	B1	NaN	NaN	NaN
Mock / A6	Q5HZH2	Q5HZH2	-0.679132	0.679132	1.25299e-07	2.97619e-07	16	Q5HZH2	Tsr3	18S rRNA aminocarboxypropyltransferase	TSR3_MOUSE	4	-37.5459	0.624541	Mock	A6	NaN	NaN	NaN
B1 / A6	Q924L1	Q924L1	0.739323	0.739323	1.25414e-07	2.97812e-07	16	Q924L1	Letmd1	LETM1 domain-containing protein 1	LTMD1_MOUSE	7	66.9392	1.66939	B1	A6	NaN	NaN	NaN
Mock / A6	Q7TME2	Q7TME2	0.654865	0.654865	1.25906e-07	2.98655e-07	16	Q7TME2	Spag5	Sperm-associated antigen 5	SPAG5_MOUSE	8	57.4469	1.57447	Mock	A6	NaN	NaN	NaN
B1 / A6	Q61235	Q61235	-0.674472	0.674472	1.26091e-07	2.99012e-07	16	Q61235	Sntb2	Beta-2-syntrophin	SNTB2_MOUSE	20	-37.3438	0.626562	B1	A6	NaN	NaN	NaN
Mock / B1	Q925J9	Q925J9	0.288796	0.288796	1.26244e-07	2.99263e-07	16	Q925J9	Med1	Mediator of RNA polymerase II transcription subunit 1	MED1_MOUSE	26	22.162	1.22162	Mock	B1	NaN	NaN	NaN
Mock / A6	Q9DB32	Q9DB32	-0.616627	0.616627	1.26266e-07	2.99263e-07	16	Q9DB32	Haghl	Hydroxyacylglutathione hydrolase-like protein	HAGHL_MOUSE	5	-34.7806	0.652194	Mock	A6	NaN	NaN	NaN
B1 / A6	Q62009	Q62009	-3.27931	3.27931	1.26492e-07	2.99622e-07	16	Q62009	Postn	Periostin	POSTN_MOUSE	22	-89.7002	0.102998	B1	A6	NaN	NaN	NaN
Mock / B1	Q7TPM1	Q7TPM1	-0.529339	0.529339	1.26567e-07	2.99622e-07	16	Q7TPM1	Prrc2b	Protein PRRC2B	PRC2B_MOUSE	23	-30.7128	0.692872	Mock	B1	NaN	NaN	NaN
Mock / A6	Q8QZT1	Q8QZT1	-0.283756	0.283756	1.26589e-07	2.99622e-07	16	Q8QZT1	Acat1	Acetyl-CoA acetyltransferase, mitochondrial	THIL_MOUSE	23	-17.8551	0.821449	Mock	A6	NaN	NaN	NaN
Mock / A6	Q9WTP7	Q9WTP7	-0.484588	0.484588	1.2664e-07	2.99662e-07	16	Q9WTP7	Ak3	GTP:AMP phosphotransferase AK3, mitochondrial	KAD3_MOUSE	17	-28.5299	0.714701	Mock	A6	NaN	NaN	NaN
Mock / B1	Q9ESY9	Q9ESY9	0.560983	0.560983	1.26829e-07	3.00029e-07	16	Q9ESY9	Ifi30	Gamma-interferon-inducible lysosomal thiol reductase	GILT_MOUSE	4	47.5274	1.47527	Mock	B1	NaN	NaN	NaN
Mock / B1	P24288	P24288	-0.269724	0.269724	1.26964e-07	3.00266e-07	16	P24288	Bcat1	Branched-chain-amino-acid aminotransferase, cytosolic	BCAT1_MOUSE	10	-17.0522	0.829478	Mock	B1	NaN	NaN	NaN
Mock / A6	O08573	O08573	0.437921	0.437921	1.27039e-07	3.00281e-07	16	O08573	Lgals9	Galectin-9	LEG9_MOUSE	7	35.465	1.35465	Mock	A6	NaN	NaN	NaN
B1 / A6	Q6DID7	Q6DID7	-0.571437	0.571437	1.27039e-07	3.00281e-07	16	Q6DID7	Wls	Protein wntless homolog	WLS_MOUSE	8	-32.7054	0.672946	B1	A6	NaN	NaN	NaN
Mock / A6	P25318	P25318	-0.478992	0.478992	1.27251e-07	3.00643e-07	16	P25318	Col8a2	Collagen alpha-2(VIII) chain	CO8A2_MOUSE	1	-28.2521	0.717479	Mock	A6	NaN	NaN	NaN
Mock / A6	P53798	P53798	-0.501805	0.501805	1.2751e-07	3.01149e-07	16	P53798	Fdft1	Squalene synthase	FDFT_MOUSE	8	-29.3777	0.706223	Mock	A6	NaN	NaN	NaN
B1 / A6	Q64345	Q64345	2.55139	2.55139	1.27611e-07	3.01252e-07	16	Q64345	Ifit3	Interferon-induced protein with tetratricopeptide repeats 3	IFIT3_MOUSE	17	486.201	5.86201	B1	A6	NaN	NaN	NaN
Mock / B1	O08992	O08992	0.585396	0.585396	1.28164e-07	3.02367e-07	16	O08992	Sdcbp	Syntenin-1	SDCB1_MOUSE	6	50.045	1.50045	Mock	B1	NaN	NaN	NaN
B1 / A6	Q8K482	Q8K482	1.16551	1.16551	1.28986e-07	3.04058e-07	16	Q8K482	Emilin2	EMILIN-2	EMIL2_MOUSE	3	124.312	2.24312	B1	A6	NaN	NaN	NaN
B1 / A6	Q9EQ06	Q9EQ06	-0.654704	0.654704	1.29181e-07	3.04354e-07	16	Q9EQ06	Hsd17b11	Estradiol 17-beta-dehydrogenase 11	DHB11_MOUSE	12	-36.4794	0.635206	B1	A6	NaN	NaN	NaN
B1 / A6	Q99MP8	Q99MP8	-0.554876	0.554876	1.29539e-07	3.05115e-07	16	Q99MP8	Brap	BRCA1-associated protein	BRAP_MOUSE	12	-31.9284	0.680716	B1	A6	NaN	NaN	NaN
Mock / A6	Q3TJD7	Q3TJD7	-0.843973	0.843973	1.29638e-07	3.05265e-07	16	Q3TJD7	Pdlim7	PDZ and LIM domain protein 7	PDLI7_MOUSE	25	-44.2893	0.557107	Mock	A6	NaN	NaN	NaN
B1 / A6	Q03173	Q03173	-1.71386	1.71386	1.29977e-07	3.05651e-07	16	Q03173	Enah	Protein enabled homolog	ENAH_MOUSE	15	-69.5156	0.304844	B1	A6	NaN	NaN	NaN
Mock / A6	Q61696	Q61696	-1.19151	1.19151	1.29968e-07	3.05651e-07	16	Q61696	Hspa1a	Heat shock 70 kDa protein 1A	HS71A_MOUSE	26	-56.2156	0.437844	Mock	A6	NaN	NaN	NaN
Mock / B1	Q9Z1E4	Q9Z1E4	-0.460676	0.460676	1.30043e-07	3.05723e-07	16	Q9Z1E4	Gys1	Glycogen [starch] synthase, muscle	GYS1_MOUSE	16	-27.3354	0.726646	Mock	B1	NaN	NaN	NaN
B1 / A6	Q9D5J6	Q9D5J6	1.64499	1.64499	1.30166e-07	3.05765e-07	16	Q9D5J6	Shpk	Sedoheptulokinase	SHPK_MOUSE	1	212.746	3.12746	B1	A6	NaN	NaN	NaN
Mock / B1	Q8CJ19	Q8CJ19	-0.491069	0.491069	1.30556e-07	3.06599e-07	16	Q8CJ19	Mical3	[F-actin]-monooxygenase MICAL3	MICA3_MOUSE	12	-28.8502	0.711498	Mock	B1	NaN	NaN	NaN
B1 / A6	Q9EPW0	Q9EPW0	-0.442832	0.442832	1.30967e-07	3.07481e-07	16	Q9EPW0	Inpp4a	Inositol polyphosphate-4-phosphatase type I A	INP4A_MOUSE	9	-26.4311	0.735689	B1	A6	NaN	NaN	NaN
B1 / A6	P48025	P48025	-0.246905	0.246905	1.31474e-07	3.08339e-07	16	P48025	Syk	Tyrosine-protein kinase SYK	KSYK_MOUSE	29	-15.7298	0.842702	B1	A6	NaN	NaN	NaN
B1 / A6	Q8R242	Q8R242	0.613712	0.613712	1.31693e-07	3.08687e-07	16	Q8R242	Ctbs	Di-N-acetylchitobiase	DIAC_MOUSE	7	53.0192	1.53019	B1	A6	NaN	NaN	NaN
B1 / A6	P70271	P70271	-1.31967	1.31967	1.31856e-07	3.08986e-07	16	P70271	Pdlim4	PDZ and LIM domain protein 4	PDLI4_MOUSE	14	-59.9373	0.400627	B1	A6	NaN	NaN	NaN
Mock / A6	P70271	P70271	-1.2639	1.2639	1.3233e-07	3.09681e-07	16	P70271	Pdlim4	PDZ and LIM domain protein 4	PDLI4_MOUSE	14	-58.3584	0.416416	Mock	A6	NaN	NaN	NaN
Mock / A6	Q8BM85	Q8BM85	-0.425709	0.425709	1.33339e-07	3.11374e-07	16	Q8BM85	Tbck	TBC domain-containing protein kinase-like protein	TBCK_MOUSE	7	-25.5527	0.744473	Mock	A6	NaN	NaN	NaN
B1 / A6	Q8K1R3	Q8K1R3	0.55605	0.55605	1.33511e-07	3.1161e-07	16	Q8K1R3	Pnpt1	Polyribonucleotide nucleotidyltransferase 1, mitochondrial	PNPT1_MOUSE	27	47.0238	1.47024	B1	A6	NaN	NaN	NaN
Mock / A6	Q9QZW0	Q9QZW0	0.515799	0.515799	1.3361e-07	3.11756e-07	16	Q9QZW0	Atp11c	Phospholipid-transporting ATPase 11C	AT11C_MOUSE	8	42.9786	1.42979	Mock	A6	NaN	NaN	NaN
Mock / A6	A2A7S8	A2A7S8	-1.04663	1.04663	1.33687e-07	3.11853e-07	16	A2A7S8	Kiaa1522	Uncharacterized protein KIAA1522	K1522_MOUSE	4	-51.5901	0.484099	Mock	A6	NaN	NaN	NaN
Mock / A6	Q9WTK5	Q9WTK5	-0.173086	0.173086	1.33739e-07	3.1189e-07	16	Q9WTK5	Nfkb2	Nuclear factor NF-kappa-B p100 subunit	NFKB2_MOUSE	34	-11.3057	0.886943	Mock	A6	NaN	NaN	NaN
Mock / A6	Q9D0I4	Q9D0I4	0.348243	0.348243	1.33991e-07	3.12311e-07	16	Q9D0I4	Stx17	Syntaxin-17	STX17_MOUSE	12	27.3009	1.27301	Mock	A6	NaN	NaN	NaN
B1 / A6	Q9CZW4	Q9CZW4	-0.969782	0.969782	1.34253e-07	3.12785e-07	16	Q9CZW4	Acsl3	Long-chain-fatty-acid--CoA ligase 3	ACSL3_MOUSE	19	-48.9417	0.510583	B1	A6	NaN	NaN	NaN
B1 / A6	Q9R0M3	Q9R0M3	-2.50195	2.50195	1.34266e-07	3.12785e-07	16	Q9R0M3	Srpx	Sushi-repeat-containing protein SRPX	SRPX_MOUSE	2	-82.3462	0.176538	B1	A6	NaN	NaN	NaN
Mock / A6	Q9JIB0	Q9JIB0	0.690632	0.690632	1.34511e-07	3.13189e-07	16	Q9JIB0	Rangrf	Ran guanine nucleotide release factor	MOG1_MOUSE	3	61.3991	1.61399	Mock	A6	NaN	NaN	NaN
[truncated: 21,009 more rows]

## Sheet: Supplementary_Data_4B_A6vsMOCK
Supplementary Data 4B. Mass spectrometry protein group level data from total proteome experiment for comparison of protein levels in MC3T3-E1 Casp9 KO clone A6 and a control mock cell line.
Comparison (group1/group2)	Group	ProteinGroups	AVG Log2 Ratio	Absolute AVG Log2 Ratio	Pvalue	Qvalue	# of Ratios	UniProtIds	Genes	ProteinDescriptions	ProteinNames	# Unique Total Peptides	% Change	Ratio	Condition Numerator	Condition Denominator	GO Cellular Component	GO Molecular Function	GO Biological Process
A6 / Mock	O35280	O35280	-1.17606	1.17606	8.17513e-16	9.89554e-13	16	O35280	Chek1	Serine/threonine-protein kinase Chk1	CHK1_MOUSE	7	125.959	2.25959	A6	Mock	NaN	NaN	NaN
A6 / Mock	O35474	O35474	-2.22537	2.22537	1.248e-15	9.89554e-13	16	O35474	Edil3	EGF-like repeat and discoidin I-like domain-containing protein 3	EDIL3_MOUSE	10	367.632	4.67632	A6	Mock	NaN	NaN	NaN
A6 / Mock	Q64449	Q64449	-1.15607	1.15607	1.16082e-15	9.89554e-13	16	Q64449	Mrc2	C-type mannose receptor 2	MRC2_MOUSE	45	122.85	2.2285	A6	Mock	NaN	NaN	NaN
A6 / Mock	Q9D7X3	Q9D7X3	-1.83772	1.83772	9.207e-16	9.89554e-13	16	Q9D7X3	Dusp3	Dual specificity protein phosphatase 3	DUS3_MOUSE	6	257.444	3.57444	A6	Mock	NaN	NaN	NaN
A6 / Mock	O08842	O08842	-2.32995	2.32995	2.07368e-15	1.39128e-12	16	O08842	Gfra2	GDNF family receptor alpha-2	GFRA2_MOUSE	8	402.788	5.02788	A6	Mock	NaN	NaN	NaN
A6 / Mock	Q5DTU0	Q5DTU0	-1.34784	1.34784	4.12913e-15	2.12132e-12	16	Q5DTU0	Afap1l2	Actin filament-associated protein 1-like 2	AF1L2_MOUSE	28	154.531	2.54531	A6	Mock	NaN	NaN	NaN
A6 / Mock	Q9D0F3	Q9D0F3	0.718248	0.718248	4.13466e-15	2.12132e-12	16	Q9D0F3	Lman1	Protein ERGIC-53	LMAN1_MOUSE	20	-39.2165	0.607835	A6	Mock	NaN	NaN	NaN
A6 / Mock	Q8C8R3	Q8C8R3	-1.87194	1.87194	1.28692e-14	3.78045e-12	16	Q8C8R3	Ank2	Ankyrin-2	ANK2_MOUSE	40	266.025	3.66025	A6	Mock	NaN	NaN	NaN
A6 / Mock	Q9R1B9	Q9R1B9	2.46089	2.46089	1.28772e-14	3.78045e-12	16	Q9R1B9	Slit2	Slit homolog 2 protein	SLIT2_MOUSE	10	-81.8366	0.181634	A6	Mock	NaN	NaN	NaN
A6 / Mock	Q99KW3	Q99KW3	-0.506562	0.506562	1.53268e-14	3.93178e-12	16	Q99KW3	Triobp	TRIO and F-actin-binding protein	TARA_MOUSE	42	42.0661	1.42066	A6	Mock	NaN	NaN	NaN
A6 / Mock	Q9Z0K8	Q9Z0K8	-3.60354	3.60354	2.26473e-14	5.33865e-12	16	Q9Z0K8	Vnn1	Pantetheinase	VNN1_MOUSE	4	1115.56	12.1556	A6	Mock	NaN	NaN	NaN
A6 / Mock	Q8BIJ7	Q8BIJ7	-0.976976	0.976976	2.34587e-14	5.38438e-12	16	Q8BIJ7	Rufy1	RUN and FYVE domain-containing protein 1	RUFY1_MOUSE	16	96.8336	1.96834	A6	Mock	NaN	NaN	NaN
A6 / Mock	P52293	P52293	-1.21044	1.21044	5.90439e-14	1.18496e-11	16	P52293	Kpna2	Importin subunit alpha-1	IMA1_MOUSE	26	131.408	2.31408	A6	Mock	NaN	NaN	NaN
A6 / Mock	P13864	P13864	-0.800752	0.800752	7.43635e-14	1.424e-11	16	P13864	Dnmt1	DNA (cytosine-5)-methyltransferase 1	DNMT1_MOUSE	66	74.2009	1.74201	A6	Mock	NaN	NaN	NaN
A6 / Mock	Q8BMS9	Q8BMS9	0.934824	0.934824	8.93099e-14	1.58972e-11	16	Q8BMS9	Rassf2	Ras association domain-containing protein 2	RASF2_MOUSE	11	-47.6894	0.523106	A6	Mock	NaN	NaN	NaN
A6 / Mock	Q01320	Q01320	-1.1312	1.1312	1.00568e-13	1.75431e-11	16	Q01320	Top2a	DNA topoisomerase 2-alpha	TOP2A_MOUSE	77	119.041	2.19041	A6	Mock	NaN	NaN	NaN
A6 / Mock	P36916	P36916	0.733382	0.733382	1.63091e-13	2.4732e-11	16	P36916	Gnl1	Guanine nucleotide-binding protein-like 1	GNL1_MOUSE	21	-39.8508	0.601492	A6	Mock	NaN	NaN	NaN
A6 / Mock	P70227	P70227	-0.79546	0.79546	1.83365e-13	2.66551e-11	16	P70227	Itpr3	Inositol 1,4,5-trisphosphate receptor type 3	ITPR3_MOUSE	78	73.5631	1.73563	A6	Mock	NaN	NaN	NaN
A6 / Mock	O08739	O08739	-2.00246	2.00246	2.70318e-13	3.57229e-11	16	O08739	Ampd3	AMP deaminase 3	AMPD3_MOUSE	13	300.682	4.00682	A6	Mock	NaN	NaN	NaN
A6 / Mock	Q3UBG2	Q3UBG2	-1.57219	1.57219	2.75097e-13	3.58119e-11	16	Q3UBG2	Pid1	PTB-containing, cubilin and LRP1-interacting protein	PCLI1_MOUSE	6	197.356	2.97356	A6	Mock	NaN	NaN	NaN
A6 / Mock	P13595	P13595	-1.03586	1.03586	2.92721e-13	3.69489e-11	16	P13595	Ncam1	Neural cell adhesion molecule 1	NCAM1_MOUSE	27	105.033	2.05033	A6	Mock	NaN	NaN	NaN
A6 / Mock	Q8C5P5	Q8C5P5	-0.82576	0.82576	2.9654e-13	3.69489e-11	16	Q8C5P5	Nt5dc1	5'-nucleotidase domain-containing protein 1	NT5D1_MOUSE	12	77.2468	1.77247	A6	Mock	NaN	NaN	NaN
A6 / Mock	Q9CQ18	Q9CQ18	-1.285	1.285	3.72889e-13	4.39505e-11	16	Q9CQ18	Rnaseh2c	Ribonuclease H2 subunit C	RNH2C_MOUSE	4	143.681	2.43681	A6	Mock	NaN	NaN	NaN
A6 / Mock	P08121	P08121	0.690384	0.690384	3.95823e-13	4.4836e-11	16	P08121	Col3a1	Collagen alpha-1(III) chain	CO3A1_MOUSE	42	-38.0311	0.619689	A6	Mock	NaN	NaN	NaN
A6 / Mock	Q8BTI9	Q8BTI9	-1.12929	1.12929	3.91138e-13	4.4836e-11	16	Q8BTI9	Pik3cb	Phosphatidylinositol 4,5-bisphosphate 3-kinase catalytic subunit beta isoform	PK3CB_MOUSE	15	118.751	2.18751	A6	Mock	NaN	NaN	NaN
A6 / Mock	Q3USZ8	Q3USZ8	-0.868362	0.868362	4.02243e-13	4.4979e-11	16	Q3USZ8	Dipk2a	Divergent protein kinase domain 2A	DIK2A_MOUSE	15	82.5589	1.82559	A6	Mock	NaN	NaN	NaN
A6 / Mock	Q08879	Q08879	1.22208	1.22208	4.90597e-13	5.09959e-11	16	Q08879	Fbln1	Fibulin-1	FBLN1_MOUSE	5	-57.1335	0.428665	A6	Mock	NaN	NaN	NaN
A6 / Mock	Q8CG70	Q8CG70	0.658095	0.658095	5.20833e-13	5.21683e-11	16	Q8CG70	P3h3	Prolyl 3-hydroxylase 3	P3H3_MOUSE	29	-36.6285	0.633715	A6	Mock	NaN	NaN	NaN
A6 / Mock	Q8BIW9	Q8BIW9	-0.854627	0.854627	5.69142e-13	5.42639e-11	16	Q8BIW9	Chtf18	Chromosome transmission fidelity protein 18 homolog	CTF18_MOUSE	19	80.8291	1.80829	A6	Mock	NaN	NaN	NaN
A6 / Mock	Q8R2Y0	Q8R2Y0	-0.994312	0.994312	5.73525e-13	5.42639e-11	16	Q8R2Y0	Abhd6	Monoacylglycerol lipase ABHD6	ABHD6_MOUSE	9	99.213	1.99213	A6	Mock	NaN	NaN	NaN
A6 / Mock	Q924W5	Q924W5	-0.942119	0.942119	5.84821e-13	5.42639e-11	16	Q924W5	Smc6	Structural maintenance of chromosomes protein 6	SMC6_MOUSE	18	92.1348	1.92135	A6	Mock	NaN	NaN	NaN
A6 / Mock	Q8BG60	Q8BG60	0.991995	0.991995	6.58465e-13	5.80114e-11	16	Q8BG60	Txnip	Thioredoxin-interacting protein	TXNIP_MOUSE	6	-49.7218	0.502782	A6	Mock	NaN	NaN	NaN
A6 / Mock	Q9CS74	Q9CS74	-0.897209	0.897209	6.49613e-13	5.80114e-11	16	Q9CS74	Ecd	Protein ecdysoneless homolog	ECD_MOUSE	13	86.2459	1.86246	A6	Mock	NaN	NaN	NaN
A6 / Mock	Q9CY25	Q9CY25	-0.762237	0.762237	6.69597e-13	5.84023e-11	16	Q9CY25	Mis12	Protein MIS12 homolog	MIS12_MOUSE	3	69.6119	1.69612	A6	Mock	NaN	NaN	NaN
A6 / Mock	Q8K368	Q8K368	-1.49985	1.49985	6.82286e-13	5.89198e-11	16	Q8K368	Fanci	Fanconi anemia group I protein homolog	FANCI_MOUSE	11	182.813	2.82813	A6	Mock	NaN	NaN	NaN
A6 / Mock	Q8BX70	Q8BX70	-0.830384	0.830384	7.7634e-13	6.38796e-11	16	Q8BX70	Vps13c	Vacuolar protein sorting-associated protein 13C	VP13C_MOUSE	58	77.8159	1.77816	A6	Mock	NaN	NaN	NaN
A6 / Mock	P31324	P31324	1.19427	1.19427	8.48532e-13	6.84034e-11	16	P31324	Prkar2b	cAMP-dependent protein kinase type II-beta regulatory subunit	KAP3_MOUSE	15	-56.2993	0.437007	A6	Mock	NaN	NaN	NaN
A6 / Mock	P26187	P26187	2.0441	2.0441	9.81246e-13	7.64146e-11	16	P26187	Mgmt	Methylated-DNA--protein-cysteine methyltransferase	MGMT_MOUSE	4	-75.7527	0.242473	A6	Mock	NaN	NaN	NaN
A6 / Mock	Q91Z49	Q91Z49	1.26367	1.26367	1.23223e-12	9.04477e-11	16	Q91Z49	Fyttd1	UAP56-interacting factor	UIF_MOUSE	7	-58.3516	0.416484	A6	Mock	NaN	NaN	NaN
A6 / Mock	Q8R2U6	Q8R2U6	1.04482	1.04482	1.25274e-12	9.10531e-11	16	Q8R2U6	Nudt4	Diphosphoinositol polyphosphate phosphohydrolase 2	NUDT4_MOUSE	4	-51.5295	0.484705	A6	Mock	NaN	NaN	NaN
A6 / Mock	Q8BWY9	Q8BWY9	-0.842744	0.842744	1.26823e-12	9.11263e-11	16	Q8BWY9	Cip2a	Protein CIP2A	CIP2A_MOUSE	23	79.3458	1.79346	A6	Mock	NaN	NaN	NaN
A6 / Mock	Q8R4S0	Q8R4S0	-3.03986	3.03986	1.27464e-12	9.11263e-11	16	Q8R4S0	Ppp1r14c	Protein phosphatase 1 regulatory subunit 14C	PP14C_MOUSE	3	722.412	8.22412	A6	Mock	NaN	NaN	NaN
A6 / Mock	P98078	P98078	-0.761943	0.761943	1.33957e-12	9.49897e-11	16	P98078	Dab2	Disabled homolog 2	DAB2_MOUSE	21	69.5773	1.69577	A6	Mock	NaN	NaN	NaN
A6 / Mock	Q9QZL0	Q9QZL0	-2.66509	2.66509	1.4208e-12	9.91376e-11	16	Q9QZL0	Ripk3	Receptor-interacting serine/threonine-protein kinase 3	RIPK3_MOUSE	14	534.266	6.34266	A6	Mock	NaN	NaN	NaN
A6 / Mock	P62071	P62071	-0.621702	0.621702	1.45465e-12	1.00694e-10	16	P62071	Rras2	Ras-related protein R-Ras2	RRAS2_MOUSE	9	53.8689	1.53869	A6	Mock	NaN	NaN	NaN
A6 / Mock	P46664	P46664	-0.687227	0.687227	1.5159e-12	1.03294e-10	16	P46664	Adss2	Adenylosuccinate synthetase isozyme 2	PURA2_MOUSE	25	61.0185	1.61019	A6	Mock	NaN	NaN	NaN
A6 / Mock	Q9R257	Q9R257	-1.16381	1.16381	1.54962e-12	1.03967e-10	16	Q9R257	Hebp1	Heme-binding protein 1	HEBP1_MOUSE	8	124.049	2.24049	A6	Mock	NaN	NaN	NaN
A6 / Mock	O89001	O89001	-1.22117	1.22117	1.81184e-12	1.13399e-10	16	O89001	Cpd	Carboxypeptidase D	CBPD_MOUSE	26	133.136	2.33136	A6	Mock	NaN	NaN	NaN
A6 / Mock	Q64339	Q64339	1.5429	1.5429	1.82483e-12	1.13399e-10	16	Q64339	Isg15	Ubiquitin-like protein ISG15	ISG15_MOUSE	8	-65.6805	0.343195	A6	Mock	NaN	NaN	NaN
A6 / Mock	Q9JHW9	Q9JHW9	-4.97309	4.97309	1.83494e-12	1.13399e-10	16	Q9JHW9	Aldh1a3	Aldehyde dehydrogenase family 1 member A3	AL1A3_MOUSE	24	3040.86	31.4086	A6	Mock	NaN	NaN	NaN
A6 / Mock	P10637	P10637	-2.94902	2.94902	1.95187e-12	1.1905e-10	16	P10637	Mapt	Microtubule-associated protein tau	TAU_MOUSE	7	672.226	7.72226	A6	Mock	NaN	NaN	NaN
A6 / Mock	P01901	P01901	-2.27335	2.27335	1.99727e-12	1.19317e-10	16	P01901	H2-K1	H-2 class I histocompatibility antigen, K-B alpha chain	HA1B_MOUSE	12	383.446	4.83446	A6	Mock	NaN	NaN	NaN
A6 / Mock	Q9D2N4	Q9D2N4	1.52856	1.52856	1.99504e-12	1.19317e-10	16	Q9D2N4	Dtna	Dystrobrevin alpha	DTNA_MOUSE	10	-65.3377	0.346623	A6	Mock	NaN	NaN	NaN
A6 / Mock	Q62261	Q62261	-0.715914	0.715914	2.0312e-12	1.20518e-10	16	Q62261	Sptbn1	Spectrin beta chain, non-erythrocytic 1	SPTB2_MOUSE	177	64.2524	1.64252	A6	Mock	NaN	NaN	NaN
A6 / Mock	P49813	P49813	-2.29316	2.29316	2.10705e-12	1.2334e-10	16	P49813	Tmod1	Tropomodulin-1	TMOD1_MOUSE	9	390.127	4.90127	A6	Mock	NaN	NaN	NaN
A6 / Mock	Q64519	Q64519	2.37897	2.37897	2.21858e-12	1.28085e-10	16	Q64519	Sdc3	Syndecan-3	SDC3_MOUSE	2	-80.7754	0.192246	A6	Mock	NaN	NaN	NaN
A6 / Mock	Q9WUR9	Q9WUR9	-1.33236	1.33236	2.26447e-12	1.2909e-10	16	Q9WUR9	Ak4	Adenylate kinase 4, mitochondrial	KAD4_MOUSE	8	151.814	2.51814	A6	Mock	NaN	NaN	NaN
A6 / Mock	O08800	O08800	-2.32516	2.32516	2.6501e-12	1.44464e-10	16	O08800	Serpinb8	Serpin B8	SPB8_MOUSE	11	401.122	5.01122	A6	Mock	NaN	NaN	NaN
A6 / Mock	Q9EPR5	Q9EPR5	-0.89614	0.89614	2.71297e-12	1.45741e-10	16	Q9EPR5	Sorcs2	VPS10 domain-containing receptor SorCS2	SORC2_MOUSE	20	86.108	1.86108	A6	Mock	NaN	NaN	NaN
A6 / Mock	P39098	P39098	0.686446	0.686446	2.75683e-12	1.46616e-10	16	P39098	Man1a2	Mannosyl-oligosaccharide 1,2-alpha-mannosidase IB	MA1A2_MOUSE	14	-37.8617	0.621383	A6	Mock	NaN	NaN	NaN
A6 / Mock	Q9Z0L8	Q9Z0L8	-1.28705	1.28705	2.78127e-12	1.47019e-10	16	Q9Z0L8	Ggh	Gamma-glutamyl hydrolase	GGH_MOUSE	10	144.029	2.44029	A6	Mock	NaN	NaN	NaN
A6 / Mock	Q9CWI3	Q9CWI3	-0.740164	0.740164	2.9975e-12	1.56552e-10	16	Q9CWI3	Bccip	BRCA2 and CDKN1A-interacting protein	BCCIP_MOUSE	11	67.0366	1.67037	A6	Mock	NaN	NaN	NaN
A6 / Mock	E9PVX6	E9PVX6	-1.17519	1.17519	3.07694e-12	1.58799e-10	16	E9PVX6	Mki67	Proliferation marker protein Ki-67	KI67_MOUSE	120	125.822	2.25822	A6	Mock	NaN	NaN	NaN
A6 / Mock	Q8BYJ6	Q8BYJ6	-1.09311	1.09311	3.11967e-12	1.60057e-10	16	Q8BYJ6	Tbc1d4	TBC1 domain family member 4	TBCD4_MOUSE	20	113.333	2.13333	A6	Mock	NaN	NaN	NaN
A6 / Mock	P97386	P97386	-0.59695	0.59695	3.35694e-12	1.6731e-10	16	P97386	Lig3	DNA ligase 3	DNLI3_MOUSE	33	51.2516	1.51252	A6	Mock	NaN	NaN	NaN
A6 / Mock	P06795	P06795	-0.776482	0.776482	3.80094e-12	1.83159e-10	16	P06795	Abcb1b	ATP-dependent translocase ABCB1	MDR1B_MOUSE	32	71.2949	1.71295	A6	Mock	NaN	NaN	NaN
A6 / Mock	P70388	P70388	-0.612311	0.612311	4.25706e-12	1.95421e-10	16	P70388	Rad50	DNA repair protein RAD50	RAD50_MOUSE	49	52.8706	1.52871	A6	Mock	NaN	NaN	NaN
A6 / Mock	Q80ZV0	Q80ZV0	-1.30411	1.30411	4.25452e-12	1.95421e-10	16	Q80ZV0	Rnaseh2b	Ribonuclease H2 subunit B	RNH2B_MOUSE	9	146.931	2.46931	A6	Mock	NaN	NaN	NaN
A6 / Mock	Q9ERI5	Q9ERI5	-0.729404	0.729404	4.18503e-12	1.95421e-10	16	Q9ERI5	Jmjd6	Bifunctional arginine demethylase and lysyl-hydroxylase JMJD6	JMJD6_MOUSE	9	65.7955	1.65795	A6	Mock	NaN	NaN	NaN
A6 / Mock	O08917	O08917	0.655374	0.655374	4.45934e-12	1.97433e-10	16	O08917	Flot1	Flotillin-1	FLOT1_MOUSE	29	-36.5089	0.634911	A6	Mock	NaN	NaN	NaN
A6 / Mock	O88986	O88986	-0.705822	0.705822	4.42392e-12	1.97433e-10	16	O88986	Gcat	2-amino-3-ketobutyrate coenzyme A ligase, mitochondrial	KBL_MOUSE	12	63.1074	1.63107	A6	Mock	NaN	NaN	NaN
A6 / Mock	Q9ERD7	Q9ERD7	-1.3829	1.3829	4.4312e-12	1.97433e-10	16	Q9ERD7	Tubb3	Tubulin beta-3 chain	TBB3_MOUSE	9	160.793	2.60793	A6	Mock	NaN	NaN	NaN
A6 / Mock	P49718	P49718	-0.778597	0.778597	4.49681e-12	1.98087e-10	16	P49718	Mcm5	DNA replication licensing factor MCM5	MCM5_MOUSE	49	71.5461	1.71546	A6	Mock	NaN	NaN	NaN
A6 / Mock	P59328	P59328	-1.09993	1.09993	5.20884e-12	2.20541e-10	16	P59328	Wdhd1	WD repeat and HMG-box DNA-binding protein 1	WDHD1_MOUSE	27	114.345	2.14345	A6	Mock	NaN	NaN	NaN
A6 / Mock	Q7TPH6	Q7TPH6	-0.789782	0.789782	5.56115e-12	2.29878e-10	16	Q7TPH6	Mycbp2	E3 ubiquitin-protein ligase MYCBP2	MYCB2_MOUSE	37	72.8813	1.72881	A6	Mock	NaN	NaN	NaN
A6 / Mock	Q9WVE8	Q9WVE8	-0.878225	0.878225	6.39832e-12	2.62001e-10	16	Q9WVE8	Pacsin2	Protein kinase C and casein kinase substrate in neurons protein 2	PACN2_MOUSE	26	83.8113	1.83811	A6	Mock	NaN	NaN	NaN
A6 / Mock	Q3UMW8	Q3UMW8	-1.85797	1.85797	8.53662e-12	3.24169e-10	16	Q3UMW8	Cln5	Ceroid-lipofuscinosis neuronal protein 5 homolog	CLN5_MOUSE	5	262.498	3.62498	A6	Mock	NaN	NaN	NaN
A6 / Mock	Q91WN1	Q91WN1	-0.897864	0.897864	9.05179e-12	3.34501e-10	16	Q91WN1	Dnajc9	DnaJ homolog subfamily C member 9	DNJC9_MOUSE	16	86.3305	1.86331	A6	Mock	NaN	NaN	NaN
A6 / Mock	Q9JJA4	Q9JJA4	-0.789977	0.789977	8.98626e-12	3.34501e-10	16	Q9JJA4	Wdr12	Ribosome biogenesis protein WDR12	WDR12_MOUSE	15	72.9047	1.72905	A6	Mock	NaN	NaN	NaN
A6 / Mock	Q8BIK4	Q8BIK4	-0.90166	0.90166	9.59699e-12	3.48171e-10	16	Q8BIK4	Dock9	Dedicator of cytokinesis protein 9	DOCK9_MOUSE	27	86.8214	1.86821	A6	Mock	NaN	NaN	NaN
A6 / Mock	Q3UMF0	Q3UMF0	-1.59265	1.59265	1.07517e-11	3.82759e-10	16	Q3UMF0	Cobll1	Cordon-bleu protein-like 1	COBL1_MOUSE	38	201.603	3.01603	A6	Mock	NaN	NaN	NaN
A6 / Mock	P56960	P56960	-0.633445	0.633445	1.13554e-11	3.9459e-10	16	P56960	Exosc10	Exosome component 10	EXOSX_MOUSE	29	55.1265	1.55127	A6	Mock	NaN	NaN	NaN
A6 / Mock	Q91ZX7	Q91ZX7	-0.582178	0.582178	1.18495e-11	4.10124e-10	16	Q91ZX7	Lrp1	Prolow-density lipoprotein receptor-related protein 1	LRP1_MOUSE	143	49.7108	1.49711	A6	Mock	NaN	NaN	NaN
A6 / Mock	Q05920	Q05920	0.740814	0.740814	1.2302e-11	4.15884e-10	16	Q05920	Pc	Pyruvate carboxylase, mitochondrial	PYC_MOUSE	37	-40.1598	0.598402	A6	Mock	NaN	NaN	NaN
A6 / Mock	Q8BPM2	Q8BPM2	0.574358	0.574358	1.40949e-11	4.53638e-10	16	Q8BPM2	Map4k5	Mitogen-activated protein kinase kinase kinase kinase 5	M4K5_MOUSE	21	-32.8415	0.671585	A6	Mock	NaN	NaN	NaN
A6 / Mock	Q00519	Q00519	-0.977599	0.977599	1.45555e-11	4.66739e-10	16	Q00519	Xdh	Xanthine dehydrogenase/oxidase	XDH_MOUSE	34	96.9186	1.96919	A6	Mock	NaN	NaN	NaN
A6 / Mock	P16406	P16406	1.93205	1.93205	1.51905e-11	4.81786e-10	16	P16406	Enpep	Glutamyl aminopeptidase	AMPE_MOUSE	12	-73.7944	0.262056	A6	Mock	NaN	NaN	NaN
A6 / Mock	O35375	O35375	-1.05972	1.05972	1.64468e-11	5.12318e-10	16	O35375	Nrp2	Neuropilin-2	NRP2_MOUSE	7	108.452	2.08452	A6	Mock	NaN	NaN	NaN
A6 / Mock	Q8K0L9	Q8K0L9	0.569808	0.569808	1.6871e-11	5.18129e-10	16	Q8K0L9	Zbtb20	Zinc finger and BTB domain-containing protein 20	ZBT20_MOUSE	9	-32.6293	0.673707	A6	Mock	NaN	NaN	NaN
A6 / Mock	O35215	O35215	-1.00867	1.00867	1.72029e-11	5.2647e-10	16	O35215	Ddt	D-dopachrome decarboxylase	DOPD_MOUSE	11	101.206	2.01206	A6	Mock	NaN	NaN	NaN
A6 / Mock	G5E829	G5E829	-0.559523	0.559523	1.7482e-11	5.33141e-10	16	G5E829	Atp2b1	Plasma membrane calcium-transporting ATPase 1	AT2B1_MOUSE	42	47.3782	1.47378	A6	Mock	NaN	NaN	NaN
A6 / Mock	Q6P9L6	Q6P9L6	-0.805197	0.805197	1.81389e-11	5.4933e-10	16	Q6P9L6	Kif15	Kinesin-like protein KIF15	KIF15_MOUSE	40	74.7384	1.74738	A6	Mock	NaN	NaN	NaN
A6 / Mock	F7BWT7	F7BWT7	-4.06686	4.06686	1.82229e-11	5.49966e-10	16	F7BWT7	Tspan15	Tetraspanin-15	TSN15_MOUSE	3	1575.89	16.7589	A6	Mock	NaN	NaN	NaN
A6 / Mock	Q6ZWQ0	Q6ZWQ0	-0.713691	0.713691	1.87078e-11	5.57295e-10	16	Q6ZWQ0	Syne2	Nesprin-2	SYNE2_MOUSE	126	63.9994	1.63999	A6	Mock	NaN	NaN	NaN
A6 / Mock	P33609	P33609	-0.873947	0.873947	1.90394e-11	5.59521e-10	16	P33609	Pola1	DNA polymerase alpha catalytic subunit	DPOLA_MOUSE	44	83.267	1.83267	A6	Mock	NaN	NaN	NaN
A6 / Mock	O08605	O08605	1.1647	1.1647	2.09191e-11	6.03313e-10	16	O08605	Mknk1	MAP kinase-interacting serine/threonine-protein kinase 1	MKNK1_MOUSE	2	-55.3943	0.446057	A6	Mock	NaN	NaN	NaN
A6 / Mock	O08665	O08665	1.58955	1.58955	2.32133e-11	6.55231e-10	16	O08665	Sema3a	Semaphorin-3A	SEM3A_MOUSE	2	-66.7724	0.332276	A6	Mock	NaN	NaN	NaN
A6 / Mock	O70281	O70281	1.23976	1.23976	2.44753e-11	6.79851e-10	16	O70281	Tpst1	Protein-tyrosine sulfotransferase 1	TPST1_MOUSE	5	-57.6557	0.423443	A6	Mock	NaN	NaN	NaN
A6 / Mock	Q7TNE3	Q7TNE3	-0.850053	0.850053	2.44725e-11	6.79851e-10	16	Q7TNE3	Spag7	Sperm-associated antigen 7	SPAG7_MOUSE	13	80.2567	1.80257	A6	Mock	NaN	NaN	NaN
A6 / Mock	Q9R1Z8	Q9R1Z8	-0.521012	0.521012	2.52368e-11	6.90662e-10	16	Q9R1Z8	Sorbs3	Vinexin	VINEX_MOUSE	24	43.4962	1.43496	A6	Mock	NaN	NaN	NaN
A6 / Mock	Q8BHK9	Q8BHK9	-0.670685	0.670685	2.71751e-11	7.33811e-10	16	Q8BHK9	Ercc6l	DNA excision repair protein ERCC-6-like	ERC6L_MOUSE	24	59.1828	1.59183	A6	Mock	NaN	NaN	NaN
A6 / Mock	Q6ZQF0	Q6ZQF0	-0.926688	0.926688	2.85811e-11	7.55408e-10	16	Q6ZQF0	Topbp1	DNA topoisomerase 2-binding protein 1	TOPB1_MOUSE	24	90.0908	1.90091	A6	Mock	NaN	NaN	NaN
A6 / Mock	Q14AI0	Q14AI0	-1.05136	1.05136	2.89472e-11	7.62771e-10	16	Q14AI0	DSCC1	Sister chromatid cohesion protein DCC1	DCC1_MOUSE	9	107.249	2.07249	A6	Mock	NaN	NaN	NaN
A6 / Mock	Q8BKX1	Q8BKX1	-0.741692	0.741692	2.91004e-11	7.645e-10	16	Q8BKX1	Baiap2	Brain-specific angiogenesis inhibitor 1-associated protein 2	BAIP2_MOUSE	28	67.2136	1.67214	A6	Mock	NaN	NaN	NaN
A6 / Mock	Q9CQJ8	Q9CQJ8	-0.703907	0.703907	2.97131e-11	7.74051e-10	16	Q9CQJ8	Ndufb9	NADH dehydrogenase [ubiquinone] 1 beta subcomplex subunit 9	NDUB9_MOUSE	8	62.891	1.62891	A6	Mock	NaN	NaN	NaN
A6 / Mock	Q9Z2C5	Q9Z2C5	-1.73676	1.73676	2.9706e-11	7.74051e-10	16	Q9Z2C5	Mtm1	Myotubularin	MTM1_MOUSE	5	233.286	3.33286	A6	Mock	NaN	NaN	NaN
A6 / Mock	Q99J47	Q99J47	-0.836704	0.836704	3.0394e-11	7.86636e-10	16	Q99J47	Dhrs7b	Dehydrogenase/reductase SDR family member 7B	DRS7B_MOUSE	16	78.5965	1.78597	A6	Mock	NaN	NaN	NaN
A6 / Mock	Q99LZ3	Q99LZ3	-0.928205	0.928205	3.03855e-11	7.86636e-10	16	Q99LZ3	Gins4	DNA replication complex GINS protein SLD5	SLD5_MOUSE	8	90.2907	1.90291	A6	Mock	NaN	NaN	NaN
A6 / Mock	Q8BX17	Q8BX17	-0.611722	0.611722	3.06329e-11	7.88875e-10	16	Q8BX17	Gemin5	Gem-associated protein 5	GEMI5_MOUSE	42	52.8082	1.52808	A6	Mock	NaN	NaN	NaN
A6 / Mock	Q9Z2H5	Q9Z2H5	0.529608	0.529608	3.06614e-11	7.88875e-10	16	Q9Z2H5	Epb41l1	Band 4.1-like protein 1	E41L1_MOUSE	19	-30.7257	0.692743	A6	Mock	NaN	NaN	NaN
A6 / Mock	Q9CZT8	Q9CZT8	-2.01198	2.01198	3.10054e-11	7.9538e-10	16	Q9CZT8	Rab3b	Ras-related protein Rab-3B	RAB3B_MOUSE	3	303.335	4.03335	A6	Mock	NaN	NaN	NaN
A6 / Mock	P16546	P16546	-0.65981	0.65981	3.18378e-11	8.09589e-10	16	P16546	Sptan1	Spectrin alpha chain, non-erythrocytic 1	SPTN1_MOUSE	206	57.9875	1.57987	A6	Mock	NaN	NaN	NaN
A6 / Mock	A2A6Q5	A2A6Q5	-0.885103	0.885103	3.30388e-11	8.28058e-10	16	A2A6Q5	Cdc27	Cell division cycle protein 27 homolog	CDC27_MOUSE	13	84.6896	1.8469	A6	Mock	NaN	NaN	NaN
A6 / Mock	Q62393	Q62393	-0.901289	0.901289	3.41337e-11	8.4578e-10	16	Q62393	Tpd52	Tumor protein D52	TPD52_MOUSE	11	86.7733	1.86773	A6	Mock	NaN	NaN	NaN
A6 / Mock	Q8JZV7	Q8JZV7	0.816937	0.816937	3.69871e-11	9.01121e-10	16	Q8JZV7	Amdhd2	N-acetylglucosamine-6-phosphate deacetylase	NAGA_MOUSE	9	-43.2354	0.567646	A6	Mock	NaN	NaN	NaN
A6 / Mock	Q9QZ67	Q9QZ67	-0.847243	0.847243	3.76838e-11	9.15538e-10	16	Q9QZ67	Ppm1d	Protein phosphatase 1D	PPM1D_MOUSE	4	79.9059	1.79906	A6	Mock	NaN	NaN	NaN
A6 / Mock	Q9JJ06	Q9JJ06	-1.34767	1.34767	3.92124e-11	9.34456e-10	16	Q9JJ06	C1galt1	Glycoprotein-N-acetylgalactosamine 3-beta-galactosyltransferase 1	C1GLT_MOUSE	3	154.502	2.54502	A6	Mock	NaN	NaN	NaN
A6 / Mock	Q9QXG4	Q9QXG4	-0.86536	0.86536	3.90681e-11	9.34456e-10	16	Q9QXG4	Acss2	Acetyl-coenzyme A synthetase, cytoplasmic	ACSA_MOUSE	12	82.1795	1.82179	A6	Mock	NaN	NaN	NaN
A6 / Mock	Q61234	Q61234	-1.63354	1.63354	3.96227e-11	9.39102e-10	16	Q61234	Snta1	Alpha-1-syntrophin	SNTA1_MOUSE	10	210.273	3.10273	A6	Mock	NaN	NaN	NaN
A6 / Mock	P28301	P28301	-1.69883	1.69883	4.05863e-11	9.46507e-10	16	P28301	Lox	Protein-lysine 6-oxidase	LYOX_MOUSE	15	224.638	3.24638	A6	Mock	NaN	NaN	NaN
A6 / Mock	Q3UU96	Q3UU96	1.43879	1.43879	4.08333e-11	9.46728e-10	16	Q3UU96	Cdc42bpa	Serine/threonine-protein kinase MRCK alpha	MRCKA_MOUSE	40	-63.1124	0.368876	A6	Mock	NaN	NaN	NaN
A6 / Mock	Q8CG47	Q8CG47	-0.672962	0.672962	4.25509e-11	9.77425e-10	16	Q8CG47	Smc4	Structural maintenance of chromosomes protein 4	SMC4_MOUSE	60	59.4343	1.59434	A6	Mock	NaN	NaN	NaN
A6 / Mock	O55125	O55125	-1.6546	1.6546	4.27184e-11	9.77551e-10	16	O55125	Nipsnap1	Protein NipSnap homolog 1	NIPS1_MOUSE	11	214.836	3.14836	A6	Mock	NaN	NaN	NaN
A6 / Mock	Q8BZF8	Q8BZF8	-0.952144	0.952144	4.33071e-11	9.83658e-10	16	Q8BZF8	Pgm5	Phosphoglucomutase-like protein 5	PGM5_MOUSE	7	93.4745	1.93475	A6	Mock	NaN	NaN	NaN
A6 / Mock	Q8CG71	Q8CG71	-1.0506	1.0506	4.42346e-11	9.96936e-10	16	Q8CG71	P3h2	Prolyl 3-hydroxylase 2	P3H2_MOUSE	14	107.139	2.07139	A6	Mock	NaN	NaN	NaN
A6 / Mock	Q99MI1	Q99MI1	0.56904	0.56904	4.56911e-11	1.01923e-09	16	Q99MI1	Erc1	ELKS/Rab6-interacting/CAST family member 1	RB6I2_MOUSE	56	-32.5935	0.674065	A6	Mock	NaN	NaN	NaN
A6 / Mock	O89026	O89026	1.54896	1.54896	4.79067e-11	1.0564e-09	16	O89026	Robo1	Roundabout homolog 1	ROBO1_MOUSE	13	-65.8244	0.341756	A6	Mock	NaN	NaN	NaN
A6 / Mock	Q8R086	Q8R086	-0.618486	0.618486	5.04246e-11	1.09677e-09	16	Q8R086	Suox	Sulfite oxidase, mitochondrial	SUOX_MOUSE	11	53.5263	1.53526	A6	Mock	NaN	NaN	NaN
A6 / Mock	Q8CD15	Q8CD15	-0.883626	0.883626	5.21179e-11	1.12518e-09	16	Q8CD15	Riox2	Ribosomal oxygenase 2	RIOX2_MOUSE	20	84.5007	1.84501	A6	Mock	NaN	NaN	NaN
A6 / Mock	P35123	P35123	-0.489314	0.489314	5.2944e-11	1.12862e-09	16	P35123	Usp4	Ubiquitin carboxyl-terminal hydrolase 4	UBP4_MOUSE	34	40.3777	1.40378	A6	Mock	NaN	NaN	NaN
A6 / Mock	P50544	P50544	-0.737007	0.737007	6.43544e-11	1.3176e-09	16	P50544	Acadvl	Very long-chain specific acyl-CoA dehydrogenase, mitochondrial	ACADV_MOUSE	36	66.6715	1.66671	A6	Mock	NaN	NaN	NaN
A6 / Mock	Q61033	Q61033	-0.823435	0.823435	6.55062e-11	1.33571e-09	16	Q61033	Tmpo	Lamina-associated polypeptide 2, isoforms alpha/zeta	LAP2A_MOUSE	36	76.9614	1.76961	A6	Mock	NaN	NaN	NaN
A6 / Mock	Q99LL5	Q99LL5	-0.553347	0.553347	6.5724e-11	1.33623e-09	16	Q99LL5	Pwp1	Periodic tryptophan protein 1 homolog	PWP1_MOUSE	13	46.7487	1.46749	A6	Mock	NaN	NaN	NaN
A6 / Mock	Q8R016	Q8R016	-0.737582	0.737582	6.63906e-11	1.34352e-09	16	Q8R016	Blmh	Bleomycin hydrolase	BLMH_MOUSE	27	66.7378	1.66738	A6	Mock	NaN	NaN	NaN
A6 / Mock	O35598	O35598	-1.04964	1.04964	6.77414e-11	1.36453e-09	16	O35598	Adam10	Disintegrin and metalloproteinase domain-containing protein 10	ADA10_MOUSE	21	107.002	2.07002	A6	Mock	NaN	NaN	NaN
A6 / Mock	Q9JLM8	Q9JLM8	1.15801	1.15801	6.88464e-11	1.38359e-09	16	Q9JLM8	Dclk1	Serine/threonine-protein kinase DCLK1	DCLK1_MOUSE	27	-55.187	0.44813	A6	Mock	NaN	NaN	NaN
A6 / Mock	Q9Z0H8	Q9Z0H8	0.822288	0.822288	6.92115e-11	1.38773e-09	16	Q9Z0H8	Clip2	CAP-Gly domain-containing linker protein 2	CLIP2_MOUSE	43	-43.4456	0.565544	A6	Mock	NaN	NaN	NaN
A6 / Mock	P41139	P41139	-0.941967	0.941967	6.96056e-11	1.38917e-09	16	P41139	Id4	DNA-binding protein inhibitor ID-4	ID4_MOUSE	2	92.1146	1.92115	A6	Mock	NaN	NaN	NaN
A6 / Mock	Q9CQG2	Q9CQG2	-0.639862	0.639862	7.16676e-11	1.41103e-09	16	Q9CQG2	Mettl16	RNA N6-adenosine-methyltransferase METTL16	MET16_MOUSE	14	55.818	1.55818	A6	Mock	NaN	NaN	NaN
A6 / Mock	Q6P9Q4	Q6P9Q4	1.40638	1.40638	7.51399e-11	1.46288e-09	16	Q6P9Q4	Fhod1	FH1/FH2 domain-containing protein 1	FHOD1_MOUSE	22	-62.2744	0.377256	A6	Mock	NaN	NaN	NaN
A6 / Mock	P11103	P11103	-0.651817	0.651817	7.65276e-11	1.47999e-09	16	P11103	Parp1	Poly [ADP-ribose] polymerase 1	PARP1_MOUSE	41	57.1146	1.57115	A6	Mock	NaN	NaN	NaN
A6 / Mock	P11440	P11440	-0.584611	0.584611	7.90099e-11	1.51456e-09	16	P11440	Cdk1	Cyclin-dependent kinase 1	CDK1_MOUSE	17	49.9634	1.49963	A6	Mock	NaN	NaN	NaN
A6 / Mock	Q80TF3	Q80TF3	-1.7507	1.7507	8.07602e-11	1.53563e-09	16	Q80TF3	Pcdh19	Protocadherin-19	PCD19_MOUSE	6	236.522	3.36522	A6	Mock	NaN	NaN	NaN
A6 / Mock	P97797	P97797	-2.01126	2.01126	8.65925e-11	1.63831e-09	16	P97797	Sirpa	Tyrosine-protein phosphatase non-receptor type substrate 1	SHPS1_MOUSE	7	303.135	4.03135	A6	Mock	NaN	NaN	NaN
A6 / Mock	E9PZJ8	E9PZJ8	-0.428048	0.428048	8.77198e-11	1.63956e-09	16	E9PZJ8	Ascc3	Activating signal cointegrator 1 complex subunit 3	ASCC3_MOUSE	50	34.5412	1.34541	A6	Mock	NaN	NaN	NaN
A6 / Mock	Q5SSW2	Q5SSW2	-0.995942	0.995942	8.80215e-11	1.64043e-09	16	Q5SSW2	Psme4	Proteasome activator complex subunit 4	PSME4_MOUSE	23	99.4382	1.99438	A6	Mock	NaN	NaN	NaN
A6 / Mock	Q09324	Q09324	-1.65075	1.65075	9.35954e-11	1.71493e-09	16	Q09324	Gcnt1	Beta-1,3-galactosyl-O-glycosyl-glycoprotein beta-1,6-N-acetylglucosaminyltransferase	GCNT1_MOUSE	6	213.998	3.13998	A6	Mock	NaN	NaN	NaN
A6 / Mock	Q8K2A1	Q8K2A1	0.60299	0.60299	9.37793e-11	1.71493e-09	16	Q8K2A1	Gulp1	PTB domain-containing engulfment adapter protein 1	GULP1_MOUSE	17	-34.1612	0.658388	A6	Mock	NaN	NaN	NaN
A6 / Mock	O70309	O70309	0.971264	0.971264	9.50474e-11	1.73432e-09	16	O70309	Itgb5	Integrin beta-5	ITB5_MOUSE	15	-48.9941	0.510059	A6	Mock	NaN	NaN	NaN
A6 / Mock	Q91ZR2	Q91ZR2	-0.587179	0.587179	9.71562e-11	1.76909e-09	16	Q91ZR2	Snx18	Sorting nexin-18	SNX18_MOUSE	16	50.2306	1.50231	A6	Mock	NaN	NaN	NaN
A6 / Mock	Q921G8	Q921G8	-0.399855	0.399855	9.78375e-11	1.77041e-09	16	Q921G8	Tubgcp2	Gamma-tubulin complex component 2	GCP2_MOUSE	28	31.9375	1.31938	A6	Mock	NaN	NaN	NaN
A6 / Mock	P53702	P53702	0.66416	0.66416	1.05281e-10	1.87654e-09	16	P53702	Hccs	Holocytochrome c-type synthase	CCHL_MOUSE	13	-36.8944	0.631056	A6	Mock	NaN	NaN	NaN
A6 / Mock	Q62388	Q62388	-0.856844	0.856844	1.06572e-10	1.88926e-09	16	Q62388	Atm	Serine-protein kinase ATM	ATM_MOUSE	14	81.1072	1.81107	A6	Mock	NaN	NaN	NaN
A6 / Mock	Q3TN34	Q3TN34	1.15114	1.15114	1.07476e-10	1.89758e-09	16	Q3TN34	Micall2	MICAL-like protein 2	MILK2_MOUSE	26	-54.9732	0.450268	A6	Mock	NaN	NaN	NaN
A6 / Mock	P70122	P70122	0.317149	0.317149	1.16678e-10	2.04762e-09	16	P70122	Sbds	Ribosome maturation protein SBDS	SBDS_MOUSE	20	-19.7346	0.802654	A6	Mock	NaN	NaN	NaN
A6 / Mock	Q8BHF7	Q8BHF7	-0.429267	0.429267	1.18373e-10	2.07146e-09	16	Q8BHF7	Pgs1	CDP-diacylglycerol--glycerol-3-phosphate 3-phosphatidyltransferase, mitochondrial	PGPS1_MOUSE	9	34.6549	1.34655	A6	Mock	NaN	NaN	NaN
A6 / Mock	Q8K4I3	Q8K4I3	1.12516	1.12516	1.18512e-10	2.07146e-09	16	Q8K4I3	Arhgef6	Rho guanine nucleotide exchange factor 6	ARHG6_MOUSE	5	-54.155	0.45845	A6	Mock	NaN	NaN	NaN
A6 / Mock	E9Q555	E9Q555	-0.564983	0.564983	1.31643e-10	2.24257e-09	16	E9Q555	Rnf213	E3 ubiquitin-protein ligase RNF213	RN213_MOUSE	134	47.937	1.47937	A6	Mock	NaN	NaN	NaN
A6 / Mock	Q64345	Q64345	0.522608	0.522608	1.3142e-10	2.24257e-09	16	Q64345	Ifit3	Interferon-induced protein with tetratricopeptide repeats 3	IFIT3_MOUSE	17	-30.3888	0.696112	A6	Mock	NaN	NaN	NaN
A6 / Mock	Q91YE8	Q91YE8	2.85581	2.85581	1.3117e-10	2.24257e-09	16	Q91YE8	Synpo2	Synaptopodin-2	SYNP2_MOUSE	14	-86.1861	0.138139	A6	Mock	NaN	NaN	NaN
A6 / Mock	Q91YT0	Q91YT0	-0.575451	0.575451	1.32424e-10	2.25146e-09	16	Q91YT0	Ndufv1	NADH dehydrogenase [ubiquinone] flavoprotein 1, mitochondrial	NDUV1_MOUSE	23	49.0144	1.49014	A6	Mock	NaN	NaN	NaN
A6 / Mock	P49717	P49717	-0.553403	0.553403	1.3304e-10	2.25754e-09	16	P49717	Mcm4	DNA replication licensing factor MCM4	MCM4_MOUSE	44	46.7544	1.46754	A6	Mock	NaN	NaN	NaN
A6 / Mock	P47739	P47739	-1.48065	1.48065	1.34587e-10	2.27936e-09	16	P47739	Aldh3a1	Aldehyde dehydrogenase, dimeric NADP-preferring	AL3A1_MOUSE	18	179.074	2.79074	A6	Mock	NaN	NaN	NaN
A6 / Mock	Q8K4X7	Q8K4X7	0.744935	0.744935	1.42878e-10	2.36267e-09	16	Q8K4X7	Agpat4	1-acyl-sn-glycerol-3-phosphate acyltransferase delta	PLCD_MOUSE	13	-40.3305	0.596695	A6	Mock	NaN	NaN	NaN
A6 / Mock	Q8C6L5	Q8C6L5	-1.18342	1.18342	1.47525e-10	2.41863e-09	16	Q8C6L5	Cgas	Cyclic GMP-AMP synthase	CGAS_MOUSE	3	127.114	2.27114	A6	Mock	NaN	NaN	NaN
A6 / Mock	O35654	O35654	-0.788786	0.788786	1.54393e-10	2.503e-09	16	O35654	Pold2	DNA polymerase delta subunit 2	DPOD2_MOUSE	11	72.762	1.72762	A6	Mock	NaN	NaN	NaN
A6 / Mock	P01831	P01831	2.39493	2.39493	1.55866e-10	2.51242e-09	16	P01831	Thy1	Thy-1 membrane glycoprotein	THY1_MOUSE	5	-80.9868	0.190132	A6	Mock	NaN	NaN	NaN
A6 / Mock	Q60848	Q60848	-0.838736	0.838736	1.56126e-10	2.51242e-09	16	Q60848	Hells	Lymphocyte-specific helicase	HELLS_MOUSE	26	78.8482	1.78848	A6	Mock	NaN	NaN	NaN
A6 / Mock	Q8R0A0	Q8R0A0	-0.554582	0.554582	1.55764e-10	2.51242e-09	16	Q8R0A0	Gtf2f2	General transcription factor IIF subunit 2	T2FB_MOUSE	15	46.8743	1.46874	A6	Mock	NaN	NaN	NaN
A6 / Mock	P20357	P20357	2.58913	2.58913	1.57089e-10	2.52118e-09	16	P20357	Map2	Microtubule-associated protein 2	MTAP2_MOUSE	11	-83.3814	0.166186	A6	Mock	NaN	NaN	NaN
A6 / Mock	Q6X893	Q6X893	-0.946043	0.946043	1.57249e-10	2.52118e-09	16	Q6X893	Slc44a1	Choline transporter-like protein 1	CTL1_MOUSE	13	92.6581	1.92658	A6	Mock	NaN	NaN	NaN
A6 / Mock	Q3TYX2	Q3TYX2	-1.20433	1.20433	1.63294e-10	2.58955e-09	16	Q3TYX2	Lrrn4cl	LRRN4 C-terminal-like protein	LRN4L_MOUSE	1	130.431	2.30431	A6	Mock	NaN	NaN	NaN
A6 / Mock	Q5NBX1	Q5NBX1	-1.38389	1.38389	1.63286e-10	2.58955e-09	16	Q5NBX1	Cobl	Protein cordon-bleu	COBL_MOUSE	22	160.971	2.60971	A6	Mock	NaN	NaN	NaN
A6 / Mock	Q9R0M3	Q9R0M3	2.39431	2.39431	1.70478e-10	2.66472e-09	16	Q9R0M3	Srpx	Sushi-repeat-containing protein SRPX	SRPX_MOUSE	2	-80.9786	0.190214	A6	Mock	NaN	NaN	NaN
A6 / Mock	Q810Q5	Q810Q5	-4.6539	4.6539	1.72866e-10	2.69721e-09	16	Q810Q5	Nmes1	Normal mucosa of esophagus-specific gene 1 protein	NMES1_MOUSE	3	2417.47	25.1747	A6	Mock	NaN	NaN	NaN
A6 / Mock	Q9CQ26	Q9CQ26	0.514888	0.514888	1.7762e-10	2.7615e-09	16	Q9CQ26	Stambp	STAM-binding protein	STABP_MOUSE	12	-30.0153	0.699847	A6	Mock	NaN	NaN	NaN
A6 / Mock	P28271	P28271	-0.533772	0.533772	1.82572e-10	2.80693e-09	16	P28271	Aco1	Cytoplasmic aconitate hydratase	ACOC_MOUSE	35	44.7709	1.44771	A6	Mock	NaN	NaN	NaN
A6 / Mock	Q80YX1	Q80YX1	2.19336	2.19336	1.83168e-10	2.80772e-09	16	Q80YX1	Tnc	Tenascin	TENA_MOUSE	35	-78.1359	0.218641	A6	Mock	NaN	NaN	NaN
A6 / Mock	P68404	P68404	-0.800227	0.800227	1.84926e-10	2.8297e-09	16	P68404	Prkcb	Protein kinase C beta type	KPCB_MOUSE	2	74.1375	1.74137	A6	Mock	NaN	NaN	NaN
A6 / Mock	Q6P1G0	Q6P1G0	-0.650627	0.650627	1.86577e-10	2.84001e-09	16	Q6P1G0	Heatr6	HEAT repeat-containing protein 6	HEAT6_MOUSE	16	56.985	1.56985	A6	Mock	NaN	NaN	NaN
A6 / Mock	Q8BZA9	Q8BZA9	-0.81117	0.81117	1.88173e-10	2.85931e-09	16	Q8BZA9	Tigar	Fructose-2,6-bisphosphatase TIGAR	TIGAR_MOUSE	2	75.4634	1.75463	A6	Mock	NaN	NaN	NaN
A6 / Mock	B1ARD6	B1ARD6	-0.952247	0.952247	2.1177e-10	3.11594e-09	16	B1ARD6	Slfn9	Schlafen family member 9	SLFN9_MOUSE	27	93.4884	1.93488	A6	Mock	NaN	NaN	NaN
A6 / Mock	P32261	P32261	-0.85959	0.85959	2.12564e-10	3.11594e-09	16	P32261	Serpinc1	Antithrombin-III	ANT3_MOUSE	12	81.4523	1.81452	A6	Mock	NaN	NaN	NaN
A6 / Mock	Q8VD12	Q8VD12	-1.05403	1.05403	2.11937e-10	3.11594e-09	16	Q8VD12	Znf385a	Zinc finger protein 385A	Z385A_MOUSE	8	107.632	2.07632	A6	Mock	NaN	NaN	NaN
A6 / Mock	P33174	P33174	-0.729127	0.729127	2.13162e-10	3.11947e-09	16	P33174	Kif4	Chromosome-associated kinesin KIF4	KIF4_MOUSE	41	65.7636	1.65764	A6	Mock	NaN	NaN	NaN
A6 / Mock	Q9WUP7	Q9WUP7	-0.801748	0.801748	2.18442e-10	3.17598e-09	16	Q9WUP7	Uchl5	Ubiquitin carboxyl-terminal hydrolase isozyme L5	UCHL5_MOUSE	17	74.3212	1.74321	A6	Mock	NaN	NaN	NaN
A6 / Mock	P39749	P39749	-0.799023	0.799023	2.19646e-10	3.17808e-09	16	P39749	Fen1	Flap endonuclease 1	FEN1_MOUSE	15	73.9923	1.73992	A6	Mock	NaN	NaN	NaN
A6 / Mock	P37913	P37913	-0.790047	0.790047	2.27061e-10	3.24569e-09	16	P37913	Lig1	DNA ligase 1	DNLI1_MOUSE	44	72.913	1.72913	A6	Mock	NaN	NaN	NaN
A6 / Mock	Q9CWE0	Q9CWE0	0.371787	0.371787	2.34414e-10	3.303e-09	16	Q9CWE0	Mtfr1l	Mitochondrial fission regulator 1-like	MFR1L_MOUSE	10	-22.7175	0.772825	A6	Mock	NaN	NaN	NaN
A6 / Mock	P39688	P39688	-0.826856	0.826856	2.36388e-10	3.32009e-09	16	P39688	Fyn	Tyrosine-protein kinase Fyn	FYN_MOUSE	8	77.3815	1.77382	A6	Mock	NaN	NaN	NaN
A6 / Mock	O35892	O35892	-2.31256	2.31256	2.3995e-10	3.35931e-09	16	O35892	Sp100	Nuclear autoantigen Sp-100	SP100_MOUSE	3	396.764	4.96764	A6	Mock	NaN	NaN	NaN
A6 / Mock	E9Q394	E9Q394	-0.58751	0.58751	2.45851e-10	3.41995e-09	16	E9Q394	Akap13	A-kinase anchor protein 13	AKP13_MOUSE	40	50.2651	1.50265	A6	Mock	NaN	NaN	NaN
A6 / Mock	Q91VJ4	Q91VJ4	-0.386095	0.386095	2.45654e-10	3.41995e-09	16	Q91VJ4	Stk38	Serine/threonine-protein kinase 38	STK38_MOUSE	17	30.6851	1.30685	A6	Mock	NaN	NaN	NaN
A6 / Mock	Q9ERD6	Q9ERD6	2.90988	2.90988	2.47237e-10	3.42829e-09	16	Q9ERD6	Ralgps2	Ras-specific guanine nucleotide-releasing factor RalGPS2	RGPS2_MOUSE	5	-86.6943	0.133057	A6	Mock	NaN	NaN	NaN
A6 / Mock	Q9JJ80	Q9JJ80	-0.668382	0.668382	2.47889e-10	3.43188e-09	16	Q9JJ80	Rpf2	Ribosome production factor 2 homolog	RPF2_MOUSE	17	58.929	1.58929	A6	Mock	NaN	NaN	NaN
A6 / Mock	Q9D379	Q9D379	-0.841843	0.841843	2.50847e-10	3.46185e-09	16	Q9D379	Ephx1	Epoxide hydrolase 1	HYEP_MOUSE	32	79.2339	1.79234	A6	Mock	NaN	NaN	NaN
A6 / Mock	Q9CWF2	Q9CWF2	-4.96066	4.96066	2.62828e-10	3.5847e-09	16	Q9CWF2	Tubb2b	Tubulin beta-2B chain	TBB2B_MOUSE	1	3013.92	31.1392	A6	Mock	NaN	NaN	NaN
A6 / Mock	P48760	P48760	0.582661	0.582661	2.63886e-10	3.58992e-09	16	P48760	Fpgs	Folylpolyglutamate synthase, mitochondrial	FOLC_MOUSE	6	-33.2269	0.667731	A6	Mock	NaN	NaN	NaN
A6 / Mock	P20444	P20444	-0.625065	0.625065	2.70205e-10	3.63132e-09	16	P20444	Prkca	Protein kinase C alpha type	KPCA_MOUSE	19	54.2281	1.54228	A6	Mock	NaN	NaN	NaN
A6 / Mock	Q60766	Q60766	-0.822849	0.822849	2.7305e-10	3.65088e-09	16	Q60766	Irgm1	Immunity-related GTPase family M protein 1	IRGM1_MOUSE	14	76.8896	1.7689	A6	Mock	NaN	NaN	NaN
A6 / Mock	Q9ERE3	Q9ERE3	-2.43203	2.43203	2.73274e-10	3.65088e-09	16	Q9ERE3	Sgk3	Serine/threonine-protein kinase Sgk3	SGK3_MOUSE	1	439.653	5.39653	A6	Mock	NaN	NaN	NaN
A6 / Mock	P70429	P70429	1.01636	1.01636	2.85963e-10	3.78478e-09	16	P70429	Evl	Ena/VASP-like protein	EVL_MOUSE	10	-50.5638	0.494362	A6	Mock	NaN	NaN	NaN
A6 / Mock	O54931	O54931	0.827666	0.827666	2.8912e-10	3.81498e-09	16	O54931	Akap2	A-kinase anchor protein 2	AKAP2_MOUSE	32	-43.656	0.56344	A6	Mock	NaN	NaN	NaN
A6 / Mock	Q3U6U5	Q3U6U5	1.28948	1.28948	2.95864e-10	3.87467e-09	16	Q3U6U5	Gtpbp6	Putative GTP-binding protein 6	GTPB6_MOUSE	4	-59.0901	0.409099	A6	Mock	NaN	NaN	NaN
A6 / Mock	Q61188	Q61188	-0.674822	0.674822	2.99735e-10	3.91947e-09	16	Q61188	Ezh2	Histone-lysine N-methyltransferase EZH2	EZH2_MOUSE	11	59.64	1.5964	A6	Mock	NaN	NaN	NaN
A6 / Mock	Q8JZZ7	Q8JZZ7	1.1496	1.1496	3.08165e-10	4.0007e-09	16	Q8JZZ7	Adgrl2	Adhesion G protein-coupled receptor L2	AGRL2_MOUSE	31	-54.925	0.45075	A6	Mock	NaN	NaN	NaN
A6 / Mock	Q64435	Q64435	-1.12135	1.12135	3.08888e-10	4.00315e-09	16	Q64435	Ugt1a6	UDP-glucuronosyltransferase 1-6	UD16_MOUSE	6	117.551	2.17551	A6	Mock	NaN	NaN	NaN
A6 / Mock	Q8R1N4	Q8R1N4	-1.06269	1.06269	3.12263e-10	4.02893e-09	16	Q8R1N4	Nudcd3	NudC domain-containing protein 3	NUDC3_MOUSE	17	108.882	2.08882	A6	Mock	NaN	NaN	NaN
A6 / Mock	B2RY04	B2RY04	-0.528108	0.528108	3.16374e-10	4.06394e-09	16	B2RY04	Dock5	Dedicator of cytokinesis protein 5	DOCK5_MOUSE	21	44.2037	1.44204	A6	Mock	NaN	NaN	NaN
A6 / Mock	Q8VHQ9	Q8VHQ9	-0.755227	0.755227	3.16258e-10	4.06394e-09	16	Q8VHQ9	Acot11	Acyl-coenzyme A thioesterase 11	ACO11_MOUSE	4	68.7897	1.6879	A6	Mock	NaN	NaN	NaN
A6 / Mock	Q8BHJ9	Q8BHJ9	-0.60336	0.60336	3.18755e-10	4.0885e-09	16	Q8BHJ9	Slu7	Pre-mRNA-splicing factor SLU7	SLU7_MOUSE	12	51.9251	1.51925	A6	Mock	NaN	NaN	NaN
A6 / Mock	Q62419	Q62419	0.62159	0.62159	3.21881e-10	4.10629e-09	16	Q62419	Sh3gl1	Endophilin-A2	SH3G1_MOUSE	19	-35.0046	0.649954	A6	Mock	NaN	NaN	NaN
A6 / Mock	Q91V12	Q91V12	-0.769737	0.769737	3.22025e-10	4.10629e-09	16	Q91V12	Acot7	Cytosolic acyl coenzyme A thioester hydrolase	BACH_MOUSE	16	70.4959	1.70496	A6	Mock	NaN	NaN	NaN
A6 / Mock	Q5H8C4	Q5H8C4	-0.636585	0.636585	3.24539e-10	4.11428e-09	16	Q5H8C4	Vps13a	Vacuolar protein sorting-associated protein 13A	VP13A_MOUSE	30	55.4645	1.55464	A6	Mock	NaN	NaN	NaN
A6 / Mock	O08911	O08911	-0.836486	0.836486	3.37306e-10	4.22524e-09	16	O08911	Mapk12	Mitogen-activated protein kinase 12	MK12_MOUSE	8	78.5695	1.78569	A6	Mock	NaN	NaN	NaN
A6 / Mock	Q9Z0R6	Q9Z0R6	-0.384511	0.384511	3.40795e-10	4.25237e-09	16	Q9Z0R6	Itsn2	Intersectin-2	ITSN2_MOUSE	16	30.5417	1.30542	A6	Mock	NaN	NaN	NaN
A6 / Mock	P55264	P55264	-0.64497	0.64497	3.43955e-10	4.27956e-09	16	P55264	Adk	Adenosine kinase	ADK_MOUSE	24	56.3706	1.56371	A6	Mock	NaN	NaN	NaN
A6 / Mock	Q8BYI6	Q8BYI6	-1.69074	1.69074	3.46895e-10	4.31e-09	16	Q8BYI6	Lpcat2	Lysophosphatidylcholine acyltransferase 2	PCAT2_MOUSE	7	222.823	3.22823	A6	Mock	NaN	NaN	NaN
A6 / Mock	Q9WTX2	Q9WTX2	0.778691	0.778691	3.59425e-10	4.40296e-09	16	Q9WTX2	Prkra	Interferon-inducible double-stranded RNA-dependent protein kinase activator A	PRKRA_MOUSE	11	-41.7104	0.582896	A6	Mock	NaN	NaN	NaN
A6 / Mock	O70479	O70479	-1.31095	1.31095	3.69398e-10	4.49866e-09	16	O70479	Tnfaip1	BTB/POZ domain-containing adapter for CUL3-mediated RhoA degradation protein 2	BACD2_MOUSE	3	148.106	2.48106	A6	Mock	NaN	NaN	NaN
A6 / Mock	Q8CAF4	Q8CAF4	-1.53808	1.53808	3.68729e-10	4.49866e-09	16	Q8CAF4	Nhsl1	NHS-like protein 1	NHSL1_MOUSE	7	190.408	2.90408	A6	Mock	NaN	NaN	NaN
A6 / Mock	Q9QY06	Q9QY06	0.412383	0.412383	3.89246e-10	4.66346e-09	16	Q9QY06	Myo9b	Unconventional myosin-IXb	MYO9B_MOUSE	49	-24.8619	0.751381	A6	Mock	NaN	NaN	NaN
A6 / Mock	Q62181	Q62181	-2.28177	2.28177	3.91088e-10	4.6791e-09	16	Q62181	Sema3c	Semaphorin-3C	SEM3C_MOUSE	11	386.273	4.86273	A6	Mock	NaN	NaN	NaN
A6 / Mock	P61600	P61600	0.378923	0.378923	3.95279e-10	4.69756e-09	16	P61600	Naa20	N-alpha-acetyltransferase 20	NAA20_MOUSE	3	-23.0989	0.769011	A6	Mock	NaN	NaN	NaN
A6 / Mock	Q9ESN9	Q9ESN9	1.97135	1.97135	4.09572e-10	4.80146e-09	16	Q9ESN9	Mapk8ip3	C-Jun-amino-terminal kinase-interacting protein 3	JIP3_MOUSE	6	-74.4986	0.255014	A6	Mock	NaN	NaN	NaN
A6 / Mock	Q80U87	Q80U87	0.505547	0.505547	4.15668e-10	4.86639e-09	16	Q80U87	Usp8	Ubiquitin carboxyl-terminal hydrolase 8	UBP8_MOUSE	16	-29.5607	0.704393	A6	Mock	NaN	NaN	NaN
A6 / Mock	P16332	P16332	0.48824	0.48824	4.16258e-10	4.86676e-09	16	P16332	Mmut	Methylmalonyl-CoA mutase, mitochondrial	MUTA_MOUSE	28	-28.7106	0.712894	A6	Mock	NaN	NaN	NaN
A6 / Mock	Q61508	Q61508	-0.613525	0.613525	4.16883e-10	4.86755e-09	16	Q61508	Ecm1	Extracellular matrix protein 1	ECM1_MOUSE	25	52.9993	1.52999	A6	Mock	NaN	NaN	NaN
A6 / Mock	P97930	P97930	-0.654022	0.654022	4.20648e-10	4.89838e-09	16	P97930	Dtymk	Thymidylate kinase	KTHY_MOUSE	14	57.3548	1.57355	A6	Mock	NaN	NaN	NaN
A6 / Mock	O08784	O08784	-0.500327	0.500327	4.24896e-10	4.94125e-09	16	O08784	Tcof1	Treacle protein	TCOF_MOUSE	33	41.4534	1.41453	A6	Mock	NaN	NaN	NaN
A6 / Mock	Q62077	Q62077	0.747302	0.747302	4.41114e-10	5.08243e-09	16	Q62077	Plcg1	1-phosphatidylinositol 4,5-bisphosphate phosphodiesterase gamma-1	PLCG1_MOUSE	28	-40.4283	0.595717	A6	Mock	NaN	NaN	NaN
A6 / Mock	Q8R2G6	Q8R2G6	-1.21288	1.21288	4.48597e-10	5.14963e-09	16	Q8R2G6	Ccdc80	Coiled-coil domain-containing protein 80	CCD80_MOUSE	9	131.8	2.318	A6	Mock	NaN	NaN	NaN
A6 / Mock	Q8BN59	Q8BN59	-1.50721	1.50721	4.52635e-10	5.17605e-09	16	Q8BN59	Larp6	La-related protein 6	LARP6_MOUSE	4	184.259	2.84259	A6	Mock	NaN	NaN	NaN
A6 / Mock	Q9WVJ9	Q9WVJ9	1.87209	1.87209	4.55279e-10	5.19078e-09	16	Q9WVJ9	Efemp2	EGF-containing fibulin-like extracellular matrix protein 2	FBLN4_MOUSE	8	-72.6823	0.273177	A6	Mock	NaN	NaN	NaN
A6 / Mock	Q9CXS4	Q9CXS4	-1.37683	1.37683	4.59108e-10	5.1937e-09	16	Q9CXS4	Cenpv	Centromere protein V	CENPV_MOUSE	10	159.698	2.59698	A6	Mock	NaN	NaN	NaN
A6 / Mock	O54890	O54890	-0.951592	0.951592	4.72132e-10	5.29298e-09	16	O54890	Itgb3	Integrin beta-3	ITB3_MOUSE	20	93.4006	1.93401	A6	Mock	NaN	NaN	NaN
A6 / Mock	Q3U4I7	Q3U4I7	2.54121	2.54121	4.81944e-10	5.36163e-09	16	Q3U4I7	Pyroxd2	Pyridine nucleotide-disulfide oxidoreductase domain-containing protein 2	PYRD2_MOUSE	6	-82.8201	0.171799	A6	Mock	NaN	NaN	NaN
A6 / Mock	Q07139	Q07139	-0.9345	0.9345	4.85094e-10	5.3898e-09	16	Q07139	Ect2	Protein ECT2	ECT2_MOUSE	13	91.1229	1.91123	A6	Mock	NaN	NaN	NaN
A6 / Mock	Q921M4	Q921M4	0.579046	0.579046	4.87883e-10	5.40385e-09	16	Q921M4	Golga2	Golgin subfamily A member 2	GOGA2_MOUSE	30	-33.0594	0.669406	A6	Mock	NaN	NaN	NaN
A6 / Mock	Q9D2V5	Q9D2V5	-0.574613	0.574613	4.94437e-10	5.45193e-09	16	Q9D2V5	Aar2	Protein AAR2 homolog	AAR2_MOUSE	9	48.9278	1.48928	A6	Mock	NaN	NaN	NaN
A6 / Mock	Q64378	Q64378	-0.928505	0.928505	4.99453e-10	5.48447e-09	16	Q64378	Fkbp5	Peptidyl-prolyl cis-trans isomerase FKBP5	FKBP5_MOUSE	23	90.3302	1.9033	A6	Mock	NaN	NaN	NaN
A6 / Mock	P97310	P97310	-0.703286	0.703286	5.09673e-10	5.53595e-09	16	P97310	Mcm2	DNA replication licensing factor MCM2	MCM2_MOUSE	42	62.821	1.62821	A6	Mock	NaN	NaN	NaN
A6 / Mock	Q8CBY1	Q8CBY1	0.456754	0.456754	5.10363e-10	5.53655e-09	16	Q8CBY1	Samd4a	Protein Smaug homolog 1	SMAG1_MOUSE	18	-27.1376	0.728624	A6	Mock	NaN	NaN	NaN
A6 / Mock	P25322	P25322	-0.971791	0.971791	5.20227e-10	5.60868e-09	16	P25322	Ccnd1	G1/S-specific cyclin-D1	CCND1_MOUSE	13	96.1273	1.96127	A6	Mock	NaN	NaN	NaN
A6 / Mock	O55137	O55137	-0.584684	0.584684	5.2502e-10	5.62558e-09	16	O55137	Acot1	Acyl-coenzyme A thioesterase 1	ACOT1_MOUSE	18	49.971	1.49971	A6	Mock	NaN	NaN	NaN
A6 / Mock	P15532	P15532	-0.558919	0.558919	5.30403e-10	5.65505e-09	16	P15532	Nme1	Nucleoside diphosphate kinase A	NDKA_MOUSE	11	47.3165	1.47317	A6	Mock	NaN	NaN	NaN
A6 / Mock	Q61592	Q61592	2.91414	2.91414	5.29974e-10	5.65505e-09	16	Q61592	Gas6	Growth arrest-specific protein 6	GAS6_MOUSE	3	-86.7335	0.132665	A6	Mock	NaN	NaN	NaN
A6 / Mock	Q9DBL9	Q9DBL9	-0.897921	0.897921	5.32535e-10	5.65745e-09	16	Q9DBL9	Abhd5	1-acylglycerol-3-phosphate O-acyltransferase ABHD5	ABHD5_MOUSE	3	86.3379	1.86338	A6	Mock	NaN	NaN	NaN
A6 / Mock	Q8BTJ4	Q8BTJ4	-2.02912	2.02912	5.51984e-10	5.82857e-09	16	Q8BTJ4	Enpp4	Bis(5'-adenosyl)-triphosphatase enpp4	ENPP4_MOUSE	5	308.157	4.08157	A6	Mock	NaN	NaN	NaN
A6 / Mock	P05064	P05064	0.465952	0.465952	5.62887e-10	5.90368e-09	16	P05064	Aldoa	Fructose-bisphosphate aldolase A	ALDOA_MOUSE	35	-27.6007	0.723993	A6	Mock	NaN	NaN	NaN
A6 / Mock	Q09143	Q09143	0.641544	0.641544	5.93592e-10	6.17817e-09	16	Q09143	Slc7a1	High affinity cationic amino acid transporter 1	SL7A1_MOUSE	4	-35.8974	0.641026	A6	Mock	NaN	NaN	NaN
A6 / Mock	Q8BUI3	Q8BUI3	-0.757564	0.757564	6.06295e-10	6.27296e-09	16	Q8BUI3	LRWD1	Leucine-rich repeat and WD repeat-containing protein 1	LRWD1_MOUSE	8	69.0634	1.69063	A6	Mock	NaN	NaN	NaN
A6 / Mock	Q9DC16	Q9DC16	0.506626	0.506626	6.10517e-10	6.30915e-09	16	Q9DC16	Ergic1	Endoplasmic reticulum-Golgi intermediate compartment protein 1	ERGI1_MOUSE	10	-29.6134	0.703866	A6	Mock	NaN	NaN	NaN
A6 / Mock	Q5SUR0	Q5SUR0	-0.550098	0.550098	6.1231e-10	6.314e-09	16	Q5SUR0	Pfas	Phosphoribosylformylglycinamidine synthase	PUR4_MOUSE	48	46.4185	1.46418	A6	Mock	NaN	NaN	NaN
A6 / Mock	Q61036	Q61036	0.586175	0.586175	6.16377e-10	6.34716e-09	16	Q61036	Pak3	Serine/threonine-protein kinase PAK 3	PAK3_MOUSE	8	-33.3893	0.666107	A6	Mock	NaN	NaN	NaN
A6 / Mock	Q8K4B2	Q8K4B2	-1.0425	1.0425	6.2538e-10	6.42469e-09	16	Q8K4B2	Irak3	Interleukin-1 receptor-associated kinase 3	IRAK3_MOUSE	3	105.979	2.05979	A6	Mock	NaN	NaN	NaN
A6 / Mock	P58742	P58742	-0.567947	0.567947	6.30104e-10	6.45528e-09	16	P58742	Aaas	Aladin	AAAS_MOUSE	11	48.2413	1.48241	A6	Mock	NaN	NaN	NaN
A6 / Mock	Q80UP5	Q80UP5	0.484143	0.484143	6.43741e-10	6.49888e-09	16	Q80UP5	Ankrd13a	Ankyrin repeat domain-containing protein 13A	AN13A_MOUSE	15	-28.5078	0.714922	A6	Mock	NaN	NaN	NaN
A6 / Mock	P81122	P81122	1.89777	1.89777	6.50894e-10	6.53941e-09	16	P81122	Irs2	Insulin receptor substrate 2	IRS2_MOUSE	7	-73.1642	0.268358	A6	Mock	NaN	NaN	NaN
A6 / Mock	Q00915	Q00915	-0.555542	0.555542	6.51568e-10	6.53941e-09	16	Q00915	Rbp1	Retinol-binding protein 1	RET1_MOUSE	15	46.9721	1.46972	A6	Mock	NaN	NaN	NaN
A6 / Mock	Q9DAR7	Q9DAR7	-0.664768	0.664768	6.58896e-10	6.57539e-09	16	Q9DAR7	Dcps	m7GpppX diphosphatase	DCPS_MOUSE	16	58.5313	1.58531	A6	Mock	NaN	NaN	NaN
A6 / Mock	P16110	P16110	-0.645066	0.645066	6.73923e-10	6.70999e-09	16	P16110	Lgals3	Galectin-3	LEG3_MOUSE	13	56.3811	1.56381	A6	Mock	NaN	NaN	NaN
A6 / Mock	Q3UKC1	Q3UKC1	-0.379965	0.379965	6.75378e-10	6.71682e-09	16	Q3UKC1	Tax1bp1	Tax1-binding protein 1 homolog	TAXB1_MOUSE	28	30.1311	1.30131	A6	Mock	NaN	NaN	NaN
A6 / Mock	Q9EQ28	Q9EQ28	-0.900179	0.900179	6.80945e-10	6.76446e-09	16	Q9EQ28	Pold3	DNA polymerase delta subunit 3	DPOD3_MOUSE	9	86.6298	1.8663	A6	Mock	NaN	NaN	NaN
A6 / Mock	Q2EMV9	Q2EMV9	-0.743726	0.743726	6.82567e-10	6.77287e-09	16	Q2EMV9	Parp14	Protein mono-ADP-ribosyltransferase PARP14	PAR14_MOUSE	11	67.4495	1.6745	A6	Mock	NaN	NaN	NaN
A6 / Mock	P48725	P48725	-0.46143	0.46143	6.9554e-10	6.87812e-09	16	P48725	Pcnt	Pericentrin	PCNT_MOUSE	55	37.6906	1.37691	A6	Mock	NaN	NaN	NaN
A6 / Mock	Q9JJZ6	Q9JJZ6	-0.789014	0.789014	6.96983e-10	6.88458e-09	16	Q9JJZ6	Klf13	Krueppel-like factor 13	KLF13_MOUSE	2	72.7893	1.72789	A6	Mock	NaN	NaN	NaN
A6 / Mock	Q8K354	Q8K354	0.579171	0.579171	7.01814e-10	6.92445e-09	16	Q8K354	Cbr3	Carbonyl reductase [NADPH] 3	CBR3_MOUSE	19	-33.0652	0.669348	A6	Mock	NaN	NaN	NaN
A6 / Mock	Q3ULD5	Q3ULD5	0.600067	0.600067	7.08459e-10	6.97363e-09	16	Q3ULD5	Mccc2	Methylcrotonoyl-CoA carboxylase beta chain, mitochondrial	MCCB_MOUSE	19	-34.0277	0.659723	A6	Mock	NaN	NaN	NaN
A6 / Mock	Q80WQ2	Q80WQ2	-0.559842	0.559842	7.09196e-10	6.97363e-09	16	Q80WQ2	Vac14	Protein VAC14 homolog	VAC14_MOUSE	16	47.4107	1.47411	A6	Mock	NaN	NaN	NaN
A6 / Mock	Q8BFQ8	Q8BFQ8	0.725438	0.725438	7.14791e-10	7.02073e-09	16	Q8BFQ8	Gatd1	Glutamine amidotransferase-like class 1 domain-containing protein 1	GALD1_MOUSE	4	-39.5187	0.604813	A6	Mock	NaN	NaN	NaN
A6 / Mock	Q3T9E4;Q62293	Q3T9E4;Q62293	-1.10424	1.10424	7.20579e-10	7.06962e-09	16	Q3T9E4;Q62293	Tgtp2;Tgtp1	T-cell-specific guanine nucleotide triphosphate-binding protein 2;T-cell-specific guanine nucleotide triphosphate-binding protein 1	TGTP2_MOUSE;TGTP1_MOUSE	4	114.986	2.14986	A6	Mock	NaN	NaN	NaN
A6 / Mock	Q61160	Q61160	-0.564137	0.564137	7.21828e-10	7.07392e-09	16	Q61160	Fadd	FAS-associated death domain protein	FADD_MOUSE	6	47.8503	1.4785	A6	Mock	NaN	NaN	NaN
A6 / Mock	P70182	P70182	0.989606	0.989606	7.26088e-10	7.10768e-09	16	P70182	Pip5k1a	Phosphatidylinositol 4-phosphate 5-kinase type-1 alpha	PI51A_MOUSE	9	-49.6385	0.503615	A6	Mock	NaN	NaN	NaN
A6 / Mock	Q8BT07	Q8BT07	-1.18921	1.18921	7.34391e-10	7.16483e-09	16	Q8BT07	Cep55	Centrosomal protein of 55 kDa	CEP55_MOUSE	22	128.028	2.28028	A6	Mock	NaN	NaN	NaN
A6 / Mock	P21447	P21447	-3.01937	3.01937	7.3866e-10	7.17919e-09	16	P21447	Abcb1a	ATP-dependent translocase ABCB1	MDR1A_MOUSE	3	710.816	8.10816	A6	Mock	NaN	NaN	NaN
A6 / Mock	Q60596	Q60596	-0.619758	0.619758	7.38016e-10	7.17919e-09	16	Q60596	Xrcc1	DNA repair protein XRCC1	XRCC1_MOUSE	12	53.6618	1.53662	A6	Mock	NaN	NaN	NaN
A6 / Mock	Q8BLH7	Q8BLH7	-0.524801	0.524801	7.40713e-10	7.17919e-09	16	Q8BLH7	Hirip3	HIRA-interacting protein 3	HIRP3_MOUSE	11	43.8735	1.43874	A6	Mock	NaN	NaN	NaN
A6 / Mock	Q91VR7	Q91VR7	1.03268	1.03268	7.41546e-10	7.17919e-09	16	Q91VR7	Map1lc3a	Microtubule-associated proteins 1A/1B light chain 3A	MLP3A_MOUSE	1	-51.1199	0.488801	A6	Mock	NaN	NaN	NaN
A6 / Mock	Q5XG73	Q5XG73	0.579366	0.579366	7.56247e-10	7.27231e-09	16	Q5XG73	Acbd5	Acyl-CoA-binding domain-containing protein 5	ACBD5_MOUSE	12	-33.0742	0.669258	A6	Mock	NaN	NaN	NaN
A6 / Mock	Q9JJ78	Q9JJ78	-0.683224	0.683224	7.62333e-10	7.31471e-09	16	Q9JJ78	Pbk	Lymphokine-activated killer T-cell-originated protein kinase	TOPK_MOUSE	13	60.5724	1.60572	A6	Mock	NaN	NaN	NaN
A6 / Mock	E9QAM5	E9QAM5	2.70435	2.70435	7.63498e-10	7.31783e-09	16	E9QAM5	Helz2	Helicase with zinc finger domain 2	HELZ2_MOUSE	2	-84.6571	0.153429	A6	Mock	NaN	NaN	NaN
A6 / Mock	P48722	P48722	-0.522464	0.522464	7.70749e-10	7.355e-09	16	P48722	Hspa4l	Heat shock 70 kDa protein 4L	HS74L_MOUSE	37	43.6406	1.43641	A6	Mock	NaN	NaN	NaN
A6 / Mock	A6H630	A6H630	-0.779423	0.779423	8.28086e-10	7.75786e-09	16	A6H630	Armt1	Damage-control phosphatase ARMT1	ARMT1_MOUSE	9	71.6445	1.71644	A6	Mock	NaN	NaN	NaN
A6 / Mock	Q99L20	Q99L20	-1.25949	1.25949	8.26354e-10	7.75786e-09	16	Q99L20	Gstt3	Glutathione S-transferase theta-3	GSTT3_MOUSE	9	139.41	2.3941	A6	Mock	NaN	NaN	NaN
A6 / Mock	Q811W2	Q811W2	-0.841201	0.841201	8.29716e-10	7.76479e-09	16	Q811W2	Cyp26b1	Cytochrome P450 26B1	CP26B_MOUSE	3	79.1541	1.79154	A6	Mock	NaN	NaN	NaN
A6 / Mock	Q61823	Q61823	1.00294	1.00294	8.33717e-10	7.78553e-09	16	Q61823	Pdcd4	Programmed cell death protein 4	PDCD4_MOUSE	11	-50.1017	0.498983	A6	Mock	NaN	NaN	NaN
A6 / Mock	P07214	P07214	-0.707337	0.707337	8.36924e-10	7.80711e-09	16	P07214	Sparc	SPARC	SPRC_MOUSE	13	63.2787	1.63279	A6	Mock	NaN	NaN	NaN
A6 / Mock	P50427	P50427	1.29936	1.29936	8.41194e-10	7.83856e-09	16	P50427	Sts	Steryl-sulfatase	STS_MOUSE	6	-59.3695	0.406305	A6	Mock	NaN	NaN	NaN
A6 / Mock	O08738	O08738	0.539056	0.539056	8.44917e-10	7.85647e-09	16	O08738	Casp6	Caspase-6	CASP6_MOUSE	12	-31.1779	0.688221	A6	Mock	NaN	NaN	NaN
A6 / Mock	P39689	P39689	-1.55567	1.55567	9.02556e-10	8.269e-09	16	P39689	Cdkn1a	Cyclin-dependent kinase inhibitor 1	CDN1A_MOUSE	4	193.969	2.93969	A6	Mock	NaN	NaN	NaN
A6 / Mock	P55012	P55012	0.589506	0.589506	9.11607e-10	8.34316e-09	16	P55012	Slc12a2	Solute carrier family 12 member 2	S12A2_MOUSE	23	-33.5429	0.664571	A6	Mock	NaN	NaN	NaN
A6 / Mock	P42703	P42703	2.48582	2.48582	9.39302e-10	8.54285e-09	16	P42703	Lifr	Leukemia inhibitory factor receptor	LIFR_MOUSE	3	-82.1477	0.178523	A6	Mock	NaN	NaN	NaN
A6 / Mock	Q80X41	Q80X41	-0.713307	0.713307	9.48163e-10	8.57871e-09	16	Q80X41	Vrk1	Serine/threonine-protein kinase VRK1	VRK1_MOUSE	18	63.9558	1.63956	A6	Mock	NaN	NaN	NaN
A6 / Mock	Q99M71	Q99M71	-1.61486	1.61486	9.52018e-10	8.60466e-09	16	Q99M71	Epdr1	Mammalian ependymin-related protein 1	EPDR1_MOUSE	7	206.281	3.06281	A6	Mock	NaN	NaN	NaN
A6 / Mock	Q9JMH9	Q9JMH9	-0.574387	0.574387	9.64302e-10	8.68868e-09	16	Q9JMH9	Myo18a	Unconventional myosin-XVIIIa	MY18A_MOUSE	74	48.9044	1.48904	A6	Mock	NaN	NaN	NaN
A6 / Mock	Q14BA6	Q14BA6	-1.6747	1.6747	9.7413e-10	8.76817e-09	16	Q14BA6	Medag	Mesenteric estrogen-dependent adipogenesis protein	MEDAG_MOUSE	3	219.253	3.19253	A6	Mock	NaN	NaN	NaN
A6 / Mock	Q61554	Q61554	0.420136	0.420136	9.97807e-10	8.93518e-09	16	Q61554	Fbn1	Fibrillin-1	FBN1_MOUSE	84	-25.2646	0.747354	A6	Mock	NaN	NaN	NaN
A6 / Mock	Q61555	Q61555	1.73656	1.73656	1.00553e-09	8.98588e-09	16	Q61555	Fbn2	Fibrillin-2	FBN2_MOUSE	23	-69.9915	0.300085	A6	Mock	NaN	NaN	NaN
A6 / Mock	Q6P5H2	Q6P5H2	0.829645	0.829645	1.02466e-09	9.11019e-09	16	Q6P5H2	Nes	Nestin	NEST_MOUSE	59	-43.7332	0.562668	A6	Mock	NaN	NaN	NaN
A6 / Mock	Q3U3T8	Q3U3T8	-1.73001	1.73001	1.04164e-09	9.21419e-09	16	Q3U3T8	Wdr62	WD repeat-containing protein 62	WDR62_MOUSE	15	231.729	3.31729	A6	Mock	NaN	NaN	NaN
A6 / Mock	P35441	P35441	1.18796	1.18796	1.05021e-09	9.24316e-09	16	P35441	Thbs1	Thrombospondin-1	TSP1_MOUSE	34	-56.1078	0.438922	A6	Mock	NaN	NaN	NaN
A6 / Mock	P53564	P53564	0.515647	0.515647	1.0501e-09	9.24316e-09	16	P53564	Cux1	Homeobox protein cut-like 1	CUX1_MOUSE	31	-30.0521	0.699479	A6	Mock	NaN	NaN	NaN
A6 / Mock	Q9JJC6	Q9JJC6	1.21987	1.21987	1.07742e-09	9.45159e-09	16	Q9JJC6	Rilpl1	RILP-like protein 1	RIPL1_MOUSE	14	-57.068	0.42932	A6	Mock	NaN	NaN	NaN
A6 / Mock	Q99J36	Q99J36	-0.594312	0.594312	1.09513e-09	9.53712e-09	16	Q99J36	Thumpd1	THUMP domain-containing protein 1	THUM1_MOUSE	19	50.9752	1.50975	A6	Mock	NaN	NaN	NaN
A6 / Mock	O88379	O88379	-0.739196	0.739196	1.09946e-09	9.5513e-09	16	O88379	Baz1a	Bromodomain adjacent to zinc finger domain protein 1A	BAZ1A_MOUSE	12	66.9245	1.66925	A6	Mock	NaN	NaN	NaN
A6 / Mock	P14152	P14152	-0.379384	0.379384	1.10564e-09	9.58589e-09	16	P14152	Mdh1	Malate dehydrogenase, cytoplasmic	MDHC_MOUSE	14	30.0787	1.30079	A6	Mock	NaN	NaN	NaN
A6 / Mock	Q9JJ28	Q9JJ28	-0.582598	0.582598	1.11654e-09	9.65257e-09	16	Q9JJ28	Flii	Protein flightless-1 homolog	FLII_MOUSE	52	49.7544	1.49754	A6	Mock	NaN	NaN	NaN
A6 / Mock	P02468	P02468	-0.5477	0.5477	1.13468e-09	9.76e-09	16	P02468	Lamc1	Laminin subunit gamma-1	LAMC1_MOUSE	42	46.1754	1.46175	A6	Mock	NaN	NaN	NaN
A6 / Mock	Q9CQZ5	Q9CQZ5	-0.525621	0.525621	1.13721e-09	9.77217e-09	16	Q9CQZ5	Ndufa6	NADH dehydrogenase [ubiquinone] 1 alpha subcomplex subunit 6	NDUA6_MOUSE	6	43.9553	1.43955	A6	Mock	NaN	NaN	NaN
A6 / Mock	Q61581	Q61581	-0.729307	0.729307	1.15437e-09	9.88064e-09	16	Q61581	Igfbp7	Insulin-like growth factor-binding protein 7	IBP7_MOUSE	11	65.7842	1.65784	A6	Mock	NaN	NaN	NaN
A6 / Mock	Q9Z1Z0	Q9Z1Z0	0.450398	0.450398	1.15681e-09	9.89189e-09	16	Q9Z1Z0	Uso1	General vesicular transport factor p115	USO1_MOUSE	44	-26.8159	0.731841	A6	Mock	NaN	NaN	NaN
A6 / Mock	Q6P9S7	Q6P9S7	-0.404687	0.404687	1.16316e-09	9.92509e-09	16	Q6P9S7	Galnt10	Polypeptide N-acetylgalactosaminyltransferase 10	GLT10_MOUSE	10	32.3802	1.3238	A6	Mock	NaN	NaN	NaN
A6 / Mock	Q8CI32	Q8CI32	0.318479	0.318479	1.17485e-09	9.98733e-09	16	Q8CI32	Bag5	BAG family molecular chaperone regulator 5	BAG5_MOUSE	19	-19.8085	0.801915	A6	Mock	NaN	NaN	NaN
A6 / Mock	Q8JZU2	Q8JZU2	0.898737	0.898737	1.1774e-09	9.99252e-09	16	Q8JZU2	Slc25a1	Tricarboxylate transport protein, mitochondrial	TXTP_MOUSE	11	-46.3644	0.536356	A6	Mock	NaN	NaN	NaN
A6 / Mock	Q7TPW1	Q7TPW1	2.34335	2.34335	1.18043e-09	9.99587e-09	16	Q7TPW1	Nexn	Nexilin	NEXN_MOUSE	22	-80.2947	0.197053	A6	Mock	NaN	NaN	NaN
A6 / Mock	Q9Z207	Q9Z207	-0.881603	0.881603	1.17991e-09	9.99587e-09	16	Q9Z207	Diaph3	Protein diaphanous homolog 3	DIAP3_MOUSE	25	84.2422	1.84242	A6	Mock	NaN	NaN	NaN
A6 / Mock	Q58A65	Q58A65	-0.527983	0.527983	1.20113e-09	1.01416e-08	16	Q58A65	Spag9	C-Jun-amino-terminal kinase-interacting protein 4	JIP4_MOUSE	48	44.1912	1.44191	A6	Mock	NaN	NaN	NaN
A6 / Mock	P16330	P16330	-0.520379	0.520379	1.22189e-09	1.02672e-08	16	P16330	Cnp	2',3'-cyclic-nucleotide 3'-phosphodiesterase	CN37_MOUSE	13	43.4332	1.43433	A6	Mock	NaN	NaN	NaN
A6 / Mock	Q61704	Q61704	-0.871425	0.871425	1.23124e-09	1.0316e-08	16	Q61704	Itih3	Inter-alpha-trypsin inhibitor heavy chain H3	ITIH3_MOUSE	8	82.9469	1.82947	A6	Mock	NaN	NaN	NaN
A6 / Mock	Q6GQT1	Q6GQT1	-1.34904	1.34904	1.23862e-09	1.03579e-08	16	Q6GQT1	A2m	Alpha-2-macroglobulin-P	A2MG_MOUSE	6	154.743	2.54743	A6	Mock	NaN	NaN	NaN
A6 / Mock	Q6PR54	Q6PR54	-0.475922	0.475922	1.24054e-09	1.0364e-08	16	Q6PR54	Rif1	Telomere-associated protein RIF1	RIF1_MOUSE	28	39.0807	1.39081	A6	Mock	NaN	NaN	NaN
A6 / Mock	Q99PP2	Q99PP2	0.604727	0.604727	1.25409e-09	1.04272e-08	16	Q99PP2	Znf318	Zinc finger protein 318	ZN318_MOUSE	6	-34.2404	0.657596	A6	Mock	NaN	NaN	NaN
A6 / Mock	Q6P6L0	Q6P6L0	1.0151	1.0151	1.27261e-09	1.0551e-08	16	Q6P6L0	Filip1l	Filamin A-interacting protein 1-like	FIL1L_MOUSE	23	-50.5208	0.494792	A6	Mock	NaN	NaN	NaN
A6 / Mock	O09012	O09012	0.759454	0.759454	1.28031e-09	1.05847e-08	16	O09012	Pex5	Peroxisomal targeting signal 1 receptor	PEX5_MOUSE	22	-40.928	0.59072	A6	Mock	NaN	NaN	NaN
A6 / Mock	Q8VBY2	Q8VBY2	-0.888651	0.888651	1.28376e-09	1.05932e-08	16	Q8VBY2	Camkk1	Calcium/calmodulin-dependent protein kinase kinase 1	KKCC1_MOUSE	7	85.1444	1.85144	A6	Mock	NaN	NaN	NaN
A6 / Mock	Q9JKP8	Q9JKP8	-1.07061	1.07061	1.3319e-09	1.0918e-08	16	Q9JKP8	Chrac1	Chromatin accessibility complex protein 1	CHRC1_MOUSE	1	110.032	2.10032	A6	Mock	NaN	NaN	NaN
A6 / Mock	Q6ZPF4	Q6ZPF4	-0.595279	0.595279	1.34484e-09	1.09726e-08	16	Q6ZPF4	Fmnl3	Formin-like protein 3	FMNL3_MOUSE	19	51.0764	1.51076	A6	Mock	NaN	NaN	NaN
A6 / Mock	Q5FWI3	Q5FWI3	2.31854	2.31854	1.34894e-09	1.09958e-08	16	Q5FWI3	Cemip2	Cell surface hyaluronidase	CEIP2_MOUSE	34	-79.9529	0.200471	A6	Mock	NaN	NaN	NaN
A6 / Mock	P42125	P42125	0.267703	0.267703	1.35677e-09	1.10389e-08	16	P42125	Eci1	Enoyl-CoA delta isomerase 1, mitochondrial	ECI1_MOUSE	11	-16.9359	0.830641	A6	Mock	NaN	NaN	NaN
A6 / Mock	Q62417	Q62417	1.91911	1.91911	1.36197e-09	1.10709e-08	16	Q62417	Sorbs1	Sorbin and SH3 domain-containing protein 1	SRBS1_MOUSE	31	-73.5582	0.264418	A6	Mock	NaN	NaN	NaN
A6 / Mock	P97927	P97927	0.466335	0.466335	1.39556e-09	1.12753e-08	16	P97927	Lama4	Laminin subunit alpha-4	LAMA4_MOUSE	23	-27.6199	0.723801	A6	Mock	NaN	NaN	NaN
A6 / Mock	Q68FL4	Q68FL4	0.628272	0.628272	1.39616e-09	1.12753e-08	16	Q68FL4	Ahcyl2	Putative adenosylhomocysteinase 3	SAHH3_MOUSE	6	-35.3049	0.646951	A6	Mock	NaN	NaN	NaN
A6 / Mock	O09159	O09159	-0.549142	0.549142	1.39845e-09	1.12833e-08	16	O09159	Man2b1	Lysosomal alpha-mannosidase	MA2B1_MOUSE	26	46.3215	1.46322	A6	Mock	NaN	NaN	NaN
A6 / Mock	P54763	P54763	1.61539	1.61539	1.40231e-09	1.1304e-08	16	P54763	Ephb2	Ephrin type-B receptor 2	EPHB2_MOUSE	17	-67.3623	0.326377	A6	Mock	NaN	NaN	NaN
A6 / Mock	Q3V3R1	Q3V3R1	-0.64543	0.64543	1.40507e-09	1.13054e-08	16	Q3V3R1	Mthfd1l	Monofunctional C1-tetrahydrofolate synthase, mitochondrial	C1TM_MOUSE	56	56.4205	1.56421	A6	Mock	NaN	NaN	NaN
A6 / Mock	P49025	P49025	-1.18242	1.18242	1.44795e-09	1.15638e-08	16	P49025	Cit	Citron Rho-interacting kinase	CTRO_MOUSE	60	126.957	2.26957	A6	Mock	NaN	NaN	NaN
A6 / Mock	Q8BKS9	Q8BKS9	-0.450837	0.450837	1.45277e-09	1.15638e-08	16	Q8BKS9	Pum3	Pumilio homolog 3	PUM3_MOUSE	24	36.6833	1.36683	A6	Mock	NaN	NaN	NaN
A6 / Mock	Q9JI75	Q9JI75	-0.578273	0.578273	1.45278e-09	1.15638e-08	16	Q9JI75	Nqo2	Ribosyldihydronicotinamide dehydrogenase [quinone]	NQO2_MOUSE	9	49.3061	1.49306	A6	Mock	NaN	NaN	NaN
A6 / Mock	Q5XF89	Q5XF89	0.751713	0.751713	1.46348e-09	1.16147e-08	16	Q5XF89	Atp13a3	Polyamine-transporting ATPase 13A3	AT133_MOUSE	10	-40.6102	0.593898	A6	Mock	NaN	NaN	NaN
A6 / Mock	Q99MK8	Q99MK8	0.464199	0.464199	1.50666e-09	1.18816e-08	16	Q99MK8	Grk2	Beta-adrenergic receptor kinase 1	ARBK1_MOUSE	23	-27.5127	0.724873	A6	Mock	NaN	NaN	NaN
A6 / Mock	Q61595	Q61595	-0.402205	0.402205	1.55477e-09	1.22059e-08	16	Q61595	Ktn1	Kinectin	KTN1_MOUSE	77	32.1526	1.32153	A6	Mock	NaN	NaN	NaN
A6 / Mock	P59024	P59024	1.12135	1.12135	1.5745e-09	1.23496e-08	16	P59024	Fkbp14	Peptidyl-prolyl cis-trans isomerase FKBP14	FKB14_MOUSE	9	-54.0338	0.459662	A6	Mock	NaN	NaN	NaN
A6 / Mock	E9PVB5	E9PVB5	0.415569	0.415569	1.58135e-09	1.23609e-08	16	E9PVB5	Ttc17	Tetratricopeptide repeat protein 17	TTC17_MOUSE	4	-25.0276	0.749724	A6	Mock	NaN	NaN	NaN
A6 / Mock	P19324	P19324	0.282317	0.282317	1.5816e-09	1.23609e-08	16	P19324	Serpinh1	Serpin H1	SERPH_MOUSE	34	-17.773	0.82227	A6	Mock	NaN	NaN	NaN
A6 / Mock	Q99020	Q99020	-0.594884	0.594884	1.60267e-09	1.24697e-08	16	Q99020	Hnrnpab	Heterogeneous nuclear ribonucleoprotein A/B	ROAA_MOUSE	22	51.0351	1.51035	A6	Mock	NaN	NaN	NaN
A6 / Mock	Q62312	Q62312	-0.667291	0.667291	1.632e-09	1.2664e-08	16	Q62312	Tgfbr2	TGF-beta receptor type-2	TGFR2_MOUSE	8	58.8088	1.58809	A6	Mock	NaN	NaN	NaN
A6 / Mock	Q8CJG1	Q8CJG1	0.438147	0.438147	1.63671e-09	1.2678e-08	16	Q8CJG1	Ago1	Protein argonaute-1	AGO1_MOUSE	22	-26.1918	0.738082	A6	Mock	NaN	NaN	NaN
A6 / Mock	Q8CG48	Q8CG48	-0.950418	0.950418	1.65628e-09	1.27457e-08	16	Q8CG48	Smc2	Structural maintenance of chromosomes protein 2	SMC2_MOUSE	76	93.2433	1.93243	A6	Mock	NaN	NaN	NaN
A6 / Mock	Q8BUE4	Q8BUE4	-2.62915	2.62915	1.66204e-09	1.27608e-08	16	Q8BUE4	Aifm2	Ferroptosis suppressor protein 1	FSP1_MOUSE	7	518.663	6.18663	A6	Mock	NaN	NaN	NaN
A6 / Mock	Q99NH0	Q99NH0	0.251371	0.251371	1.66454e-09	1.27688e-08	16	Q99NH0	Ankrd17	Ankyrin repeat domain-containing protein 17	ANR17_MOUSE	40	-15.9902	0.840098	A6	Mock	NaN	NaN	NaN
A6 / Mock	Q6ZQK0	Q6ZQK0	-0.946289	0.946289	1.67647e-09	1.28142e-08	16	Q6ZQK0	Ncapd3	Condensin-2 complex subunit D3	CNDD3_MOUSE	15	92.691	1.92691	A6	Mock	NaN	NaN	NaN
A6 / Mock	Q8BRK9	Q8BRK9	0.985571	0.985571	1.6873e-09	1.28642e-08	16	Q8BRK9	Man2a2	Alpha-mannosidase 2x	MA2A2_MOUSE	8	-49.4974	0.505026	A6	Mock	NaN	NaN	NaN
A6 / Mock	Q64430	Q64430	0.886828	0.886828	1.68934e-09	1.2865e-08	16	Q64430	Atp7a	Copper-transporting ATPase 1	ATP7A_MOUSE	9	-45.9198	0.540802	A6	Mock	NaN	NaN	NaN
A6 / Mock	Q7TMJ8	Q7TMJ8	1.49782	1.49782	1.69036e-09	1.2865e-08	16	Q7TMJ8	Pik3ip1	Phosphoinositide-3-kinase-interacting protein 1	P3IP1_MOUSE	1	-64.5912	0.354088	A6	Mock	NaN	NaN	NaN
A6 / Mock	Q9JMC8	Q9JMC8	-1.6724	1.6724	1.70054e-09	1.29087e-08	16	Q9JMC8	Epb41l4b	Band 4.1-like protein 4B	E41LB_MOUSE	4	218.745	3.18745	A6	Mock	NaN	NaN	NaN
A6 / Mock	Q5SUQ9	Q5SUQ9	-0.746533	0.746533	1.72962e-09	1.30612e-08	16	Q5SUQ9	Ctc1	CST complex subunit CTC1	CTC1_MOUSE	16	67.7756	1.67776	A6	Mock	NaN	NaN	NaN
A6 / Mock	P07901	P07901	-0.591864	0.591864	1.73814e-09	1.31143e-08	16	P07901	Hsp90aa1	Heat shock protein HSP 90-alpha	HS90A_MOUSE	39	50.7193	1.50719	A6	Mock	NaN	NaN	NaN
A6 / Mock	P46061	P46061	-0.591244	0.591244	1.75846e-09	1.32104e-08	16	P46061	Rangap1	Ran GTPase-activating protein 1	RAGP1_MOUSE	34	50.6546	1.50655	A6	Mock	NaN	NaN	NaN
A6 / Mock	P47879	P47879	-0.821486	0.821486	1.7764e-09	1.33222e-08	16	P47879	Igfbp4	Insulin-like growth factor-binding protein 4	IBP4_MOUSE	5	76.7225	1.76722	A6	Mock	NaN	NaN	NaN
A6 / Mock	Q9D4J1	Q9D4J1	-2.87747	2.87747	1.78176e-09	1.33395e-08	16	Q9D4J1	Efhd1	EF-hand domain-containing protein D1	EFHD1_MOUSE	11	634.86	7.3486	A6	Mock	NaN	NaN	NaN
A6 / Mock	Q8K2J0	Q8K2J0	-0.517659	0.517659	1.79234e-09	1.33614e-08	16	Q8K2J0	Plcd3	1-phosphatidylinositol 4,5-bisphosphate phosphodiesterase delta-3	PLCD3_MOUSE	12	43.163	1.43163	A6	Mock	NaN	NaN	NaN
A6 / Mock	O54750	O54750	-1.70082	1.70082	1.84013e-09	1.3636e-08	16	O54750	Cyp2j6	Cytochrome P450 2J6	CP2J6_MOUSE	2	225.086	3.25086	A6	Mock	NaN	NaN	NaN
A6 / Mock	Q9QYF1	Q9QYF1	-0.756842	0.756842	1.88478e-09	1.38665e-08	16	Q9QYF1	Rdh11	Retinol dehydrogenase 11	RDH11_MOUSE	11	68.9788	1.68979	A6	Mock	NaN	NaN	NaN
A6 / Mock	Q9D786	Q9D786	-0.545324	0.545324	1.90411e-09	1.39209e-08	16	Q9D786	Haus5	HAUS augmin-like complex subunit 5	HAUS5_MOUSE	11	45.9348	1.45935	A6	Mock	NaN	NaN	NaN
A6 / Mock	A6X935	A6X935	-0.780187	0.780187	1.93592e-09	1.40652e-08	16	A6X935	Itih4	Inter alpha-trypsin inhibitor, heavy chain 4	ITIH4_MOUSE	4	71.7354	1.71735	A6	Mock	NaN	NaN	NaN
A6 / Mock	Q9CRB6	Q9CRB6	-1.00144	1.00144	1.93675e-09	1.40652e-08	16	Q9CRB6	Tppp3	Tubulin polymerization-promoting protein family member 3	TPPP3_MOUSE	7	100.2	2.002	A6	Mock	NaN	NaN	NaN
A6 / Mock	Q9WTR5	Q9WTR5	-3.66042	3.66042	2.04819e-09	1.47274e-08	16	Q9WTR5	Cdh13	Cadherin-13	CAD13_MOUSE	10	1164.43	12.6443	A6	Mock	NaN	NaN	NaN
A6 / Mock	Q8C170	Q8C170	0.307161	0.307161	2.09198e-09	1.49928e-08	16	Q8C170	Myo9a	Unconventional myosin-IXa	MYO9A_MOUSE	16	-19.1769	0.808231	A6	Mock	NaN	NaN	NaN
A6 / Mock	Q9DCE5	Q9DCE5	-0.548741	0.548741	2.10786e-09	1.50818e-08	16	Q9DCE5	Pak1ip1	p21-activated protein kinase-interacting protein 1	PK1IP_MOUSE	15	46.2808	1.46281	A6	Mock	NaN	NaN	NaN
A6 / Mock	Q9JM73	Q9JM73	1.1783	1.1783	2.1111e-09	1.50859e-08	16	Q9JM73	Srf	Serum response factor	SRF_MOUSE	1	-55.8127	0.441873	A6	Mock	NaN	NaN	NaN
A6 / Mock	Q04887	Q04887	-0.709126	0.709126	2.13001e-09	1.51905e-08	16	Q04887	Sox9	Transcription factor SOX-9	SOX9_MOUSE	9	63.4814	1.63481	A6	Mock	NaN	NaN	NaN
A6 / Mock	P56485	P56485	-2.0614	2.0614	2.13185e-09	1.51912e-08	16	P56485	Ackr3	Atypical chemokine receptor 3	ACKR3_MOUSE	2	317.391	4.17391	A6	Mock	NaN	NaN	NaN
A6 / Mock	Q8BHX1	Q8BHX1	-0.676773	0.676773	2.18243e-09	1.54757e-08	16	Q8BHX1	Haus1	HAUS augmin-like complex subunit 1	HAUS1_MOUSE	11	59.856	1.59856	A6	Mock	NaN	NaN	NaN
A6 / Mock	P33610	P33610	-0.933127	0.933127	2.1923e-09	1.55331e-08	16	P33610	Prim2	DNA primase large subunit	PRI2_MOUSE	20	90.941	1.90941	A6	Mock	NaN	NaN	NaN
A6 / Mock	Q9D6X6	Q9D6X6	0.827523	0.827523	2.19769e-09	1.5546e-08	16	Q9D6X6	Prss23	Serine protease 23	PRS23_MOUSE	6	-43.6504	0.563496	A6	Mock	NaN	NaN	NaN
A6 / Mock	Q9EQH2	Q9EQH2	-0.636762	0.636762	2.20343e-09	1.5574e-08	16	Q9EQH2	Erap1	Endoplasmic reticulum aminopeptidase 1	ERAP1_MOUSE	33	55.4836	1.55484	A6	Mock	NaN	NaN	NaN
[truncated: 7,292 more rows]

## Sheet: Supplementary_Data_4C_B1vsMOCK
Supplementary Data 4C. Mass spectrometry protein group level data from total proteome experiment for comparison of protein levels in MC3T3-E1 Casp9 KO clone B1 and a control mock cell line.
[truncated: 7,670 more rows]
