# Supplementary material for: Caspase-9 Is a Positive Regulator of Osteoblastic Cell Migration Identified by diaPASEF Proteomics
Source: J Proteome Res. 2024 Mar 18;23(8):2999–3011. doi: 10.1021/acs.jproteome.3c00641 (PMC11301665; doi:10.1021/acs.jproteome.3c00641)
Supplement: Supplementary file 4 — pr3c00641_si_004.xlsx [file pr3c00641_si_004.xlsx]

## Sheet: Supplementary_Data_5A_all
Supplementary Data 5A. Mass spectrometry protein group level data from total proteome experiment for all comparisons of protein levels in MC3T3-E1 Casp9 KO clones (A6, B1) and mock cell line compared to control wt cell line.
Comparison (group1/group2)	Group	ProteinGroups	AVG Log2 Ratio	Absolute AVG Log2 Ratio	Pvalue	Qvalue	# of Ratios	UniProtIds	Genes	ProteinDescriptions	ProteinNames	# Unique Total Peptides	% Change	Ratio	Condition Numerator	Condition Denominator	GO Cellular Component	GO Molecular Function	GO Biological Process
A6 / wt	Q9QZL0	Q9QZL0	-2.85498	2.85498	3.77518e-18	1.48063e-14	16	Q9QZL0	Ripk3	Receptor-interacting serine/threonine-protein kinase 3	RIPK3_MOUSE	14	-86.1782	0.138218	A6	wt	NaN	NaN	NaN
B1 / wt	Q3V3R4	Q3V3R4	0.985837	0.985837	3.71005e-16	7.2754e-13	16	Q3V3R4	Itga1	Integrin alpha-1	ITA1_MOUSE	26	98.0462	1.98046	B1	wt	NaN	NaN	NaN
B1 / wt	Q61879	Q61879	-1.292	1.292	8.67194e-16	1.13371e-12	16	Q61879	Myh10	Myosin-10	MYH10_MOUSE	173	-59.1616	0.408384	B1	wt	NaN	NaN	NaN
A6 / wt	O08842	O08842	-1.59747	1.59747	2.26889e-15	2.22464e-12	16	O08842	Gfra2	GDNF family receptor alpha-2	GFRA2_MOUSE	8	-66.9544	0.330456	A6	wt	NaN	NaN	NaN
B1 / wt	O70126	O70126	0.959999	0.959999	3.00335e-15	2.35583e-12	16	O70126	Aurkb	Aurora kinase B	AURKB_MOUSE	14	94.5309	1.94531	B1	wt	NaN	NaN	NaN
B1 / wt	Q61696	Q61696	0.685073	0.685073	4.16138e-15	2.72015e-12	16	Q61696	Hspa1a	Heat shock 70 kDa protein 1A	HS71A_MOUSE	26	60.7783	1.60778	B1	wt	NaN	NaN	NaN
B1 / wt	P16406	P16406	-1.97838	1.97838	5.49645e-15	3.07958e-12	16	P16406	Enpep	Glutamyl aminopeptidase	AMPE_MOUSE	12	-74.6225	0.253775	B1	wt	NaN	NaN	NaN
A6 / wt	Q8C8R3	Q8C8R3	-1.68991	1.68991	7.4079e-15	3.63172e-12	16	Q8C8R3	Ank2	Ankyrin-2	ANK2_MOUSE	40	-69.0054	0.309946	A6	wt	NaN	NaN	NaN
A6 / wt	P49813	P49813	-1.87222	1.87222	1.17062e-14	5.10131e-12	16	P49813	Tmod1	Tropomodulin-1	TMOD1_MOUSE	9	-72.6847	0.273153	A6	wt	NaN	NaN	NaN
A6 / wt	Q9R1B9	Q9R1B9	2.13189	2.13189	1.42501e-14	5.58887e-12	16	Q9R1B9	Slit2	Slit homolog 2 protein	SLIT2_MOUSE	10	338.291	4.38291	A6	wt	NaN	NaN	NaN
A6 / wt	E9PVX6	E9PVX6	-0.962604	0.962604	2.1779e-14	7.1181e-12	16	E9PVX6	Mki67	Proliferation marker protein Ki-67	KI67_MOUSE	120	-48.687	0.51313	A6	wt	NaN	NaN	NaN
Mock / wt	Q8R2Y2	Q8R2Y2	-1.43524	1.43524	2.07545e-14	7.1181e-12	16	Q8R2Y2	Mcam	Cell surface glycoprotein MUC18	MUC18_MOUSE	8	-63.0215	0.369785	Mock	wt	NaN	NaN	NaN
A6 / wt	O35280	O35280	-1.10249	1.10249	4.16981e-14	1.09027e-11	16	O35280	Chek1	Serine/threonine-protein kinase Chk1	CHK1_MOUSE	7	-53.4288	0.465712	A6	wt	NaN	NaN	NaN
A6 / wt	P31324	P31324	1.16635	1.16635	3.76327e-14	1.09027e-11	16	P31324	Prkar2b	cAMP-dependent protein kinase type II-beta regulatory subunit	KAP3_MOUSE	15	124.443	2.24443	A6	wt	NaN	NaN	NaN
B1 / wt	Q8VEE1	Q8VEE1	-1.21993	1.21993	4.10456e-14	1.09027e-11	16	Q8VEE1	Lmcd1	LIM and cysteine-rich domains protein 1	LMCD1_MOUSE	21	-57.0697	0.429303	B1	wt	NaN	NaN	NaN
A6 / wt	P97386	P97386	-0.665084	0.665084	5.06422e-14	1.16834e-11	16	P97386	Lig3	DNA ligase 3	DNLI3_MOUSE	33	-36.9348	0.630652	A6	wt	NaN	NaN	NaN
A6 / wt	Q9Z207	Q9Z207	-0.691375	0.691375	5.03577e-14	1.16834e-11	16	Q9Z207	Diaph3	Protein diaphanous homolog 3	DIAP3_MOUSE	25	-38.0737	0.619263	A6	wt	NaN	NaN	NaN
A6 / wt	Q6ZQF0	Q6ZQF0	-0.909413	0.909413	5.41808e-14	1.18054e-11	16	Q6ZQF0	Topbp1	DNA topoisomerase 2-binding protein 1	TOPB1_MOUSE	24	-46.7598	0.532402	A6	wt	NaN	NaN	NaN
A6 / wt	P47739	P47739	-0.960163	0.960163	9.02731e-14	1.86343e-11	16	P47739	Aldh3a1	Aldehyde dehydrogenase, dimeric NADP-preferring	AL3A1_MOUSE	18	-48.6001	0.513999	A6	wt	NaN	NaN	NaN
A6 / wt	P20664	P20664	-0.891714	0.891714	1.0507e-13	1.9954e-11	16	P20664	Prim1	DNA primase small subunit	PRI1_MOUSE	22	-46.1027	0.538973	A6	wt	NaN	NaN	NaN
B1 / wt	Q66JW3	Q66JW3	0.809781	0.809781	1.06842e-13	1.9954e-11	16	Q66JW3	Tox	Thymocyte selection-associated high mobility group box protein TOX	TOX_MOUSE	2	75.2945	1.75295	B1	wt	NaN	NaN	NaN
A6 / wt	Q921M4	Q921M4	0.645878	0.645878	1.19507e-13	2.13049e-11	16	Q921M4	Golga2	Golgin subfamily A member 2	GOGA2_MOUSE	30	56.4691	1.56469	A6	wt	NaN	NaN	NaN
A6 / wt	Q8CD15	Q8CD15	-0.946858	0.946858	1.31747e-13	2.17034e-11	16	Q8CD15	Riox2	Ribosomal oxygenase 2	RIOX2_MOUSE	20	-48.1239	0.518761	A6	wt	NaN	NaN	NaN
A6 / wt	Q91WN1	Q91WN1	-0.71326	0.71326	1.3281e-13	2.17034e-11	16	Q91WN1	Dnajc9	DnaJ homolog subfamily C member 9	DNJC9_MOUSE	16	-39.006	0.60994	A6	wt	NaN	NaN	NaN
B1 / wt	A2AMM0	A2AMM0	1.27567	1.27567	1.47592e-13	2.28593e-11	16	A2AMM0	Cavin4	Caveolae-associated protein 4	CAVN4_MOUSE	9	142.111	2.42111	B1	wt	NaN	NaN	NaN
B1 / wt	Q64299	Q64299	1.64394	1.64394	1.51541e-13	2.28593e-11	16	Q64299	Ccn3	CCN family member 3	CCN3_MOUSE	9	212.518	3.12518	B1	wt	NaN	NaN	NaN
B1 / wt	P23927	P23927	-2.08546	2.08546	1.68457e-13	2.44699e-11	16	P23927	Cryab	Alpha-crystallin B chain	CRYAB_MOUSE	9	-76.4378	0.235622	B1	wt	NaN	NaN	NaN
A6 / wt	Q8BX70	Q8BX70	-0.553233	0.553233	1.85238e-13	2.59466e-11	16	Q8BX70	Vps13c	Vacuolar protein sorting-associated protein 13C	VP13C_MOUSE	58	-31.8509	0.681491	A6	wt	NaN	NaN	NaN
A6 / wt	Q62261	Q62261	-0.497676	0.497676	2.03842e-13	2.75679e-11	16	Q62261	Sptbn1	Spectrin beta chain, non-erythrocytic 1	SPTB2_MOUSE	177	-29.1753	0.708247	A6	wt	NaN	NaN	NaN
A6 / wt	Q64261	Q64261	1.06016	1.06016	2.87764e-13	3.42004e-11	16	Q64261	Cdk6	Cyclin-dependent kinase 6	CDK6_MOUSE	15	108.516	2.08516	A6	wt	NaN	NaN	NaN
A6 / wt	Q64282	Q64282	0.755178	0.755178	2.76396e-13	3.42004e-11	16	Q64282	Ifit1	Interferon-induced protein with tetratricopeptide repeats 1	IFIT1_MOUSE	23	68.784	1.68784	A6	wt	NaN	NaN	NaN
B1 / wt	Q8R4S0	Q8R4S0	-1.70991	1.70991	2.84299e-13	3.42004e-11	16	Q8R4S0	Ppp1r14c	Protein phosphatase 1 regulatory subunit 14C	PP14C_MOUSE	3	-69.432	0.30568	B1	wt	NaN	NaN	NaN
A6 / wt	Q9CWI3	Q9CWI3	-0.823447	0.823447	2.87289e-13	3.42004e-11	16	Q9CWI3	Bccip	BRCA2 and CDKN1A-interacting protein	BCCIP_MOUSE	11	-43.491	0.56509	A6	wt	NaN	NaN	NaN
B1 / wt	P61588	P61588	0.659378	0.659378	3.40323e-13	3.58413e-11	16	P61588	Rnd3	Rho-related GTP-binding protein RhoE	RND3_MOUSE	7	57.9401	1.5794	B1	wt	NaN	NaN	NaN
A6 / wt	P70227	P70227	-0.733802	0.733802	3.17881e-13	3.58413e-11	16	P70227	Itpr3	Inositol 1,4,5-trisphosphate receptor type 3	ITPR3_MOUSE	78	-39.8683	0.601317	A6	wt	NaN	NaN	NaN
Mock / wt	P97447	P97447	0.491148	0.491148	3.54445e-13	3.58413e-11	16	P97447	Fhl1	Four and a half LIM domains protein 1	FHL1_MOUSE	15	40.5563	1.40556	Mock	wt	NaN	NaN	NaN
Mock / wt	Q01279	Q01279	-0.392786	0.392786	3.26386e-13	3.58413e-11	16	Q01279	Egfr	Epidermal growth factor receptor	EGFR_MOUSE	34	-23.8342	0.761658	Mock	wt	NaN	NaN	NaN
A6 / wt	Q99L20	Q99L20	-1.03997	1.03997	3.31915e-13	3.58413e-11	16	Q99L20	Gstt3	Glutathione S-transferase theta-3	GSTT3_MOUSE	9	-51.3663	0.486337	A6	wt	NaN	NaN	NaN
A6 / wt	Q9JHW9	Q9JHW9	-4.8129	4.8129	3.56402e-13	3.58413e-11	16	Q9JHW9	Aldh1a3	Aldehyde dehydrogenase family 1 member A3	AL1A3_MOUSE	24	-96.4423	0.0355774	A6	wt	NaN	NaN	NaN
B1 / wt	P97386	P97386	-0.624069	0.624069	3.92668e-13	3.7562e-11	16	P97386	Lig3	DNA ligase 3	DNLI3_MOUSE	33	-35.1162	0.648838	B1	wt	NaN	NaN	NaN
B1 / wt	Q62188	Q62188	0.631102	0.631102	3.89882e-13	3.7562e-11	16	Q62188	Dpysl3	Dihydropyrimidinase-related protein 3	DPYL3_MOUSE	27	54.8747	1.54875	B1	wt	NaN	NaN	NaN
B1 / wt	Q8BG95	Q8BG95	0.921522	0.921522	4.12044e-13	3.84771e-11	16	Q8BG95	Ppp1r12b	Protein phosphatase 1 regulatory subunit 12B	MYPT2_MOUSE	8	89.4113	1.89411	B1	wt	NaN	NaN	NaN
A6 / wt	Q8BFR4	Q8BFR4	0.551597	0.551597	4.37729e-13	3.9925e-11	16	Q8BFR4	Gns	N-acetylglucosamine-6-sulfatase	GNS_MOUSE	17	46.5707	1.46571	A6	wt	NaN	NaN	NaN
A6 / wt	P20357	P20357	2.91591	2.91591	5.41627e-13	4.72058e-11	16	P20357	Map2	Microtubule-associated protein 2	MTAP2_MOUSE	11	654.706	7.54706	A6	wt	NaN	NaN	NaN
B1 / wt	Q9D6X6	Q9D6X6	1.50958	1.50958	5.36985e-13	4.72058e-11	16	Q9D6X6	Prss23	Serine protease 23	PRS23_MOUSE	6	184.728	2.84728	B1	wt	NaN	NaN	NaN
B1 / wt	P46664	P46664	-0.719612	0.719612	5.97643e-13	5.09556e-11	16	P46664	Adss2	Adenylosuccinate synthetase isozyme 2	PURA2_MOUSE	25	-39.2739	0.607261	B1	wt	NaN	NaN	NaN
A6 / wt	Q8BX17	Q8BX17	-0.707824	0.707824	6.11242e-13	5.10062e-11	16	Q8BX17	Gemin5	Gem-associated protein 5	GEMI5_MOUSE	42	-38.7757	0.612243	A6	wt	NaN	NaN	NaN
A6 / wt	Q8R2Y0	Q8R2Y0	-1.18149	1.18149	6.32134e-13	5.16506e-11	16	Q8R2Y0	Abhd6	Monoacylglycerol lipase ABHD6	ABHD6_MOUSE	9	-55.9105	0.440895	A6	wt	NaN	NaN	NaN
A6 / wt	Q8K4I3	Q8K4I3	1.20671	1.20671	6.4576e-13	5.16872e-11	16	Q8K4I3	Arhgef6	Rho guanine nucleotide exchange factor 6	ARHG6_MOUSE	5	130.811	2.30811	A6	wt	NaN	NaN	NaN
A6 / wt	F7BWT7	F7BWT7	-3.71489	3.71489	6.96687e-13	5.46481e-11	16	F7BWT7	Tspan15	Tetraspanin-15	TSN15_MOUSE	3	-92.3844	0.0761563	A6	wt	NaN	NaN	NaN
A6 / wt	Q8BIJ7	Q8BIJ7	-0.796654	0.796654	7.84081e-13	5.69475e-11	16	Q8BIJ7	Rufy1	RUN and FYVE domain-containing protein 1	RUFY1_MOUSE	16	-42.4317	0.575683	A6	wt	NaN	NaN	NaN
A6 / wt	Q9JJA4	Q9JJA4	-0.899505	0.899505	7.5057e-13	5.69475e-11	16	Q9JJA4	Wdr12	Ribosome biogenesis protein WDR12	WDR12_MOUSE	15	-46.3929	0.536071	A6	wt	NaN	NaN	NaN
A6 / wt	Q9JKB1	Q9JKB1	-0.878249	0.878249	7.74027e-13	5.69475e-11	16	Q9JKB1	Uchl3	Ubiquitin carboxyl-terminal hydrolase isozyme L3	UCHL3_MOUSE	16	-45.5973	0.544027	A6	wt	NaN	NaN	NaN
A6 / wt	Q9WUR9	Q9WUR9	-1.57058	1.57058	7.80816e-13	5.69475e-11	16	Q9WUR9	Ak4	Adenylate kinase 4, mitochondrial	KAD4_MOUSE	8	-66.3327	0.336673	A6	wt	NaN	NaN	NaN
A6 / wt	Q62419	Q62419	0.640513	0.640513	8.06208e-13	5.749e-11	16	Q62419	Sh3gl1	Endophilin-A2	SH3G1_MOUSE	19	55.8883	1.55888	A6	wt	NaN	NaN	NaN
A6 / wt	Q8BMS2	Q8BMS2	-2.85676	2.85676	8.2376e-13	5.76926e-11	16	Q8BMS2	Spon2	Spondin-2	SPON2_MOUSE	4	-86.1952	0.138048	A6	wt	NaN	NaN	NaN
A6 / wt	Q8BYI6	Q8BYI6	-1.55	1.55	8.46809e-13	5.82664e-11	16	Q8BYI6	Lpcat2	Lysophosphatidylcholine acyltransferase 2	PCAT2_MOUSE	7	-65.8491	0.341509	A6	wt	NaN	NaN	NaN
B1 / wt	Q80TB8	Q80TB8	0.603487	0.603487	8.6608e-13	5.8565e-11	16	Q80TB8	Vat1l	Synaptic vesicle membrane protein VAT-1 homolog-like	VAT1L_MOUSE	3	51.9384	1.51938	B1	wt	NaN	NaN	NaN
A6 / wt	Q3UBG2	Q3UBG2	-1.2636	1.2636	1.01519e-12	6.63596e-11	16	Q3UBG2	Pid1	PTB-containing, cubilin and LRP1-interacting protein	PCLI1_MOUSE	6	-58.3497	0.416503	A6	wt	NaN	NaN	NaN
A6 / wt	Q3USZ8	Q3USZ8	-0.997112	0.997112	1.00598e-12	6.63596e-11	16	Q3USZ8	Dipk2a	Divergent protein kinase domain 2A	DIK2A_MOUSE	15	-49.8998	0.501002	A6	wt	NaN	NaN	NaN
A6 / wt	P16332	P16332	0.471679	0.471679	1.1141e-12	7.16313e-11	16	P16332	Mmut	Methylmalonyl-CoA mutase, mitochondrial	MUTA_MOUSE	28	38.6722	1.38672	A6	wt	NaN	NaN	NaN
A6 / wt	Q3UU96	Q3UU96	1.50998	1.50998	1.22137e-12	7.72613e-11	16	Q3UU96	Cdc42bpa	Serine/threonine-protein kinase MRCK alpha	MRCKA_MOUSE	40	184.805	2.84805	A6	wt	NaN	NaN	NaN
A6 / wt	P46664	P46664	-0.840823	0.840823	1.31134e-12	8.16364e-11	16	P46664	Adss2	Adenylosuccinate synthetase isozyme 2	PURA2_MOUSE	25	-44.1675	0.558325	A6	wt	NaN	NaN	NaN
Mock / wt	Q9Z110	Q9Z110	-0.322459	0.322459	1.35895e-12	8.3278e-11	16	Q9Z110	Aldh18a1	Delta-1-pyrroline-5-carboxylate synthase	P5CS_MOUSE	42	-20.0294	0.799706	Mock	wt	NaN	NaN	NaN
B1 / wt	Q64471	Q64471	1.51345	1.51345	1.54661e-12	9.33203e-11	16	Q64471	Gstt1	Glutathione S-transferase theta-1	GSTT1_MOUSE	9	185.491	2.85491	B1	wt	NaN	NaN	NaN
A6 / wt	Q9ERD7	Q9ERD7	-1.05067	1.05067	1.58639e-12	9.42698e-11	16	Q9ERD7	Tubb3	Tubulin beta-3 chain	TBB3_MOUSE	9	-51.7256	0.482744	A6	wt	NaN	NaN	NaN
Mock / wt	Q6ZWQ0	Q6ZWQ0	0.34604	0.34604	1.61753e-12	9.46856e-11	16	Q6ZWQ0	Syne2	Nesprin-2	SYNE2_MOUSE	126	27.1067	1.27107	Mock	wt	NaN	NaN	NaN
Mock / wt	Q61292	Q61292	0.536	0.536	1.66422e-12	9.59863e-11	16	Q61292	Lamb2	Laminin subunit beta-2	LAMB2_MOUSE	36	44.9946	1.44995	Mock	wt	NaN	NaN	NaN
B1 / wt	P31324	P31324	0.844466	0.844466	1.72242e-12	9.79031e-11	16	P31324	Prkar2b	cAMP-dependent protein kinase type II-beta regulatory subunit	KAP3_MOUSE	15	79.56	1.7956	B1	wt	NaN	NaN	NaN
B1 / wt	Q9D7I8	Q9D7I8	1.01326	1.01326	1.75821e-12	9.85098e-11	16	Q9D7I8	Fam83d	Protein FAM83D	FA83D_MOUSE	3	101.847	2.01847	B1	wt	NaN	NaN	NaN
A6 / wt	Q64339	Q64339	1.811	1.811	1.8532e-12	1.0237e-10	16	Q64339	Isg15	Ubiquitin-like protein ISG15	ISG15_MOUSE	8	250.885	3.50885	A6	wt	NaN	NaN	NaN
A6 / wt	Q3UKC1	Q3UKC1	-0.525814	0.525814	2.11299e-12	1.15099e-10	16	Q3UKC1	Tax1bp1	Tax1-binding protein 1 homolog	TAXB1_MOUSE	28	-30.5433	0.694567	A6	wt	NaN	NaN	NaN
Mock / wt	P03958	P03958	-0.952303	0.952303	2.14826e-12	1.15418e-10	16	P03958	Ada	Adenosine deaminase	ADA_MOUSE	17	-48.3193	0.516807	Mock	wt	NaN	NaN	NaN
B1 / wt	Q07832	Q07832	0.932331	0.932331	2.24305e-12	1.18882e-10	16	Q07832	Plk1	Serine/threonine-protein kinase PLK1	PLK1_MOUSE	18	90.8356	1.90836	B1	wt	NaN	NaN	NaN
A6 / wt	Q5SUR0	Q5SUR0	-0.612557	0.612557	2.29546e-12	1.20037e-10	16	Q5SUR0	Pfas	Phosphoribosylformylglycinamidine synthase	PUR4_MOUSE	48	-34.5963	0.654037	A6	wt	NaN	NaN	NaN
A6 / wt	O08917	O08917	0.737056	0.737056	2.36222e-12	1.21789e-10	16	O08917	Flot1	Flotillin-1	FLOT1_MOUSE	29	66.6771	1.66677	A6	wt	NaN	NaN	NaN
A6 / wt	Q8K2A1	Q8K2A1	0.657152	0.657152	2.42212e-12	1.21789e-10	16	Q8K2A1	Gulp1	PTB domain-containing engulfment adapter protein 1	GULP1_MOUSE	17	57.6967	1.57697	A6	wt	NaN	NaN	NaN
A6 / wt	Q9Z179	Q9Z179	-0.714627	0.714627	2.40383e-12	1.21789e-10	16	Q9Z179	Shcbp1	SHC SH2 domain-binding protein 1	SHCBP_MOUSE	14	-39.0637	0.609363	A6	wt	NaN	NaN	NaN
B1 / wt	Q80U19	Q80U19	-1.33563	1.33563	2.55515e-12	1.25266e-10	16	Q80U19	Daam2	Disheveled-associated activator of morphogenesis 2	DAAM2_MOUSE	28	-60.378	0.39622	B1	wt	NaN	NaN	NaN
A6 / wt	Q8K298	Q8K298	-0.634769	0.634769	2.54865e-12	1.25266e-10	16	Q8K298	Anln	Anillin	ANLN_MOUSE	54	-35.5956	0.644044	A6	wt	NaN	NaN	NaN
A6 / wt	Q810Q5	Q810Q5	-4.00353	4.00353	2.61708e-12	1.26718e-10	16	Q810Q5	Nmes1	Normal mucosa of esophagus-specific gene 1 protein	NMES1_MOUSE	3	-93.7653	0.0623474	A6	wt	NaN	NaN	NaN
A6 / wt	P13595	P13595	-0.859348	0.859348	2.76994e-12	1.31213e-10	16	P13595	Ncam1	Neural cell adhesion molecule 1	NCAM1_MOUSE	27	-44.8798	0.551202	A6	wt	NaN	NaN	NaN
A6 / wt	Q64345	Q64345	0.76476	0.76476	2.77681e-12	1.31213e-10	16	Q64345	Ifit3	Interferon-induced protein with tetratricopeptide repeats 3	IFIT3_MOUSE	17	69.9088	1.69909	A6	wt	NaN	NaN	NaN
B1 / wt	Q922W5	Q922W5	-0.588205	0.588205	2.90686e-12	1.35723e-10	16	Q922W5	Pycr1	Pyrroline-5-carboxylate reductase 1, mitochondrial	P5CR1_MOUSE	13	-33.483	0.66517	B1	wt	NaN	NaN	NaN
Mock / wt	Q8BFR4	Q8BFR4	0.43129	0.43129	3.00388e-12	1.37322e-10	16	Q8BFR4	Gns	N-acetylglucosamine-6-sulfatase	GNS_MOUSE	17	34.8439	1.34844	Mock	wt	NaN	NaN	NaN
A6 / wt	Q9WTR5	Q9WTR5	-2.64652	2.64652	3.01114e-12	1.37322e-10	16	Q9WTR5	Cdh13	Cadherin-13	CAD13_MOUSE	10	-84.0296	0.159704	A6	wt	NaN	NaN	NaN
B1 / wt	Q8BFW7	Q8BFW7	0.49608	0.49608	3.37909e-12	1.52331e-10	16	Q8BFW7	Lpp	Lipoma-preferred partner homolog	LPP_MOUSE	29	41.0376	1.41038	B1	wt	NaN	NaN	NaN
B1 / wt	Q05860	Q05860	-0.288147	0.288147	3.56071e-12	1.58694e-10	16	Q05860	Fmn1	Formin-1	FMN1_MOUSE	27	-18.1047	0.818953	B1	wt	NaN	NaN	NaN
B1 / wt	Q91YR5	Q91YR5	-0.375537	0.375537	3.82409e-12	1.68518e-10	16	Q91YR5	EEF1AKNMT	eEF1A lysine and N-terminal methyltransferase	EFNMT_MOUSE	18	-22.9181	0.770819	B1	wt	NaN	NaN	NaN
A6 / wt	P01901	P01901	-2.10014	2.10014	4.24922e-12	1.85171e-10	16	P01901	H2-K1	H-2 class I histocompatibility antigen, K-B alpha chain	HA1B_MOUSE	12	-76.6764	0.233236	A6	wt	NaN	NaN	NaN
Mock / wt	Q01320	Q01320	0.459306	0.459306	4.43532e-12	1.89417e-10	16	Q01320	Top2a	DNA topoisomerase 2-alpha	TOP2A_MOUSE	77	37.488	1.37488	Mock	wt	NaN	NaN	NaN
B1 / wt	Q3UU96	Q3UU96	0.345448	0.345448	4.44324e-12	1.89417e-10	16	Q3UU96	Cdc42bpa	Serine/threonine-protein kinase MRCK alpha	MRCKA_MOUSE	40	27.0546	1.27055	B1	wt	NaN	NaN	NaN
A6 / wt	Q8R4S0	Q8R4S0	-3.14966	3.14966	4.57093e-12	1.92765e-10	16	Q8R4S0	Ppp1r14c	Protein phosphatase 1 regulatory subunit 14C	PP14C_MOUSE	3	-88.7317	0.112683	A6	wt	NaN	NaN	NaN
Mock / wt	P29416	P29416	0.563237	0.563237	4.63175e-12	1.93252e-10	16	P29416	Hexa	Beta-hexosaminidase subunit alpha	HEXA_MOUSE	16	47.7581	1.47758	Mock	wt	NaN	NaN	NaN
A6 / wt	Q01320	Q01320	-0.694634	0.694634	4.97132e-12	2.03099e-10	16	Q01320	Top2a	DNA topoisomerase 2-alpha	TOP2A_MOUSE	77	-38.2134	0.617866	A6	wt	NaN	NaN	NaN
A6 / wt	Q9CQ18	Q9CQ18	-1.15737	1.15737	4.92797e-12	2.03099e-10	16	Q9CQ18	Rnaseh2c	Ribonuclease H2 subunit C	RNH2C_MOUSE	4	-55.167	0.44833	A6	wt	NaN	NaN	NaN
B1 / wt	Q8R080	Q8R080	1.46142	1.46142	5.27663e-12	2.11173e-10	16	Q8R080	Gtse1	G2 and S phase-expressed protein 1	GTSE1_MOUSE	9	175.379	2.75379	B1	wt	NaN	NaN	NaN
B1 / wt	Q91V36	Q91V36	1.3211	1.3211	5.24857e-12	2.11173e-10	16	Q91V36	Nrbp2	Nuclear receptor-binding protein 2	NRBP2_MOUSE	5	149.856	2.49856	B1	wt	NaN	NaN	NaN
A6 / wt	P46061	P46061	-0.539762	0.539762	5.78517e-12	2.28022e-10	16	P46061	Rangap1	Ran GTPase-activating protein 1	RAGP1_MOUSE	34	-31.2115	0.687885	A6	wt	NaN	NaN	NaN
A6 / wt	Q6P9Q4	Q6P9Q4	1.36906	1.36906	5.81391e-12	2.28022e-10	16	Q6P9Q4	Fhod1	FH1/FH2 domain-containing protein 1	FHOD1_MOUSE	22	158.302	2.58302	A6	wt	NaN	NaN	NaN
B1 / wt	O88935	O88935	0.564229	0.564229	6.2045e-12	2.38807e-10	16	O88935	Syn1	Synapsin-1	SYN1_MOUSE	10	47.8597	1.4786	B1	wt	NaN	NaN	NaN
A6 / wt	Q640M1	Q640M1	-0.550371	0.550371	6.21068e-12	2.38807e-10	16	Q640M1	Utp14a	U3 small nucleolar RNA-associated protein 14 homolog A	UT14A_MOUSE	25	-31.7155	0.682845	A6	wt	NaN	NaN	NaN
B1 / wt	Q8K4L3	Q8K4L3	0.498349	0.498349	6.42431e-12	2.44623e-10	16	Q8K4L3	Svil	Supervillin	SVIL_MOUSE	43	41.2596	1.4126	B1	wt	NaN	NaN	NaN
B1 / wt	P28738	P28738	1.04842	1.04842	7.34133e-12	2.71629e-10	16	P28738	Kif5c	Kinesin heavy chain isoform 5C	KIF5C_MOUSE	15	106.826	2.06826	B1	wt	NaN	NaN	NaN
A6 / wt	Q64378	Q64378	-0.911319	0.911319	7.32331e-12	2.71629e-10	16	Q64378	Fkbp5	Peptidyl-prolyl cis-trans isomerase FKBP5	FKBP5_MOUSE	23	-46.8301	0.531699	A6	wt	NaN	NaN	NaN
A6 / wt	Q9Z2F7	Q9Z2F7	-0.923243	0.923243	7.24454e-12	2.71629e-10	16	Q9Z2F7	Bnip3l	BCL2/adenovirus E1B 19 kDa protein-interacting protein 3-like	BNI3L_MOUSE	2	-47.2678	0.527322	A6	wt	NaN	NaN	NaN
B1 / wt	P18052	P18052	1.32748	1.32748	7.42366e-12	2.72108e-10	16	P18052	Ptpra	Receptor-type tyrosine-protein phosphatase alpha	PTPRA_MOUSE	10	150.964	2.50964	B1	wt	NaN	NaN	NaN
A6 / wt	P11103	P11103	-0.708459	0.708459	7.4976e-12	2.72274e-10	16	P11103	Parp1	Poly [ADP-ribose] polymerase 1	PARP1_MOUSE	41	-38.8026	0.611974	A6	wt	NaN	NaN	NaN
A6 / wt	Q8C6B2	Q8C6B2	-0.583189	0.583189	7.67081e-12	2.76008e-10	16	Q8C6B2	Rtkn	Rhotekin	RTKN_MOUSE	12	-33.2513	0.667487	A6	wt	NaN	NaN	NaN
A6 / wt	Q811D0	Q811D0	0.697073	0.697073	7.95533e-12	2.83644e-10	16	Q811D0	Dlg1	Disks large homolog 1	DLG1_MOUSE	33	62.1213	1.62121	A6	wt	NaN	NaN	NaN
A6 / wt	P39098	P39098	0.532146	0.532146	8.13857e-12	2.87563e-10	16	P39098	Man1a2	Mannosyl-oligosaccharide 1,2-alpha-mannosidase IB	MA1A2_MOUSE	14	44.6078	1.44608	A6	wt	NaN	NaN	NaN
A6 / wt	Q9QWF0	Q9QWF0	-0.643461	0.643461	8.59892e-12	3.01116e-10	16	Q9QWF0	Chaf1a	Chromatin assembly factor 1 subunit A	CAF1A_MOUSE	22	-35.9825	0.640175	A6	wt	NaN	NaN	NaN
B1 / wt	Q9DBS1	Q9DBS1	0.463169	0.463169	8.74197e-12	3.03416e-10	16	Q9DBS1	Tmem43	Transmembrane protein 43	TMM43_MOUSE	21	37.8567	1.37857	B1	wt	NaN	NaN	NaN
Mock / wt	Q8K4Q8	Q8K4Q8	-0.767904	0.767904	9.16644e-12	3.15358e-10	16	Q8K4Q8	Colec12	Collectin-12	COL12_MOUSE	17	-41.273	0.58727	Mock	wt	NaN	NaN	NaN
A6 / wt	Q3UMF0	Q3UMF0	-1.36032	1.36032	9.3484e-12	3.18821e-10	16	Q3UMF0	Cobll1	Cordon-bleu protein-like 1	COBL1_MOUSE	38	-61.0504	0.389496	A6	wt	NaN	NaN	NaN
A6 / wt	Q9WUP7	Q9WUP7	-0.826133	0.826133	9.70688e-12	3.28193e-10	16	Q9WUP7	Uchl5	Ubiquitin carboxyl-terminal hydrolase isozyme L5	UCHL5_MOUSE	17	-43.5961	0.564039	A6	wt	NaN	NaN	NaN
A6 / wt	P28301	P28301	-1.85915	1.85915	1.01336e-11	3.39691e-10	16	P28301	Lox	Protein-lysine 6-oxidase	LYOX_MOUSE	15	-72.4362	0.275638	A6	wt	NaN	NaN	NaN
B1 / wt	P05622	P05622	0.669778	0.669778	1.04722e-11	3.47815e-10	16	P05622	Pdgfrb	Platelet-derived growth factor receptor beta	PGFRB_MOUSE	28	59.0829	1.59083	B1	wt	NaN	NaN	NaN
B1 / wt	P46735	P46735	-0.71322	0.71322	1.05533e-11	3.47815e-10	16	P46735	Myo1b	Unconventional myosin-Ib	MYO1B_MOUSE	48	-39.0043	0.609957	B1	wt	NaN	NaN	NaN
A6 / wt	Q5DTU0	Q5DTU0	-1.12225	1.12225	1.11825e-11	3.65483e-10	16	Q5DTU0	Afap1l2	Actin filament-associated protein 1-like 2	AF1L2_MOUSE	28	-54.0622	0.459378	A6	wt	NaN	NaN	NaN
A6 / wt	P59328	P59328	-1.26667	1.26667	1.13062e-11	3.65764e-10	16	P59328	Wdhd1	WD repeat and HMG-box DNA-binding protein 1	WDHD1_MOUSE	27	-58.4381	0.415619	A6	wt	NaN	NaN	NaN
A6 / wt	Q80ZV0	Q80ZV0	-1.20453	1.20453	1.14709e-11	3.65764e-10	16	Q80ZV0	Rnaseh2b	Ribonuclease H2 subunit B	RNH2B_MOUSE	9	-56.6091	0.433909	A6	wt	NaN	NaN	NaN
B1 / wt	Q8R2Y2	Q8R2Y2	-0.6535	0.6535	1.1382e-11	3.65764e-10	16	Q8R2Y2	Mcam	Cell surface glycoprotein MUC18	MUC18_MOUSE	8	-36.4264	0.635736	B1	wt	NaN	NaN	NaN
A6 / wt	Q6PDS3	Q6PDS3	-1.74705	1.74705	1.17318e-11	3.71065e-10	16	Q6PDS3	Sarm1	NAD(+) hydrolase SARM1	SARM1_MOUSE	3	-70.209	0.29791	A6	wt	NaN	NaN	NaN
A6 / wt	P23927	P23927	-1.21837	1.21837	1.19514e-11	3.74988e-10	16	P23927	Cryab	Alpha-crystallin B chain	CRYAB_MOUSE	9	-57.0231	0.429769	A6	wt	NaN	NaN	NaN
A6 / wt	Q9CQ26	Q9CQ26	0.605478	0.605478	1.23105e-11	3.81357e-10	16	Q9CQ26	Stambp	STAM-binding protein	STABP_MOUSE	12	52.1483	1.52148	A6	wt	NaN	NaN	NaN
A6 / wt	Q9D0P0	Q9D0P0	-1.06426	1.06426	1.23489e-11	3.81357e-10	16	Q9D0P0	Ebpl	Emopamil-binding protein-like	EBPL_MOUSE	1	-52.1783	0.478217	A6	wt	NaN	NaN	NaN
A6 / wt	Q3URD3	Q3URD3	0.735196	0.735196	1.26257e-11	3.8686e-10	16	Q3URD3	Slmap	Sarcolemmal membrane-associated protein	SLMAP_MOUSE	29	66.4623	1.66462	A6	wt	NaN	NaN	NaN
A6 / wt	Q8BT07	Q8BT07	-1.12075	1.12075	1.31253e-11	3.95979e-10	16	Q8BT07	Cep55	Centrosomal protein of 55 kDa	CEP55_MOUSE	22	-54.0146	0.459854	A6	wt	NaN	NaN	NaN
B1 / wt	Q8CHT0	Q8CHT0	0.693315	0.693315	1.31051e-11	3.95979e-10	16	Q8CHT0	Aldh4a1	Delta-1-pyrroline-5-carboxylate dehydrogenase, mitochondrial	AL4A1_MOUSE	14	61.6994	1.61699	B1	wt	NaN	NaN	NaN
A6 / wt	O08800	O08800	-1.592	1.592	1.38176e-11	4.13683e-10	16	O08800	Serpinb8	Serpin B8	SPB8_MOUSE	11	-66.8289	0.331711	A6	wt	NaN	NaN	NaN
B1 / wt	Q61543	Q61543	-0.703252	0.703252	1.40372e-11	4.17076e-10	16	Q61543	Glg1	Golgi apparatus protein 1	GSLG1_MOUSE	64	-38.5814	0.614186	B1	wt	NaN	NaN	NaN
A6 / wt	E9PZJ8	E9PZJ8	-0.501203	0.501203	1.47071e-11	4.28043e-10	16	E9PZJ8	Ascc3	Activating signal cointegrator 1 complex subunit 3	ASCC3_MOUSE	50	-29.3483	0.706517	A6	wt	NaN	NaN	NaN
A6 / wt	O89001	O89001	-1.00898	1.00898	1.47338e-11	4.28043e-10	16	O89001	Cpd	Carboxypeptidase D	CBPD_MOUSE	26	-50.3103	0.496897	A6	wt	NaN	NaN	NaN
B1 / wt	P28301	P28301	-1.03617	1.03617	1.45966e-11	4.28043e-10	16	P28301	Lox	Protein-lysine 6-oxidase	LYOX_MOUSE	15	-51.2381	0.487619	B1	wt	NaN	NaN	NaN
Mock / wt	P20060	P20060	0.535533	0.535533	1.53228e-11	4.39292e-10	16	P20060	Hexb	Beta-hexosaminidase subunit beta	HEXB_MOUSE	22	44.9478	1.44948	Mock	wt	NaN	NaN	NaN
B1 / wt	Q8CBY1	Q8CBY1	0.470735	0.470735	1.5345e-11	4.39292e-10	16	Q8CBY1	Samd4a	Protein Smaug homolog 1	SMAG1_MOUSE	18	38.5816	1.38582	B1	wt	NaN	NaN	NaN
A6 / wt	P19324	P19324	0.248366	0.248366	1.55497e-11	4.41926e-10	16	P19324	Serpinh1	Serpin H1	SERPH_MOUSE	34	18.7861	1.18786	A6	wt	NaN	NaN	NaN
A6 / wt	P48725	P48725	-0.362145	0.362145	1.58286e-11	4.46618e-10	16	P48725	Pcnt	Pericentrin	PCNT_MOUSE	55	-22.1993	0.778007	A6	wt	NaN	NaN	NaN
A6 / wt	Q6PR54	Q6PR54	-0.50596	0.50596	1.60601e-11	4.49912e-10	16	Q6PR54	Rif1	Telomere-associated protein RIF1	RIF1_MOUSE	28	-29.5808	0.704192	A6	wt	NaN	NaN	NaN
B1 / wt	Q9EQJ9	Q9EQJ9	0.723214	0.723214	1.63319e-11	4.54282e-10	16	Q9EQJ9	Magi3	Membrane-associated guanylate kinase, WW and PDZ domain-containing protein 3	MAGI3_MOUSE	10	65.0855	1.65086	B1	wt	NaN	NaN	NaN
A6 / wt	Q09324	Q09324	-1.13224	1.13224	1.66461e-11	4.59762e-10	16	Q09324	Gcnt1	Beta-1,3-galactosyl-O-glycosyl-glycoprotein beta-1,6-N-acetylglucosaminyltransferase	GCNT1_MOUSE	6	-54.3792	0.456208	A6	wt	NaN	NaN	NaN
A6 / wt	Q9D4J1	Q9D4J1	-2.45167	2.45167	1.69982e-11	4.66203e-10	16	Q9D4J1	Efhd1	EF-hand domain-containing protein D1	EFHD1_MOUSE	11	-81.7201	0.182799	A6	wt	NaN	NaN	NaN
A6 / wt	O70309	O70309	0.959483	0.959483	1.72088e-11	4.68701e-10	16	O70309	Itgb5	Integrin beta-5	ITB5_MOUSE	15	94.4613	1.94461	A6	wt	NaN	NaN	NaN
Mock / wt	Q6DID7	Q6DID7	-0.360186	0.360186	1.76729e-11	4.70852e-10	16	Q6DID7	Wls	Protein wntless homolog	WLS_MOUSE	8	-22.0936	0.779064	Mock	wt	NaN	NaN	NaN
A6 / wt	Q8BHK9	Q8BHK9	-0.713655	0.713655	1.7768e-11	4.70852e-10	16	Q8BHK9	Ercc6l	DNA excision repair protein ERCC-6-like	ERC6L_MOUSE	24	-39.0227	0.609773	A6	wt	NaN	NaN	NaN
A6 / wt	Q9D7V1	Q9D7V1	-3.47379	3.47379	1.75645e-11	4.70852e-10	16	Q9D7V1	Sh2d4a	SH2 domain-containing protein 4A	SH24A_MOUSE	5	-90.9991	0.0900086	A6	wt	NaN	NaN	NaN
B1 / wt	Q9JKS4	Q9JKS4	2.32133	2.32133	1.76852e-11	4.70852e-10	16	Q9JKS4	Ldb3	LIM domain-binding protein 3	LDB3_MOUSE	14	399.791	4.99791	B1	wt	NaN	NaN	NaN
A6 / wt	Q8BYJ6	Q8BYJ6	-1.15001	1.15001	1.83474e-11	4.82942e-10	16	Q8BYJ6	Tbc1d4	TBC1 domain family member 4	TBCD4_MOUSE	20	-54.9378	0.450622	A6	wt	NaN	NaN	NaN
A6 / wt	P08121	P08121	0.721857	0.721857	1.89759e-11	4.95151e-10	16	P08121	Col3a1	Collagen alpha-1(III) chain	CO3A1_MOUSE	42	64.9304	1.6493	A6	wt	NaN	NaN	NaN
B1 / wt	Q3UH68	Q3UH68	-1.3853	1.3853	1.94293e-11	4.95151e-10	16	Q3UH68	Limch1	LIM and calponin homology domains-containing protein 1	LIMC1_MOUSE	20	-61.7189	0.382811	B1	wt	NaN	NaN	NaN
A6 / wt	Q8R2U6	Q8R2U6	1.02558	1.02558	1.90843e-11	4.95151e-10	16	Q8R2U6	Nudt4	Diphosphoinositol polyphosphate phosphohydrolase 2	NUDT4_MOUSE	4	103.577	2.03577	A6	wt	NaN	NaN	NaN
Mock / wt	Q920A5	Q920A5	0.404816	0.404816	1.94424e-11	4.95151e-10	16	Q920A5	Scpep1	Retinoid-inducible serine carboxypeptidase	RISC_MOUSE	14	32.392	1.32392	Mock	wt	NaN	NaN	NaN
A6 / wt	Q9D3U0	Q9D3U0	-0.722509	0.722509	1.93655e-11	4.95151e-10	16	Q9D3U0	Pus10	tRNA pseudouridine synthase Pus10	PUS10_MOUSE	17	-39.3957	0.606043	A6	wt	NaN	NaN	NaN
A6 / wt	Q3UIR3	Q3UIR3	0.454745	0.454745	1.97629e-11	5.00065e-10	16	Q3UIR3	Dtx3l	E3 ubiquitin-protein ligase DTX3L	DTX3L_MOUSE	16	37.054	1.37054	A6	wt	NaN	NaN	NaN
A6 / wt	Q8CAS9	Q8CAS9	0.590711	0.590711	2.03504e-11	5.11629e-10	16	Q8CAS9	Parp9	Protein mono-ADP-ribosyltransferase PARP9	PARP9_MOUSE	27	50.5989	1.50599	A6	wt	NaN	NaN	NaN
Mock / wt	Q69Z37	Q69Z37	0.517226	0.517226	2.05586e-11	5.13572e-10	16	Q69Z37	Samd9l	Sterile alpha motif domain-containing protein 9-like	SAM9L_MOUSE	45	43.1201	1.4312	Mock	wt	NaN	NaN	NaN
B1 / wt	Q8BFR4	Q8BFR4	0.754129	0.754129	2.10536e-11	5.2261e-10	16	Q8BFR4	Gns	N-acetylglucosamine-6-sulfatase	GNS_MOUSE	17	68.6613	1.68661	B1	wt	NaN	NaN	NaN
B1 / wt	P08074	P08074	0.995246	0.995246	2.13418e-11	5.26431e-10	16	P08074	Cbr2	Carbonyl reductase [NADPH] 2	CBR2_MOUSE	15	99.3421	1.99342	B1	wt	NaN	NaN	NaN
B1 / wt	Q9WTP7	Q9WTP7	0.674071	0.674071	2.15458e-11	5.28141e-10	16	Q9WTP7	Ak3	GTP:AMP phosphotransferase AK3, mitochondrial	KAD3_MOUSE	17	59.5569	1.59557	B1	wt	NaN	NaN	NaN
Mock / wt	P97314	P97314	-0.379448	0.379448	2.17227e-11	5.29171e-10	16	P97314	Csrp2	Cysteine and glycine-rich protein 2	CSRP2_MOUSE	14	-23.1268	0.768732	Mock	wt	NaN	NaN	NaN
B1 / wt	O70583	O70583	0.964599	0.964599	2.2394e-11	5.42156e-10	16	O70583	Mid1	E3 ubiquitin-protein ligase Midline-1	TRI18_MOUSE	20	95.1521	1.95152	B1	wt	NaN	NaN	NaN
A6 / wt	Q99MI1	Q99MI1	0.472994	0.472994	2.28577e-11	5.49988e-10	16	Q99MI1	Erc1	ELKS/Rab6-interacting/CAST family member 1	RB6I2_MOUSE	56	38.7987	1.38799	A6	wt	NaN	NaN	NaN
B1 / wt	Q62417	Q62417	0.948284	0.948284	2.32981e-11	5.53788e-10	16	Q62417	Sorbs1	Sorbin and SH3 domain-containing protein 1	SRBS1_MOUSE	31	92.9577	1.92958	B1	wt	NaN	NaN	NaN
B1 / wt	Q9R0D8	Q9R0D8	0.493377	0.493377	2.31798e-11	5.53788e-10	16	Q9R0D8	Wdr54	WD repeat-containing protein 54	WDR54_MOUSE	5	40.7736	1.40774	B1	wt	NaN	NaN	NaN
Mock / wt	Q64437	Q64437	0.826885	0.826885	2.39362e-11	5.65178e-10	16	Q64437	Adh7	All-trans-retinol dehydrogenase [NAD(+)] ADH7	ADH7_MOUSE	14	77.3851	1.77385	Mock	wt	NaN	NaN	NaN
A6 / wt	Q8R323	Q8R323	-0.816076	0.816076	2.40654e-11	5.65178e-10	16	Q8R323	Rfc3	Replication factor C subunit 3	RFC3_MOUSE	15	-43.2015	0.567985	A6	wt	NaN	NaN	NaN
A6 / wt	Q3ULD5	Q3ULD5	0.577678	0.577678	2.45583e-11	5.7332e-10	16	Q3ULD5	Mccc2	Methylcrotonoyl-CoA carboxylase beta chain, mitochondrial	MCCB_MOUSE	19	49.2445	1.49245	A6	wt	NaN	NaN	NaN
A6 / wt	Q8R0A0	Q8R0A0	-0.667494	0.667494	2.54585e-11	5.90818e-10	16	Q8R0A0	Gtf2f2	General transcription factor IIF subunit 2	T2FB_MOUSE	15	-37.0401	0.629599	A6	wt	NaN	NaN	NaN
A6 / wt	Q8BWM0	Q8BWM0	0.577333	0.577333	2.56674e-11	5.92162e-10	16	Q8BWM0	Ptges2	Prostaglandin E synthase 2	PGES2_MOUSE	16	49.2088	1.49209	A6	wt	NaN	NaN	NaN
B1 / wt	O88322	O88322	0.907841	0.907841	2.68374e-11	6.15534e-10	16	O88322	Nid2	Nidogen-2	NID2_MOUSE	31	87.6235	1.87624	B1	wt	NaN	NaN	NaN
B1 / wt	P13020	P13020	0.791196	0.791196	2.74339e-11	6.25558e-10	16	P13020	Gsn	Gelsolin	GELS_MOUSE	45	73.0509	1.73051	B1	wt	NaN	NaN	NaN
B1 / wt	Q8BY71	Q8BY71	-1.17466	1.17466	2.77955e-11	6.30138e-10	16	Q8BY71	Hat1	Histone acetyltransferase type B catalytic subunit	HAT1_MOUSE	15	-55.7012	0.442988	B1	wt	NaN	NaN	NaN
A6 / wt	P02468	P02468	-0.587417	0.587417	2.79656e-11	6.30352e-10	16	P02468	Lamc1	Laminin subunit gamma-1	LAMC1_MOUSE	42	-33.4466	0.665534	A6	wt	NaN	NaN	NaN
Mock / wt	P20357	P20357	0.345195	0.345195	2.86565e-11	6.34975e-10	16	P20357	Map2	Microtubule-associated protein 2	MTAP2_MOUSE	11	27.0323	1.27032	Mock	wt	NaN	NaN	NaN
A6 / wt	P33610	P33610	-0.924139	0.924139	2.8584e-11	6.34975e-10	16	P33610	Prim2	DNA primase large subunit	PRI2_MOUSE	20	-47.3005	0.526995	A6	wt	NaN	NaN	NaN
Mock / wt	Q9WVJ3	Q9WVJ3	0.515224	0.515224	2.8525e-11	6.34975e-10	16	Q9WVJ3	Cpq	Carboxypeptidase Q	CBPQ_MOUSE	11	42.9216	1.42922	Mock	wt	NaN	NaN	NaN
B1 / wt	Q6PDN3	Q6PDN3	-0.327335	0.327335	2.91634e-11	6.42578e-10	16	Q6PDN3	Mylk	Myosin light chain kinase, smooth muscle	MYLK_MOUSE	32	-20.2993	0.797007	B1	wt	NaN	NaN	NaN
B1 / wt	P12894	P12894	-0.617605	0.617605	2.96826e-11	6.43177e-10	16	P12894	NaN	Intracisternal A-particle Pol-related polyprotein (Fragment)	POL_IPMAI	11	-34.8248	0.651752	B1	wt	NaN	NaN	NaN
Mock / wt	Q3TW96	Q3TW96	0.549609	0.549609	2.94622e-11	6.43177e-10	16	Q3TW96	Uap1l1	UDP-N-acetylhexosamine pyrophosphorylase-like protein 1	UAP1L_MOUSE	28	46.3689	1.46369	Mock	wt	NaN	NaN	NaN
B1 / wt	Q64514	Q64514	-0.504287	0.504287	2.95926e-11	6.43177e-10	16	Q64514	Tpp2	Tripeptidyl-peptidase 2	TPP2_MOUSE	55	-29.4991	0.705009	B1	wt	NaN	NaN	NaN
A6 / wt	Q8JZV7	Q8JZV7	0.596002	0.596002	3.02594e-11	6.52074e-10	16	Q8JZV7	Amdhd2	N-acetylglucosamine-6-phosphate deacetylase	NAGA_MOUSE	9	51.1522	1.51152	A6	wt	NaN	NaN	NaN
Mock / wt	Q9WV92	Q9WV92	-0.369936	0.369936	3.07051e-11	6.58063e-10	16	Q9WV92	Epb41l3	Band 4.1-like protein 3	E41L3_MOUSE	51	-22.6183	0.773817	Mock	wt	NaN	NaN	NaN
A6 / wt	P55937	P55937	0.71795	0.71795	3.10655e-11	6.62169e-10	16	P55937	Golga3	Golgin subfamily A member 3	GOGA3_MOUSE	69	64.4843	1.64484	A6	wt	NaN	NaN	NaN
A6 / wt	Q8BKS9	Q8BKS9	-0.668818	0.668818	3.17293e-11	6.7266e-10	16	Q8BKS9	Pum3	Pumilio homolog 3	PUM3_MOUSE	24	-37.0978	0.629022	A6	wt	NaN	NaN	NaN
B1 / wt	Q8BSY0	Q8BSY0	-0.314201	0.314201	3.22869e-11	6.80802e-10	16	Q8BSY0	Asph	Aspartyl/asparaginyl beta-hydroxylase	ASPH_MOUSE	35	-19.5704	0.804296	B1	wt	NaN	NaN	NaN
B1 / wt	P43883	P43883	-0.740585	0.740585	3.43005e-11	7.19392e-10	16	P43883	Plin2	Perilipin-2	PLIN2_MOUSE	11	-40.1503	0.598497	B1	wt	NaN	NaN	NaN
B1 / wt	E9Q5G3	E9Q5G3	0.690378	0.690378	3.5029e-11	7.30765e-10	16	E9Q5G3	Kif23	Kinesin-like protein KIF23	KIF23_MOUSE	26	61.3706	1.61371	B1	wt	NaN	NaN	NaN
A6 / wt	Q9WTX2	Q9WTX2	0.670009	0.670009	3.56979e-11	7.40778e-10	16	Q9WTX2	Prkra	Interferon-inducible double-stranded RNA-dependent protein kinase activator A	PRKRA_MOUSE	11	59.1083	1.59108	A6	wt	NaN	NaN	NaN
A6 / wt	Q6SKR2	Q6SKR2	1.00444	1.00444	3.80652e-11	7.81632e-10	16	Q6SKR2	N6amt1	Methyltransferase N6AMT1	N6MT1_MOUSE	6	100.616	2.00616	A6	wt	NaN	NaN	NaN
B1 / wt	Q8K3G9	Q8K3G9	0.567322	0.567322	3.79752e-11	7.81632e-10	16	Q8K3G9	Appl2	DCC-interacting protein 13-beta	DP13B_MOUSE	20	48.1771	1.48177	B1	wt	NaN	NaN	NaN
B1 / wt	Q8BLU0	Q8BLU0	1.25455	1.25455	3.98094e-11	8.09521e-10	16	Q8BLU0	Flrt2	Leucine-rich repeat transmembrane protein FLRT2	FLRT2_MOUSE	8	138.593	2.38593	B1	wt	NaN	NaN	NaN
A6 / wt	Q9JJ80	Q9JJ80	-0.940503	0.940503	3.98362e-11	8.09521e-10	16	Q9JJ80	Rpf2	Ribosome production factor 2 homolog	RPF2_MOUSE	17	-47.8949	0.521051	A6	wt	NaN	NaN	NaN
A6 / wt	Q9JJ28	Q9JJ28	-0.555428	0.555428	4.15104e-11	8.39194e-10	16	Q9JJ28	Flii	Protein flightless-1 homolog	FLII_MOUSE	52	-31.9545	0.680455	A6	wt	NaN	NaN	NaN
A6 / wt	O35130	O35130	-0.860713	0.860713	4.26332e-11	8.57473e-10	16	O35130	Emg1	Ribosomal RNA small subunit methyltransferase NEP1	NEP1_MOUSE	10	-44.932	0.55068	A6	wt	NaN	NaN	NaN
A6 / wt	P13745	P13745	5.54879	5.54879	4.31263e-11	8.62966e-10	16	P13745	Gsta1	Glutathione S-transferase A1	GSTA1_MOUSE	3	4581.14	46.8114	A6	wt	NaN	NaN	NaN
A6 / wt	Q80U87	Q80U87	0.532751	0.532751	4.42341e-11	8.8064e-10	16	Q80U87	Usp8	Ubiquitin carboxyl-terminal hydrolase 8	UBP8_MOUSE	16	44.6685	1.44669	A6	wt	NaN	NaN	NaN
B1 / wt	O08539	O08539	0.364579	0.364579	4.49253e-11	8.89884e-10	16	O08539	Bin1	Myc box-dependent-interacting protein 1	BIN1_MOUSE	25	28.7506	1.28751	B1	wt	NaN	NaN	NaN
A6 / wt	Q9WTP7	Q9WTP7	0.689187	0.689187	4.64219e-11	9.14909e-10	16	Q9WTP7	Ak3	GTP:AMP phosphotransferase AK3, mitochondrial	KAD3_MOUSE	17	61.2374	1.61237	A6	wt	NaN	NaN	NaN
A6 / wt	Q9ERI5	Q9ERI5	-0.735163	0.735163	4.78713e-11	9.38757e-10	16	Q9ERI5	Jmjd6	Bifunctional arginine demethylase and lysyl-hydroxylase JMJD6	JMJD6_MOUSE	9	-39.925	0.60075	A6	wt	NaN	NaN	NaN
A6 / wt	E9Q555	E9Q555	-0.430629	0.430629	4.89894e-11	9.55254e-10	16	E9Q555	Rnf213	E3 ubiquitin-protein ligase RNF213	RN213_MOUSE	134	-25.8062	0.741938	A6	wt	NaN	NaN	NaN
A6 / wt	Q64449	Q64449	-0.931502	0.931502	4.91997e-11	9.55254e-10	16	Q64449	Mrc2	C-type mannose receptor 2	MRC2_MOUSE	45	-47.5688	0.524312	A6	wt	NaN	NaN	NaN
A6 / wt	Q9WTK5	Q9WTK5	0.350528	0.350528	5.05471e-11	9.76579e-10	16	Q9WTK5	Nfkb2	Nuclear factor NF-kappa-B p100 subunit	NFKB2_MOUSE	34	27.5027	1.27503	A6	wt	NaN	NaN	NaN
B1 / wt	Q6RT24	Q6RT24	1.1177	1.1177	5.08441e-11	9.77502e-10	16	Q6RT24	Cenpe	Centromere-associated protein E	CENPE_MOUSE	36	117.001	2.17001	B1	wt	NaN	NaN	NaN
A6 / wt	Q91XB0	Q91XB0	0.565621	0.565621	5.19145e-11	9.93214e-10	16	Q91XB0	Trex1	Three-prime repair exonuclease 1	TREX1_MOUSE	4	48.0024	1.48002	A6	wt	NaN	NaN	NaN
Mock / wt	Q9CPN8	Q9CPN8	0.286989	0.286989	5.34769e-11	1.01322e-09	16	Q9CPN8	Igf2bp3	Insulin-like growth factor 2 mRNA-binding protein 3	IF2B3_MOUSE	27	22.0091	1.22009	Mock	wt	NaN	NaN	NaN
B1 / wt	Q9JJY3	Q9JJY3	1.76776	1.76776	5.32544e-11	1.01322e-09	16	Q9JJY3	Smpd3	Sphingomyelin phosphodiesterase 3	NSMA2_MOUSE	1	240.524	3.40524	B1	wt	NaN	NaN	NaN
Mock / wt	Q4KMM3	Q4KMM3	0.414625	0.414625	5.59427e-11	1.05484e-09	16	Q4KMM3	Oxr1	Oxidation resistance protein 1	OXR1_MOUSE	28	33.2952	1.33295	Mock	wt	NaN	NaN	NaN
A6 / wt	Q8BH01	Q8BH01	0.90592	0.90592	5.66897e-11	1.06211e-09	16	Q8BH01	Tmco3	Transmembrane and coiled-coil domain-containing protein 3	TMCO3_MOUSE	4	87.3739	1.87374	A6	wt	NaN	NaN	NaN
A6 / wt	Q9JJC6	Q9JJC6	1.16181	1.16181	5.68698e-11	1.06211e-09	16	Q9JJC6	Rilpl1	RILP-like protein 1	RIPL1_MOUSE	14	123.738	2.23738	A6	wt	NaN	NaN	NaN
A6 / wt	P11798	P11798	-1.19555	1.19555	5.71553e-11	1.06238e-09	16	P11798	Camk2a	Calcium/calmodulin-dependent protein kinase type II subunit alpha	KCC2A_MOUSE	3	-56.338	0.43662	A6	wt	NaN	NaN	NaN
B1 / wt	Q6ZWR6	Q6ZWR6	0.28915	0.28915	5.7853e-11	1.07028e-09	16	Q6ZWR6	Syne1	Nesprin-1	SYNE1_MOUSE	100	22.1921	1.22192	B1	wt	NaN	NaN	NaN
A6 / wt	Q9D083	Q9D083	-0.642801	0.642801	5.96422e-11	1.0982e-09	16	Q9D083	Spc24	Kinetochore protein Spc24	SPC24_MOUSE	8	-35.9532	0.640468	A6	wt	NaN	NaN	NaN
B1 / wt	O08709	O08709	-0.574043	0.574043	6.17241e-11	1.13122e-09	16	O08709	Prdx6	Peroxiredoxin-6	PRDX6_MOUSE	18	-32.8268	0.671732	B1	wt	NaN	NaN	NaN
B1 / wt	O88428	O88428	0.333979	0.333979	6.216e-11	1.13391e-09	16	O88428	Papss2	Bifunctional 3'-phosphoadenosine 5'-phosphosulfate synthase 2	PAPS2_MOUSE	31	26.0485	1.26048	B1	wt	NaN	NaN	NaN
A6 / wt	O35215	O35215	-0.746735	0.746735	6.24516e-11	1.13396e-09	16	O35215	Ddt	D-dopachrome decarboxylase	DOPD_MOUSE	11	-40.4049	0.595951	A6	wt	NaN	NaN	NaN
A6 / wt	Q6NZN0	Q6NZN0	-0.458152	0.458152	6.36211e-11	1.14987e-09	16	Q6NZN0	Rbm26	RNA-binding protein 26	RBM26_MOUSE	28	-27.2082	0.727918	A6	wt	NaN	NaN	NaN
A6 / wt	Q9CQG2	Q9CQG2	-0.664799	0.664799	6.60281e-11	1.1879e-09	16	Q9CQG2	Mettl16	RNA N6-adenosine-methyltransferase METTL16	MET16_MOUSE	14	-36.9223	0.630777	A6	wt	NaN	NaN	NaN
B1 / wt	P62737	P62737	1.90015	1.90015	6.68524e-11	1.19724e-09	16	P62737	Acta2	Actin, aortic smooth muscle	ACTA_MOUSE	1	273.251	3.73251	B1	wt	NaN	NaN	NaN
Mock / wt	Q8R2Q8	Q8R2Q8	0.990362	0.990362	6.92875e-11	1.22962e-09	16	Q8R2Q8	Bst2	Bone marrow stromal antigen 2	BST2_MOUSE	4	98.6683	1.98668	Mock	wt	NaN	NaN	NaN
B1 / wt	Q9EP71	Q9EP71	0.392124	0.392124	6.9066e-11	1.22962e-09	16	Q9EP71	Rai14	Ankycorbin	RAI14_MOUSE	62	31.2324	1.31232	B1	wt	NaN	NaN	NaN
A6 / wt	Q9Z0K8	Q9Z0K8	-3.35136	3.35136	7.00299e-11	1.23719e-09	16	Q9Z0K8	Vnn1	Pantetheinase	VNN1_MOUSE	4	-90.2019	0.0979809	A6	wt	NaN	NaN	NaN
A6 / wt	P15532	P15532	-0.575139	0.575139	7.12961e-11	1.24226e-09	16	P15532	Nme1	Nucleoside diphosphate kinase A	NDKA_MOUSE	11	-32.8779	0.671221	A6	wt	NaN	NaN	NaN
B1 / wt	P16125	P16125	-0.71175	0.71175	7.09468e-11	1.24226e-09	16	P16125	Ldhb	L-lactate dehydrogenase B chain	LDHB_MOUSE	12	-38.9421	0.610579	B1	wt	NaN	NaN	NaN
A6 / wt	P49718	P49718	-0.703523	0.703523	7.19002e-11	1.24226e-09	16	P49718	Mcm5	DNA replication licensing factor MCM5	MCM5_MOUSE	49	-38.5929	0.614071	A6	wt	NaN	NaN	NaN
A6 / wt	P70429	P70429	1.02083	1.02083	7.18291e-11	1.24226e-09	16	P70429	Evl	Ena/VASP-like protein	EVL_MOUSE	10	102.909	2.02909	A6	wt	NaN	NaN	NaN
A6 / wt	Q3UD01	Q3UD01	0.909794	0.909794	7.1092e-11	1.24226e-09	16	Q3UD01	Atxn7l3b	Ataxin-7-like protein 3B	A7L3B_MOUSE	3	87.8777	1.87878	A6	wt	NaN	NaN	NaN
B1 / wt	Q8CGB3	Q8CGB3	-0.496793	0.496793	7.27349e-11	1.25117e-09	16	Q8CGB3	Uaca	Uveal autoantigen with coiled-coil domains and ankyrin repeats	UACA_MOUSE	14	-29.132	0.70868	B1	wt	NaN	NaN	NaN
B1 / wt	Q811W2	Q811W2	-1.67988	1.67988	7.38736e-11	1.26521e-09	16	Q811W2	Cyp26b1	Cytochrome P450 26B1	CP26B_MOUSE	3	-68.7891	0.312109	B1	wt	NaN	NaN	NaN
A6 / wt	O08605	O08605	1.35018	1.35018	7.43531e-11	1.26788e-09	16	O08605	Mknk1	MAP kinase-interacting serine/threonine-protein kinase 1	MKNK1_MOUSE	2	154.944	2.54944	A6	wt	NaN	NaN	NaN
A6 / wt	Q9Z2C5	Q9Z2C5	-1.55339	1.55339	7.54947e-11	1.28178e-09	16	Q9Z2C5	Mtm1	Myotubularin	MTM1_MOUSE	5	-65.9291	0.340709	A6	wt	NaN	NaN	NaN
B1 / wt	Q9CZW4	Q9CZW4	-0.529088	0.529088	7.59396e-11	1.28377e-09	16	Q9CZW4	Acsl3	Long-chain-fatty-acid--CoA ligase 3	ACSL3_MOUSE	19	-30.7007	0.692993	B1	wt	NaN	NaN	NaN
A6 / wt	Q62470	Q62470	0.673616	0.673616	7.6304e-11	1.2844e-09	16	Q62470	Itga3	Integrin alpha-3	ITA3_MOUSE	17	59.5065	1.59507	A6	wt	NaN	NaN	NaN
A6 / wt	O35375	O35375	-1.03087	1.03087	7.67929e-11	1.28597e-09	16	O35375	Nrp2	Neuropilin-2	NRP2_MOUSE	7	-51.0586	0.489414	A6	wt	NaN	NaN	NaN
A6 / wt	Q8BHJ9	Q8BHJ9	-0.638655	0.638655	7.73813e-11	1.28597e-09	16	Q8BHJ9	Slu7	Pre-mRNA-splicing factor SLU7	SLU7_MOUSE	12	-35.7689	0.642311	A6	wt	NaN	NaN	NaN
Mock / wt	Q8BKG3	Q8BKG3	-0.588494	0.588494	7.70655e-11	1.28597e-09	16	Q8BKG3	Ptk7	Inactive tyrosine-protein kinase 7	PTK7_MOUSE	31	-33.4963	0.665037	Mock	wt	NaN	NaN	NaN
B1 / wt	Q61263	Q61263	-0.838636	0.838636	7.90196e-11	1.30766e-09	16	Q61263	Soat1	Sterol O-acyltransferase 1	SOAT1_MOUSE	9	-44.0828	0.559172	B1	wt	NaN	NaN	NaN
B1 / wt	Q8BWT5	Q8BWT5	0.533682	0.533682	8.03552e-11	1.32417e-09	16	Q8BWT5	Dip2a	Disco-interacting protein 2 homolog A	DIP2A_MOUSE	28	44.7619	1.44762	B1	wt	NaN	NaN	NaN
A6 / wt	Q6P9L6	Q6P9L6	-0.7427	0.7427	8.30981e-11	1.36275e-09	16	Q6P9L6	Kif15	Kinesin-like protein KIF15	KIF15_MOUSE	40	-40.238	0.59762	A6	wt	NaN	NaN	NaN
A6 / wt	Q9CSH3	Q9CSH3	-0.908847	0.908847	8.33909e-11	1.36275e-09	16	Q9CSH3	Dis3	Exosome complex exonuclease RRP44	RRP44_MOUSE	33	-46.739	0.53261	A6	wt	NaN	NaN	NaN
A6 / wt	P06795	P06795	-0.886682	0.886682	8.46601e-11	1.37775e-09	16	P06795	Abcb1b	ATP-dependent translocase ABCB1	MDR1B_MOUSE	32	-45.9143	0.540857	A6	wt	NaN	NaN	NaN
A6 / wt	O55239	O55239	1.09922	1.09922	8.54233e-11	1.38442e-09	16	O55239	Nnmt	Nicotinamide N-methyltransferase	NNMT_MOUSE	6	114.238	2.14238	A6	wt	NaN	NaN	NaN
B1 / wt	P50428	P50428	0.686114	0.686114	8.79309e-11	1.4192e-09	16	P50428	Arsa	Arylsulfatase A	ARSA_MOUSE	8	60.8943	1.60894	B1	wt	NaN	NaN	NaN
A6 / wt	Q5SS80	Q5SS80	-0.662137	0.662137	8.87356e-11	1.42631e-09	16	Q5SS80	Dhrs13	Dehydrogenase/reductase SDR family member 13	DHR13_MOUSE	8	-36.8059	0.631941	A6	wt	NaN	NaN	NaN
A6 / wt	Q8BFQ8	Q8BFQ8	0.67714	0.67714	9.10158e-11	1.45151e-09	16	Q8BFQ8	Gatd1	Glutamine amidotransferase-like class 1 domain-containing protein 1	GALD1_MOUSE	4	59.8967	1.59897	A6	wt	NaN	NaN	NaN
A6 / wt	Q8VDP3	Q8VDP3	0.572949	0.572949	9.10432e-11	1.45151e-09	16	Q8VDP3	Mical1	[F-actin]-monooxygenase MICAL1	MICA1_MOUSE	24	48.7561	1.48756	A6	wt	NaN	NaN	NaN
B1 / wt	P47739	P47739	1.81424	1.81424	9.19421e-11	1.45991e-09	16	P47739	Aldh3a1	Aldehyde dehydrogenase, dimeric NADP-preferring	AL3A1_MOUSE	18	251.675	3.51675	B1	wt	NaN	NaN	NaN
A6 / wt	P49717	P49717	-0.502001	0.502001	9.33806e-11	1.47677e-09	16	P49717	Mcm4	DNA replication licensing factor MCM4	MCM4_MOUSE	44	-29.3873	0.706127	A6	wt	NaN	NaN	NaN
A6 / wt	Q9ESD7	Q9ESD7	1.26997	1.26997	9.65616e-11	1.52094e-09	16	Q9ESD7	Dysf	Dysferlin	DYSF_MOUSE	74	141.156	2.41156	A6	wt	NaN	NaN	NaN
B1 / wt	P20357	P20357	-0.566324	0.566324	9.76799e-11	1.5324e-09	16	P20357	Map2	Microtubule-associated protein 2	MTAP2_MOUSE	11	-32.4665	0.675335	B1	wt	NaN	NaN	NaN
Mock / wt	Q61398	Q61398	0.523496	0.523496	9.91944e-11	1.54996e-09	16	Q61398	Pcolce	Procollagen C-endopeptidase enhancer 1	PCOC1_MOUSE	18	43.7434	1.43743	Mock	wt	NaN	NaN	NaN
B1 / wt	O08530	O08530	2.51378	2.51378	1.02668e-10	1.59156e-09	16	O08530	S1pr1	Sphingosine 1-phosphate receptor 1	S1PR1_MOUSE	1	471.113	5.71113	B1	wt	NaN	NaN	NaN
B1 / wt	P11352	P11352	0.783884	0.783884	1.02646e-10	1.59156e-09	16	P11352	Gpx1	Glutathione peroxidase 1	GPX1_MOUSE	12	72.176	1.72176	B1	wt	NaN	NaN	NaN
A6 / wt	Q9CQZ5	Q9CQZ5	-0.526105	0.526105	1.03656e-10	1.60054e-09	16	Q9CQZ5	Ndufa6	NADH dehydrogenase [ubiquinone] 1 alpha subcomplex subunit 6	NDUA6_MOUSE	6	-30.5573	0.694427	A6	wt	NaN	NaN	NaN
A6 / wt	Q9D2N4	Q9D2N4	1.81519	1.81519	1.0695e-10	1.64493e-09	16	Q9D2N4	Dtna	Dystrobrevin alpha	DTNA_MOUSE	10	251.905	3.51905	A6	wt	NaN	NaN	NaN
B1 / wt	P21550	P21550	0.92823	0.92823	1.09997e-10	1.68519e-09	16	P21550	Eno3	Beta-enolase	ENOB_MOUSE	15	90.294	1.90294	B1	wt	NaN	NaN	NaN
A6 / wt	Q3UMW8	Q3UMW8	-1.23251	1.23251	1.11175e-10	1.69661e-09	16	Q3UMW8	Cln5	Ceroid-lipofuscinosis neuronal protein 5 homolog	CLN5_MOUSE	5	-57.4422	0.425578	A6	wt	NaN	NaN	NaN
Mock / wt	P15306	P15306	0.189166	0.189166	1.12017e-10	1.70176e-09	16	P15306	Thbd	Thrombomodulin	TRBM_MOUSE	3	14.0105	1.1401	Mock	wt	NaN	NaN	NaN
A6 / wt	Q8K382	Q8K382	0.870647	0.870647	1.1238e-10	1.70176e-09	16	Q8K382	Dennd1a	DENN domain-containing protein 1A	DEN1A_MOUSE	8	82.8483	1.82848	A6	wt	NaN	NaN	NaN
B1 / wt	Q9JHW9	Q9JHW9	-0.493132	0.493132	1.13283e-10	1.70884e-09	16	Q9JHW9	Aldh1a3	Aldehyde dehydrogenase family 1 member A3	AL1A3_MOUSE	24	-28.9519	0.710481	B1	wt	NaN	NaN	NaN
Mock / wt	Q64471	Q64471	0.666615	0.666615	1.18155e-10	1.76204e-09	16	Q64471	Gstt1	Glutathione S-transferase theta-1	GSTT1_MOUSE	9	58.7344	1.58734	Mock	wt	NaN	NaN	NaN
A6 / wt	Q8BUV3	Q8BUV3	-1.00152	1.00152	1.17876e-10	1.76204e-09	16	Q8BUV3	Gphn	Gephyrin	GEPH_MOUSE	19	-50.0526	0.499474	A6	wt	NaN	NaN	NaN
A6 / wt	Q9JLM8	Q9JLM8	1.16045	1.16045	1.18158e-10	1.76204e-09	16	Q9JLM8	Dclk1	Serine/threonine-protein kinase DCLK1	DCLK1_MOUSE	27	123.526	2.23526	A6	wt	NaN	NaN	NaN
A6 / wt	Q9CYC5	Q9CYC5	-0.617811	0.617811	1.22597e-10	1.8213e-09	16	Q9CYC5	Dsn1	Kinetochore-associated protein DSN1 homolog	DSN1_MOUSE	10	-34.8341	0.651659	A6	wt	NaN	NaN	NaN
B1 / wt	G3X9K3	G3X9K3	-0.495039	0.495039	1.23702e-10	1.83079e-09	16	G3X9K3	Arfgef1	Brefeldin A-inhibited guanine nucleotide-exchange protein 1	BIG1_MOUSE	29	-29.0457	0.709543	B1	wt	NaN	NaN	NaN
A6 / wt	Q6RHR9	Q6RHR9	1.68311	1.68311	1.25389e-10	1.84878e-09	16	Q6RHR9	Magi1	Membrane-associated guanylate kinase, WW and PDZ domain-containing protein 1	MAGI1_MOUSE	6	221.12	3.2112	A6	wt	NaN	NaN	NaN
A6 / wt	Q05920	Q05920	0.553429	0.553429	1.25994e-10	1.85075e-09	16	Q05920	Pc	Pyruvate carboxylase, mitochondrial	PYC_MOUSE	37	46.757	1.46757	A6	wt	NaN	NaN	NaN
Mock / wt	P97329	P97329	0.470207	0.470207	1.30593e-10	1.90864e-09	16	P97329	Kif20a	Kinesin-like protein KIF20A	KI20A_MOUSE	31	38.5308	1.38531	Mock	wt	NaN	NaN	NaN
B1 / wt	Q3UHK6	Q3UHK6	0.692379	0.692379	1.31812e-10	1.90864e-09	16	Q3UHK6	Tenm4	Teneurin-4	TEN4_MOUSE	22	61.5946	1.61595	B1	wt	NaN	NaN	NaN
A6 / wt	Q60710	Q60710	0.684481	0.684481	1.31882e-10	1.90864e-09	16	Q60710	Samhd1	Deoxynucleoside triphosphate triphosphohydrolase SAMHD1	SAMH1_MOUSE	37	60.7124	1.60712	A6	wt	NaN	NaN	NaN
B1 / wt	Q9ERH4	Q9ERH4	1.3291	1.3291	1.31688e-10	1.90864e-09	16	Q9ERH4	Nusap1	Nucleolar and spindle-associated protein 1	NUSAP_MOUSE	6	151.246	2.51246	B1	wt	NaN	NaN	NaN
B1 / wt	Q9DBH0	Q9DBH0	-0.804167	0.804167	1.32875e-10	1.91595e-09	16	Q9DBH0	Wwp2	NEDD4-like E3 ubiquitin-protein ligase WWP2	WWP2_MOUSE	12	-42.7307	0.572693	B1	wt	NaN	NaN	NaN
A6 / wt	Q80YS6	Q80YS6	1.00324	1.00324	1.34878e-10	1.9377e-09	16	Q80YS6	Afap1	Actin filament-associated protein 1	AFAP1_MOUSE	19	100.449	2.00449	A6	wt	NaN	NaN	NaN
A6 / wt	Q91Z49	Q91Z49	0.965286	0.965286	1.36592e-10	1.95256e-09	16	Q91Z49	Fyttd1	UAP56-interacting factor	UIF_MOUSE	7	95.245	1.95245	A6	wt	NaN	NaN	NaN
A6 / wt	Q9DCM7	Q9DCM7	1.00602	1.00602	1.36908e-10	1.95256e-09	16	Q9DCM7	Nacc2	Nucleus accumbens-associated protein 2	NACC2_MOUSE	2	100.837	2.00837	A6	wt	NaN	NaN	NaN
A6 / wt	P59024	P59024	0.910345	0.910345	1.37607e-10	1.95511e-09	16	P59024	Fkbp14	Peptidyl-prolyl cis-trans isomerase FKBP14	FKB14_MOUSE	9	87.9494	1.87949	A6	wt	NaN	NaN	NaN
A6 / wt	Q3U6U5	Q3U6U5	0.925118	0.925118	1.38084e-10	1.95511e-09	16	Q3U6U5	Gtpbp6	Putative GTP-binding protein 6	GTPB6_MOUSE	4	89.8839	1.89884	A6	wt	NaN	NaN	NaN
Mock / wt	Q9QXS1	Q9QXS1	0.223899	0.223899	1.38692e-10	1.95666e-09	16	Q9QXS1	Plec	Plectin	PLEC_MOUSE	368	16.7886	1.16789	Mock	wt	NaN	NaN	NaN
A6 / wt	Q5XF89	Q5XF89	0.587048	0.587048	1.39393e-10	1.95949e-09	16	Q5XF89	Atp13a3	Polyamine-transporting ATPase 13A3	AT133_MOUSE	10	50.217	1.50217	A6	wt	NaN	NaN	NaN
A6 / wt	E9QAM5	E9QAM5	1.84844	1.84844	1.42695e-10	1.99875e-09	16	E9QAM5	Helz2	Helicase with zinc finger domain 2	HELZ2_MOUSE	2	260.11	3.6011	A6	wt	NaN	NaN	NaN
A6 / wt	P33609	P33609	-0.989674	0.989674	1.44054e-10	2.00347e-09	16	P33609	Pola1	DNA polymerase alpha catalytic subunit	DPOLA_MOUSE	44	-49.6409	0.503591	A6	wt	NaN	NaN	NaN
A6 / wt	Q8VEJ4	Q8VEJ4	-0.727331	0.727331	1.43723e-10	2.00347e-09	16	Q8VEJ4	Nle1	Notchless protein homolog 1	NLE1_MOUSE	13	-39.598	0.60402	A6	wt	NaN	NaN	NaN
A6 / wt	O35654	O35654	-0.778488	0.778488	1.44938e-10	2.00865e-09	16	O35654	Pold2	DNA polymerase delta subunit 2	DPOD2_MOUSE	11	-41.7023	0.582977	A6	wt	NaN	NaN	NaN
A6 / wt	Q8BH69	Q8BH69	0.625536	0.625536	1.47855e-10	2.03469e-09	16	Q8BH69	Sephs1	Selenide, water dikinase 1	SPS1_MOUSE	13	54.2784	1.54278	A6	wt	NaN	NaN	NaN
B1 / wt	Q8K4G5	Q8K4G5	0.710386	0.710386	1.47728e-10	2.03469e-09	16	Q8K4G5	Ablim1	Actin-binding LIM protein 1	ABLM1_MOUSE	32	63.6242	1.63624	B1	wt	NaN	NaN	NaN
A6 / wt	Q9CWR0	Q9CWR0	1.10849	1.10849	1.52436e-10	2.0904e-09	16	Q9CWR0	Arhgef25	Rho guanine nucleotide exchange factor 25	ARHGP_MOUSE	14	115.619	2.15619	A6	wt	NaN	NaN	NaN
A6 / wt	Q8CJ19	Q8CJ19	0.881958	0.881958	1.53548e-10	2.09831e-09	16	Q8CJ19	Mical3	[F-actin]-monooxygenase MICAL3	MICA3_MOUSE	12	84.2875	1.84288	A6	wt	NaN	NaN	NaN
Mock / wt	Q99K43	Q99K43	0.544781	0.544781	1.54108e-10	2.09865e-09	16	Q99K43	Prc1	Protein regulator of cytokinesis 1	PRC1_MOUSE	21	45.8799	1.4588	Mock	wt	NaN	NaN	NaN
A6 / wt	Q2EMV9	Q2EMV9	-0.8384	0.8384	1.56184e-10	2.11956e-09	16	Q2EMV9	Parp14	Protein mono-ADP-ribosyltransferase PARP14	PAR14_MOUSE	11	-44.0737	0.559263	A6	wt	NaN	NaN	NaN
B1 / wt	O54833	O54833	-0.383268	0.383268	1.59888e-10	2.16234e-09	16	O54833	Csnk2a2	Casein kinase II subunit alpha'	CSK22_MOUSE	18	-23.3301	0.766699	B1	wt	NaN	NaN	NaN
B1 / wt	Q811D0	Q811D0	0.377771	0.377771	1.63761e-10	2.19956e-09	16	Q811D0	Dlg1	Disks large homolog 1	DLG1_MOUSE	33	29.9332	1.29933	B1	wt	NaN	NaN	NaN
Mock / wt	Q9D1D6	Q9D1D6	-2.21283	2.21283	1.63471e-10	2.19956e-09	16	Q9D1D6	Cthrc1	Collagen triple helix repeat-containing protein 1	CTHR1_MOUSE	7	-78.4289	0.215711	Mock	wt	NaN	NaN	NaN
A6 / wt	Q99KW3	Q99KW3	-0.330339	0.330339	1.64525e-10	2.20228e-09	16	Q99KW3	Triobp	TRIO and F-actin-binding protein	TARA_MOUSE	42	-20.4651	0.795349	A6	wt	NaN	NaN	NaN
A6 / wt	Q8BPM2	Q8BPM2	0.57445	0.57445	1.65585e-10	2.20893e-09	16	Q8BPM2	Map4k5	Mitogen-activated protein kinase kinase kinase kinase 5	M4K5_MOUSE	21	48.9109	1.48911	A6	wt	NaN	NaN	NaN
A6 / wt	Q3TDD9	Q3TDD9	0.342633	0.342633	1.66569e-10	2.21452e-09	16	Q3TDD9	Ppp1r21	Protein phosphatase 1 regulatory subunit 21	PPR21_MOUSE	37	26.8069	1.26807	A6	wt	NaN	NaN	NaN
B1 / wt	Q9ESD7	Q9ESD7	0.538677	0.538677	1.71991e-10	2.27889e-09	16	Q9ESD7	Dysf	Dysferlin	DYSF_MOUSE	74	45.264	1.45264	B1	wt	NaN	NaN	NaN
A6 / wt	P70388	P70388	-0.586403	0.586403	1.73654e-10	2.29316e-09	16	P70388	Rad50	DNA repair protein RAD50	RAD50_MOUSE	49	-33.3999	0.666001	A6	wt	NaN	NaN	NaN
B1 / wt	P58774	P58774	0.562712	0.562712	1.75459e-10	2.30923e-09	16	P58774	Tpm2	Tropomyosin beta chain	TPM2_MOUSE	30	47.7043	1.47704	B1	wt	NaN	NaN	NaN
A6 / wt	P20444	P20444	-0.492522	0.492522	1.78811e-10	2.34548e-09	16	P20444	Prkca	Protein kinase C alpha type	KPCA_MOUSE	19	-28.9218	0.710782	A6	wt	NaN	NaN	NaN
A6 / wt	Q7TPH6	Q7TPH6	-0.819547	0.819547	1.80709e-10	2.36247e-09	16	Q7TPH6	Mycbp2	E3 ubiquitin-protein ligase MYCBP2	MYCB2_MOUSE	37	-43.338	0.56662	A6	wt	NaN	NaN	NaN
A6 / wt	P68404	P68404	-0.903541	0.903541	1.82657e-10	2.38001e-09	16	P68404	Prkcb	Protein kinase C beta type	KPCB_MOUSE	2	-46.5427	0.534573	A6	wt	NaN	NaN	NaN
B1 / wt	Q9Z0E6	Q9Z0E6	1.31783	1.31783	1.8398e-10	2.38931e-09	16	Q9Z0E6	Gbp2	Guanylate-binding protein 2	GBP2_MOUSE	19	149.291	2.49291	B1	wt	NaN	NaN	NaN
Mock / wt	P21981	P21981	0.607773	0.607773	1.8644e-10	2.40647e-09	16	P21981	Tgm2	Protein-glutamine gamma-glutamyltransferase 2	TGM2_MOUSE	24	52.3905	1.52391	Mock	wt	NaN	NaN	NaN
A6 / wt	Q03963	Q03963	0.768228	0.768228	1.87142e-10	2.40647e-09	16	Q03963	Eif2ak2	Interferon-induced, double-stranded RNA-activated protein kinase	E2AK2_MOUSE	17	70.3177	1.70318	A6	wt	NaN	NaN	NaN
B1 / wt	Q07139	Q07139	1.10666	1.10666	1.86772e-10	2.40647e-09	16	Q07139	Ect2	Protein ECT2	ECT2_MOUSE	13	115.347	2.15347	B1	wt	NaN	NaN	NaN
B1 / wt	Q61578	Q61578	-0.458307	0.458307	1.89944e-10	2.43451e-09	16	Q61578	Fdxr	NADPH:adrenodoxin oxidoreductase, mitochondrial	ADRO_MOUSE	17	-27.216	0.72784	B1	wt	NaN	NaN	NaN
B1 / wt	P68033	P68033	0.409729	0.409729	1.90782e-10	2.43729e-09	16	P68033	Actc1	Actin, alpha cardiac muscle 1	ACTC_MOUSE	35	32.8436	1.32844	B1	wt	NaN	NaN	NaN
A6 / wt	Q924W5	Q924W5	-0.74581	0.74581	1.91748e-10	2.44168e-09	16	Q924W5	Smc6	Structural maintenance of chromosomes protein 6	SMC6_MOUSE	18	-40.3667	0.596333	A6	wt	NaN	NaN	NaN
A6 / wt	Q80TF3	Q80TF3	-1.59753	1.59753	1.94436e-10	2.46789e-09	16	Q80TF3	Pcdh19	Protocadherin-19	PCD19_MOUSE	6	-66.9557	0.330443	A6	wt	NaN	NaN	NaN
A6 / wt	P36916	P36916	0.603906	0.603906	1.95102e-10	2.46836e-09	16	P36916	Gnl1	Guanine nucleotide-binding protein-like 1	GNL1_MOUSE	21	51.9826	1.51983	A6	wt	NaN	NaN	NaN
A6 / wt	Q62191	Q62191	0.896971	0.896971	1.97091e-10	2.4855e-09	16	Q62191	Trim21	E3 ubiquitin-protein ligase TRIM21	RO52_MOUSE	6	86.2152	1.86215	A6	wt	NaN	NaN	NaN
B1 / wt	P51655	P51655	-1.08961	1.08961	1.98363e-10	2.48556e-09	16	P51655	Gpc4	Glypican-4	GPC4_MOUSE	9	-53.0112	0.469888	B1	wt	NaN	NaN	NaN
A6 / wt	Q8K4L3	Q8K4L3	0.960055	0.960055	1.9784e-10	2.48556e-09	16	Q8K4L3	Svil	Supervillin	SVIL_MOUSE	43	94.5384	1.94538	A6	wt	NaN	NaN	NaN
Mock / wt	A2AMM0	A2AMM0	0.506296	0.506296	2.03722e-10	2.54458e-09	16	A2AMM0	Cavin4	Caveolae-associated protein 4	CAVN4_MOUSE	9	42.0399	1.4204	Mock	wt	NaN	NaN	NaN
B1 / wt	Q9DCT8	Q9DCT8	0.487966	0.487966	2.04406e-10	2.54502e-09	16	Q9DCT8	Crip2	Cysteine-rich protein 2	CRIP2_MOUSE	12	40.2467	1.40247	B1	wt	NaN	NaN	NaN
A6 / wt	P54763	P54763	1.43767	1.43767	2.0802e-10	2.58182e-09	16	P54763	Ephb2	Ephrin type-B receptor 2	EPHB2_MOUSE	17	170.883	2.70883	A6	wt	NaN	NaN	NaN
A6 / wt	Q04887	Q04887	-0.65891	0.65891	2.12174e-10	2.62507e-09	16	Q04887	Sox9	Transcription factor SOX-9	SOX9_MOUSE	9	-36.6643	0.633357	A6	wt	NaN	NaN	NaN
B1 / wt	Q8K4Q8	Q8K4Q8	-0.624364	0.624364	2.13618e-10	2.63462e-09	16	Q8K4Q8	Colec12	Collectin-12	COL12_MOUSE	17	-35.1294	0.648706	B1	wt	NaN	NaN	NaN
Mock / wt	Q61033	Q61033	0.353226	0.353226	2.15992e-10	2.65555e-09	16	Q61033	Tmpo	Lamina-associated polypeptide 2, isoforms alpha/zeta	LAP2A_MOUSE	36	27.7414	1.27741	Mock	wt	NaN	NaN	NaN
A6 / wt	Q8CJ12	Q8CJ12	-1.46913	1.46913	2.18024e-10	2.67216e-09	16	Q8CJ12	Adgrg2	Adhesion G-protein coupled receptor G2	AGRG2_MOUSE	5	-63.88	0.3612	A6	wt	NaN	NaN	NaN
A6 / wt	Q68FL4	Q68FL4	0.678145	0.678145	2.21131e-10	2.68506e-09	16	Q68FL4	Ahcyl2	Putative adenosylhomocysteinase 3	SAHH3_MOUSE	6	60.0081	1.60008	A6	wt	NaN	NaN	NaN
A6 / wt	Q9Z1B3	Q9Z1B3	1.50541	1.50541	2.2048e-10	2.68506e-09	16	Q9Z1B3	Plcb1	1-phosphatidylinositol 4,5-bisphosphate phosphodiesterase beta-1	PLCB1_MOUSE	10	183.905	2.83905	A6	wt	NaN	NaN	NaN
A6 / wt	Q9Z2Z9	Q9Z2Z9	-0.490121	0.490121	2.20108e-10	2.68506e-09	16	Q9Z2Z9	Gfpt2	Glutamine--fructose-6-phosphate aminotransferase [isomerizing] 2	GFPT2_MOUSE	25	-28.8035	0.711965	A6	wt	NaN	NaN	NaN
B1 / wt	Q9WVL3	Q9WVL3	-0.383673	0.383673	2.26398e-10	2.74053e-09	16	Q9WVL3	Slc12a7	Solute carrier family 12 member 7	S12A7_MOUSE	14	-23.3516	0.766484	B1	wt	NaN	NaN	NaN
A6 / wt	P11352	P11352	0.776041	0.776041	2.28687e-10	2.75973e-09	16	P11352	Gpx1	Glutathione peroxidase 1	GPX1_MOUSE	12	71.2426	1.71243	A6	wt	NaN	NaN	NaN
B1 / wt	Q99L88	Q99L88	-2.25187	2.25187	2.36194e-10	2.84157e-09	16	Q99L88	Sntb1	Beta-1-syntrophin	SNTB1_MOUSE	17	-79.0048	0.209952	B1	wt	NaN	NaN	NaN
B1 / wt	P20664	P20664	-0.45206	0.45206	2.41195e-10	2.89287e-09	16	P20664	Prim1	DNA primase small subunit	PRI1_MOUSE	22	-26.9002	0.730998	B1	wt	NaN	NaN	NaN
A6 / wt	Q61234	Q61234	-1.10022	1.10022	2.45373e-10	2.92513e-09	16	Q61234	Snta1	Alpha-1-syntrophin	SNTA1_MOUSE	10	-53.3555	0.466445	A6	wt	NaN	NaN	NaN
B1 / wt	Q8R016	Q8R016	-0.650839	0.650839	2.45377e-10	2.92513e-09	16	Q8R016	Blmh	Bleomycin hydrolase	BLMH_MOUSE	27	-36.309	0.63691	B1	wt	NaN	NaN	NaN
B1 / wt	Q3UE31	Q3UE31	2.10724	2.10724	2.47718e-10	2.94409e-09	16	Q3UE31	NaN	Uncharacterized protein KIAA0930 homolog	K0930_MOUSE	2	330.865	4.30865	B1	wt	NaN	NaN	NaN
Mock / wt	Q6PDN3	Q6PDN3	-0.331118	0.331118	2.50281e-10	2.96556e-09	16	Q6PDN3	Mylk	Myosin light chain kinase, smooth muscle	MYLK_MOUSE	32	-20.508	0.79492	Mock	wt	NaN	NaN	NaN
B1 / wt	Q69ZW3	Q69ZW3	0.549757	0.549757	2.5512e-10	3.0138e-09	16	Q69ZW3	Ehbp1	EH domain-binding protein 1	EHBP1_MOUSE	33	46.3839	1.46384	B1	wt	NaN	NaN	NaN
B1 / wt	Q3TLP5	Q3TLP5	-1.44454	1.44454	2.62368e-10	3.09011e-09	16	Q3TLP5	Echdc2	Enoyl-CoA hydratase domain-containing protein 2, mitochondrial	ECHD2_MOUSE	7	-63.2591	0.367409	B1	wt	NaN	NaN	NaN
A6 / wt	Q9D711	Q9D711	-0.590099	0.590099	2.64669e-10	3.10788e-09	16	Q9D711	Pir	Pirin	PIR_MOUSE	14	-33.5703	0.664297	A6	wt	NaN	NaN	NaN
A6 / wt	Q99P88	Q99P88	-0.39025	0.39025	2.68184e-10	3.13976e-09	16	Q99P88	Nup155	Nuclear pore complex protein Nup155	NU155_MOUSE	38	-23.7003	0.762997	A6	wt	NaN	NaN	NaN
A6 / wt	P56960	P56960	-0.63253	0.63253	2.68992e-10	3.13984e-09	16	P56960	Exosc10	Exosome component 10	EXOSX_MOUSE	29	-35.4956	0.645044	A6	wt	NaN	NaN	NaN
A6 / wt	Q8K262	Q8K262	-3.01166	3.01166	2.7078e-10	3.15133e-09	16	Q8K262	Plac9	Placenta-specific protein 9	PLAC9_MOUSE	1	-87.6006	0.123994	A6	wt	NaN	NaN	NaN
B1 / wt	Q924T7	Q924T7	0.432721	0.432721	2.72105e-10	3.15738e-09	16	Q924T7	Rnf31	E3 ubiquitin-protein ligase RNF31	RNF31_MOUSE	11	34.9777	1.34978	B1	wt	NaN	NaN	NaN
A6 / wt	Q8BMS9	Q8BMS9	0.91077	0.91077	2.74602e-10	3.17696e-09	16	Q8BMS9	Rassf2	Ras association domain-containing protein 2	RASF2_MOUSE	11	88.0049	1.88005	A6	wt	NaN	NaN	NaN
B1 / wt	P47857	P47857	0.483097	0.483097	2.85492e-10	3.29324e-09	16	P47857	Pfkm	ATP-dependent 6-phosphofructokinase, muscle type	PFKAM_MOUSE	25	39.7741	1.39774	B1	wt	NaN	NaN	NaN
B1 / wt	Q9CXH7	Q9CXH7	1.24652	1.24652	2.86894e-10	3.29971e-09	16	Q9CXH7	Sgo1	Shugoshin 1	SGO1_MOUSE	4	137.268	2.37268	B1	wt	NaN	NaN	NaN
Mock / wt	P46460	P46460	0.194514	0.194514	2.90386e-10	3.32688e-09	16	P46460	Nsf	Vesicle-fusing ATPase	NSF_MOUSE	43	14.4338	1.14434	Mock	wt	NaN	NaN	NaN
A6 / wt	Q8BTJ4	Q8BTJ4	-2.09114	2.09114	2.90954e-10	3.32688e-09	16	Q8BTJ4	Enpp4	Bis(5'-adenosyl)-triphosphatase enpp4	ENPP4_MOUSE	5	-76.5305	0.234695	A6	wt	NaN	NaN	NaN
A6 / wt	Q61508	Q61508	-0.522102	0.522102	2.96336e-10	3.36159e-09	16	Q61508	Ecm1	Extracellular matrix protein 1	ECM1_MOUSE	25	-30.3643	0.696357	A6	wt	NaN	NaN	NaN
A6 / wt	Q91VX2	Q91VX2	-0.545286	0.545286	2.96561e-10	3.36159e-09	16	Q91VX2	Ubap2	Ubiquitin-associated protein 2	UBAP2_MOUSE	18	-31.4744	0.685256	A6	wt	NaN	NaN	NaN
Mock / wt	Q9DBZ1	Q9DBZ1	0.230862	0.230862	2.95432e-10	3.36159e-09	16	Q9DBZ1	Ikbip	Inhibitor of nuclear factor kappa-B kinase-interacting protein	IKIP_MOUSE	26	17.3536	1.17354	Mock	wt	NaN	NaN	NaN
B1 / wt	Q60596	Q60596	-0.505979	0.505979	3.0198e-10	3.41316e-09	16	Q60596	Xrcc1	DNA repair protein XRCC1	XRCC1_MOUSE	12	-29.5818	0.704182	B1	wt	NaN	NaN	NaN
Mock / wt	Q99LD8	Q99LD8	0.577245	0.577245	3.049e-10	3.43626e-09	16	Q99LD8	Ddah2	N(G),N(G)-dimethylarginine dimethylaminohydrolase 2	DDAH2_MOUSE	17	49.1998	1.492	Mock	wt	NaN	NaN	NaN
A6 / wt	Q6P1G0	Q6P1G0	-0.633669	0.633669	3.05818e-10	3.43672e-09	16	Q6P1G0	Heatr6	HEAT repeat-containing protein 6	HEAT6_MOUSE	16	-35.5465	0.644535	A6	wt	NaN	NaN	NaN
B1 / wt	P59222	P59222	0.832659	0.832659	3.08953e-10	3.46204e-09	16	P59222	Scarf2	Scavenger receptor class F member 2	SREC2_MOUSE	8	78.0965	1.78097	B1	wt	NaN	NaN	NaN
A6 / wt	Q9QZX7	Q9QZX7	0.484693	0.484693	3.10034e-10	3.46425e-09	16	Q9QZX7	Srr	Serine racemase	SRR_MOUSE	5	39.9288	1.39929	A6	wt	NaN	NaN	NaN
Mock / wt	P16125	P16125	-0.592946	0.592946	3.19401e-10	3.48175e-09	16	P16125	Ldhb	L-lactate dehydrogenase B chain	LDHB_MOUSE	12	-33.7012	0.662988	Mock	wt	NaN	NaN	NaN
A6 / wt	P26187	P26187	1.78947	1.78947	3.20439e-10	3.48175e-09	16	P26187	Mgmt	Methylated-DNA--protein-cysteine methyltransferase	MGMT_MOUSE	4	245.687	3.45687	A6	wt	NaN	NaN	NaN
B1 / wt	P49717	P49717	-0.392842	0.392842	3.18125e-10	3.48175e-09	16	P49717	Mcm4	DNA replication licensing factor MCM4	MCM4_MOUSE	44	-23.8372	0.761628	B1	wt	NaN	NaN	NaN
A6 / wt	P50427	P50427	1.12659	1.12659	3.21141e-10	3.48175e-09	16	P50427	Sts	Steryl-sulfatase	STS_MOUSE	6	118.342	2.18342	A6	wt	NaN	NaN	NaN
A6 / wt	Q3U3T8	Q3U3T8	-1.29113	1.29113	3.18176e-10	3.48175e-09	16	Q3U3T8	Wdr62	WD repeat-containing protein 62	WDR62_MOUSE	15	-59.1369	0.408631	A6	wt	NaN	NaN	NaN
B1 / wt	Q61234	Q61234	0.938845	0.938845	3.20061e-10	3.48175e-09	16	Q61234	Snta1	Alpha-1-syntrophin	SNTA1_MOUSE	10	91.6992	1.91699	B1	wt	NaN	NaN	NaN
B1 / wt	Q8CDJ8	Q8CDJ8	0.433467	0.433467	3.22253e-10	3.48175e-09	16	Q8CDJ8	Ston1	Stonin-1	STON1_MOUSE	26	35.0475	1.35048	B1	wt	NaN	NaN	NaN
A6 / wt	Q8JZU2	Q8JZU2	0.759415	0.759415	3.14537e-10	3.48175e-09	16	Q8JZU2	Slc25a1	Tricarboxylate transport protein, mitochondrial	TXTP_MOUSE	11	69.2804	1.6928	A6	wt	NaN	NaN	NaN
A6 / wt	Q8VD75	Q8VD75	0.666768	0.666768	3.14917e-10	3.48175e-09	16	Q8VD75	Hip1	Huntingtin-interacting protein 1	HIP1_MOUSE	36	58.7512	1.58751	A6	wt	NaN	NaN	NaN
A6 / wt	Q9QYF9	Q9QYF9	0.825624	0.825624	3.14844e-10	3.48175e-09	16	Q9QYF9	Ndrg3	Protein NDRG3	NDRG3_MOUSE	10	77.2302	1.7723	A6	wt	NaN	NaN	NaN
A6 / wt	Q9R257	Q9R257	-1.02697	1.02697	3.19476e-10	3.48175e-09	16	Q9R257	Hebp1	Heme-binding protein 1	HEBP1_MOUSE	8	-50.926	0.49074	A6	wt	NaN	NaN	NaN
A6 / wt	Q9Z1Y4	Q9Z1Y4	1.07924	1.07924	3.21593e-10	3.48175e-09	16	Q9Z1Y4	Trip6	Thyroid receptor-interacting protein 6	TRIP6_MOUSE	9	111.293	2.11293	A6	wt	NaN	NaN	NaN
A6 / wt	Q60793	Q60793	-1.63083	1.63083	3.23152e-10	3.48187e-09	16	Q60793	Klf4	Krueppel-like factor 4	KLF4_MOUSE	10	-67.7097	0.322903	A6	wt	NaN	NaN	NaN
A6 / wt	Q9CY18	Q9CY18	0.363661	0.363661	3.33077e-10	3.57898e-09	16	Q9CY18	Snx7	Sorting nexin-7	SNX7_MOUSE	22	28.6686	1.28669	A6	wt	NaN	NaN	NaN
A6 / wt	Q6PHZ2	Q6PHZ2	0.701882	0.701882	3.3504e-10	3.58046e-09	16	Q6PHZ2	Camk2d	Calcium/calmodulin-dependent protein kinase type II subunit delta	KCC2D_MOUSE	16	62.6626	1.62663	A6	wt	NaN	NaN	NaN
B1 / wt	Q8BKG3	Q8BKG3	-0.439953	0.439953	3.34857e-10	3.58046e-09	16	Q8BKG3	Ptk7	Inactive tyrosine-protein kinase 7	PTK7_MOUSE	31	-26.2841	0.737159	B1	wt	NaN	NaN	NaN
A6 / wt	O54750	O54750	-1.53839	1.53839	3.40894e-10	3.62327e-09	16	O54750	Cyp2j6	Cytochrome P450 2J6	CP2J6_MOUSE	2	-65.5731	0.344269	A6	wt	NaN	NaN	NaN
A6 / wt	Q9JI10	Q9JI10	0.719334	0.719334	3.40159e-10	3.62327e-09	16	Q9JI10	Stk3	Serine/threonine-protein kinase 3	STK3_MOUSE	28	64.6422	1.64642	A6	wt	NaN	NaN	NaN
A6 / wt	Q6P5D3	Q6P5D3	0.430537	0.430537	3.42368e-10	3.6291e-09	16	Q6P5D3	Dhx57	Putative ATP-dependent RNA helicase DHX57	DHX57_MOUSE	23	34.7735	1.34774	A6	wt	NaN	NaN	NaN
Mock / wt	Q9EQK5	Q9EQK5	0.261327	0.261327	3.44367e-10	3.64045e-09	16	Q9EQK5	Mvp	Major vault protein	MVP_MOUSE	42	19.8581	1.19858	Mock	wt	NaN	NaN	NaN
B1 / wt	O08599	O08599	0.545794	0.545794	3.49299e-10	3.67829e-09	16	O08599	Stxbp1	Syntaxin-binding protein 1	STXB1_MOUSE	29	45.9824	1.45982	B1	wt	NaN	NaN	NaN
B1 / wt	Q8BX17	Q8BX17	-0.411715	0.411715	3.49822e-10	3.67829e-09	16	Q8BX17	Gemin5	Gem-associated protein 5	GEMI5_MOUSE	42	-24.8271	0.751729	B1	wt	NaN	NaN	NaN
A6 / wt	Q3TN34	Q3TN34	0.970305	0.970305	3.51849e-10	3.68971e-09	16	Q3TN34	Micall2	MICAL-like protein 2	MILK2_MOUSE	26	95.9255	1.95925	A6	wt	NaN	NaN	NaN
A6 / wt	P97329	P97329	0.383064	0.383064	3.57364e-10	3.73755e-09	16	P97329	Kif20a	Kinesin-like protein KIF20A	KI20A_MOUSE	31	30.4109	1.30411	A6	wt	NaN	NaN	NaN
B1 / wt	P70180	P70180	1.18035	1.18035	3.6572e-10	3.81477e-09	16	P70180	Npr3	Atrial natriuretic peptide receptor 3	ANPRC_MOUSE	16	126.632	2.26632	B1	wt	NaN	NaN	NaN
B1 / wt	P56564	P56564	-1.53366	1.53366	3.67856e-10	3.82687e-09	16	P56564	Slc1a3	Excitatory amino acid transporter 1	EAA1_MOUSE	4	-65.4599	0.345401	B1	wt	NaN	NaN	NaN
B1 / wt	Q61823	Q61823	-0.556892	0.556892	3.73109e-10	3.87125e-09	16	Q61823	Pdcd4	Programmed cell death protein 4	PDCD4_MOUSE	11	-32.0235	0.679765	B1	wt	NaN	NaN	NaN
A6 / wt	Q64512	Q64512	1.55506	1.55506	3.75641e-10	3.88723e-09	16	Q64512	Ptpn13	Tyrosine-protein phosphatase non-receptor type 13	PTN13_MOUSE	7	193.845	2.93845	A6	wt	NaN	NaN	NaN
A6 / wt	Q921I2	Q921I2	-0.596999	0.596999	3.80786e-10	3.91979e-09	16	Q921I2	Klhdc4	Kelch domain-containing protein 4	KLDC4_MOUSE	18	-33.8872	0.661128	A6	wt	NaN	NaN	NaN
A6 / wt	Q9Z1E4	Q9Z1E4	0.607726	0.607726	3.80477e-10	3.91979e-09	16	Q9Z1E4	Gys1	Glycogen [starch] synthase, muscle	GYS1_MOUSE	16	52.3855	1.52386	A6	wt	NaN	NaN	NaN
B1 / wt	Q91YE8	Q91YE8	0.759355	0.759355	3.82544e-10	3.92758e-09	16	Q91YE8	Synpo2	Synaptopodin-2	SYNP2_MOUSE	14	69.2733	1.69273	B1	wt	NaN	NaN	NaN
A6 / wt	Q5FWI3	Q5FWI3	1.85136	1.85136	3.88313e-10	3.97641e-09	16	Q5FWI3	Cemip2	Cell surface hyaluronidase	CEIP2_MOUSE	34	260.84	3.6084	A6	wt	NaN	NaN	NaN
Mock / wt	O08739	O08739	0.905944	0.905944	3.91254e-10	3.97978e-09	16	O08739	Ampd3	AMP deaminase 3	AMPD3_MOUSE	13	87.377	1.87377	Mock	wt	NaN	NaN	NaN
A6 / wt	Q61941	Q61941	0.632388	0.632388	3.90989e-10	3.97978e-09	16	Q61941	Nnt	NAD(P) transhydrogenase, mitochondrial	NNTM_MOUSE	43	55.0129	1.55013	A6	wt	NaN	NaN	NaN
A6 / wt	Q8C3Y4	Q8C3Y4	-0.875683	0.875683	3.91687e-10	3.97978e-09	16	Q8C3Y4	Kntc1	Kinetochore-associated protein 1	KNTC1_MOUSE	24	-45.5004	0.544996	A6	wt	NaN	NaN	NaN
B1 / wt	Q64442	Q64442	0.718192	0.718192	3.93254e-10	3.98538e-09	16	Q64442	Sord	Sorbitol dehydrogenase	DHSO_MOUSE	16	64.5119	1.64512	B1	wt	NaN	NaN	NaN
Mock / wt	O08800	O08800	0.768754	0.768754	3.97751e-10	3.98971e-09	16	O08800	Serpinb8	Serpin B8	SPB8_MOUSE	11	70.3798	1.7038	Mock	wt	NaN	NaN	NaN
A6 / wt	Q8JZZ7	Q8JZZ7	1.02593	1.02593	3.97103e-10	3.98971e-09	16	Q8JZZ7	Adgrl2	Adhesion G protein-coupled receptor L2	AGRL2_MOUSE	31	103.628	2.03628	A6	wt	NaN	NaN	NaN
A6 / wt	Q8VI84	Q8VI84	-0.598928	0.598928	3.95095e-10	3.98971e-09	16	Q8VI84	Noc3l	Nucleolar complex protein 3 homolog	NOC3L_MOUSE	19	-33.9756	0.660244	A6	wt	NaN	NaN	NaN
A6 / wt	Q9CR47	Q9CR47	-0.637162	0.637162	3.97548e-10	3.98971e-09	16	Q9CR47	Nsa2	Ribosome biogenesis protein NSA2 homolog	NSA2_MOUSE	8	-35.7024	0.642976	A6	wt	NaN	NaN	NaN
Mock / wt	P23249	P23249	-0.263902	0.263902	4.02325e-10	4.02447e-09	16	P23249	Mov10	Putative helicase MOV-10	MOV10_MOUSE	32	-16.7168	0.832832	Mock	wt	NaN	NaN	NaN
A6 / wt	Q8CG47	Q8CG47	-0.55163	0.55163	4.03268e-10	4.02447e-09	16	Q8CG47	Smc4	Structural maintenance of chromosomes protein 4	SMC4_MOUSE	60	-31.7751	0.682249	A6	wt	NaN	NaN	NaN
Mock / wt	P50428	P50428	0.595166	0.595166	4.06202e-10	4.04346e-09	16	P50428	Arsa	Arylsulfatase A	ARSA_MOUSE	8	51.0646	1.51065	Mock	wt	NaN	NaN	NaN
Mock / wt	O08734	O08734	0.739334	0.739334	4.07418e-10	4.0453e-09	16	O08734	Bak1	Bcl-2 homologous antagonist/killer	BAK_MOUSE	4	66.9406	1.66941	Mock	wt	NaN	NaN	NaN
A6 / wt	Q8BHL4	Q8BHL4	-0.833544	0.833544	4.10983e-10	4.07039e-09	16	Q8BHL4	Gprc5a	Retinoic acid-induced protein 3	RAI3_MOUSE	4	-43.8851	0.561149	A6	wt	NaN	NaN	NaN
B1 / wt	Q8R323	Q8R323	-0.533947	0.533947	4.20969e-10	4.15879e-09	16	Q8R323	Rfc3	Replication factor C subunit 3	RFC3_MOUSE	15	-30.9337	0.690663	B1	wt	NaN	NaN	NaN
A6 / wt	P41139	P41139	-0.879019	0.879019	4.22522e-10	4.16365e-09	16	P41139	Id4	DNA-binding protein inhibitor ID-4	ID4_MOUSE	2	-45.6263	0.543737	A6	wt	NaN	NaN	NaN
A6 / wt	O89026	O89026	1.56619	1.56619	4.2673e-10	4.19458e-09	16	O89026	Robo1	Roundabout homolog 1	ROBO1_MOUSE	13	196.122	2.96122	A6	wt	NaN	NaN	NaN
A6 / wt	Q62165	Q62165	0.573928	0.573928	4.29661e-10	4.21283e-09	16	Q62165	Dag1	Dystroglycan	DAG1_MOUSE	18	48.8571	1.48857	A6	wt	NaN	NaN	NaN
B1 / wt	Q69ZB0	Q69ZB0	0.865333	0.865333	4.32192e-10	4.22707e-09	16	Q69ZB0	Lrrcc1	Leucine-rich repeat and coiled-coil domain-containing protein 1	LRCC1_MOUSE	4	82.176	1.82176	B1	wt	NaN	NaN	NaN
A6 / wt	Q7TNE3	Q7TNE3	-0.692625	0.692625	4.34215e-10	4.23629e-09	16	Q7TNE3	Spag7	Sperm-associated antigen 7	SPAG7_MOUSE	13	-38.1273	0.618727	A6	wt	NaN	NaN	NaN
A6 / wt	Q61771	Q61771	0.371523	0.371523	4.3622e-10	4.2453e-09	16	Q61771	Kif3b	Kinesin-like protein KIF3B	KIF3B_MOUSE	19	29.3717	1.29372	A6	wt	NaN	NaN	NaN
A6 / wt	Q61781	Q61781	-0.829227	0.829227	4.47404e-10	4.34336e-09	16	Q61781	Krt14	Keratin, type I cytoskeletal 14	K1C14_MOUSE	19	-43.7169	0.562831	A6	wt	NaN	NaN	NaN
B1 / wt	Q03173	Q03173	-0.906415	0.906415	4.56847e-10	4.42409e-09	16	Q03173	Enah	Protein enabled homolog	ENAH_MOUSE	15	-46.6491	0.533509	B1	wt	NaN	NaN	NaN
A6 / wt	Q9CWF2	Q9CWF2	-5.25591	5.25591	4.58831e-10	4.43235e-09	16	Q9CWF2	Tubb2b	Tubulin beta-2B chain	TBB2B_MOUSE	1	-97.3829	0.0261706	A6	wt	NaN	NaN	NaN
A6 / wt	O54931	O54931	0.889756	0.889756	4.61801e-10	4.45008e-09	16	O54931	Akap2	A-kinase anchor protein 2	AKAP2_MOUSE	32	85.2863	1.85286	A6	wt	NaN	NaN	NaN
A6 / wt	Q8BGF3	Q8BGF3	-0.820141	0.820141	4.63239e-10	4.45299e-09	16	Q8BGF3	Dnaaf10	Dynein axonemal assembly factor 10	DAA10_MOUSE	9	-43.3613	0.566387	A6	wt	NaN	NaN	NaN
B1 / wt	Q6DID5	Q6DID5	1.23663	1.23663	4.64773e-10	4.45682e-09	16	Q6DID5	Pwwp3a	PWWP domain-containing DNA repair factor 3A	PWP3A_MOUSE	1	135.648	2.35648	B1	wt	NaN	NaN	NaN
Mock / wt	P61622	P61622	-0.70158	0.70158	4.77178e-10	4.53146e-09	16	P61622	Itga11	Integrin alpha-11	ITA11_MOUSE	24	-38.5102	0.614898	Mock	wt	NaN	NaN	NaN
A6 / wt	P97927	P97927	0.577245	0.577245	4.76968e-10	4.53146e-09	16	P97927	Lama4	Laminin subunit alpha-4	LAMA4_MOUSE	23	49.1998	1.492	A6	wt	NaN	NaN	NaN
B1 / wt	Q6PFQ7	Q6PFQ7	0.506101	0.506101	4.7524e-10	4.53146e-09	16	Q6PFQ7	Rasa4	Ras GTPase-activating protein 4	RASL2_MOUSE	23	42.0207	1.42021	B1	wt	NaN	NaN	NaN
A6 / wt	Q8BKX1	Q8BKX1	-0.785485	0.785485	4.74578e-10	4.53146e-09	16	Q8BKX1	Baiap2	Brain-specific angiogenesis inhibitor 1-associated protein 2	BAIP2_MOUSE	28	-41.9843	0.580157	A6	wt	NaN	NaN	NaN
B1 / wt	P28828	P28828	0.912302	0.912302	4.8185e-10	4.56477e-09	16	P28828	Ptprm	Receptor-type tyrosine-protein phosphatase mu	PTPRM_MOUSE	7	88.2047	1.88205	B1	wt	NaN	NaN	NaN
Mock / wt	Q8BH59	Q8BH59	0.229289	0.229289	4.83863e-10	4.5728e-09	16	Q8BH59	Slc25a12	Calcium-binding mitochondrial carrier protein Aralar1	CMC1_MOUSE	32	17.2257	1.17226	Mock	wt	NaN	NaN	NaN
B1 / wt	Q3UDF0	Q3UDF0	1.53532	1.53532	4.85531e-10	4.57628e-09	16	Q3UDF0	Slc2a6	Solute carrier family 2, facilitated glucose transporter member 6	GTR6_MOUSE	2	189.852	2.89852	B1	wt	NaN	NaN	NaN
B1 / wt	Q62419	Q62419	0.376075	0.376075	4.86565e-10	4.57628e-09	16	Q62419	Sh3gl1	Endophilin-A2	SH3G1_MOUSE	19	29.7806	1.29781	B1	wt	NaN	NaN	NaN
A6 / wt	Q08879	Q08879	1.10906	1.10906	4.8846e-10	4.58311e-09	16	Q08879	Fbln1	Fibulin-1	FBLN1_MOUSE	5	115.706	2.15706	A6	wt	NaN	NaN	NaN
A6 / wt	P01831	P01831	1.75185	1.75185	4.91443e-10	4.60009e-09	16	P01831	Thy1	Thy-1 membrane glycoprotein	THY1_MOUSE	5	236.791	3.36791	A6	wt	NaN	NaN	NaN
A6 / wt	O88322	O88322	0.718536	0.718536	4.9325e-10	4.60341e-09	16	O88322	Nid2	Nidogen-2	NID2_MOUSE	31	64.5511	1.64551	A6	wt	NaN	NaN	NaN
B1 / wt	Q8C8R3	Q8C8R3	0.496616	0.496616	4.94145e-10	4.60341e-09	16	Q8C8R3	Ank2	Ankyrin-2	ANK2_MOUSE	40	41.09	1.4109	B1	wt	NaN	NaN	NaN
B1 / wt	Q61292	Q61292	0.964421	0.964421	5.02994e-10	4.66369e-09	16	Q61292	Lamb2	Laminin subunit beta-2	LAMB2_MOUSE	36	95.128	1.95128	B1	wt	NaN	NaN	NaN
B1 / wt	Q8BWW9	Q8BWW9	0.409618	0.409618	5.02191e-10	4.66369e-09	16	Q8BWW9	Pkn2	Serine/threonine-protein kinase N2	PKN2_MOUSE	34	32.8334	1.32833	B1	wt	NaN	NaN	NaN
A6 / wt	Q8BXZ1	Q8BXZ1	0.409622	0.409622	5.07827e-10	4.6974e-09	16	Q8BXZ1	Tmx3	Protein disulfide-isomerase TMX3	TMX3_MOUSE	13	32.8338	1.32834	A6	wt	NaN	NaN	NaN
Mock / wt	P01831	P01831	-0.61063	0.61063	5.09591e-10	4.70263e-09	16	P01831	Thy1	Thy-1 membrane glycoprotein	THY1_MOUSE	5	-34.5089	0.654911	Mock	wt	NaN	NaN	NaN
B1 / wt	Q99MN1	Q99MN1	-0.296864	0.296864	5.13591e-10	4.72842e-09	16	Q99MN1	Kars1	Lysine--tRNA ligase	SYK_MOUSE	33	-18.598	0.81402	B1	wt	NaN	NaN	NaN
A6 / wt	Q80U70	Q80U70	-0.734684	0.734684	5.16001e-10	4.73948e-09	16	Q80U70	Suz12	Polycomb protein Suz12	SUZ12_MOUSE	16	-39.905	0.60095	A6	wt	NaN	NaN	NaN
A6 / wt	Q8JZQ5	Q8JZQ5	2.0291	2.0291	5.17366e-10	4.74091e-09	16	Q8JZQ5	Aoc1	Amiloride-sensitive amine oxidase [copper-containing]	AOC1_MOUSE	1	308.149	4.08149	A6	wt	NaN	NaN	NaN
A6 / wt	B2RRE7	B2RRE7	-0.525728	0.525728	5.26665e-10	4.81488e-09	16	B2RRE7	Otud4	OTU domain-containing protein 4	OTUD4_MOUSE	16	-30.5392	0.694608	A6	wt	NaN	NaN	NaN
A6 / wt	Q99020	Q99020	-0.606458	0.606458	5.31841e-10	4.85089e-09	16	Q99020	Hnrnpab	Heterogeneous nuclear ribonucleoprotein A/B	ROAA_MOUSE	22	-34.3193	0.656807	A6	wt	NaN	NaN	NaN
A6 / wt	D3YYU8	D3YYU8	0.732184	0.732184	5.33185e-10	4.85186e-09	16	D3YYU8	Obsl1	Obscurin-like protein 1	OBSL1_MOUSE	43	66.1151	1.66115	A6	wt	NaN	NaN	NaN
Mock / wt	Q8R238	Q8R238	0.665064	0.665064	5.39149e-10	4.89478e-09	16	Q8R238	Sdsl	Serine dehydratase-like	SDSL_MOUSE	6	58.5639	1.58564	Mock	wt	NaN	NaN	NaN
A6 / wt	Q80TH2	Q80TH2	0.381528	0.381528	5.49588e-10	4.96656e-09	16	Q80TH2	Erbin	Erbin	ERBIN_MOUSE	42	30.2721	1.30272	A6	wt	NaN	NaN	NaN
B1 / wt	Q810Q5	Q810Q5	-1.0679	1.0679	5.49192e-10	4.96656e-09	16	Q810Q5	Nmes1	Normal mucosa of esophagus-specific gene 1 protein	NMES1_MOUSE	3	-52.2988	0.477012	B1	wt	NaN	NaN	NaN
B1 / wt	P59328	P59328	-0.654939	0.654939	5.51549e-10	4.97282e-09	16	P59328	Wdhd1	WD repeat and HMG-box DNA-binding protein 1	WDHD1_MOUSE	27	-36.4898	0.635102	B1	wt	NaN	NaN	NaN
A6 / wt	Q80UP5	Q80UP5	0.479104	0.479104	5.70139e-10	5.12864e-09	16	Q80UP5	Ankrd13a	Ankyrin repeat domain-containing protein 13A	AN13A_MOUSE	15	39.3878	1.39388	A6	wt	NaN	NaN	NaN
A6 / wt	P61080	P61080	2.3147	2.3147	5.76139e-10	5.15894e-09	16	P61080	Ube2d1	Ubiquitin-conjugating enzyme E2 D1	UB2D1_MOUSE	2	397.501	4.97501	A6	wt	NaN	NaN	NaN
A6 / wt	Q9D0F6	Q9D0F6	-0.781069	0.781069	5.75178e-10	5.15894e-09	16	Q9D0F6	Rfc5	Replication factor C subunit 5	RFC5_MOUSE	15	-41.8064	0.581936	A6	wt	NaN	NaN	NaN
B1 / wt	Q571I9	Q571I9	-0.467463	0.467463	5.79395e-10	5.17628e-09	16	Q571I9	Aldh16a1	Aldehyde dehydrogenase family 16 member A1	A16A1_MOUSE	17	-27.6765	0.723235	B1	wt	NaN	NaN	NaN
Mock / wt	Q8BU30	Q8BU30	-0.203304	0.203304	5.82026e-10	5.18797e-09	16	Q8BU30	Iars1	Isoleucine--tRNA ligase, cytoplasmic	SYIC_MOUSE	60	-13.1441	0.868559	Mock	wt	NaN	NaN	NaN
A6 / wt	Q3V3R1	Q3V3R1	-0.689166	0.689166	5.89656e-10	5.2322e-09	16	Q3V3R1	Mthfd1l	Monofunctional C1-tetrahydrofolate synthase, mitochondrial	C1TM_MOUSE	56	-37.9788	0.620212	A6	wt	NaN	NaN	NaN
Mock / wt	Q9R112	Q9R112	0.2761	0.2761	5.89215e-10	5.2322e-09	16	Q9R112	Sqor	Sulfide:quinone oxidoreductase, mitochondrial	SQOR_MOUSE	23	21.0917	1.21092	Mock	wt	NaN	NaN	NaN
A6 / wt	Q8K0Q5	Q8K0Q5	-1.60078	1.60078	6.00009e-10	5.3065e-09	16	Q8K0Q5	Arhgap18	Rho GTPase-activating protein 18	RHG18_MOUSE	5	-67.0302	0.329698	A6	wt	NaN	NaN	NaN
A6 / wt	Q8K363	Q8K363	-0.724263	0.724263	6.00736e-10	5.3065e-09	16	Q8K363	Ddx18	ATP-dependent RNA helicase DDX18	DDX18_MOUSE	23	-39.4694	0.605306	A6	wt	NaN	NaN	NaN
B1 / wt	Q9WU62	Q9WU62	1.20435	1.20435	6.03356e-10	5.31766e-09	16	Q9WU62	Incenp	Inner centromere protein	INCE_MOUSE	15	130.434	2.30434	B1	wt	NaN	NaN	NaN
A6 / wt	Q6PGG6	Q6PGG6	-0.709024	0.709024	6.08365e-10	5.33547e-09	16	Q6PGG6	Gnl3l	Guanine nucleotide-binding protein-like 3-like protein	GNL3L_MOUSE	13	-38.8266	0.611734	A6	wt	NaN	NaN	NaN
A6 / wt	Q9D1C9	Q9D1C9	-0.446597	0.446597	6.08544e-10	5.33547e-09	16	Q9D1C9	Rrp7a	Ribosomal RNA-processing protein 7 homolog A	RRP7A_MOUSE	9	-26.6228	0.733772	A6	wt	NaN	NaN	NaN
B1 / wt	Q9JHI5	Q9JHI5	0.418573	0.418573	6.09458e-10	5.33547e-09	16	Q9JHI5	Ivd	Isovaleryl-CoA dehydrogenase, mitochondrial	IVD_MOUSE	14	33.6605	1.3366	B1	wt	NaN	NaN	NaN
Mock / wt	Q9D832	Q9D832	0.36874	0.36874	6.12511e-10	5.35026e-09	16	Q9D832	Dnajb4	DnaJ homolog subfamily B member 4	DNJB4_MOUSE	14	29.1225	1.29122	Mock	wt	NaN	NaN	NaN
Mock / wt	P23242	P23242	0.462853	0.462853	6.21776e-10	5.41912e-09	16	P23242	Gja1	Gap junction alpha-1 protein	CXA1_MOUSE	13	37.8264	1.37826	Mock	wt	NaN	NaN	NaN
B1 / wt	Q9WUI1	Q9WUI1	1.12166	1.12166	6.27904e-10	5.4604e-09	16	Q9WUI1	Mapk11	Mitogen-activated protein kinase 11	MK11_MOUSE	2	117.598	2.17598	B1	wt	NaN	NaN	NaN
A6 / wt	Q9R1Z8	Q9R1Z8	-0.4135	0.4135	6.33971e-10	5.50096e-09	16	Q9R1Z8	Sorbs3	Vinexin	VINEX_MOUSE	24	-24.92	0.7508	A6	wt	NaN	NaN	NaN
Mock / wt	P51655	P51655	0.588943	0.588943	6.36751e-10	5.51289e-09	16	P51655	Gpc4	Glypican-4	GPC4_MOUSE	9	50.4144	1.50414	Mock	wt	NaN	NaN	NaN
Mock / wt	Q8BGB5	Q8BGB5	-0.474599	0.474599	6.47013e-10	5.58939e-09	16	Q8BGB5	Limd2	LIM domain-containing protein 2	LIMD2_MOUSE	3	-28.0333	0.719667	Mock	wt	NaN	NaN	NaN
A6 / wt	Q9Z0G4	Q9Z0G4	1.89158	1.89158	6.56024e-10	5.65478e-09	16	Q9Z0G4	Ccn5	CCN family member 5	CCN5_MOUSE	1	271.042	3.71042	A6	wt	NaN	NaN	NaN
Mock / wt	Q62009	Q62009	-0.550993	0.550993	6.58963e-10	5.66587e-09	16	Q62009	Postn	Periostin	POSTN_MOUSE	22	-31.745	0.68255	Mock	wt	NaN	NaN	NaN
A6 / wt	Q99J36	Q99J36	-0.618067	0.618067	6.602e-10	5.66587e-09	16	Q99J36	Thumpd1	THUMP domain-containing protein 1	THUM1_MOUSE	19	-34.8457	0.651543	A6	wt	NaN	NaN	NaN
B1 / wt	O09159	O09159	-0.495889	0.495889	6.61959e-10	5.66857e-09	16	O09159	Man2b1	Lysosomal alpha-mannosidase	MA2B1_MOUSE	26	-29.0876	0.709124	B1	wt	NaN	NaN	NaN
A6 / wt	Q62181	Q62181	-1.33087	1.33087	6.69517e-10	5.72079e-09	16	Q62181	Sema3c	Semaphorin-3C	SEM3C_MOUSE	11	-60.2471	0.397529	A6	wt	NaN	NaN	NaN
A6 / wt	Q61555	Q61555	1.70867	1.70867	6.80883e-10	5.80527e-09	16	Q61555	Fbn2	Fibrillin-2	FBN2_MOUSE	23	226.858	3.26858	A6	wt	NaN	NaN	NaN
A6 / wt	O08688	O08688	0.737516	0.737516	6.82658e-10	5.80778e-09	16	O08688	Capn5	Calpain-5	CAN5_MOUSE	5	66.7303	1.6673	A6	wt	NaN	NaN	NaN
A6 / wt	Q8BMS1	Q8BMS1	0.623057	0.623057	6.9818e-10	5.91418e-09	16	Q8BMS1	Hadha	Trifunctional enzyme subunit alpha, mitochondrial	ECHA_MOUSE	34	54.0135	1.54013	A6	wt	NaN	NaN	NaN
Mock / wt	Q8K1N2	Q8K1N2	-0.331769	0.331769	6.97e-10	5.91418e-09	16	Q8K1N2	Phldb2	Pleckstrin homology-like domain family B member 2	PHLB2_MOUSE	50	-20.5439	0.794561	Mock	wt	NaN	NaN	NaN
A6 / wt	E9Q912	E9Q912	0.413001	0.413001	7.04318e-10	5.92962e-09	16	E9Q912	Rap1gds1	Rap1 GTPase-GDP dissociation stimulator 1	GDS1_MOUSE	25	33.1452	1.33145	A6	wt	NaN	NaN	NaN
A6 / wt	Q8K4X7	Q8K4X7	0.552937	0.552937	7.04539e-10	5.92962e-09	16	Q8K4X7	Agpat4	1-acyl-sn-glycerol-3-phosphate acyltransferase delta	PLCD_MOUSE	13	46.707	1.46707	A6	wt	NaN	NaN	NaN
A6 / wt	Q8VDW0	Q8VDW0	-0.821416	0.821416	7.01829e-10	5.92962e-09	16	Q8VDW0	Ddx39a	ATP-dependent RNA helicase DDX39A	DX39A_MOUSE	12	-43.4114	0.565886	A6	wt	NaN	NaN	NaN
A6 / wt	O08784	O08784	-0.462493	0.462493	7.18771e-10	6.03644e-09	16	O08784	Tcof1	Treacle protein	TCOF_MOUSE	33	-27.4269	0.725731	A6	wt	NaN	NaN	NaN
B1 / wt	Q9WVC3	Q9WVC3	0.95815	0.95815	7.20356e-10	6.03683e-09	16	Q9WVC3	Cav2	Caveolin-2	CAV2_MOUSE	5	94.2817	1.94282	B1	wt	NaN	NaN	NaN
A6 / wt	P33174	P33174	-0.707248	0.707248	7.22814e-10	6.04451e-09	16	P33174	Kif4	Chromosome-associated kinesin KIF4	KIF4_MOUSE	41	-38.7513	0.612487	A6	wt	NaN	NaN	NaN
B1 / wt	Q05793	Q05793	0.746415	0.746415	7.25869e-10	6.05715e-09	16	Q05793	Hspg2	Basement membrane-specific heparan sulfate proteoglycan core protein	PGBM_MOUSE	106	67.7618	1.67762	B1	wt	NaN	NaN	NaN
A6 / wt	Q5NC05	Q5NC05	-0.392981	0.392981	7.29587e-10	6.06237e-09	16	Q5NC05	Ttf2	Transcription termination factor 2	TTF2_MOUSE	16	-23.8446	0.761554	A6	wt	NaN	NaN	NaN
B1 / wt	Q91YS8	Q91YS8	0.406572	0.406572	7.28135e-10	6.06237e-09	16	Q91YS8	Camk1	Calcium/calmodulin-dependent protein kinase type 1	KCC1A_MOUSE	13	32.5533	1.32553	B1	wt	NaN	NaN	NaN
B1 / wt	Q8CG72	Q8CG72	0.381155	0.381155	7.37731e-10	6.11042e-09	16	Q8CG72	Adprs	ADP-ribose glycohydrolase ARH3	ADPRS_MOUSE	9	30.2384	1.30238	B1	wt	NaN	NaN	NaN
A6 / wt	Q9D0R4	Q9D0R4	-0.63603	0.63603	7.38485e-10	6.11042e-09	16	Q9D0R4	Ddx56	Probable ATP-dependent RNA helicase DDX56	DDX56_MOUSE	15	-35.6519	0.643481	A6	wt	NaN	NaN	NaN
B1 / wt	P54843	P54843	-0.669054	0.669054	7.42434e-10	6.13016e-09	16	P54843	Maf	Transcription factor Maf	MAF_MOUSE	2	-37.1081	0.628919	B1	wt	NaN	NaN	NaN
A6 / wt	Q9JMC8	Q9JMC8	-1.2419	1.2419	7.45472e-10	6.14231e-09	16	Q9JMC8	Epb41l4b	Band 4.1-like protein 4B	E41LB_MOUSE	4	-57.7186	0.422814	A6	wt	NaN	NaN	NaN
A6 / wt	Q8K0L9	Q8K0L9	0.809764	0.809764	7.50804e-10	6.17328e-09	16	Q8K0L9	Zbtb20	Zinc finger and BTB domain-containing protein 20	ZBT20_MOUSE	9	75.2925	1.75292	A6	wt	NaN	NaN	NaN
A6 / wt	Q9Z277	Q9Z277	-0.319249	0.319249	7.53086e-10	6.17909e-09	16	Q9Z277	Baz1b	Tyrosine-protein kinase BAZ1B	BAZ1B_MOUSE	57	-19.8513	0.801487	A6	wt	NaN	NaN	NaN
A6 / wt	Q921G8	Q921G8	-0.419233	0.419233	7.64979e-10	6.26356e-09	16	Q921G8	Tubgcp2	Gamma-tubulin complex component 2	GCP2_MOUSE	28	-25.2178	0.747822	A6	wt	NaN	NaN	NaN
A6 / wt	P13864	P13864	-0.836735	0.836735	7.72749e-10	6.31401e-09	16	P13864	Dnmt1	DNA (cytosine-5)-methyltransferase 1	DNMT1_MOUSE	66	-44.0091	0.559909	A6	wt	NaN	NaN	NaN
A6 / wt	Q91ZR2	Q91ZR2	-0.447903	0.447903	7.82404e-10	6.3796e-09	16	Q91ZR2	Snx18	Sorting nexin-18	SNX18_MOUSE	16	-26.6892	0.733108	A6	wt	NaN	NaN	NaN
A6 / wt	Q8K368	Q8K368	-1.14685	1.14685	7.88389e-10	6.40178e-09	16	Q8K368	Fanci	Fanconi anemia group I protein homolog	FANCI_MOUSE	11	-54.8391	0.451609	A6	wt	NaN	NaN	NaN
A6 / wt	Q9DCU6	Q9DCU6	-0.473921	0.473921	7.87733e-10	6.40178e-09	16	Q9DCU6	Mrpl4	39S ribosomal protein L4, mitochondrial	RM04_MOUSE	8	-27.9995	0.720005	A6	wt	NaN	NaN	NaN
Mock / wt	Q62188	Q62188	0.290667	0.290667	8.04991e-10	6.50964e-09	16	Q62188	Dpysl3	Dihydropyrimidinase-related protein 3	DPYL3_MOUSE	27	22.3206	1.22321	Mock	wt	NaN	NaN	NaN
A6 / wt	Q99LW0	Q99LW0	-1.738	1.738	8.03554e-10	6.50964e-09	16	Q99LW0	Ankrd10	Ankyrin repeat domain-containing protein 10	ANR10_MOUSE	2	-70.0215	0.299785	A6	wt	NaN	NaN	NaN
A6 / wt	P32921	P32921	-0.650028	0.650028	8.28146e-10	6.68311e-09	16	P32921	Wars1	Tryptophan--tRNA ligase, cytoplasmic	SYWC_MOUSE	32	-36.2732	0.637268	A6	wt	NaN	NaN	NaN
A6 / wt	O55098	O55098	-1.496	1.496	8.31264e-10	6.69449e-09	16	O55098	Stk10	Serine/threonine-protein kinase 10	STK10_MOUSE	32	-64.5465	0.354535	A6	wt	NaN	NaN	NaN
A6 / wt	Q8K2Z4	Q8K2Z4	-0.546438	0.546438	8.34896e-10	6.70829e-09	16	Q8K2Z4	Ncapd2	Condensin complex subunit 1	CND1_MOUSE	51	-31.5291	0.684709	A6	wt	NaN	NaN	NaN
B1 / wt	Q9CZC8	Q9CZC8	0.505885	0.505885	8.36398e-10	6.70829e-09	16	Q9CZC8	Scrn1	Secernin-1	SCRN1_MOUSE	21	41.9994	1.41999	B1	wt	NaN	NaN	NaN
A6 / wt	Q6NS46	Q6NS46	-0.543735	0.543735	8.3824e-10	6.70934e-09	16	Q6NS46	Pdcd11	Protein RRP5 homolog	RRP5_MOUSE	58	-31.4008	0.685992	A6	wt	NaN	NaN	NaN
B1 / wt	Q5DTU0	Q5DTU0	0.726745	0.726745	8.44115e-10	6.73768e-09	16	Q5DTU0	Afap1l2	Actin filament-associated protein 1-like 2	AF1L2_MOUSE	28	65.4901	1.6549	B1	wt	NaN	NaN	NaN
A6 / wt	Q8VBT9	Q8VBT9	-0.586772	0.586772	8.45216e-10	6.73768e-09	16	Q8VBT9	Aspscr1	Tether containing UBX domain for GLUT4	ASPC1_MOUSE	17	-33.4169	0.665831	A6	wt	NaN	NaN	NaN
Mock / wt	Q8BH64	Q8BH64	-0.153856	0.153856	8.47084e-10	6.73887e-09	16	Q8BH64	Ehd2	EH domain-containing protein 2	EHD2_MOUSE	39	-10.1155	0.898845	Mock	wt	NaN	NaN	NaN
A6 / wt	Q9ESN9	Q9ESN9	1.87253	1.87253	8.60364e-10	6.82304e-09	16	Q9ESN9	Mapk8ip3	C-Jun-amino-terminal kinase-interacting protein 3	JIP3_MOUSE	6	266.175	3.66175	A6	wt	NaN	NaN	NaN
Mock / wt	Q9ET22	Q9ET22	0.721111	0.721111	8.61144e-10	6.82304e-09	16	Q9ET22	Dpp7	Dipeptidyl peptidase 2	DPP2_MOUSE	10	64.8451	1.64845	Mock	wt	NaN	NaN	NaN
A6 / wt	Q8BMB3	Q8BMB3	-0.604919	0.604919	8.6328e-10	6.82618e-09	16	Q8BMB3	Eif4e2	Eukaryotic translation initiation factor 4E type 2	IF4E2_MOUSE	6	-34.2492	0.657508	A6	wt	NaN	NaN	NaN
B1 / wt	P70335	P70335	0.501662	0.501662	8.66605e-10	6.83868e-09	16	P70335	Rock1	Rho-associated protein kinase 1	ROCK1_MOUSE	41	41.5844	1.41584	B1	wt	NaN	NaN	NaN
B1 / wt	P01899	P01899	0.98336	0.98336	8.75826e-10	6.88375e-09	16	P01899	H2-D1	H-2 class I histocompatibility antigen, D-B alpha chain	HA11_MOUSE	12	97.7064	1.97706	B1	wt	NaN	NaN	NaN
Mock / wt	P21447	P21447	0.545701	0.545701	8.74365e-10	6.88375e-09	16	P21447	Abcb1a	ATP-dependent translocase ABCB1	MDR1A_MOUSE	3	45.9729	1.45973	Mock	wt	NaN	NaN	NaN
B1 / wt	Q9QZX7	Q9QZX7	0.764897	0.764897	8.88148e-10	6.96664e-09	16	Q9QZX7	Srr	Serine racemase	SRR_MOUSE	5	69.9249	1.69925	B1	wt	NaN	NaN	NaN
A6 / wt	Q8VED2	Q8VED2	0.62104	0.62104	8.92701e-10	6.98837e-09	16	Q8VED2	Bloc1s4	Biogenesis of lysosome-related organelles complex 1 subunit 4	BL1S4_MOUSE	8	53.7983	1.53798	A6	wt	NaN	NaN	NaN
Mock / wt	P70460	P70460	-0.321534	0.321534	9.10956e-10	7.11707e-09	16	P70460	Vasp	Vasodilator-stimulated phosphoprotein	VASP_MOUSE	17	-19.9782	0.800218	Mock	wt	NaN	NaN	NaN
A6 / wt	Q8BLU0	Q8BLU0	1.09106	1.09106	9.16355e-10	7.14502e-09	16	Q8BLU0	Flrt2	Leucine-rich repeat transmembrane protein FLRT2	FLRT2_MOUSE	8	113.03	2.1303	A6	wt	NaN	NaN	NaN
A6 / wt	Q8CJG1	Q8CJG1	0.457063	0.457063	9.23369e-10	7.17119e-09	16	Q8CJG1	Ago1	Protein argonaute-1	AGO1_MOUSE	22	37.2744	1.37274	A6	wt	NaN	NaN	NaN
A6 / wt	Q91YT0	Q91YT0	-0.56518	0.56518	9.22354e-10	7.17119e-09	16	Q91YT0	Ndufv1	NADH dehydrogenase [ubiquinone] flavoprotein 1, mitochondrial	NDUV1_MOUSE	23	-32.4129	0.675871	A6	wt	NaN	NaN	NaN
Mock / wt	O08842	O08842	0.742888	0.742888	9.25763e-10	7.17558e-09	16	O08842	Gfra2	GDNF family receptor alpha-2	GFRA2_MOUSE	8	67.3522	1.67352	Mock	wt	NaN	NaN	NaN
A6 / wt	O08989	O08989	0.759578	0.759578	9.40393e-10	7.2746e-09	16	O08989	Mras	Ras-related protein M-Ras	RASM_MOUSE	6	69.2995	1.69299	A6	wt	NaN	NaN	NaN
A6 / wt	O88554	O88554	-0.842337	0.842337	9.43252e-10	7.28235e-09	16	O88554	Parp2	Poly [ADP-ribose] polymerase 2	PARP2_MOUSE	11	-44.2261	0.557739	A6	wt	NaN	NaN	NaN
A6 / wt	Q91VE0	Q91VE0	0.681888	0.681888	9.50131e-10	7.32105e-09	16	Q91VE0	Slc27a4	Long-chain fatty acid transport protein 4	S27A4_MOUSE	15	60.4238	1.60424	A6	wt	NaN	NaN	NaN
B1 / wt	P45952	P45952	0.588637	0.588637	9.65299e-10	7.40881e-09	16	P45952	Acadm	Medium-chain specific acyl-CoA dehydrogenase, mitochondrial	ACADM_MOUSE	18	50.3826	1.50383	B1	wt	NaN	NaN	NaN
A6 / wt	Q64435	Q64435	-1.11615	1.11615	9.64281e-10	7.40881e-09	16	Q64435	Ugt1a6	UDP-glucuronosyltransferase 1-6	UD16_MOUSE	6	-53.8676	0.461324	A6	wt	NaN	NaN	NaN
B1 / wt	Q9Z2H5	Q9Z2H5	0.663264	0.663264	1.00032e-09	7.66264e-09	16	Q9Z2H5	Epb41l1	Band 4.1-like protein 1	E41L1_MOUSE	19	58.3661	1.58366	B1	wt	NaN	NaN	NaN
A6 / wt	Q9Z120	Q9Z120	-0.593327	0.593327	1.00634e-09	7.69367e-09	16	Q9Z120	Mettl1	tRNA (guanine-N(7)-)-methyltransferase	TRMB_MOUSE	9	-33.7187	0.662813	A6	wt	NaN	NaN	NaN
A6 / wt	Q60596	Q60596	-0.800421	0.800421	1.018e-09	7.7677e-09	16	Q60596	Xrcc1	DNA repair protein XRCC1	XRCC1_MOUSE	12	-42.5818	0.574182	A6	wt	NaN	NaN	NaN
B1 / wt	A2APB8	A2APB8	1.34108	1.34108	1.02157e-09	7.77981e-09	16	A2APB8	Tpx2	Targeting protein for Xklp2	TPX2_MOUSE	32	153.342	2.53342	B1	wt	NaN	NaN	NaN
A6 / wt	Q8BM85	Q8BM85	0.542528	0.542528	1.05131e-09	7.99078e-09	16	Q8BM85	Tbck	TBC domain-containing protein kinase-like protein	TBCK_MOUSE	7	45.6523	1.45652	A6	wt	NaN	NaN	NaN
Mock / wt	O08688	O08688	0.644069	0.644069	1.05899e-09	8.03355e-09	16	O08688	Capn5	Calpain-5	CAN5_MOUSE	5	56.273	1.56273	Mock	wt	NaN	NaN	NaN
A6 / wt	P35601	P35601	-0.424265	0.424265	1.06542e-09	8.05117e-09	16	P35601	Rfc1	Replication factor C subunit 1	RFC1_MOUSE	32	-25.4782	0.745218	A6	wt	NaN	NaN	NaN
A6 / wt	Q8BLH7	Q8BLH7	-0.522441	0.522441	1.06343e-09	8.05117e-09	16	Q8BLH7	Hirip3	HIRA-interacting protein 3	HIRP3_MOUSE	11	-30.3807	0.696193	A6	wt	NaN	NaN	NaN
B1 / wt	Q640N1	Q640N1	-0.776372	0.776372	1.08339e-09	8.15619e-09	16	Q640N1	Aebp1	Adipocyte enhancer-binding protein 1	AEBP1_MOUSE	17	-41.6167	0.583833	B1	wt	NaN	NaN	NaN
B1 / wt	Q9DBU3	Q9DBU3	0.614029	0.614029	1.08347e-09	8.15619e-09	16	Q9DBU3	Riok3	Serine/threonine-protein kinase RIO3	RIOK3_MOUSE	12	53.0527	1.53053	B1	wt	NaN	NaN	NaN
Mock / wt	Q62095	Q62095	-0.492411	0.492411	1.09017e-09	8.19086e-09	16	Q62095	Ddx3y	ATP-dependent RNA helicase DDX3Y	DDX3Y_MOUSE	15	-28.9164	0.710836	Mock	wt	NaN	NaN	NaN
A6 / wt	G5E897	G5E897	0.347003	0.347003	1.09227e-09	8.19095e-09	16	G5E897	Poglut3	Protein O-glucosyltransferase 3	PLGT3_MOUSE	17	27.1916	1.27192	A6	wt	NaN	NaN	NaN
B1 / wt	Q8K354	Q8K354	0.295411	0.295411	1.10094e-09	8.24023e-09	16	Q8K354	Cbr3	Carbonyl reductase [NADPH] 3	CBR3_MOUSE	19	22.7234	1.22723	B1	wt	NaN	NaN	NaN
Mock / wt	Q91YU8	Q91YU8	-0.434681	0.434681	1.10498e-09	8.25471e-09	16	Q91YU8	Ppan	Suppressor of SWI4 1 homolog	SSF1_MOUSE	9	-26.0143	0.739857	Mock	wt	NaN	NaN	NaN
Mock / wt	Q8R086	Q8R086	0.412003	0.412003	1.10935e-09	8.2716e-09	16	Q8R086	Suox	Sulfite oxidase, mitochondrial	SUOX_MOUSE	11	33.0532	1.33053	Mock	wt	NaN	NaN	NaN
B1 / wt	P49718	P49718	-0.616464	0.616464	1.11608e-09	8.30599e-09	16	P49718	Mcm5	DNA replication licensing factor MCM5	MCM5_MOUSE	49	-34.7733	0.652267	B1	wt	NaN	NaN	NaN
B1 / wt	P82198	P82198	2.3748	2.3748	1.1486e-09	8.48363e-09	16	P82198	Tgfbi	Transforming growth factor-beta-induced protein ig-h3	BGH3_MOUSE	6	418.665	5.18665	B1	wt	NaN	NaN	NaN
A6 / wt	Q62219	Q62219	0.87968	0.87968	1.14609e-09	8.48363e-09	16	Q62219	Tgfb1i1	Transforming growth factor beta-1-induced transcript 1 protein	TGFI1_MOUSE	17	83.9967	1.83997	A6	wt	NaN	NaN	NaN
B1 / wt	Q7TMF2	Q7TMF2	-0.879813	0.879813	1.14272e-09	8.48363e-09	16	Q7TMF2	Eri1	3'-5' exoribonuclease 1	ERI1_MOUSE	7	-45.6562	0.543438	B1	wt	NaN	NaN	NaN
A6 / wt	Q9EPK8	Q9EPK8	-0.896576	0.896576	1.14681e-09	8.48363e-09	16	Q9EPK8	Trpv4	Transient receptor potential cation channel subfamily V member 4	TRPV4_MOUSE	7	-46.284	0.53716	A6	wt	NaN	NaN	NaN
B1 / wt	Q9QZU9	Q9QZU9	1.30337	1.30337	1.15233e-09	8.49521e-09	16	Q9QZU9	Ube2l6	Ubiquitin/ISG15-conjugating enzyme E2 L6	UB2L6_MOUSE	2	146.804	2.46804	B1	wt	NaN	NaN	NaN
Mock / wt	Q8CJ12	Q8CJ12	-0.969289	0.969289	1.15566e-09	8.50377e-09	16	Q8CJ12	Adgrg2	Adhesion G-protein coupled receptor G2	AGRG2_MOUSE	5	-48.9242	0.510758	Mock	wt	NaN	NaN	NaN
Mock / wt	P13020	P13020	0.133364	0.133364	1.17904e-09	8.6272e-09	16	P13020	Gsn	Gelsolin	GELS_MOUSE	45	9.68483	1.09685	Mock	wt	NaN	NaN	NaN
A6 / wt	Q5NBX1	Q5NBX1	-1.18553	1.18553	1.17641e-09	8.6272e-09	16	Q5NBX1	Cobl	Protein cordon-bleu	COBL_MOUSE	22	-56.0337	0.439663	A6	wt	NaN	NaN	NaN
B1 / wt	Q91YL3	Q91YL3	0.470023	0.470023	1.17833e-09	8.6272e-09	16	Q91YL3	Uckl1	Uridine-cytidine kinase-like 1	UCKL1_MOUSE	8	38.5132	1.38513	B1	wt	NaN	NaN	NaN
B1 / wt	O35954	O35954	0.760272	0.760272	1.18319e-09	8.64149e-09	16	O35954	Pitpnm1	Membrane-associated phosphatidylinositol transfer protein 1	PITM1_MOUSE	14	69.3809	1.69381	B1	wt	NaN	NaN	NaN
A6 / wt	E9Q6P5	E9Q6P5	1.95707	1.95707	1.19309e-09	8.6976e-09	16	E9Q6P5	Ttc7b	Tetratricopeptide repeat protein 7B	TTC7B_MOUSE	2	288.273	3.88273	A6	wt	NaN	NaN	NaN
B1 / wt	Q9QWY8	Q9QWY8	0.690872	0.690872	1.19649e-09	8.70622e-09	16	Q9QWY8	Asap1	Arf-GAP with SH3 domain, ANK repeat and PH domain-containing protein 1	ASAP1_MOUSE	33	61.4259	1.61426	B1	wt	NaN	NaN	NaN
A6 / wt	P10630	P10630	1.41071	1.41071	1.20803e-09	8.76906e-09	16	P10630	Eif4a2	Eukaryotic initiation factor 4A-II	IF4A2_MOUSE	11	165.868	2.65868	A6	wt	NaN	NaN	NaN
A6 / wt	Q62393	Q62393	-0.888023	0.888023	1.2096e-09	8.76906e-09	16	Q62393	Tpd52	Tumor protein D52	TPD52_MOUSE	11	-45.9646	0.540354	A6	wt	NaN	NaN	NaN
A6 / wt	Q64314	Q64314	-0.756473	0.756473	1.21498e-09	8.77417e-09	16	Q64314	Cd34	Hematopoietic progenitor cell antigen CD34	CD34_MOUSE	8	-40.8058	0.591942	A6	wt	NaN	NaN	NaN
B1 / wt	Q9D832	Q9D832	1.04928	1.04928	1.21702e-09	8.77417e-09	16	Q9D832	Dnajb4	DnaJ homolog subfamily B member 4	DNJB4_MOUSE	14	106.95	2.0695	B1	wt	NaN	NaN	NaN
A6 / wt	Q9Z0R6	Q9Z0R6	-0.334428	0.334428	1.2159e-09	8.77417e-09	16	Q9Z0R6	Itsn2	Intersectin-2	ITSN2_MOUSE	16	-20.6902	0.793098	A6	wt	NaN	NaN	NaN
B1 / wt	Q9QY06	Q9QY06	-0.351317	0.351317	1.23918e-09	8.91756e-09	16	Q9QY06	Myo9b	Unconventional myosin-IXb	MYO9B_MOUSE	49	-21.6132	0.783868	B1	wt	NaN	NaN	NaN
Mock / wt	O54782	O54782	0.241135	0.241135	1.24947e-09	8.9751e-09	16	O54782	Man2b2	Epididymis-specific alpha-mannosidase	MA2B2_MOUSE	19	18.1922	1.18192	Mock	wt	NaN	NaN	NaN
B1 / wt	Q6P5E4	Q6P5E4	-0.420744	0.420744	1.2772e-09	9.15756e-09	16	Q6P5E4	Uggt1	UDP-glucose:glycoprotein glucosyltransferase 1	UGGG1_MOUSE	70	-25.2961	0.747039	B1	wt	NaN	NaN	NaN
B1 / wt	Q60772	Q60772	0.654625	0.654625	1.28186e-09	9.17416e-09	16	Q60772	Cdkn2c	Cyclin-dependent kinase 4 inhibitor C	CDN2C_MOUSE	6	57.4207	1.57421	B1	wt	NaN	NaN	NaN
A6 / wt	Q8BPY9	Q8BPY9	-0.714104	0.714104	1.28839e-09	9.20414e-09	16	Q8BPY9	Fignl1	Fidgetin-like protein 1	FIGL1_MOUSE	5	-39.0416	0.609584	A6	wt	NaN	NaN	NaN
Mock / wt	Q61234	Q61234	0.55845	0.55845	1.31362e-09	9.36733e-09	16	Q61234	Snta1	Alpha-1-syntrophin	SNTA1_MOUSE	10	47.2686	1.47269	Mock	wt	NaN	NaN	NaN
Mock / wt	Q8K274	Q8K274	0.283053	0.283053	1.33122e-09	9.4756e-09	16	Q8K274	Fn3krp	Ketosamine-3-kinase	KT3K_MOUSE	11	21.6767	1.21677	Mock	wt	NaN	NaN	NaN
B1 / wt	Q8CJ19	Q8CJ19	0.688564	0.688564	1.3373e-09	9.50162e-09	16	Q8CJ19	Mical3	[F-actin]-monooxygenase MICAL3	MICA3_MOUSE	12	61.1679	1.61168	B1	wt	NaN	NaN	NaN
B1 / wt	P10630	P10630	1.31029	1.31029	1.35275e-09	9.5811e-09	16	P10630	Eif4a2	Eukaryotic initiation factor 4A-II	IF4A2_MOUSE	11	147.992	2.47992	B1	wt	NaN	NaN	NaN
A6 / wt	P70182	P70182	0.888441	0.888441	1.35337e-09	9.5811e-09	16	P70182	Pip5k1a	Phosphatidylinositol 4-phosphate 5-kinase type-1 alpha	PI51A_MOUSE	9	85.1175	1.85117	A6	wt	NaN	NaN	NaN
B1 / wt	P57759	P57759	0.112222	0.112222	1.36118e-09	9.61904e-09	16	P57759	Erp29	Endoplasmic reticulum resident protein 29	ERP29_MOUSE	16	8.08919	1.08089	B1	wt	NaN	NaN	NaN
A6 / wt	Q9CPN8	Q9CPN8	0.780781	0.780781	1.36378e-09	9.62005e-09	16	Q9CPN8	Igf2bp3	Insulin-like growth factor 2 mRNA-binding protein 3	IF2B3_MOUSE	27	71.806	1.71806	A6	wt	NaN	NaN	NaN
A6 / wt	Q91ZX7	Q91ZX7	-0.362761	0.362761	1.37535e-09	9.68421e-09	16	Q91ZX7	Lrp1	Prolow-density lipoprotein receptor-related protein 1	LRP1_MOUSE	143	-22.2325	0.777675	A6	wt	NaN	NaN	NaN
A6 / wt	Q8CI32	Q8CI32	0.382032	0.382032	1.37861e-09	9.68981e-09	16	Q8CI32	Bag5	BAG family molecular chaperone regulator 5	BAG5_MOUSE	19	30.3176	1.30318	A6	wt	NaN	NaN	NaN
B1 / wt	P12382	P12382	0.700655	0.700655	1.40161e-09	9.74476e-09	16	P12382	Pfkl	ATP-dependent 6-phosphofructokinase, liver type	PFKAL_MOUSE	35	62.5242	1.62524	B1	wt	NaN	NaN	NaN
A6 / wt	Q3TYX2	Q3TYX2	-0.924564	0.924564	1.40382e-09	9.74476e-09	16	Q3TYX2	Lrrn4cl	LRRN4 C-terminal-like protein	LRN4L_MOUSE	1	-47.316	0.52684	A6	wt	NaN	NaN	NaN
A6 / wt	Q64519	Q64519	2.42608	2.42608	1.40066e-09	9.74476e-09	16	Q64519	Sdc3	Syndecan-3	SDC3_MOUSE	2	437.433	5.37433	A6	wt	NaN	NaN	NaN
A6 / wt	Q80ZI6	Q80ZI6	0.73665	0.73665	1.39564e-09	9.74476e-09	16	Q80ZI6	Lrsam1	E3 ubiquitin-protein ligase LRSAM1	LRSM1_MOUSE	11	66.6302	1.6663	A6	wt	NaN	NaN	NaN
B1 / wt	Q8BLF1	Q8BLF1	0.491312	0.491312	1.39589e-09	9.74476e-09	16	Q8BLF1	Nceh1	Neutral cholesterol ester hydrolase 1	NCEH1_MOUSE	13	40.5723	1.40572	B1	wt	NaN	NaN	NaN
A6 / wt	Q9JMG7	Q9JMG7	0.841542	0.841542	1.3975e-09	9.74476e-09	16	Q9JMG7	Hdgfl3	Hepatoma-derived growth factor-related protein 3	HDGR3_MOUSE	8	79.1964	1.79196	A6	wt	NaN	NaN	NaN
Mock / wt	Q9WVM1	Q9WVM1	0.620573	0.620573	1.39578e-09	9.74476e-09	16	Q9WVM1	Racgap1	Rac GTPase-activating protein 1	RGAP1_MOUSE	20	53.7486	1.53749	Mock	wt	NaN	NaN	NaN
Mock / wt	Q9Z0E6	Q9Z0E6	0.450918	0.450918	1.40986e-09	9.76941e-09	16	Q9Z0E6	Gbp2	Guanylate-binding protein 2	GBP2_MOUSE	19	36.6909	1.36691	Mock	wt	NaN	NaN	NaN
A6 / wt	Q9QY06	Q9QY06	0.283614	0.283614	1.42198e-09	9.83596e-09	16	Q9QY06	Myo9b	Unconventional myosin-IXb	MYO9B_MOUSE	49	21.724	1.21724	A6	wt	NaN	NaN	NaN
A6 / wt	Q62077	Q62077	0.697545	0.697545	1.44704e-09	9.99173e-09	16	Q62077	Plcg1	1-phosphatidylinositol 4,5-bisphosphate phosphodiesterase gamma-1	PLCG1_MOUSE	28	62.1743	1.62174	A6	wt	NaN	NaN	NaN
Mock / wt	Q9Z1G4	Q9Z1G4	0.378321	0.378321	1.4607e-09	1.00683e-08	16	Q9Z1G4	Atp6v0a1	V-type proton ATPase 116 kDa subunit a1	VPP1_MOUSE	20	29.9829	1.29983	Mock	wt	NaN	NaN	NaN
A6 / wt	Q5SW19	Q5SW19	-0.793445	0.793445	1.4933e-09	1.02745e-08	16	Q5SW19	Cluh	Clustered mitochondria protein homolog	CLU_MOUSE	33	-42.3035	0.576965	A6	wt	NaN	NaN	NaN
A6 / wt	Q8C7V8	Q8C7V8	-0.784192	0.784192	1.49586e-09	1.02745e-08	16	Q8C7V8	Ccdc134	Coiled-coil domain-containing protein 134	CC134_MOUSE	6	-41.9323	0.580677	A6	wt	NaN	NaN	NaN
A6 / wt	Q3UMY5	Q3UMY5	0.860408	0.860408	1.50113e-09	1.02747e-08	16	Q3UMY5	Eml4	Echinoderm microtubule-associated protein-like 4	EMAL4_MOUSE	32	81.5552	1.81555	A6	wt	NaN	NaN	NaN
A6 / wt	Q9D0L7	Q9D0L7	0.647597	0.647597	1.50089e-09	1.02747e-08	16	Q9D0L7	Armc10	Armadillo repeat-containing protein 10	ARM10_MOUSE	6	56.6557	1.56656	A6	wt	NaN	NaN	NaN
A6 / wt	Q91YM2	Q91YM2	0.518728	0.518728	1.51152e-09	1.03279e-08	16	Q91YM2	Arhgap35	Rho GTPase-activating protein 35	RHG35_MOUSE	30	43.2691	1.43269	A6	wt	NaN	NaN	NaN
B1 / wt	Q8R1X6	Q8R1X6	0.528128	0.528128	1.52494e-09	1.03834e-08	16	Q8R1X6	Spart	Spartin	SPART_MOUSE	21	44.2057	1.44206	B1	wt	NaN	NaN	NaN
B1 / wt	Q99K01	Q99K01	-0.262902	0.262902	1.52287e-09	1.03834e-08	16	Q99K01	Pdxdc1	Pyridoxal-dependent decarboxylase domain-containing protein 1	PDXD1_MOUSE	34	-16.659	0.83341	B1	wt	NaN	NaN	NaN
A6 / wt	Q5XG71	Q5XG71	-0.626835	0.626835	1.53156e-09	1.04104e-08	16	Q5XG71	Utp20	Small subunit processome component 20 homolog	UTP20_MOUSE	52	-35.2404	0.647596	A6	wt	NaN	NaN	NaN
Mock / wt	O88986	O88986	0.318581	0.318581	1.53723e-09	1.04308e-08	16	O88986	Gcat	2-amino-3-ketobutyrate coenzyme A ligase, mitochondrial	KBL_MOUSE	12	24.7103	1.2471	Mock	wt	NaN	NaN	NaN
A6 / wt	E9Q394	E9Q394	-0.378851	0.378851	1.57074e-09	1.06214e-08	16	E9Q394	Akap13	A-kinase anchor protein 13	AKP13_MOUSE	40	-23.095	0.76905	A6	wt	NaN	NaN	NaN
B1 / wt	Q9CY27	Q9CY27	-0.505986	0.505986	1.5682e-09	1.06214e-08	16	Q9CY27	Tecr	Very-long-chain enoyl-CoA reductase	TECR_MOUSE	14	-29.5821	0.704179	B1	wt	NaN	NaN	NaN
A6 / wt	Q62351	Q62351	-0.580361	0.580361	1.58734e-09	1.07152e-08	16	Q62351	Tfrc	Transferrin receptor protein 1	TFR1_MOUSE	30	-33.1204	0.668796	A6	wt	NaN	NaN	NaN
A6 / wt	P50431	P50431	-2.63127	2.63127	1.59903e-09	1.07756e-08	16	P50431	Shmt1	Serine hydroxymethyltransferase, cytosolic	GLYC_MOUSE	15	-83.8598	0.161402	A6	wt	NaN	NaN	NaN
A6 / wt	Q6ZWQ0	Q6ZWQ0	-0.388365	0.388365	1.63058e-09	1.09528e-08	16	Q6ZWQ0	Syne2	Nesprin-2	SYNE2_MOUSE	126	-23.6005	0.763995	A6	wt	NaN	NaN	NaN
Mock / wt	Q9CQ19	Q9CQ19	-0.570126	0.570126	1.63091e-09	1.09528e-08	16	Q9CQ19	Myl9	Myosin regulatory light polypeptide 9	MYL9_MOUSE	5	-32.6442	0.673558	Mock	wt	NaN	NaN	NaN
B1 / wt	P58854	P58854	-0.39406	0.39406	1.6539e-09	1.10852e-08	16	P58854	Tubgcp3	Gamma-tubulin complex component 3	GCP3_MOUSE	25	-23.9015	0.760985	B1	wt	NaN	NaN	NaN
B1 / wt	Q91ZU6	Q91ZU6	-0.397027	0.397027	1.65628e-09	1.10852e-08	16	Q91ZU6	Dst	Dystonin	DYST_MOUSE	138	-24.0578	0.759422	B1	wt	NaN	NaN	NaN
A6 / wt	Q9JM51	Q9JM51	1.60553	1.60553	1.67825e-09	1.12131e-08	16	Q9JM51	Ptges	Prostaglandin E synthase	PTGES_MOUSE	3	204.307	3.04307	A6	wt	NaN	NaN	NaN
B1 / wt	Q8BTY2	Q8BTY2	0.664908	0.664908	1.68886e-09	1.12648e-08	16	Q8BTY2	Slc4a7	Sodium bicarbonate cotransporter 3	S4A7_MOUSE	13	58.5467	1.58547	B1	wt	NaN	NaN	NaN
A6 / wt	O35459	O35459	0.601729	0.601729	1.69449e-09	1.12832e-08	16	O35459	Ech1	Delta(3,5)-Delta(2,4)-dienoyl-CoA isomerase, mitochondrial	ECH1_MOUSE	14	51.7534	1.51753	A6	wt	NaN	NaN	NaN
A6 / wt	P07901	P07901	-0.501141	0.501141	1.73291e-09	1.14381e-08	16	P07901	Hsp90aa1	Heat shock protein HSP 90-alpha	HS90A_MOUSE	39	-29.3452	0.706548	A6	wt	NaN	NaN	NaN
B1 / wt	P50114	P50114	1.23386	1.23386	1.726e-09	1.14381e-08	16	P50114	S100b	Protein S100-B	S100B_MOUSE	3	135.195	2.35195	B1	wt	NaN	NaN	NaN
A6 / wt	Q7TME2	Q7TME2	-0.65438	0.65438	1.73075e-09	1.14381e-08	16	Q7TME2	Spag5	Sperm-associated antigen 5	SPAG5_MOUSE	8	-36.4652	0.635348	A6	wt	NaN	NaN	NaN
A6 / wt	Q80YX1	Q80YX1	2.04285	2.04285	1.73044e-09	1.14381e-08	16	Q80YX1	Tnc	Tenascin	TENA_MOUSE	35	312.06	4.1206	A6	wt	NaN	NaN	NaN
B1 / wt	Q8CJG0	Q8CJG0	0.257897	0.257897	1.73526e-09	1.14381e-08	16	Q8CJG0	Ago2	Protein argonaute-2	AGO2_MOUSE	27	19.5734	1.19573	B1	wt	NaN	NaN	NaN
A6 / wt	Q921N6	Q921N6	-0.533561	0.533561	1.73305e-09	1.14381e-08	16	Q921N6	Ddx27	Probable ATP-dependent RNA helicase DDX27	DDX27_MOUSE	29	-30.9152	0.690848	A6	wt	NaN	NaN	NaN
B1 / wt	Q8BH64	Q8BH64	0.724064	0.724064	1.74446e-09	1.14795e-08	16	Q8BH64	Ehd2	EH domain-containing protein 2	EHD2_MOUSE	39	65.1828	1.65183	B1	wt	NaN	NaN	NaN
Mock / wt	Q99KW3	Q99KW3	0.195332	0.195332	1.7592e-09	1.15571e-08	16	Q99KW3	Triobp	TRIO and F-actin-binding protein	TARA_MOUSE	42	14.4988	1.14499	Mock	wt	NaN	NaN	NaN
B1 / wt	P97496	P97496	-0.262657	0.262657	1.7761e-09	1.16374e-08	16	P97496	Smarcc1	SWI/SNF complex subunit SMARCC1	SMRC1_MOUSE	47	-16.6448	0.833552	B1	wt	NaN	NaN	NaN
A6 / wt	Q7TT37	Q7TT37	-0.536017	0.536017	1.77736e-09	1.16374e-08	16	Q7TT37	Elp1	Elongator complex protein 1	ELP1_MOUSE	34	-31.0328	0.689672	A6	wt	NaN	NaN	NaN
Mock / wt	P68372	P68372	0.298953	0.298953	1.79151e-09	1.17029e-08	16	P68372	Tubb4b	Tubulin beta-4B chain	TBB4B_MOUSE	29	23.0251	1.23025	Mock	wt	NaN	NaN	NaN
B1 / wt	Q9QZK2	Q9QZK2	0.894921	0.894921	1.79334e-09	1.17029e-08	16	Q9QZK2	Bcar3	Breast cancer anti-estrogen resistance protein 3 homolog	BCAR3_MOUSE	10	85.9508	1.85951	B1	wt	NaN	NaN	NaN
A6 / wt	Q3TSG4	Q3TSG4	-0.603359	0.603359	1.80928e-09	1.17874e-08	16	Q3TSG4	Alkbh5	RNA demethylase ALKBH5	ALKB5_MOUSE	7	-34.178	0.65822	A6	wt	NaN	NaN	NaN
B1 / wt	Q9ET22	Q9ET22	0.855801	0.855801	1.82461e-09	1.18675e-08	16	Q9ET22	Dpp7	Dipeptidyl peptidase 2	DPP2_MOUSE	10	80.9764	1.80976	B1	wt	NaN	NaN	NaN
A6 / wt	O35598	O35598	-0.88923	0.88923	1.83048e-09	1.18824e-08	16	O35598	Adam10	Disintegrin and metalloproteinase domain-containing protein 10	ADA10_MOUSE	21	-46.0098	0.539902	A6	wt	NaN	NaN	NaN
A6 / wt	Q9CQY2	Q9CQY2	1.88507	1.88507	1.83296e-09	1.18824e-08	16	Q9CQY2	Ramac	RNA guanine-N7 methyltransferase activating subunit	RAMAC_MOUSE	2	269.372	3.69372	A6	wt	NaN	NaN	NaN
B1 / wt	Q9CZQ6	Q9CZQ6	0.759467	0.759467	1.83827e-09	1.18972e-08	16	Q9CZQ6	Raet1e	Retinoic acid early-inducible protein 1-epsilon	RAE1E_MOUSE	5	69.2866	1.69287	B1	wt	NaN	NaN	NaN
B1 / wt	Q3V3Q7	Q3V3Q7	0.757857	0.757857	1.84246e-09	1.19047e-08	16	Q3V3Q7	Pacs2	Phosphofurin acidic cluster sorting protein 2	PACS2_MOUSE	5	69.0977	1.69098	B1	wt	NaN	NaN	NaN
Mock / wt	Q62261	Q62261	0.24271	0.24271	1.8741e-09	1.20892e-08	16	Q62261	Sptbn1	Spectrin beta chain, non-erythrocytic 1	SPTB2_MOUSE	177	18.3213	1.18321	Mock	wt	NaN	NaN	NaN
B1 / wt	P33609	P33609	-0.634602	0.634602	1.8919e-09	1.21729e-08	16	P33609	Pola1	DNA polymerase alpha catalytic subunit	DPOLA_MOUSE	44	-35.5882	0.644118	B1	wt	NaN	NaN	NaN
B1 / wt	P97930	P97930	-0.47884	0.47884	1.89328e-09	1.21729e-08	16	P97930	Dtymk	Thymidylate kinase	KTHY_MOUSE	14	-28.2446	0.717554	B1	wt	NaN	NaN	NaN
B1 / wt	A8C756	A8C756	-0.393899	0.393899	1.89814e-09	1.21841e-08	16	A8C756	Thada	Thyroid adenoma-associated protein homolog	THADA_MOUSE	21	-23.893	0.76107	B1	wt	NaN	NaN	NaN
A6 / wt	P07214	P07214	-0.64907	0.64907	1.90495e-09	1.22079e-08	16	P07214	Sparc	SPARC	SPRC_MOUSE	13	-36.2309	0.637691	A6	wt	NaN	NaN	NaN
Mock / wt	P42225	P42225	0.218522	0.218522	1.91807e-09	1.22519e-08	16	P42225	Stat1	Signal transducer and activator of transcription 1	STAT1_MOUSE	30	16.3541	1.16354	Mock	wt	NaN	NaN	NaN
A6 / wt	Q06348	Q06348	0.605675	0.605675	1.91656e-09	1.22519e-08	16	Q06348	Prrx2	Paired mesoderm homeobox protein 2	PRRX2_MOUSE	10	52.169	1.52169	A6	wt	NaN	NaN	NaN
A6 / wt	Q8BIW1	Q8BIW1	0.819049	0.819049	1.9768e-09	1.26065e-08	16	Q8BIW1	Prune1	Exopolyphosphatase PRUNE1	PRUN1_MOUSE	19	76.4243	1.76424	A6	wt	NaN	NaN	NaN
B1 / wt	Q80YS6	Q80YS6	0.373007	0.373007	1.98276e-09	1.262e-08	16	Q80YS6	Afap1	Actin filament-associated protein 1	AFAP1_MOUSE	19	29.5049	1.29505	B1	wt	NaN	NaN	NaN
B1 / wt	Q8BHT6	Q8BHT6	-0.58628	0.58628	1.98535e-09	1.262e-08	16	Q8BHT6	B3glct	Beta-1,3-glucosyltransferase	B3GLT_MOUSE	11	-33.3942	0.666058	B1	wt	NaN	NaN	NaN
B1 / wt	P11103	P11103	-0.572561	0.572561	1.99941e-09	1.26888e-08	16	P11103	Parp1	Poly [ADP-ribose] polymerase 1	PARP1_MOUSE	41	-32.7578	0.672422	B1	wt	NaN	NaN	NaN
A6 / wt	Q640N1	Q640N1	-0.729011	0.729011	2.01398e-09	1.27606e-08	16	Q640N1	Aebp1	Adipocyte enhancer-binding protein 1	AEBP1_MOUSE	17	-39.6683	0.603317	A6	wt	NaN	NaN	NaN
Mock / wt	P56564	P56564	-1.14497	1.14497	2.04222e-09	1.29187e-08	16	P56564	Slc1a3	Excitatory amino acid transporter 1	EAA1_MOUSE	4	-54.78	0.4522	Mock	wt	NaN	NaN	NaN
B1 / wt	Q4FZC9	Q4FZC9	0.606135	0.606135	2.05601e-09	1.2985e-08	16	Q4FZC9	Syne3	Nesprin-3	SYNE3_MOUSE	36	52.2176	1.52218	B1	wt	NaN	NaN	NaN
A6 / wt	Q8R5K4	Q8R5K4	-0.639976	0.639976	2.0896e-09	1.31759e-08	16	Q8R5K4	Nol6	Nucleolar protein 6	NOL6_MOUSE	24	-35.8276	0.641724	A6	wt	NaN	NaN	NaN
A6 / wt	P53702	P53702	0.653611	0.653611	2.11009e-09	1.32837e-08	16	P53702	Hccs	Holocytochrome c-type synthase	CCHL_MOUSE	13	57.3101	1.5731	A6	wt	NaN	NaN	NaN
B1 / wt	Q61329	Q61329	-0.656922	0.656922	2.12424e-09	1.33514e-08	16	Q61329	Zfhx3	Zinc finger homeobox protein 3	ZFHX3_MOUSE	16	-36.577	0.63423	B1	wt	NaN	NaN	NaN
Mock / wt	O88844	O88844	0.269	0.269	2.16416e-09	1.35625e-08	16	O88844	Idh1	Isocitrate dehydrogenase [NADP] cytoplasmic	IDHC_MOUSE	33	20.4972	1.20497	Mock	wt	NaN	NaN	NaN
A6 / wt	Q99KI0	Q99KI0	0.188834	0.188834	2.16474e-09	1.35625e-08	16	Q99KI0	Aco2	Aconitate hydratase, mitochondrial	ACON_MOUSE	43	13.9842	1.13984	A6	wt	NaN	NaN	NaN
B1 / wt	Q9Z329	Q9Z329	0.360519	0.360519	2.17651e-09	1.36145e-08	16	Q9Z329	Itpr2	Inositol 1,4,5-trisphosphate receptor type 2	ITPR2_MOUSE	33	28.3887	1.28389	B1	wt	NaN	NaN	NaN
B1 / wt	Q99KW3	Q99KW3	0.686984	0.686984	2.18974e-09	1.36754e-08	16	Q99KW3	Triobp	TRIO and F-actin-binding protein	TARA_MOUSE	42	60.9914	1.60991	B1	wt	NaN	NaN	NaN
A6 / wt	Q8R2G6	Q8R2G6	-1.0172	1.0172	2.20466e-09	1.37467e-08	16	Q8R2G6	Ccdc80	Coiled-coil domain-containing protein 80	CCD80_MOUSE	9	-50.5925	0.494075	A6	wt	NaN	NaN	NaN
A6 / wt	Q9R059	Q9R059	1.35024	1.35024	2.23443e-09	1.39102e-08	16	Q9R059	Fhl3	Four and a half LIM domains protein 3	FHL3_MOUSE	11	154.955	2.54955	A6	wt	NaN	NaN	NaN
Mock / wt	Q925B0	Q925B0	-0.558767	0.558767	2.24475e-09	1.39523e-08	16	Q925B0	Pawr	PRKC apoptosis WT1 regulator protein	PAWR_MOUSE	13	-32.1118	0.678882	Mock	wt	NaN	NaN	NaN
A6 / wt	Q8C025	Q8C025	1.24867	1.24867	2.2533e-09	1.39833e-08	16	Q8C025	Chpt1	Cholinephosphotransferase 1	CHPT1_MOUSE	2	137.623	2.37623	A6	wt	NaN	NaN	NaN
A6 / wt	P05202	P05202	-0.418714	0.418714	2.2699e-09	1.40198e-08	16	P05202	Got2	Aspartate aminotransferase, mitochondrial	AATM_MOUSE	30	-25.1909	0.748091	A6	wt	NaN	NaN	NaN
Mock / wt	Q07797	Q07797	0.595888	0.595888	2.26632e-09	1.40198e-08	16	Q07797	Lgals3bp	Galectin-3-binding protein	LG3BP_MOUSE	10	51.1402	1.5114	Mock	wt	NaN	NaN	NaN
A6 / wt	Q61036	Q61036	0.545798	0.545798	2.26856e-09	1.40198e-08	16	Q61036	Pak3	Serine/threonine-protein kinase PAK 3	PAK3_MOUSE	8	45.9827	1.45983	A6	wt	NaN	NaN	NaN
A6 / wt	Q8R5A3	Q8R5A3	1.3875	1.3875	2.28026e-09	1.40616e-08	16	Q8R5A3	Apbb1ip	Amyloid beta A4 precursor protein-binding family B member 1-interacting protein	AB1IP_MOUSE	7	161.625	2.61625	A6	wt	NaN	NaN	NaN
B1 / wt	O55131	O55131	0.316338	0.316338	2.28756e-09	1.40845e-08	16	O55131	Septin7	Septin-7	SEPT7_MOUSE	22	24.5166	1.24517	B1	wt	NaN	NaN	NaN
A6 / wt	Q8VBY2	Q8VBY2	-0.645044	0.645044	2.2964e-09	1.41167e-08	16	Q8VBY2	Camkk1	Calcium/calmodulin-dependent protein kinase kinase 1	KKCC1_MOUSE	7	-36.0527	0.639473	A6	wt	NaN	NaN	NaN
A6 / wt	O35206	O35206	-2.44334	2.44334	2.32096e-09	1.42454e-08	16	O35206	Col15a1	Collagen alpha-1(XV) chain	COFA1_MOUSE	14	-81.6143	0.183857	A6	wt	NaN	NaN	NaN
B1 / wt	P47738	P47738	0.638875	0.638875	2.33476e-09	1.43077e-08	16	P47738	Aldh2	Aldehyde dehydrogenase, mitochondrial	ALDH2_MOUSE	24	55.7115	1.55711	B1	wt	NaN	NaN	NaN
B1 / wt	Q01279	Q01279	0.399734	0.399734	2.35597e-09	1.44152e-08	16	Q01279	Egfr	Epidermal growth factor receptor	EGFR_MOUSE	34	31.9265	1.31926	B1	wt	NaN	NaN	NaN
Mock / wt	P17426	P17426	0.202997	0.202997	2.36037e-09	1.44196e-08	16	P17426	Ap2a1	AP-2 complex subunit alpha-1	AP2A1_MOUSE	47	15.1087	1.15109	Mock	wt	NaN	NaN	NaN
B1 / wt	P24472	P24472	-0.657933	0.657933	2.37961e-09	1.44248e-08	16	P24472	Gsta4	Glutathione S-transferase A4	GSTA4_MOUSE	7	-36.6214	0.633786	B1	wt	NaN	NaN	NaN
Mock / wt	P48722	P48722	0.342619	0.342619	2.37293e-09	1.44248e-08	16	P48722	Hspa4l	Heat shock 70 kDa protein 4L	HS74L_MOUSE	37	26.8056	1.26806	Mock	wt	NaN	NaN	NaN
Mock / wt	P82198	P82198	2.07651	2.07651	2.36977e-09	1.44248e-08	16	P82198	Tgfbi	Transforming growth factor-beta-induced protein ig-h3	BGH3_MOUSE	6	321.786	4.21786	Mock	wt	NaN	NaN	NaN
B1 / wt	Q60967	Q60967	0.467242	0.467242	2.37515e-09	1.44248e-08	16	Q60967	Papss1	Bifunctional 3'-phosphoadenosine 5'-phosphosulfate synthase 1	PAPS1_MOUSE	28	38.2465	1.38246	B1	wt	NaN	NaN	NaN
B1 / wt	Q91YR9	Q91YR9	-0.433382	0.433382	2.37871e-09	1.44248e-08	16	Q91YR9	Ptgr1	Prostaglandin reductase 1	PTGR1_MOUSE	13	-25.9476	0.740524	B1	wt	NaN	NaN	NaN
B1 / wt	P05202	P05202	-0.443701	0.443701	2.41983e-09	1.46459e-08	16	P05202	Got2	Aspartate aminotransferase, mitochondrial	AATM_MOUSE	30	-26.4754	0.735246	B1	wt	NaN	NaN	NaN
A6 / wt	Q61102	Q61102	-0.503194	0.503194	2.42403e-09	1.46488e-08	16	Q61102	Abcb7	Iron-sulfur clusters transporter ABCB7, mitochondrial	ABCB7_MOUSE	12	-29.4457	0.705543	A6	wt	NaN	NaN	NaN
A6 / wt	Q99PP9	Q99PP9	-0.89454	0.89454	2.43499e-09	1.46923e-08	16	Q99PP9	Trim16	Tripartite motif-containing protein 16	TRI16_MOUSE	15	-46.2081	0.537919	A6	wt	NaN	NaN	NaN
A6 / wt	Q8K4B2	Q8K4B2	-0.822123	0.822123	2.4508e-09	1.4765e-08	16	Q8K4B2	Irak3	Interleukin-1 receptor-associated kinase 3	IRAK3_MOUSE	3	-43.4391	0.565609	A6	wt	NaN	NaN	NaN
A6 / wt	P61622	P61622	1.13076	1.13076	2.46691e-09	1.47939e-08	16	P61622	Itga11	Integrin alpha-11	ITA11_MOUSE	24	118.973	2.18973	A6	wt	NaN	NaN	NaN
Mock / wt	P81122	P81122	-0.624034	0.624034	2.46658e-09	1.47939e-08	16	P81122	Irs2	Insulin receptor substrate 2	IRS2_MOUSE	7	-35.1146	0.648854	Mock	wt	NaN	NaN	NaN
Mock / wt	Q62417	Q62417	-0.461966	0.461966	2.4595e-09	1.47939e-08	16	Q62417	Sorbs1	Sorbin and SH3 domain-containing protein 1	SRBS1_MOUSE	31	-27.4004	0.725996	Mock	wt	NaN	NaN	NaN
A6 / wt	Q99J47	Q99J47	-0.792025	0.792025	2.4766e-09	1.48294e-08	16	Q99J47	Dhrs7b	Dehydrogenase/reductase SDR family member 7B	DRS7B_MOUSE	16	-42.2467	0.577533	A6	wt	NaN	NaN	NaN
B1 / wt	P70182	P70182	0.547187	0.547187	2.49582e-09	1.49217e-08	16	P70182	Pip5k1a	Phosphatidylinositol 4-phosphate 5-kinase type-1 alpha	PI51A_MOUSE	9	46.1234	1.46123	B1	wt	NaN	NaN	NaN
A6 / wt	Q9JMH9	Q9JMH9	-0.386481	0.386481	2.50853e-09	1.49748e-08	16	Q9JMH9	Myo18a	Unconventional myosin-XVIIIa	MY18A_MOUSE	74	-23.5006	0.764994	A6	wt	NaN	NaN	NaN
A6 / wt	Q61033	Q61033	-0.49377	0.49377	2.53108e-09	1.50751e-08	16	Q61033	Tmpo	Lamina-associated polypeptide 2, isoforms alpha/zeta	LAP2A_MOUSE	36	-28.9833	0.710167	A6	wt	NaN	NaN	NaN
B1 / wt	Q91YM2	Q91YM2	0.276766	0.276766	2.53302e-09	1.50751e-08	16	Q91YM2	Arhgap35	Rho GTPase-activating protein 35	RHG35_MOUSE	30	21.1476	1.21148	B1	wt	NaN	NaN	NaN
A6 / wt	Q91V12	Q91V12	-0.658147	0.658147	2.5622e-09	1.52257e-08	16	Q91V12	Acot7	Cytosolic acyl coenzyme A thioester hydrolase	BACH_MOUSE	16	-36.6308	0.633692	A6	wt	NaN	NaN	NaN
Mock / wt	P19157	P19157	0.16509	0.16509	2.58871e-09	1.5353e-08	16	P19157	Gstp1	Glutathione S-transferase P 1	GSTP1_MOUSE	12	12.1236	1.12124	Mock	wt	NaN	NaN	NaN
A6 / wt	P62257	P62257	0.765569	0.765569	2.59146e-09	1.5353e-08	16	P62257	Ube2h	Ubiquitin-conjugating enzyme E2 H	UBE2H_MOUSE	7	70.0041	1.70004	A6	wt	NaN	NaN	NaN
B1 / wt	O35609	O35609	0.422457	0.422457	2.61426e-09	1.54648e-08	16	O35609	Scamp3	Secretory carrier-associated membrane protein 3	SCAM3_MOUSE	8	34.0208	1.34021	B1	wt	NaN	NaN	NaN
B1 / wt	P25799	P25799	0.317997	0.317997	2.62366e-09	1.5497e-08	16	P25799	Nfkb1	Nuclear factor NF-kappa-B p105 subunit	NFKB1_MOUSE	26	24.6599	1.2466	B1	wt	NaN	NaN	NaN
A6 / wt	B2RXR6	B2RXR6	0.665226	0.665226	2.6286e-09	1.55028e-08	16	B2RXR6	Ankrd44	Serine/threonine-protein phosphatase 6 regulatory ankyrin repeat subunit B	ANR44_MOUSE	28	58.5816	1.58582	A6	wt	NaN	NaN	NaN
B1 / wt	Q8C0V9	Q8C0V9	0.534017	0.534017	2.64309e-09	1.55649e-08	16	Q8C0V9	Frmd6	FERM domain-containing protein 6	FRMD6_MOUSE	3	44.7955	1.44795	B1	wt	NaN	NaN	NaN
B1 / wt	O88271	O88271	-0.423058	0.423058	2.65063e-09	1.55859e-08	16	O88271	Cfdp1	Craniofacial development protein 1	CFDP1_MOUSE	10	-25.4158	0.745842	B1	wt	NaN	NaN	NaN
B1 / wt	Q9JJ11	Q9JJ11	1.16152	1.16152	2.69386e-09	1.58163e-08	16	Q9JJ11	Tacc3	Transforming acidic coiled-coil-containing protein 3	TACC3_MOUSE	18	123.693	2.23693	B1	wt	NaN	NaN	NaN
B1 / wt	P13439	P13439	-0.52359	0.52359	2.71013e-09	1.58881e-08	16	P13439	Umps	Uridine 5'-monophosphate synthase	UMPS_MOUSE	29	-30.4361	0.695639	B1	wt	NaN	NaN	NaN
A6 / wt	Q9D9Z1	Q9D9Z1	-0.882052	0.882052	2.7268e-09	1.5962e-08	16	Q9D9Z1	Knstrn	Small kinetochore-associated protein	SKAP_MOUSE	9	-45.7405	0.542595	A6	wt	NaN	NaN	NaN
A6 / wt	Q9DCE5	Q9DCE5	-0.660526	0.660526	2.75494e-09	1.60805e-08	16	Q9DCE5	Pak1ip1	p21-activated protein kinase-interacting protein 1	PK1IP_MOUSE	15	-36.7352	0.632648	A6	wt	NaN	NaN	NaN
Mock / wt	Q9WTK5	Q9WTK5	0.195354	0.195354	2.75525e-09	1.60805e-08	16	Q9WTK5	Nfkb2	Nuclear factor NF-kappa-B p100 subunit	NFKB2_MOUSE	34	14.5005	1.145	Mock	wt	NaN	NaN	NaN
B1 / wt	Q8BMS9	Q8BMS9	0.49132	0.49132	2.76691e-09	1.61246e-08	16	Q8BMS9	Rassf2	Ras association domain-containing protein 2	RASF2_MOUSE	11	40.573	1.40573	B1	wt	NaN	NaN	NaN
A6 / wt	Q65Z40	Q65Z40	-0.383263	0.383263	2.78849e-09	1.62024e-08	16	Q65Z40	Wapl	Wings apart-like protein homolog	WAPL_MOUSE	23	-23.3298	0.766702	A6	wt	NaN	NaN	NaN
A6 / wt	Q921Y2	Q921Y2	-0.52204	0.52204	2.78854e-09	1.62024e-08	16	Q921Y2	Imp3	U3 small nucleolar ribonucleoprotein protein IMP3	IMP3_MOUSE	6	-30.3613	0.696387	A6	wt	NaN	NaN	NaN
A6 / wt	O70281	O70281	1.09002	1.09002	2.79516e-09	1.62169e-08	16	O70281	Tpst1	Protein-tyrosine sulfotransferase 1	TPST1_MOUSE	5	112.877	2.12877	A6	wt	NaN	NaN	NaN
A6 / wt	Q9JLN9	Q9JLN9	-0.335847	0.335847	2.85651e-09	1.65484e-08	16	Q9JLN9	Mtor	Serine/threonine-protein kinase mTOR	MTOR_MOUSE	28	-20.7681	0.792319	A6	wt	NaN	NaN	NaN
A6 / wt	A2ADY9	A2ADY9	0.277324	0.277324	2.87213e-09	1.65898e-08	16	A2ADY9	Ddi2	Protein DDI1 homolog 2	DDI2_MOUSE	12	21.1945	1.21195	A6	wt	NaN	NaN	NaN
A6 / wt	Q8R4E9	Q8R4E9	-1.37151	1.37151	2.86901e-09	1.65898e-08	16	Q8R4E9	Cdt1	DNA replication factor Cdt1	CDT1_MOUSE	9	-61.3513	0.386487	A6	wt	NaN	NaN	NaN
A6 / wt	Q99MR3	Q99MR3	0.659834	0.659834	2.87661e-09	1.65913e-08	16	Q99MR3	Slc12a9	Solute carrier family 12 member 9	S12A9_MOUSE	6	57.99	1.5799	A6	wt	NaN	NaN	NaN
B1 / wt	P57780	P57780	0.227744	0.227744	2.89096e-09	1.66496e-08	16	P57780	Actn4	Alpha-actinin-4	ACTN4_MOUSE	48	17.1002	1.171	B1	wt	NaN	NaN	NaN
A6 / wt	Q7TND5	Q7TND5	-0.983093	0.983093	2.90208e-09	1.66891e-08	16	Q7TND5	Rpf1	Ribosome production factor 1	RPF1_MOUSE	7	-49.4106	0.505894	A6	wt	NaN	NaN	NaN
Mock / wt	Q3UHK6	Q3UHK6	0.40778	0.40778	2.90711e-09	1.66936e-08	16	Q3UHK6	Tenm4	Teneurin-4	TEN4_MOUSE	22	32.6643	1.32664	Mock	wt	NaN	NaN	NaN
A6 / wt	P49025	P49025	-0.837093	0.837093	2.91313e-09	1.67036e-08	16	P49025	Cit	Citron Rho-interacting kinase	CTRO_MOUSE	60	-44.023	0.55977	A6	wt	NaN	NaN	NaN
A6 / wt	Q99NH2	Q99NH2	0.42933	0.42933	2.92155e-09	1.67218e-08	16	Q99NH2	Pard3	Partitioning defective 3 homolog	PARD3_MOUSE	24	34.6608	1.34661	A6	wt	NaN	NaN	NaN
A6 / wt	Q9WVJ9	Q9WVJ9	1.27666	1.27666	2.92482e-09	1.67218e-08	16	Q9WVJ9	Efemp2	EGF-containing fibulin-like extracellular matrix protein 2	FBLN4_MOUSE	8	142.278	2.42278	A6	wt	NaN	NaN	NaN
Mock / wt	Q9QZF2	Q9QZF2	0.979362	0.979362	3.00446e-09	1.71521e-08	16	Q9QZF2	Gpc1	Glypican-1	GPC1_MOUSE	17	97.1593	1.97159	Mock	wt	NaN	NaN	NaN
A6 / wt	Q9Z0L8	Q9Z0L8	-0.835239	0.835239	3.01198e-09	1.717e-08	16	Q9Z0L8	Ggh	Gamma-glutamyl hydrolase	GGH_MOUSE	10	-43.951	0.56049	A6	wt	NaN	NaN	NaN
Mock / wt	P16460	P16460	0.104643	0.104643	3.03303e-09	1.72649e-08	16	P16460	Ass1	Argininosuccinate synthase	ASSY_MOUSE	21	7.52282	1.07523	Mock	wt	NaN	NaN	NaN
A6 / wt	Q9DC07	Q9DC07	-2.71331	2.71331	3.04374e-09	1.73008e-08	16	Q9DC07	Nebl	LIM zinc-binding domain-containing Nebulette	LNEBL_MOUSE	15	-84.7521	0.152479	A6	wt	NaN	NaN	NaN
B1 / wt	P70460	P70460	0.445734	0.445734	3.05201e-09	1.73227e-08	16	P70460	Vasp	Vasodilator-stimulated phosphoprotein	VASP_MOUSE	17	36.2007	1.36201	B1	wt	NaN	NaN	NaN
A6 / wt	Q60760	Q60760	1.07084	1.07084	3.07261e-09	1.74144e-08	16	Q60760	Grb10	Growth factor receptor-bound protein 10	GRB10_MOUSE	25	110.065	2.10065	A6	wt	NaN	NaN	NaN
B1 / wt	O35083	O35083	1.43176	1.43176	3.09534e-09	1.74675e-08	16	O35083	Agpat1	1-acyl-sn-glycerol-3-phosphate acyltransferase alpha	PLCA_MOUSE	4	169.776	2.69776	B1	wt	NaN	NaN	NaN
A6 / wt	Q8K1S3	Q8K1S3	1.58561	1.58561	3.0884e-09	1.74675e-08	16	Q8K1S3	Unc5b	Netrin receptor UNC5B	UNC5B_MOUSE	4	200.135	3.00135	A6	wt	NaN	NaN	NaN
A6 / wt	Q9CR61	Q9CR61	-0.555328	0.555328	3.09479e-09	1.74675e-08	16	Q9CR61	Ndufb7	NADH dehydrogenase [ubiquinone] 1 beta subcomplex subunit 7	NDUB7_MOUSE	5	-31.9498	0.680502	A6	wt	NaN	NaN	NaN
A6 / wt	Q07231	Q07231	0.965877	0.965877	3.10777e-09	1.75125e-08	16	Q07231	Zscan21	Zinc finger and SCAN domain-containing protein 21	ZSC21_MOUSE	3	95.3251	1.95325	A6	wt	NaN	NaN	NaN
A6 / wt	O09110	O09110	-0.663082	0.663082	3.11621e-09	1.75348e-08	16	O09110	Map2k3	Dual specificity mitogen-activated protein kinase kinase 3	MP2K3_MOUSE	15	-36.8472	0.631528	A6	wt	NaN	NaN	NaN
A6 / wt	Q9CXK8	Q9CXK8	-0.717674	0.717674	3.12252e-09	1.75452e-08	16	Q9CXK8	Nip7	60S ribosome subunit biogenesis protein NIP7 homolog	NIP7_MOUSE	9	-39.1923	0.608077	A6	wt	NaN	NaN	NaN
B1 / wt	Q8BTZ4	Q8BTZ4	-0.473944	0.473944	3.14363e-09	1.76213e-08	16	Q8BTZ4	Anapc5	Anaphase-promoting complex subunit 5	APC5_MOUSE	24	-28.0006	0.719994	B1	wt	NaN	NaN	NaN
B1 / wt	Q9JJ66	Q9JJ66	1.56858	1.56858	3.14506e-09	1.76213e-08	16	Q9JJ66	Cdc20	Cell division cycle protein 20 homolog	CDC20_MOUSE	5	196.612	2.96612	B1	wt	NaN	NaN	NaN
A6 / wt	P12382	P12382	0.307104	0.307104	3.16851e-09	1.76268e-08	16	P12382	Pfkl	ATP-dependent 6-phosphofructokinase, liver type	PFKAL_MOUSE	35	23.7222	1.23722	A6	wt	NaN	NaN	NaN
B1 / wt	Q640P4	Q640P4	1.01582	1.01582	3.16358e-09	1.76268e-08	16	Q640P4	Glt8d2	Glycosyltransferase 8 domain-containing protein 2	GL8D2_MOUSE	4	102.205	2.02205	B1	wt	NaN	NaN	NaN
A6 / wt	Q99P30	Q99P30	0.640293	0.640293	3.1684e-09	1.76268e-08	16	Q99P30	Nudt7	Peroxisomal coenzyme A diphosphatase NUDT7	NUDT7_MOUSE	1	55.8646	1.55865	A6	wt	NaN	NaN	NaN
B1 / wt	Q9QXX4	Q9QXX4	-0.503319	0.503319	3.1553e-09	1.76268e-08	16	Q9QXX4	Slc25a13	Calcium-binding mitochondrial carrier protein Aralar2	CMC2_MOUSE	24	-29.4518	0.705482	B1	wt	NaN	NaN	NaN
B1 / wt	Q9QYF9	Q9QYF9	0.330084	0.330084	3.16203e-09	1.76268e-08	16	Q9QYF9	Ndrg3	Protein NDRG3	NDRG3_MOUSE	10	25.7087	1.25709	B1	wt	NaN	NaN	NaN
B1 / wt	Q8CG76	Q8CG76	0.321393	0.321393	3.18138e-09	1.76734e-08	16	Q8CG76	Akr7a2	Aflatoxin B1 aldehyde reductase member 2	ARK72_MOUSE	14	24.9537	1.24954	B1	wt	NaN	NaN	NaN
B1 / wt	P36371	P36371	1.41662	1.41662	3.19306e-09	1.77131e-08	16	P36371	Tap2	Antigen peptide transporter 2	TAP2_MOUSE	11	166.959	2.66959	B1	wt	NaN	NaN	NaN
B1 / wt	Q99P72	Q99P72	-0.494428	0.494428	3.19903e-09	1.77212e-08	16	Q99P72	Rtn4	Reticulon-4	RTN4_MOUSE	37	-29.0157	0.709843	B1	wt	NaN	NaN	NaN
A6 / wt	P28828	P28828	1.63545	1.63545	3.20397e-09	1.77235e-08	16	P28828	Ptprm	Receptor-type tyrosine-protein phosphatase mu	PTPRM_MOUSE	7	210.685	3.10685	A6	wt	NaN	NaN	NaN
B1 / wt	P48758	P48758	-1.45749	1.45749	3.21476e-09	1.77582e-08	16	P48758	Cbr1	Carbonyl reductase [NADPH] 1	CBR1_MOUSE	16	-63.5874	0.364126	B1	wt	NaN	NaN	NaN
A6 / wt	P35278	P35278	0.466824	0.466824	3.22073e-09	1.77661e-08	16	P35278	Rab5c	Ras-related protein Rab-5C	RAB5C_MOUSE	7	38.2063	1.38206	A6	wt	NaN	NaN	NaN
A6 / wt	P97310	P97310	-0.558634	0.558634	3.23728e-09	1.78323e-08	16	P97310	Mcm2	DNA replication licensing factor MCM2	MCM2_MOUSE	42	-32.1055	0.678945	A6	wt	NaN	NaN	NaN
A6 / wt	P24547	P24547	-0.33836	0.33836	3.26412e-09	1.79549e-08	16	P24547	Impdh2	Inosine-5'-monophosphate dehydrogenase 2	IMDH2_MOUSE	33	-20.906	0.79094	A6	wt	NaN	NaN	NaN
A6 / wt	Q9D6X6	Q9D6X6	1.07871	1.07871	3.27819e-09	1.79886e-08	16	Q9D6X6	Prss23	Serine protease 23	PRS23_MOUSE	6	111.215	2.11215	A6	wt	NaN	NaN	NaN
A6 / wt	Q9ESW8	Q9ESW8	0.850474	0.850474	3.27942e-09	1.79886e-08	16	Q9ESW8	Pgpep1	Pyroglutamyl-peptidase 1	PGPI_MOUSE	4	80.3093	1.80309	A6	wt	NaN	NaN	NaN
A6 / wt	Q9Z0P5	Q9Z0P5	0.610039	0.610039	3.29297e-09	1.80377e-08	16	Q9Z0P5	Twf2	Twinfilin-2	TWF2_MOUSE	19	52.6301	1.5263	A6	wt	NaN	NaN	NaN
B1 / wt	P10649	P10649	0.437187	0.437187	3.30641e-09	1.80861e-08	16	P10649	Gstm1	Glutathione S-transferase Mu 1	GSTM1_MOUSE	18	35.3962	1.35396	B1	wt	NaN	NaN	NaN
Mock / wt	P08113	P08113	0.145201	0.145201	3.31517e-09	1.81087e-08	16	P08113	Hsp90b1	Endoplasmin	ENPL_MOUSE	74	10.5885	1.10588	Mock	wt	NaN	NaN	NaN
A6 / wt	Q9D7N9	Q9D7N9	-0.58189	0.58189	3.34822e-09	1.82385e-08	16	Q9D7N9	Apmap	Adipocyte plasma membrane-associated protein	APMAP_MOUSE	15	-33.1912	0.668088	A6	wt	NaN	NaN	NaN
B1 / wt	Q9Z1Y4	Q9Z1Y4	0.40201	0.40201	3.34632e-09	1.82385e-08	16	Q9Z1Y4	Trip6	Thyroid receptor-interacting protein 6	TRIP6_MOUSE	9	32.1348	1.32135	B1	wt	NaN	NaN	NaN
Mock / wt	O54818	O54818	-0.640721	0.640721	3.36587e-09	1.83092e-08	16	O54818	Tpd52l1	Tumor protein D53	TPD53_MOUSE	6	-35.8608	0.641392	Mock	wt	NaN	NaN	NaN
B1 / wt	Q8WTY4	Q8WTY4	-0.610354	0.610354	3.40413e-09	1.84917e-08	16	Q8WTY4	Ciapin1	Anamorsin	CPIN1_MOUSE	13	-34.4964	0.655036	B1	wt	NaN	NaN	NaN
A6 / wt	P97370	P97370	-0.608368	0.608368	3.47466e-09	1.88227e-08	16	P97370	Atp1b3	Sodium/potassium-transporting ATPase subunit beta-3	AT1B3_MOUSE	12	-34.4062	0.655938	A6	wt	NaN	NaN	NaN
B1 / wt	Q8CG19	Q8CG19	0.798846	0.798846	3.47216e-09	1.88227e-08	16	Q8CG19	Ltbp1	Latent-transforming growth factor beta-binding protein 1	LTBP1_MOUSE	17	73.9709	1.73971	B1	wt	NaN	NaN	NaN
B1 / wt	P62748	P62748	0.385568	0.385568	3.52762e-09	1.90569e-08	16	P62748	Hpcal1	Hippocalcin-like protein 1	HPCL1_MOUSE	11	30.6374	1.30637	B1	wt	NaN	NaN	NaN
A6 / wt	Q8BGR6	Q8BGR6	0.768862	0.768862	3.52445e-09	1.90569e-08	16	Q8BGR6	Arl15	ADP-ribosylation factor-like protein 15	ARL15_MOUSE	5	70.3926	1.70393	A6	wt	NaN	NaN	NaN
A6 / wt	Q8BUI3	Q8BUI3	-0.72374	0.72374	3.53951e-09	1.90949e-08	16	Q8BUI3	LRWD1	Leucine-rich repeat and WD repeat-containing protein 1	LRWD1_MOUSE	8	-39.4475	0.605525	A6	wt	NaN	NaN	NaN
B1 / wt	Q8K363	Q8K363	-0.403488	0.403488	3.55028e-09	1.91266e-08	16	Q8K363	Ddx18	ATP-dependent RNA helicase DDX18	DDX18_MOUSE	23	-24.3972	0.756028	B1	wt	NaN	NaN	NaN
A6 / wt	O88844	O88844	0.423998	0.423998	3.56662e-09	1.91652e-08	16	O88844	Idh1	Isocitrate dehydrogenase [NADP] cytoplasmic	IDHC_MOUSE	33	34.164	1.34164	A6	wt	NaN	NaN	NaN
Mock / wt	Q05816	Q05816	0.280431	0.280431	3.56721e-09	1.91652e-08	16	Q05816	Fabp5	Fatty acid-binding protein 5	FABP5_MOUSE	12	21.4558	1.21456	Mock	wt	NaN	NaN	NaN
Mock / wt	F6ZDS4	F6ZDS4	-0.143357	0.143357	3.57917e-09	1.91951e-08	16	F6ZDS4	Tpr	Nucleoprotein TPR	TPR_MOUSE	115	-9.45899	0.90541	Mock	wt	NaN	NaN	NaN
A6 / wt	Q9DBT5	Q9DBT5	0.651766	0.651766	3.58256e-09	1.91951e-08	16	Q9DBT5	Ampd2	AMP deaminase 2	AMPD2_MOUSE	19	57.1091	1.57109	A6	wt	NaN	NaN	NaN
A6 / wt	Q9DBG5	Q9DBG5	0.461586	0.461586	3.6288e-09	1.94163e-08	16	Q9DBG5	Plin3	Perilipin-3	PLIN3_MOUSE	20	37.7055	1.37705	A6	wt	NaN	NaN	NaN
A6 / wt	Q6Q899	Q6Q899	0.49408	0.49408	3.656e-09	1.95191e-08	16	Q6Q899	Ddx58	Antiviral innate immune response receptor RIG-I	DDX58_MOUSE	35	40.8422	1.40842	A6	wt	NaN	NaN	NaN
A6 / wt	Q9JKY5	Q9JKY5	-0.399277	0.399277	3.65796e-09	1.95191e-08	16	Q9JKY5	Hip1r	Huntingtin-interacting protein 1-related protein	HIP1R_MOUSE	18	-24.1762	0.758238	A6	wt	NaN	NaN	NaN
Mock / wt	Q60715	Q60715	0.221416	0.221416	3.70636e-09	1.97309e-08	16	Q60715	P4ha1	Prolyl 4-hydroxylase subunit alpha-1	P4HA1_MOUSE	32	16.5877	1.16588	Mock	wt	NaN	NaN	NaN
Mock / wt	Q9Z1Q5	Q9Z1Q5	0.224929	0.224929	3.70772e-09	1.97309e-08	16	Q9Z1Q5	Clic1	Chloride intracellular channel protein 1	CLIC1_MOUSE	18	16.8719	1.16872	Mock	wt	NaN	NaN	NaN
A6 / wt	Q60648	Q60648	-2.86178	2.86178	3.73208e-09	1.98336e-08	16	Q60648	Gm2a	Ganglioside GM2 activator	SAP3_MOUSE	6	-86.2432	0.137568	A6	wt	NaN	NaN	NaN
A6 / wt	Q8R016	Q8R016	-0.740046	0.740046	3.74798e-09	1.98912e-08	16	Q8R016	Blmh	Bleomycin hydrolase	BLMH_MOUSE	27	-40.128	0.59872	A6	wt	NaN	NaN	NaN
A6 / wt	Q9EQK5	Q9EQK5	0.574988	0.574988	3.77802e-09	2.00235e-08	16	Q9EQK5	Mvp	Major vault protein	MVP_MOUSE	42	48.9665	1.48967	A6	wt	NaN	NaN	NaN
A6 / wt	P35293	P35293	0.595319	0.595319	3.7843e-09	2.00297e-08	16	P35293	Rab18	Ras-related protein Rab-18	RAB18_MOUSE	14	51.0807	1.51081	A6	wt	NaN	NaN	NaN
B1 / wt	Q3UJB9	Q3UJB9	-0.225985	0.225985	3.79501e-09	2.00593e-08	16	Q3UJB9	Edc4	Enhancer of mRNA-decapping protein 4	EDC4_MOUSE	40	-14.4989	0.855011	B1	wt	NaN	NaN	NaN
A6 / wt	O70258	O70258	0.604488	0.604488	3.83046e-09	2.01966e-08	16	O70258	Sgce	Epsilon-sarcoglycan	SGCE_MOUSE	9	52.0439	1.52044	A6	wt	NaN	NaN	NaN
A6 / wt	Q9CRA8	Q9CRA8	-0.916126	0.916126	3.83129e-09	2.01966e-08	16	Q9CRA8	Exosc5	Exosome complex component RRP46	EXOS5_MOUSE	8	-47.007	0.52993	A6	wt	NaN	NaN	NaN
A6 / wt	Q8BZH4	Q8BZH4	0.391318	0.391318	3.89885e-09	2.05252e-08	16	Q8BZH4	Pogz	Pogo transposable element with ZNF domain	POGZ_MOUSE	14	31.1591	1.31159	A6	wt	NaN	NaN	NaN
Mock / wt	P24472	P24472	-0.937988	0.937988	3.91657e-09	2.05633e-08	16	P24472	Gsta4	Glutathione S-transferase A4	GSTA4_MOUSE	7	-47.804	0.52196	Mock	wt	NaN	NaN	NaN
A6 / wt	Q6IR34	Q6IR34	1.4855	1.4855	3.91328e-09	2.05633e-08	16	Q6IR34	Gpsm1	G-protein-signaling modulator 1	GPSM1_MOUSE	20	180.014	2.80014	A6	wt	NaN	NaN	NaN
Mock / wt	Q64737	Q64737	-0.285712	0.285712	3.94046e-09	2.06611e-08	16	Q64737	Gart	Trifunctional purine biosynthetic protein adenosine-3	PUR2_MOUSE	42	-17.9664	0.820336	Mock	wt	NaN	NaN	NaN
A6 / wt	Q61292	Q61292	0.747711	0.747711	3.97515e-09	2.08151e-08	16	Q61292	Lamb2	Laminin subunit beta-2	LAMB2_MOUSE	36	67.9127	1.67913	A6	wt	NaN	NaN	NaN
Mock / wt	P24547	P24547	-0.227496	0.227496	4.03894e-09	2.10971e-08	16	P24547	Impdh2	Inosine-5'-monophosphate dehydrogenase 2	IMDH2_MOUSE	33	-14.5884	0.854116	Mock	wt	NaN	NaN	NaN
A6 / wt	P39689	P39689	-1.12573	1.12573	4.03975e-09	2.10971e-08	16	P39689	Cdkn1a	Cyclin-dependent kinase inhibitor 1	CDN1A_MOUSE	4	-54.1731	0.458269	A6	wt	NaN	NaN	NaN
A6 / wt	P09055	P09055	0.411973	0.411973	4.08535e-09	2.13068e-08	16	P09055	Itgb1	Integrin beta-1	ITB1_MOUSE	31	33.0504	1.3305	A6	wt	NaN	NaN	NaN
B1 / wt	O35551	O35551	0.525658	0.525658	4.09926e-09	2.1351e-08	16	O35551	Rabep1	Rab GTPase-binding effector protein 1	RABE1_MOUSE	33	43.959	1.43959	B1	wt	NaN	NaN	NaN
A6 / wt	Q923B0	Q923B0	0.581367	0.581367	4.14265e-09	2.15484e-08	16	Q923B0	Ggact	Gamma-glutamylaminecyclotransferase	GGACT_MOUSE	4	49.6266	1.49627	A6	wt	NaN	NaN	NaN
A6 / wt	P58854	P58854	-0.392937	0.392937	4.16339e-09	2.16276e-08	16	P58854	Tubgcp3	Gamma-tubulin complex component 3	GCP3_MOUSE	25	-23.8422	0.761578	A6	wt	NaN	NaN	NaN
Mock / wt	Q8K4G5	Q8K4G5	0.265437	0.265437	4.16966e-09	2.16315e-08	16	Q8K4G5	Ablim1	Actin-binding LIM protein 1	ABLM1_MOUSE	32	20.2	1.202	Mock	wt	NaN	NaN	NaN
A6 / wt	O08739	O08739	-1.06403	1.06403	4.20869e-09	2.18051e-08	16	O08739	Ampd3	AMP deaminase 3	AMPD3_MOUSE	13	-52.1706	0.478294	A6	wt	NaN	NaN	NaN
B1 / wt	A2A7S8	A2A7S8	1.07302	1.07302	4.2729e-09	2.21086e-08	16	A2A7S8	Kiaa1522	Uncharacterized protein KIAA1522	K1522_MOUSE	4	110.383	2.10383	B1	wt	NaN	NaN	NaN
B1 / wt	Q8C8U0	Q8C8U0	0.423909	0.423909	4.29325e-09	2.21655e-08	16	Q8C8U0	Ppfibp1	Liprin-beta-1	LIPB1_MOUSE	69	34.1557	1.34156	B1	wt	NaN	NaN	NaN
A6 / wt	Q8K354	Q8K354	0.612631	0.612631	4.29988e-09	2.21655e-08	16	Q8K354	Cbr3	Carbonyl reductase [NADPH] 3	CBR3_MOUSE	19	52.9046	1.52905	A6	wt	NaN	NaN	NaN
A6 / wt	Q9JJK2	Q9JJK2	-0.546918	0.546918	4.30086e-09	2.21655e-08	16	Q9JJK2	Lancl2	LanC-like protein 2	LANC2_MOUSE	14	-31.5519	0.684481	A6	wt	NaN	NaN	NaN
A6 / wt	P97299	P97299	4.07873	4.07873	4.36323e-09	2.23399e-08	16	P97299	Sfrp2	Secreted frizzled-related protein 2	SFRP2_MOUSE	3	1589.75	16.8975	A6	wt	NaN	NaN	NaN
B1 / wt	Q62523	Q62523	0.672583	0.672583	4.36806e-09	2.23399e-08	16	Q62523	Zyx	Zyxin	ZYX_MOUSE	29	59.3924	1.59392	B1	wt	NaN	NaN	NaN
A6 / wt	Q7TPW1	Q7TPW1	1.84509	1.84509	4.35494e-09	2.23399e-08	16	Q7TPW1	Nexn	Nexilin	NEXN_MOUSE	22	259.275	3.59275	A6	wt	NaN	NaN	NaN
A6 / wt	Q8CG48	Q8CG48	-0.73753	0.73753	4.36823e-09	2.23399e-08	16	Q8CG48	Smc2	Structural maintenance of chromosomes protein 2	SMC2_MOUSE	76	-40.0235	0.599765	A6	wt	NaN	NaN	NaN
B1 / wt	Q91WL8	Q91WL8	-0.432174	0.432174	4.36887e-09	2.23399e-08	16	Q91WL8	Wwox	WW domain-containing oxidoreductase	WWOX_MOUSE	8	-25.8856	0.741144	B1	wt	NaN	NaN	NaN
B1 / wt	Q9R0B9	Q9R0B9	-0.260095	0.260095	4.35541e-09	2.23399e-08	16	Q9R0B9	Plod2	Procollagen-lysine,2-oxoglutarate 5-dioxygenase 2	PLOD2_MOUSE	36	-16.4967	0.835033	B1	wt	NaN	NaN	NaN
A6 / wt	A2A7S8	A2A7S8	1.32062	1.32062	4.41153e-09	2.25287e-08	16	A2A7S8	Kiaa1522	Uncharacterized protein KIAA1522	K1522_MOUSE	4	149.773	2.49773	A6	wt	NaN	NaN	NaN
B1 / wt	Q6ZQB6	Q6ZQB6	-0.622484	0.622484	4.42478e-09	2.25669e-08	16	Q6ZQB6	Ppip5k2	Inositol hexakisphosphate and diphosphoinositol-pentakisphosphate kinase 2	VIP2_MOUSE	19	-35.0449	0.649551	B1	wt	NaN	NaN	NaN
A6 / wt	Q9WUH1	Q9WUH1	0.490362	0.490362	4.43054e-09	2.2567e-08	16	Q9WUH1	Tmem115	Transmembrane protein 115	TM115_MOUSE	2	40.4797	1.4048	A6	wt	NaN	NaN	NaN
Mock / wt	Q8BWB6	Q8BWB6	-0.494889	0.494889	4.45715e-09	2.26437e-08	16	Q8BWB6	Steap2	Metalloreductase STEAP2	STEA2_MOUSE	4	-29.0384	0.709616	Mock	wt	NaN	NaN	NaN
B1 / wt	Q8CJG1	Q8CJG1	0.277562	0.277562	4.45249e-09	2.26437e-08	16	Q8CJG1	Ago1	Protein argonaute-1	AGO1_MOUSE	22	21.2145	1.21214	B1	wt	NaN	NaN	NaN
A6 / wt	Q70IV5	Q70IV5	1.71849	1.71849	4.47565e-09	2.26497e-08	16	Q70IV5	Synm	Synemin	SYNEM_MOUSE	14	229.092	3.29092	A6	wt	NaN	NaN	NaN
A6 / wt	Q99JY0	Q99JY0	0.485617	0.485617	4.46973e-09	2.26497e-08	16	Q99JY0	Hadhb	Trifunctional enzyme subunit beta, mitochondrial	ECHB_MOUSE	27	40.0185	1.40018	A6	wt	NaN	NaN	NaN
A6 / wt	Q9CXF7	Q9CXF7	-1.11053	1.11053	4.4723e-09	2.26497e-08	16	Q9CXF7	Chd1l	Chromodomain-helicase-DNA-binding protein 1-like	CHD1L_MOUSE	5	-53.6875	0.463125	A6	wt	NaN	NaN	NaN
A6 / wt	Q7TMK6	Q7TMK6	0.470425	0.470425	4.48722e-09	2.2679e-08	16	Q7TMK6	Hook2	Protein Hook homolog 2	HOOK2_MOUSE	6	38.5518	1.38552	A6	wt	NaN	NaN	NaN
B1 / wt	Q8CIE4	Q8CIE4	0.75159	0.75159	4.52047e-09	2.28176e-08	16	Q8CIE4	Parp10	Protein mono-ADP-ribosyltransferase PARP10	PAR10_MOUSE	15	68.3648	1.68365	B1	wt	NaN	NaN	NaN
Mock / wt	Q8VDD8	Q8VDD8	0.337018	0.337018	4.53261e-09	2.28263e-08	16	Q8VDD8	Washc1	WASH complex subunit 1	WASH1_MOUSE	9	26.3143	1.26314	Mock	wt	NaN	NaN	NaN
B1 / wt	Q9Z0G4	Q9Z0G4	2.90186	2.90186	4.53383e-09	2.28263e-08	16	Q9Z0G4	Ccn5	CCN family member 5	CCN5_MOUSE	1	647.392	7.47392	B1	wt	NaN	NaN	NaN
B1 / wt	Q8CCJ3	Q8CCJ3	-0.307209	0.307209	4.54148e-09	2.28355e-08	16	Q8CCJ3	Ufl1	E3 UFM1-protein ligase 1	UFL1_MOUSE	30	-19.1796	0.808204	B1	wt	NaN	NaN	NaN
B1 / wt	P97477	P97477	1.29118	1.29118	4.54917e-09	2.28449e-08	16	P97477	Aurka	Aurora kinase A	AURKA_MOUSE	8	144.727	2.44727	B1	wt	NaN	NaN	NaN
A6 / wt	O08547	O08547	0.566545	0.566545	4.57457e-09	2.29173e-08	16	O08547	Sec22b	Vesicle-trafficking protein SEC22b	SC22B_MOUSE	15	48.0972	1.48097	A6	wt	NaN	NaN	NaN
A6 / wt	Q8C1F4	Q8C1F4	0.760969	0.760969	4.57528e-09	2.29173e-08	16	Q8C1F4	Csgalnact2	Chondroitin sulfate N-acetylgalactosaminyltransferase 2	CGAT2_MOUSE	4	69.4628	1.69463	A6	wt	NaN	NaN	NaN
B1 / wt	P07214	P07214	-0.308118	0.308118	4.588e-09	2.29517e-08	16	P07214	Sparc	SPARC	SPRC_MOUSE	13	-19.2305	0.807695	B1	wt	NaN	NaN	NaN
A6 / wt	E9Q634	E9Q634	-0.670626	0.670626	4.61779e-09	2.30713e-08	16	E9Q634	Myo1e	Unconventional myosin-Ie	MYO1E_MOUSE	40	-37.1766	0.628234	A6	wt	NaN	NaN	NaN
Mock / wt	Q8BLN5	Q8BLN5	0.365532	0.365532	4.66231e-09	2.32641e-08	16	Q8BLN5	Lss	Lanosterol synthase	LSS_MOUSE	18	28.8357	1.28836	Mock	wt	NaN	NaN	NaN
A6 / wt	Q7TPV4	Q7TPV4	-0.774406	0.774406	4.69136e-09	2.33793e-08	16	Q7TPV4	Mybbp1a	Myb-binding protein 1A	MBB1A_MOUSE	71	-41.5371	0.584629	A6	wt	NaN	NaN	NaN
Mock / wt	Q9JMH9	Q9JMH9	0.214597	0.214597	4.74864e-09	2.36347e-08	16	Q9JMH9	Myo18a	Unconventional myosin-XVIIIa	MY18A_MOUSE	74	16.0379	1.16038	Mock	wt	NaN	NaN	NaN
B1 / wt	Q07797	Q07797	2.48927	2.48927	4.76525e-09	2.36873e-08	16	Q07797	Lgals3bp	Galectin-3-binding protein	LG3BP_MOUSE	10	461.494	5.61494	B1	wt	NaN	NaN	NaN
A6 / wt	Q8K299	Q8K299	-1.03336	1.03336	4.80231e-09	2.38414e-08	16	Q8K299	Scara5	Scavenger receptor class A member 5	SCAR5_MOUSE	11	-51.1429	0.488571	A6	wt	NaN	NaN	NaN
B1 / wt	Q9ER64	Q9ER64	0.395029	0.395029	4.81651e-09	2.38816e-08	16	Q9ER64	Osbpl5	Oxysterol-binding protein-related protein 5	OSBL5_MOUSE	12	31.4969	1.31497	B1	wt	NaN	NaN	NaN
A6 / wt	P51432	P51432	0.606929	0.606929	4.86985e-09	2.41156e-08	16	P51432	Plcb3	1-phosphatidylinositol 4,5-bisphosphate phosphodiesterase beta-3	PLCB3_MOUSE	37	52.3014	1.52301	A6	wt	NaN	NaN	NaN
Mock / wt	O08553	O08553	0.287179	0.287179	4.89841e-09	2.42265e-08	16	O08553	Dpysl2	Dihydropyrimidinase-related protein 2	DPYL2_MOUSE	27	22.0252	1.22025	Mock	wt	NaN	NaN	NaN
A6 / wt	Q5H8C4	Q5H8C4	-0.452412	0.452412	4.91942e-09	2.42892e-08	16	Q5H8C4	Vps13a	Vacuolar protein sorting-associated protein 13A	VP13A_MOUSE	30	-26.918	0.73082	A6	wt	NaN	NaN	NaN
A6 / wt	Q9CPV5	Q9CPV5	-0.555322	0.555322	4.92348e-09	2.42892e-08	16	Q9CPV5	Pmf1	Polyamine-modulated factor 1	PMF1_MOUSE	7	-31.9495	0.680505	A6	wt	NaN	NaN	NaN
A6 / wt	Q60715	Q60715	1.08884	1.08884	4.93881e-09	2.43342e-08	16	Q60715	P4ha1	Prolyl 4-hydroxylase subunit alpha-1	P4HA1_MOUSE	32	112.703	2.12703	A6	wt	NaN	NaN	NaN
A6 / wt	Q7TMJ8	Q7TMJ8	1.5689	1.5689	4.96518e-09	2.44334e-08	16	Q7TMJ8	Pik3ip1	Phosphoinositide-3-kinase-interacting protein 1	P3IP1_MOUSE	1	196.679	2.96679	A6	wt	NaN	NaN	NaN
A6 / wt	E9Q7D5	E9Q7D5	1.12287	1.12287	4.97547e-09	2.44534e-08	16	E9Q7D5	Arhgef5	Rho guanine nucleotide exchange factor 5	ARHG5_MOUSE	3	117.78	2.1778	A6	wt	NaN	NaN	NaN
A6 / wt	Q3UE17	Q3UE17	1.14039	1.14039	5.00991e-09	2.45918e-08	16	Q3UE17	Mex3d	RNA-binding protein MEX3D	MEX3D_MOUSE	7	120.441	2.20441	A6	wt	NaN	NaN	NaN
A6 / wt	Q8BVY0	Q8BVY0	-0.464003	0.464003	5.01926e-09	2.46069e-08	16	Q8BVY0	Rsl1d1	Ribosomal L1 domain-containing protein 1	RL1D1_MOUSE	26	-27.5028	0.724972	A6	wt	NaN	NaN	NaN
A6 / wt	Q14AI0	Q14AI0	-0.756526	0.756526	5.0309e-09	2.46332e-08	16	Q14AI0	DSCC1	Sister chromatid cohesion protein DCC1	DCC1_MOUSE	9	-40.808	0.59192	A6	wt	NaN	NaN	NaN
Mock / wt	P16546	P16546	0.234211	0.234211	5.07754e-09	2.48305e-08	16	P16546	Sptan1	Spectrin alpha chain, non-erythrocytic 1	SPTN1_MOUSE	206	17.6264	1.17626	Mock	wt	NaN	NaN	NaN
A6 / wt	Q9CQ48	Q9CQ48	-0.696621	0.696621	5.08773e-09	2.48494e-08	16	Q9CQ48	Nudcd2	NudC domain-containing protein 2	NUDC2_MOUSE	5	-38.2985	0.617015	A6	wt	NaN	NaN	NaN
Mock / wt	P61588	P61588	0.392417	0.392417	5.1312e-09	2.50305e-08	16	P61588	Rnd3	Rho-related GTP-binding protein RhoE	RND3_MOUSE	7	31.259	1.31259	Mock	wt	NaN	NaN	NaN
A6 / wt	Q925J9	Q925J9	-0.489727	0.489727	5.14903e-09	2.50863e-08	16	Q925J9	Med1	Mediator of RNA polymerase II transcription subunit 1	MED1_MOUSE	26	-28.784	0.71216	A6	wt	NaN	NaN	NaN
Mock / wt	Q3UGP9	Q3UGP9	0.326669	0.326669	5.1568e-09	2.5093e-08	16	Q3UGP9	Lrrc58	Leucine-rich repeat-containing protein 58	LRC58_MOUSE	12	25.4115	1.25411	Mock	wt	NaN	NaN	NaN
B1 / wt	Q8VDJ3	Q8VDJ3	-0.302773	0.302773	5.17493e-09	2.515e-08	16	Q8VDJ3	Hdlbp	Vigilin	VIGLN_MOUSE	70	-18.9308	0.810692	B1	wt	NaN	NaN	NaN
A6 / wt	Q3TJD7	Q3TJD7	0.729136	0.729136	5.19455e-09	2.5183e-08	16	Q3TJD7	Pdlim7	PDZ and LIM domain protein 7	PDLI7_MOUSE	25	65.7646	1.65765	A6	wt	NaN	NaN	NaN
B1 / wt	Q60760	Q60760	-1.83354	1.83354	5.19003e-09	2.5183e-08	16	Q60760	Grb10	Growth factor receptor-bound protein 10	GRB10_MOUSE	25	-71.9424	0.280576	B1	wt	NaN	NaN	NaN
Mock / wt	Q9R0B9	Q9R0B9	-0.312841	0.312841	5.24875e-09	2.54143e-08	16	Q9R0B9	Plod2	Procollagen-lysine,2-oxoglutarate 5-dioxygenase 2	PLOD2_MOUSE	36	-19.4945	0.805055	Mock	wt	NaN	NaN	NaN
A6 / wt	Q61823	Q61823	0.698443	0.698443	5.2976e-09	2.56192e-08	16	Q61823	Pdcd4	Programmed cell death protein 4	PDCD4_MOUSE	11	62.2753	1.62275	A6	wt	NaN	NaN	NaN
A6 / wt	Q8VCY6	Q8VCY6	-0.488991	0.488991	5.30892e-09	2.56424e-08	16	Q8VCY6	Utp6	U3 small nucleolar RNA-associated protein 6 homolog	UTP6_MOUSE	13	-28.7477	0.712523	A6	wt	NaN	NaN	NaN
A6 / wt	Q80ZW2	Q80ZW2	-1.42356	1.42356	5.34747e-09	2.5754e-08	16	Q80ZW2	Them6	Protein THEM6	THEM6_MOUSE	1	-62.721	0.37279	A6	wt	NaN	NaN	NaN
Mock / wt	Q8BFW7	Q8BFW7	-0.230107	0.230107	5.35175e-09	2.5754e-08	16	Q8BFW7	Lpp	Lipoma-preferred partner homolog	LPP_MOUSE	29	-14.7428	0.852572	Mock	wt	NaN	NaN	NaN
Mock / wt	Q8K0B2	Q8K0B2	0.60852	0.60852	5.34496e-09	2.5754e-08	16	Q8K0B2	Lmbrd1	Lysosomal cobalamin transport escort protein LMBD1	LMBD1_MOUSE	1	52.4694	1.52469	Mock	wt	NaN	NaN	NaN
B1 / wt	Q08879	Q08879	0.936662	0.936662	5.36321e-09	2.57776e-08	16	Q08879	Fbln1	Fibulin-1	FBLN1_MOUSE	5	91.4094	1.91409	B1	wt	NaN	NaN	NaN
B1 / wt	Q6VVW5	Q6VVW5	0.604218	0.604218	5.44021e-09	2.61157e-08	16	Q6VVW5	Npr2	Atrial natriuretic peptide receptor 2	ANPRB_MOUSE	14	52.0154	1.52015	B1	wt	NaN	NaN	NaN
A6 / wt	Q8CIF4	Q8CIF4	-0.472019	0.472019	5.46757e-09	2.62149e-08	16	Q8CIF4	Btd	Biotinidase	BTD_MOUSE	7	-27.9045	0.720955	A6	wt	NaN	NaN	NaN
B1 / wt	Q9CQ80	Q9CQ80	-0.440861	0.440861	5.57063e-09	2.66765e-08	16	Q9CQ80	Vps25	Vacuolar protein-sorting-associated protein 25	VPS25_MOUSE	11	-26.3305	0.736695	B1	wt	NaN	NaN	NaN
Mock / wt	Q3UIR3	Q3UIR3	0.225884	0.225884	5.59383e-09	2.67223e-08	16	Q3UIR3	Dtx3l	E3 ubiquitin-protein ligase DTX3L	DTX3L_MOUSE	16	16.9493	1.16949	Mock	wt	NaN	NaN	NaN
Mock / wt	Q9JKS4	Q9JKS4	0.71763	0.71763	5.59164e-09	2.67223e-08	16	Q9JKS4	Ldb3	LIM domain-binding protein 3	LDB3_MOUSE	14	64.4478	1.64448	Mock	wt	NaN	NaN	NaN
A6 / wt	Q61490	Q61490	2.731	2.731	5.64972e-09	2.69565e-08	16	Q61490	Alcam	CD166 antigen	CD166_MOUSE	22	563.914	6.63914	A6	wt	NaN	NaN	NaN
A6 / wt	P50516	P50516	0.308484	0.308484	5.68108e-09	2.70731e-08	16	P50516	Atp6v1a	V-type proton ATPase catalytic subunit A	VATA_MOUSE	39	23.8405	1.23841	A6	wt	NaN	NaN	NaN
Mock / wt	A2APB8	A2APB8	0.246605	0.246605	5.7207e-09	2.72288e-08	16	A2APB8	Tpx2	Targeting protein for Xklp2	TPX2_MOUSE	32	18.6412	1.18641	Mock	wt	NaN	NaN	NaN
Mock / wt	P47739	P47739	0.542147	0.542147	5.77611e-09	2.74404e-08	16	P47739	Aldh3a1	Aldehyde dehydrogenase, dimeric NADP-preferring	AL3A1_MOUSE	18	45.6137	1.45614	Mock	wt	NaN	NaN	NaN
A6 / wt	Q5PR69	Q5PR69	0.593425	0.593425	5.77914e-09	2.74404e-08	16	Q5PR69	Cracd	Capping protein-inhibiting regulator of actin dynamics	CRACD_MOUSE	5	50.8824	1.50882	A6	wt	NaN	NaN	NaN
A6 / wt	P30999	P30999	0.852896	0.852896	5.79502e-09	2.74494e-08	16	P30999	Ctnnd1	Catenin delta-1	CTND1_MOUSE	41	80.6123	1.80612	A6	wt	NaN	NaN	NaN
A6 / wt	Q5SSW2	Q5SSW2	-1.02215	1.02215	5.7928e-09	2.74494e-08	16	Q5SSW2	Psme4	Proteasome activator complex subunit 4	PSME4_MOUSE	23	-50.7619	0.492381	A6	wt	NaN	NaN	NaN
A6 / wt	O35309	O35309	-0.38238	0.38238	5.88165e-09	2.77926e-08	16	O35309	Nmi	N-myc-interactor	NMI_MOUSE	16	-23.2829	0.767171	A6	wt	NaN	NaN	NaN
B1 / wt	Q9EPK8	Q9EPK8	-0.819815	0.819815	5.8775e-09	2.77926e-08	16	Q9EPK8	Trpv4	Transient receptor potential cation channel subfamily V member 4	TRPV4_MOUSE	7	-43.3486	0.566514	B1	wt	NaN	NaN	NaN
A6 / wt	Q3V3Q7	Q3V3Q7	1.03913	1.03913	5.91202e-09	2.78578e-08	16	Q3V3Q7	Pacs2	Phosphofurin acidic cluster sorting protein 2	PACS2_MOUSE	5	105.499	2.05499	A6	wt	NaN	NaN	NaN
B1 / wt	Q60680	Q60680	0.355814	0.355814	5.90695e-09	2.78578e-08	16	Q60680	Chuk	Inhibitor of nuclear factor kappa-B kinase subunit alpha	IKKA_MOUSE	8	27.9707	1.27971	B1	wt	NaN	NaN	NaN
Mock / wt	Q8CHP5	Q8CHP5	0.454988	0.454988	5.91677e-09	2.78578e-08	16	Q8CHP5	Pym1	Partner of Y14 and mago	PYM1_MOUSE	9	37.0772	1.37077	Mock	wt	NaN	NaN	NaN
B1 / wt	Q61941	Q61941	0.38306	0.38306	5.92593e-09	2.78675e-08	16	Q61941	Nnt	NAD(P) transhydrogenase, mitochondrial	NNTM_MOUSE	43	30.4105	1.3041	B1	wt	NaN	NaN	NaN
B1 / wt	E9QAM5	E9QAM5	1.3675	1.3675	5.95354e-09	2.79303e-08	16	E9QAM5	Helz2	Helicase with zinc finger domain 2	HELZ2_MOUSE	2	158.022	2.58022	B1	wt	NaN	NaN	NaN
B1 / wt	Q9ERG2	Q9ERG2	0.292571	0.292571	5.94745e-09	2.79303e-08	16	Q9ERG2	Strn3	Striatin-3	STRN3_MOUSE	17	22.4821	1.22482	B1	wt	NaN	NaN	NaN
B1 / wt	Q3UHU5	Q3UHU5	-0.706818	0.706818	5.96457e-09	2.79487e-08	16	Q3UHU5	Mtcl1	Microtubule cross-linking factor 1	MTCL1_MOUSE	10	-38.733	0.61267	B1	wt	NaN	NaN	NaN
A6 / wt	Q61881	Q61881	-0.578346	0.578346	5.97384e-09	2.79587e-08	16	Q61881	Mcm7	DNA replication licensing factor MCM7	MCM7_MOUSE	43	-33.0269	0.669731	A6	wt	NaN	NaN	NaN
B1 / wt	Q9CQI6	Q9CQI6	-0.589789	0.589789	6.03214e-09	2.81979e-08	16	Q9CQI6	Cotl1	Coactosin-like protein	COTL1_MOUSE	12	-33.556	0.66444	B1	wt	NaN	NaN	NaN
A6 / wt	Q8K3K8	Q8K3K8	0.610034	0.610034	6.06305e-09	2.83087e-08	16	Q8K3K8	Optn	Optineurin	OPTN_MOUSE	26	52.6295	1.5263	A6	wt	NaN	NaN	NaN
A6 / wt	Q99LZ3	Q99LZ3	-0.913353	0.913353	6.12015e-09	2.85413e-08	16	Q99LZ3	Gins4	DNA replication complex GINS protein SLD5	SLD5_MOUSE	8	-46.905	0.53095	A6	wt	NaN	NaN	NaN
A6 / wt	P35123	P35123	-0.4399	0.4399	6.18896e-09	2.88279e-08	16	P35123	Usp4	Ubiquitin carboxyl-terminal hydrolase 4	UBP4_MOUSE	34	-26.2814	0.737186	A6	wt	NaN	NaN	NaN
A6 / wt	P48760	P48760	0.485538	0.485538	6.19918e-09	2.88413e-08	16	P48760	Fpgs	Folylpolyglutamate synthase, mitochondrial	FOLC_MOUSE	6	40.0107	1.40011	A6	wt	NaN	NaN	NaN
B1 / wt	Q9D0M1	Q9D0M1	-0.472757	0.472757	6.22325e-09	2.89189e-08	16	Q9D0M1	Prpsap1	Phosphoribosyl pyrophosphate synthase-associated protein 1	KPRA_MOUSE	12	-27.9414	0.720586	B1	wt	NaN	NaN	NaN
B1 / wt	P97371	P97371	0.332507	0.332507	6.23464e-09	2.89376e-08	16	P97371	Psme1	Proteasome activator complex subunit 1	PSME1_MOUSE	18	25.9199	1.2592	B1	wt	NaN	NaN	NaN
A6 / wt	Q8CG70	Q8CG70	0.519628	0.519628	6.24725e-09	2.89618e-08	16	Q8CG70	P3h3	Prolyl 3-hydroxylase 3	P3H3_MOUSE	29	43.3586	1.43359	A6	wt	NaN	NaN	NaN
A6 / wt	Q9JIG8	Q9JIG8	1.45177	1.45177	6.31409e-09	2.92372e-08	16	Q9JIG8	Praf2	PRA1 family protein 2	PRAF2_MOUSE	4	173.544	2.73544	A6	wt	NaN	NaN	NaN
B1 / wt	P35601	P35601	-0.326503	0.326503	6.34385e-09	2.93403e-08	16	P35601	Rfc1	Replication factor C subunit 1	RFC1_MOUSE	32	-20.2533	0.797467	B1	wt	NaN	NaN	NaN
B1 / wt	Q8K2J0	Q8K2J0	0.358896	0.358896	6.40363e-09	2.95819e-08	16	Q8K2J0	Plcd3	1-phosphatidylinositol 4,5-bisphosphate phosphodiesterase delta-3	PLCD3_MOUSE	12	28.2444	1.28244	B1	wt	NaN	NaN	NaN
A6 / wt	Q8BY71	Q8BY71	-0.60992	0.60992	6.46691e-09	2.98391e-08	16	Q8BY71	Hat1	Histone acetyltransferase type B catalytic subunit	HAT1_MOUSE	15	-34.4767	0.655233	A6	wt	NaN	NaN	NaN
A6 / wt	O88286	O88286	0.45576	0.45576	6.49294e-09	2.9924e-08	16	O88286	Wiz	Protein Wiz	WIZ_MOUSE	17	37.1505	1.37151	A6	wt	NaN	NaN	NaN
Mock / wt	P0DOV1	P0DOV1	-0.675733	0.675733	6.51749e-09	3.00019e-08	16	P0DOV1	Mnda	Interferon-activable protein 205-B	IFI5B_MOUSE	14	-37.3986	0.626014	Mock	wt	NaN	NaN	NaN
A6 / wt	Q07797	Q07797	1.09463	1.09463	6.53841e-09	3.00629e-08	16	Q07797	Lgals3bp	Galectin-3-binding protein	LG3BP_MOUSE	10	113.558	2.13558	A6	wt	NaN	NaN	NaN
B1 / wt	P14602	P14602	-1.04915	1.04915	6.54797e-09	3.00716e-08	16	P14602	Hspb1	Heat shock protein beta-1	HSPB1_MOUSE	19	-51.6746	0.483254	B1	wt	NaN	NaN	NaN
Mock / wt	P08074	P08074	1.10834	1.10834	6.59004e-09	3.01344e-08	16	P08074	Cbr2	Carbonyl reductase [NADPH] 2	CBR2_MOUSE	15	115.597	2.15597	Mock	wt	NaN	NaN	NaN
A6 / wt	Q07139	Q07139	-0.7184	0.7184	6.59238e-09	3.01344e-08	16	Q07139	Ect2	Protein ECT2	ECT2_MOUSE	13	-39.2229	0.607771	A6	wt	NaN	NaN	NaN
A6 / wt	Q8BWW9	Q8BWW9	0.270638	0.270638	6.5902e-09	3.01344e-08	16	Q8BWW9	Pkn2	Serine/threonine-protein kinase N2	PKN2_MOUSE	34	20.6341	1.20634	A6	wt	NaN	NaN	NaN
B1 / wt	Q9Z0H4	Q9Z0H4	1.09434	1.09434	6.58276e-09	3.01344e-08	16	Q9Z0H4	Celf2	CUGBP Elav-like family member 2	CELF2_MOUSE	10	113.516	2.13516	B1	wt	NaN	NaN	NaN
Mock / wt	O35639	O35639	0.247335	0.247335	6.64471e-09	3.0303e-08	16	O35639	Anxa3	Annexin A3	ANXA3_MOUSE	31	18.7012	1.18701	Mock	wt	NaN	NaN	NaN
B1 / wt	P97352	P97352	0.623948	0.623948	6.63845e-09	3.0303e-08	16	P97352	S100a13	Protein S100-A13	S10AD_MOUSE	5	54.1087	1.54109	B1	wt	NaN	NaN	NaN
B1 / wt	Q99KC8	Q99KC8	0.188456	0.188456	6.71136e-09	3.05714e-08	16	Q99KC8	Vwa5a	von Willebrand factor A domain-containing protein 5A	VMA5A_MOUSE	39	13.9543	1.13954	B1	wt	NaN	NaN	NaN
Mock / wt	P23927	P23927	-0.620077	0.620077	6.73535e-09	3.0645e-08	16	P23927	Cryab	Alpha-crystallin B chain	CRYAB_MOUSE	9	-34.9364	0.650636	Mock	wt	NaN	NaN	NaN
B1 / wt	Q60769	Q60769	1.10545	1.10545	6.77287e-09	3.07801e-08	16	Q60769	Tnfaip3	Tumor necrosis factor alpha-induced protein 3	TNAP3_MOUSE	7	115.166	2.15166	B1	wt	NaN	NaN	NaN
B1 / wt	Q8R4E9	Q8R4E9	-0.823132	0.823132	6.88617e-09	3.12587e-08	16	Q8R4E9	Cdt1	DNA replication factor Cdt1	CDT1_MOUSE	9	-43.4786	0.565214	B1	wt	NaN	NaN	NaN
Mock / wt	Q810Q5	Q810Q5	0.692367	0.692367	6.94351e-09	3.141e-08	16	Q810Q5	Nmes1	Normal mucosa of esophagus-specific gene 1 protein	NMES1_MOUSE	3	61.5932	1.61593	Mock	wt	NaN	NaN	NaN
B1 / wt	Q8BJU0	Q8BJU0	0.30935	0.30935	6.93141e-09	3.141e-08	16	Q8BJU0	Sgta	Small glutamine-rich tetratricopeptide repeat-containing protein alpha	SGTA_MOUSE	13	23.9149	1.23915	B1	wt	NaN	NaN	NaN
A6 / wt	Q8JZM0	Q8JZM0	-0.538301	0.538301	6.93925e-09	3.141e-08	16	Q8JZM0	Tfb1m	Dimethyladenosine transferase 1, mitochondrial	TFB1M_MOUSE	8	-31.1419	0.688581	A6	wt	NaN	NaN	NaN
A6 / wt	Q9CYR6	Q9CYR6	0.390495	0.390495	6.97171e-09	3.15012e-08	16	Q9CYR6	Pgm3	Phosphoacetylglucosamine mutase	AGM1_MOUSE	22	31.0843	1.31084	A6	wt	NaN	NaN	NaN
A6 / wt	P31938	P31938	0.296447	0.296447	6.98432e-09	3.15219e-08	16	P31938	Map2k1	Dual specificity mitogen-activated protein kinase kinase 1	MP2K1_MOUSE	17	22.8116	1.22812	A6	wt	NaN	NaN	NaN
B1 / wt	Q6PAM0	Q6PAM0	0.711831	0.711831	7.01789e-09	3.1637e-08	16	Q6PAM0	Prkab2	5'-AMP-activated protein kinase subunit beta-2	AAKB2_MOUSE	7	63.7882	1.63788	B1	wt	NaN	NaN	NaN
Mock / wt	O70492	O70492	0.356474	0.356474	7.0598e-09	3.17529e-08	16	O70492	Snx3	Sorting nexin-3	SNX3_MOUSE	13	28.0293	1.28029	Mock	wt	NaN	NaN	NaN
A6 / wt	Q8K0X8	Q8K0X8	-3.24653	3.24653	7.05728e-09	3.17529e-08	16	Q8K0X8	Fez1	Fasciculation and elongation protein zeta-1	FEZ1_MOUSE	1	-89.4635	0.105365	A6	wt	NaN	NaN	NaN
A6 / wt	O70161	O70161	0.943494	0.943494	7.07265e-09	3.17742e-08	16	O70161	Pip5k1c	Phosphatidylinositol 4-phosphate 5-kinase type-1 gamma	PI51C_MOUSE	12	92.3181	1.92318	A6	wt	NaN	NaN	NaN
A6 / wt	P16330	P16330	-0.655763	0.655763	7.08073e-09	3.17742e-08	16	P16330	Cnp	2',3'-cyclic-nucleotide 3'-phosphodiesterase	CN37_MOUSE	13	-36.526	0.63474	A6	wt	NaN	NaN	NaN
A6 / wt	O09012	O09012	0.65759	0.65759	7.15072e-09	3.19421e-08	16	O09012	Pex5	Peroxisomal targeting signal 1 receptor	PEX5_MOUSE	22	57.7445	1.57745	A6	wt	NaN	NaN	NaN
A6 / wt	Q61739	Q61739	-0.547897	0.547897	7.14504e-09	3.19421e-08	16	Q61739	Itga6	Integrin alpha-6	ITA6_MOUSE	30	-31.5984	0.684016	A6	wt	NaN	NaN	NaN
B1 / wt	Q62348	Q62348	-0.560688	0.560688	7.14798e-09	3.19421e-08	16	Q62348	Tsn	Translin	TSN_MOUSE	15	-32.2021	0.677979	B1	wt	NaN	NaN	NaN
B1 / wt	Q8BL66	Q8BL66	0.671238	0.671238	7.13236e-09	3.19421e-08	16	Q8BL66	Eea1	Early endosome antigen 1	EEA1_MOUSE	91	59.2439	1.59244	B1	wt	NaN	NaN	NaN
B1 / wt	P70452	P70452	0.765067	0.765067	7.1832e-09	3.20506e-08	16	P70452	Stx4	Syntaxin-4	STX4_MOUSE	8	69.9449	1.69945	B1	wt	NaN	NaN	NaN
Mock / wt	Q8K3G9	Q8K3G9	0.380344	0.380344	7.23524e-09	3.22461e-08	16	Q8K3G9	Appl2	DCC-interacting protein 13-beta	DP13B_MOUSE	20	30.1652	1.30165	Mock	wt	NaN	NaN	NaN
A6 / wt	Q7TMF2	Q7TMF2	-0.9753	0.9753	7.2478e-09	3.22655e-08	16	Q7TMF2	Eri1	3'-5' exoribonuclease 1	ERI1_MOUSE	7	-49.1366	0.508634	A6	wt	NaN	NaN	NaN
B1 / wt	O09131	O09131	0.416431	0.416431	7.28903e-09	3.24026e-08	16	O09131	Gsto1	Glutathione S-transferase omega-1	GSTO1_MOUSE	21	33.4622	1.33462	B1	wt	NaN	NaN	NaN
A6 / wt	Q8R060	Q8R060	-0.73849	0.73849	7.29514e-09	3.24026e-08	16	Q8R060	Zwilch	Protein zwilch homolog	ZWILC_MOUSE	13	-40.0634	0.599366	A6	wt	NaN	NaN	NaN
B1 / wt	Q8JZM0	Q8JZM0	-0.551871	0.551871	7.34152e-09	3.25718e-08	16	Q8JZM0	Tfb1m	Dimethyladenosine transferase 1, mitochondrial	TFB1M_MOUSE	8	-31.7865	0.682135	B1	wt	NaN	NaN	NaN
B1 / wt	Q91XE4	Q91XE4	1.73295	1.73295	7.42838e-09	3.29199e-08	16	Q91XE4	Acy3	N-acyl-aromatic-L-amino acid amidohydrolase (carboxylate-forming)	ACY3_MOUSE	3	232.406	3.32406	B1	wt	NaN	NaN	NaN
Mock / wt	P26039	P26039	0.201069	0.201069	7.50771e-09	3.31591e-08	16	P26039	Tln1	Talin-1	TLN1_MOUSE	164	14.955	1.14955	Mock	wt	NaN	NaN	NaN
B1 / wt	Q69ZS0	Q69ZS0	-0.784929	0.784929	7.50399e-09	3.31591e-08	16	Q69ZS0	Pdzrn3	E3 ubiquitin-protein ligase PDZRN3	PZRN3_MOUSE	15	-41.9619	0.580381	B1	wt	NaN	NaN	NaN
A6 / wt	Q9DBH0	Q9DBH0	-0.660277	0.660277	7.50194e-09	3.31591e-08	16	Q9DBH0	Wwp2	NEDD4-like E3 ubiquitin-protein ligase WWP2	WWP2_MOUSE	12	-36.7243	0.632757	A6	wt	NaN	NaN	NaN
A6 / wt	O08992	O08992	-0.452977	0.452977	7.57615e-09	3.33861e-08	16	O08992	Sdcbp	Syntenin-1	SDCB1_MOUSE	6	-26.9466	0.730534	A6	wt	NaN	NaN	NaN
Mock / wt	Q62165	Q62165	0.341542	0.341542	7.57202e-09	3.33861e-08	16	Q62165	Dag1	Dystroglycan	DAG1_MOUSE	18	26.711	1.26711	Mock	wt	NaN	NaN	NaN
B1 / wt	Q8R151	Q8R151	0.310578	0.310578	7.63783e-09	3.36202e-08	16	Q8R151	Znfx1	NFX1-type zinc finger-containing protein 1	ZNFX1_MOUSE	21	24.0204	1.2402	B1	wt	NaN	NaN	NaN
A6 / wt	Q61316	Q61316	-0.521151	0.521151	7.69968e-09	3.3749e-08	16	Q61316	Hspa4	Heat shock 70 kDa protein 4	HSP74_MOUSE	67	-30.3184	0.696816	A6	wt	NaN	NaN	NaN
B1 / wt	Q69Z37	Q69Z37	1.13954	1.13954	7.68406e-09	3.3749e-08	16	Q69Z37	Samd9l	Sterile alpha motif domain-containing protein 9-like	SAM9L_MOUSE	45	120.311	2.20311	B1	wt	NaN	NaN	NaN
Mock / wt	Q8BL66	Q8BL66	0.222243	0.222243	7.70153e-09	3.3749e-08	16	Q8BL66	Eea1	Early endosome antigen 1	EEA1_MOUSE	91	16.6545	1.16655	Mock	wt	NaN	NaN	NaN
B1 / wt	Q8CFI7	Q8CFI7	-0.170259	0.170259	7.69362e-09	3.3749e-08	16	Q8CFI7	Polr2b	DNA-directed RNA polymerase II subunit RPB2	RPB2_MOUSE	43	-11.1317	0.888683	B1	wt	NaN	NaN	NaN
A6 / wt	P52293	P52293	-0.966488	0.966488	7.76501e-09	3.39779e-08	16	P52293	Kpna2	Importin subunit alpha-1	IMA1_MOUSE	26	-48.825	0.51175	A6	wt	NaN	NaN	NaN
A6 / wt	Q9EQ06	Q9EQ06	0.754983	0.754983	7.77109e-09	3.39779e-08	16	Q9EQ06	Hsd17b11	Estradiol 17-beta-dehydrogenase 11	DHB11_MOUSE	12	68.7612	1.68761	A6	wt	NaN	NaN	NaN
A6 / wt	A2A6Q5	A2A6Q5	-0.746044	0.746044	7.79721e-09	3.40542e-08	16	A2A6Q5	Cdc27	Cell division cycle protein 27 homolog	CDC27_MOUSE	13	-40.3764	0.596236	A6	wt	NaN	NaN	NaN
A6 / wt	P50544	P50544	-0.658934	0.658934	7.8719e-09	3.43421e-08	16	P50544	Acadvl	Very long-chain specific acyl-CoA dehydrogenase, mitochondrial	ACADV_MOUSE	36	-36.6654	0.633346	A6	wt	NaN	NaN	NaN
A6 / wt	Q6A039	Q6A039	1.23414	1.23414	7.97948e-09	3.47728e-08	16	Q6A039	Tbc1d12	TBC1 domain family member 12	TBC12_MOUSE	3	135.242	2.35242	A6	wt	NaN	NaN	NaN
B1 / wt	B2RWS6	B2RWS6	-0.331736	0.331736	8.00556e-09	3.48091e-08	16	B2RWS6	Ep300	Histone acetyltransferase p300	EP300_MOUSE	22	-20.542	0.79458	B1	wt	NaN	NaN	NaN
Mock / wt	O89001	O89001	0.229302	0.229302	8.00302e-09	3.48091e-08	16	O89001	Cpd	Carboxypeptidase D	CBPD_MOUSE	26	17.2268	1.17227	Mock	wt	NaN	NaN	NaN
B1 / wt	Q6P8X1	Q6P8X1	0.241018	0.241018	8.06691e-09	3.5037e-08	16	Q6P8X1	Snx6	Sorting nexin-6	SNX6_MOUSE	24	18.1826	1.18183	B1	wt	NaN	NaN	NaN
A6 / wt	Q6ZPF3	Q6ZPF3	1.14008	1.14008	8.14337e-09	3.533e-08	16	Q6ZPF3	Tiam2	Rho guanine nucleotide exchange factor TIAM2	TIAM2_MOUSE	4	120.394	2.20394	A6	wt	NaN	NaN	NaN
A6 / wt	Q91YE8	Q91YE8	2.46461	2.46461	8.20476e-09	3.5557e-08	16	Q91YE8	Synpo2	Synaptopodin-2	SYNP2_MOUSE	14	451.976	5.51976	A6	wt	NaN	NaN	NaN
A6 / wt	Q9WVJ3	Q9WVJ3	0.897962	0.897962	8.24252e-09	3.56812e-08	16	Q9WVJ3	Cpq	Carboxypeptidase Q	CBPQ_MOUSE	11	86.3432	1.86343	A6	wt	NaN	NaN	NaN
B1 / wt	Q8VI24	Q8VI24	-0.657062	0.657062	8.31322e-09	3.59476e-08	16	Q8VI24	Satb2	DNA-binding protein SATB2	SATB2_MOUSE	15	-36.5832	0.634168	B1	wt	NaN	NaN	NaN
B1 / wt	Q91WQ3	Q91WQ3	0.246967	0.246967	8.34023e-09	3.60247e-08	16	Q91WQ3	Yars1	Tyrosine--tRNA ligase, cytoplasmic	SYYC_MOUSE	44	18.6709	1.18671	B1	wt	NaN	NaN	NaN
A6 / wt	Q8BGW1	Q8BGW1	0.441958	0.441958	8.41847e-09	3.63226e-08	16	Q8BGW1	Fto	Alpha-ketoglutarate-dependent dioxygenase FTO	FTO_MOUSE	22	35.8447	1.35845	A6	wt	NaN	NaN	NaN
B1 / wt	Q9CQG2	Q9CQG2	-0.38765	0.38765	8.43724e-09	3.63636e-08	16	Q9CQG2	Mettl16	RNA N6-adenosine-methyltransferase METTL16	MET16_MOUSE	14	-23.5626	0.764374	B1	wt	NaN	NaN	NaN
A6 / wt	Q8CG71	Q8CG71	-0.674221	0.674221	8.47268e-09	3.64763e-08	16	Q8CG71	P3h2	Prolyl 3-hydroxylase 2	P3H2_MOUSE	14	-37.3329	0.626671	A6	wt	NaN	NaN	NaN
A6 / wt	Q78IK4	Q78IK4	0.275844	0.275844	8.52488e-09	3.66607e-08	16	Q78IK4	Apool	MICOS complex subunit Mic27	MIC27_MOUSE	14	21.0702	1.2107	A6	wt	NaN	NaN	NaN
Mock / wt	P06801	P06801	0.329498	0.329498	8.56012e-09	3.6747e-08	16	P06801	Me1	NADP-dependent malic enzyme	MAOX_MOUSE	32	25.6576	1.25658	Mock	wt	NaN	NaN	NaN
A6 / wt	P58742	P58742	-0.539688	0.539688	8.56367e-09	3.6747e-08	16	P58742	Aaas	Aladin	AAAS_MOUSE	11	-31.208	0.68792	A6	wt	NaN	NaN	NaN
A6 / wt	Q62465	Q62465	-0.541481	0.541481	8.58289e-09	3.67892e-08	16	Q62465	Vat1	Synaptic vesicle membrane protein VAT-1 homolog	VAT1_MOUSE	22	-31.2935	0.687065	A6	wt	NaN	NaN	NaN
Mock / wt	O70439	O70439	0.543214	0.543214	8.609e-09	3.68471e-08	16	O70439	Stx7	Syntaxin-7	STX7_MOUSE	9	45.7216	1.45722	Mock	wt	NaN	NaN	NaN
B1 / wt	Q9JM58	Q9JM58	-0.778208	0.778208	8.6152e-09	3.68471e-08	16	Q9JM58	Crlf1	Cytokine receptor-like factor 1	CRLF1_MOUSE	16	-41.691	0.58309	B1	wt	NaN	NaN	NaN
A6 / wt	Q149L6	Q149L6	1.05317	1.05317	8.64094e-09	3.69169e-08	16	Q149L6	Dnajb14	DnaJ homolog subfamily B member 14	DJB14_MOUSE	2	107.509	2.07509	A6	wt	NaN	NaN	NaN
A6 / wt	O88986	O88986	-0.403427	0.403427	8.66752e-09	3.69902e-08	16	O88986	Gcat	2-amino-3-ketobutyrate coenzyme A ligase, mitochondrial	KBL_MOUSE	12	-24.394	0.75606	A6	wt	NaN	NaN	NaN
A6 / wt	Q99ME9	Q99ME9	-0.518755	0.518755	8.68419e-09	3.70211e-08	16	Q99ME9	Gtpbp4	GTP-binding protein 4	GTPB4_MOUSE	24	-30.2026	0.697974	A6	wt	NaN	NaN	NaN
B1 / wt	Q8K0L9	Q8K0L9	0.6474	0.6474	8.72718e-09	3.7164e-08	16	Q8K0L9	Zbtb20	Zinc finger and BTB domain-containing protein 20	ZBT20_MOUSE	9	56.6343	1.56634	B1	wt	NaN	NaN	NaN
B1 / wt	Q8BIW1	Q8BIW1	0.618792	0.618792	8.75444e-09	3.72396e-08	16	Q8BIW1	Prune1	Exopolyphosphatase PRUNE1	PRUN1_MOUSE	19	53.5589	1.53559	B1	wt	NaN	NaN	NaN
A6 / wt	Q8BLY2	Q8BLY2	0.533259	0.533259	8.7899e-09	3.73499e-08	16	Q8BLY2	Tars3	Threonine--tRNA ligase 2, cytoplasmic	SYTC2_MOUSE	25	44.7195	1.44719	A6	wt	NaN	NaN	NaN
A6 / wt	P70302	P70302	0.465486	0.465486	8.90419e-09	3.77946e-08	16	P70302	Stim1	Stromal interaction molecule 1	STIM1_MOUSE	18	38.0782	1.38078	A6	wt	NaN	NaN	NaN
A6 / wt	Q9CR02	Q9CR02	-1.03871	1.03871	8.9865e-09	3.81028e-08	16	Q9CR02	Tma16	Translation machinery-associated protein 16	TMA16_MOUSE	7	-51.3237	0.486763	A6	wt	NaN	NaN	NaN
B1 / wt	E9Q6P5	E9Q6P5	1.61161	1.61161	9.04342e-09	3.83027e-08	16	E9Q6P5	Ttc7b	Tetratricopeptide repeat protein 7B	TTC7B_MOUSE	2	205.593	3.05593	B1	wt	NaN	NaN	NaN
B1 / wt	Q61846	Q61846	0.314026	0.314026	9.06669e-09	3.83598e-08	16	Q61846	Melk	Maternal embryonic leucine zipper kinase	MELK_MOUSE	14	24.3172	1.24317	B1	wt	NaN	NaN	NaN
Mock / wt	Q61739	Q61739	0.233546	0.233546	9.1012e-09	3.84643e-08	16	Q61739	Itga6	Integrin alpha-6	ITA6_MOUSE	30	17.5721	1.17572	Mock	wt	NaN	NaN	NaN
A6 / wt	Q8K3G9	Q8K3G9	0.473453	0.473453	9.17814e-09	3.87477e-08	16	Q8K3G9	Appl2	DCC-interacting protein 13-beta	DP13B_MOUSE	20	38.8428	1.38843	A6	wt	NaN	NaN	NaN
A6 / wt	Q91W92	Q91W92	0.896014	0.896014	9.19043e-09	3.87579e-08	16	Q91W92	Cdc42ep1	Cdc42 effector protein 1	BORG5_MOUSE	10	86.0917	1.86092	A6	wt	NaN	NaN	NaN
Mock / wt	Q99LJ6	Q99LJ6	-0.203297	0.203297	9.23892e-09	3.89206e-08	16	Q99LJ6	Gpx7	Glutathione peroxidase 7	GPX7_MOUSE	9	-13.1436	0.868564	Mock	wt	NaN	NaN	NaN
B1 / wt	P21107	P21107	0.574034	0.574034	9.27257e-09	3.90204e-08	16	P21107	Tpm3	Tropomyosin alpha-3 chain	TPM3_MOUSE	31	48.8681	1.48868	B1	wt	NaN	NaN	NaN
A6 / wt	P21447	P21447	-2.48037	2.48037	9.28425e-09	3.90277e-08	16	P21447	Abcb1a	ATP-dependent translocase ABCB1	MDR1A_MOUSE	3	-82.0801	0.179199	A6	wt	NaN	NaN	NaN
Mock / wt	Q8BHX3	Q8BHX3	0.493168	0.493168	9.31966e-09	3.91346e-08	16	Q8BHX3	Cdca8	Borealin	BOREA_MOUSE	6	40.7532	1.40753	Mock	wt	NaN	NaN	NaN
B1 / wt	Q5SSW2	Q5SSW2	-0.53002	0.53002	9.33473e-09	3.91559e-08	16	Q5SSW2	Psme4	Proteasome activator complex subunit 4	PSME4_MOUSE	23	-30.7455	0.692545	B1	wt	NaN	NaN	NaN
B1 / wt	Q99JR5	Q99JR5	1.34328	1.34328	9.37661e-09	3.92896e-08	16	Q99JR5	Tinagl1	Tubulointerstitial nephritis antigen-like	TINAL_MOUSE	7	153.727	2.53727	B1	wt	NaN	NaN	NaN
B1 / wt	Q66JQ7	Q66JQ7	1.09849	1.09849	9.38781e-09	3.92946e-08	16	Q66JQ7	Knl1	Kinetochore scaffold 1	KNL1_MOUSE	5	114.131	2.14131	B1	wt	NaN	NaN	NaN
B1 / wt	Q8BVA4	Q8BVA4	1.03435	1.03435	9.48929e-09	3.95945e-08	16	Q8BVA4	Lmod1	Leiomodin-1	LMOD1_MOUSE	17	104.819	2.04819	B1	wt	NaN	NaN	NaN
A6 / wt	Q9D1D6	Q9D1D6	-1.54038	1.54038	9.48977e-09	3.95945e-08	16	Q9D1D6	Cthrc1	Collagen triple helix repeat-containing protein 1	CTHR1_MOUSE	7	-65.6204	0.343796	A6	wt	NaN	NaN	NaN
Mock / wt	Q9WVL3	Q9WVL3	-0.383548	0.383548	9.4892e-09	3.95945e-08	16	Q9WVL3	Slc12a7	Solute carrier family 12 member 7	S12A7_MOUSE	14	-23.345	0.76655	Mock	wt	NaN	NaN	NaN
A6 / wt	Q9JHI5	Q9JHI5	1.35795	1.35795	9.54304e-09	3.97745e-08	16	Q9JHI5	Ivd	Isovaleryl-CoA dehydrogenase, mitochondrial	IVD_MOUSE	14	156.321	2.56321	A6	wt	NaN	NaN	NaN
A6 / wt	Q75NR7	Q75NR7	-2.25074	2.25074	9.57912e-09	3.98825e-08	16	Q75NR7	Recql4	ATP-dependent DNA helicase Q4	RECQ4_MOUSE	1	-78.9884	0.210116	A6	wt	NaN	NaN	NaN
A6 / wt	E9QAT4	E9QAT4	0.702538	0.702538	9.63941e-09	4.00909e-08	16	E9QAT4	Sec16a	Protein transport protein Sec16A	SC16A_MOUSE	44	62.7365	1.62736	A6	wt	NaN	NaN	NaN
B1 / wt	Q9DBN9	Q9DBN9	-0.703859	0.703859	9.65515e-09	4.01139e-08	16	Q9DBN9	Ddx59	Probable ATP-dependent RNA helicase DDX59	DDX59_MOUSE	4	-38.6072	0.613928	B1	wt	NaN	NaN	NaN
A6 / wt	P37913	P37913	-0.632068	0.632068	9.68674e-09	4.01376e-08	16	P37913	Lig1	DNA ligase 1	DNLI1_MOUSE	44	-35.4749	0.645251	A6	wt	NaN	NaN	NaN
A6 / wt	Q3UE31	Q3UE31	1.90618	1.90618	9.68749e-09	4.01376e-08	16	Q3UE31	NaN	Uncharacterized protein KIAA0930 homolog	K0930_MOUSE	2	274.817	3.74817	A6	wt	NaN	NaN	NaN
A6 / wt	Q8CFY5	Q8CFY5	-0.708901	0.708901	9.70181e-09	4.01376e-08	16	Q8CFY5	Cox10	Protoheme IX farnesyltransferase, mitochondrial	COX10_MOUSE	1	-38.8214	0.611786	A6	wt	NaN	NaN	NaN
A6 / wt	Q8QZT1	Q8QZT1	0.410127	0.410127	9.69212e-09	4.01376e-08	16	Q8QZT1	Acat1	Acetyl-CoA acetyltransferase, mitochondrial	THIL_MOUSE	23	32.8803	1.3288	A6	wt	NaN	NaN	NaN
B1 / wt	O70293	O70293	0.328981	0.328981	9.73013e-09	4.01428e-08	16	O70293	Grk6	G protein-coupled receptor kinase 6	GRK6_MOUSE	8	25.6126	1.25613	B1	wt	NaN	NaN	NaN
A6 / wt	P42703	P42703	2.61521	2.61521	9.71938e-09	4.01428e-08	16	P42703	Lifr	Leukemia inhibitory factor receptor	LIFR_MOUSE	3	512.712	6.12712	A6	wt	NaN	NaN	NaN
A6 / wt	Q91YR9	Q91YR9	-0.36048	0.36048	9.73375e-09	4.01428e-08	16	Q91YR9	Ptgr1	Prostaglandin reductase 1	PTGR1_MOUSE	13	-22.1095	0.778905	A6	wt	NaN	NaN	NaN
A6 / wt	P16546	P16546	-0.452466	0.452466	9.76848e-09	4.02273e-08	16	P16546	Sptan1	Spectrin alpha chain, non-erythrocytic 1	SPTN1_MOUSE	206	-26.9207	0.730793	A6	wt	NaN	NaN	NaN
A6 / wt	Q9WUQ2	Q9WUQ2	0.456671	0.456671	9.77476e-09	4.02273e-08	16	Q9WUQ2	Preb	Prolactin regulatory element-binding protein	PREB_MOUSE	12	37.2372	1.37237	A6	wt	NaN	NaN	NaN
B1 / wt	Q9D0F6	Q9D0F6	-0.611417	0.611417	9.78865e-09	4.02422e-08	16	Q9D0F6	Rfc5	Replication factor C subunit 5	RFC5_MOUSE	15	-34.5447	0.654553	B1	wt	NaN	NaN	NaN
B1 / wt	P42227	P42227	-0.356777	0.356777	9.81454e-09	4.03064e-08	16	P42227	Stat3	Signal transducer and activator of transcription 3	STAT3_MOUSE	36	-21.9093	0.780907	B1	wt	NaN	NaN	NaN
B1 / wt	Q80UJ7	Q80UJ7	-0.258882	0.258882	9.8618e-09	4.04581e-08	16	Q80UJ7	Rab3gap1	Rab3 GTPase-activating protein catalytic subunit	RB3GP_MOUSE	35	-16.4265	0.835735	B1	wt	NaN	NaN	NaN
A6 / wt	P59222	P59222	2.18741	2.18741	9.98346e-09	4.09145e-08	16	P59222	Scarf2	Scavenger receptor class F member 2	SREC2_MOUSE	8	355.487	4.55487	A6	wt	NaN	NaN	NaN
B1 / wt	P07141	P07141	0.969589	0.969589	1.0008e-08	4.0972e-08	16	P07141	Csf1	Macrophage colony-stimulating factor 1	CSF1_MOUSE	6	95.8283	1.95828	B1	wt	NaN	NaN	NaN
Mock / wt	P0DOV2	P0DOV2	-0.919173	0.919173	1.00387e-08	4.10552e-08	16	P0DOV2	Ifi204	Interferon-activable protein 204	IFI4_MOUSE	2	-47.1188	0.528812	Mock	wt	NaN	NaN	NaN
A6 / wt	P24668	P24668	0.397557	0.397557	1.00753e-08	4.11398e-08	16	P24668	M6pr	Cation-dependent mannose-6-phosphate receptor	MPRD_MOUSE	11	31.7276	1.31728	A6	wt	NaN	NaN	NaN
B1 / wt	Q9QZQ1	Q9QZQ1	0.403644	0.403644	1.00804e-08	4.11398e-08	16	Q9QZQ1	Afdn	Afadin	AFAD_MOUSE	65	32.2845	1.32285	B1	wt	NaN	NaN	NaN
A6 / wt	Q62312	Q62312	-0.528841	0.528841	1.00961e-08	4.1161e-08	16	Q62312	Tgfbr2	TGF-beta receptor type-2	TGFR2_MOUSE	8	-30.6889	0.693111	A6	wt	NaN	NaN	NaN
A6 / wt	O35892	O35892	-1.50341	1.50341	1.02051e-08	4.15193e-08	16	O35892	Sp100	Nuclear autoantigen Sp-100	SP100_MOUSE	3	-64.728	0.35272	A6	wt	NaN	NaN	NaN
A6 / wt	Q9WVE8	Q9WVE8	-0.615396	0.615396	1.02031e-08	4.15193e-08	16	Q9WVE8	Pacsin2	Protein kinase C and casein kinase substrate in neurons protein 2	PACN2_MOUSE	26	-34.7249	0.652751	A6	wt	NaN	NaN	NaN
A6 / wt	Q99LC2	Q99LC2	-0.377394	0.377394	1.03031e-08	4.18742e-08	16	Q99LC2	Cstf1	Cleavage stimulation factor subunit 1	CSTF1_MOUSE	16	-23.0173	0.769827	A6	wt	NaN	NaN	NaN
B1 / wt	Q811L6	Q811L6	0.606164	0.606164	1.03794e-08	4.21406e-08	16	Q811L6	Mast4	Microtubule-associated serine/threonine-protein kinase 4	MAST4_MOUSE	7	52.2206	1.52221	B1	wt	NaN	NaN	NaN
A6 / wt	A8C756	A8C756	-0.395181	0.395181	1.04988e-08	4.25813e-08	16	A8C756	Thada	Thyroid adenoma-associated protein homolog	THADA_MOUSE	21	-23.9606	0.760394	A6	wt	NaN	NaN	NaN
B1 / wt	Q9WVM3	Q9WVM3	-0.389737	0.389737	1.05409e-08	4.27082e-08	16	Q9WVM3	Anapc7	Anaphase-promoting complex subunit 7	APC7_MOUSE	23	-23.6731	0.763269	B1	wt	NaN	NaN	NaN
A6 / wt	Q80ZQ9	Q80ZQ9	-0.656147	0.656147	1.05661e-08	4.27661e-08	16	Q80ZQ9	Abitram	Protein Abitram	ABITM_MOUSE	7	-36.5429	0.634571	A6	wt	NaN	NaN	NaN
A6 / wt	P62141	P62141	0.664218	0.664218	1.05868e-08	4.27784e-08	16	P62141	Ppp1cb	Serine/threonine-protein phosphatase PP1-beta catalytic subunit	PP1B_MOUSE	8	58.4709	1.58471	A6	wt	NaN	NaN	NaN
A6 / wt	P97452	P97452	-0.750005	0.750005	1.06023e-08	4.27784e-08	16	P97452	Bop1	Ribosome biogenesis protein BOP1	BOP1_MOUSE	26	-40.5398	0.594602	A6	wt	NaN	NaN	NaN
B1 / wt	Q64519	Q64519	1.33497	1.33497	1.05914e-08	4.27784e-08	16	Q64519	Sdc3	Syndecan-3	SDC3_MOUSE	2	152.271	2.52271	B1	wt	NaN	NaN	NaN
Mock / wt	Q921U8	Q921U8	0.221069	0.221069	1.06128e-08	4.27784e-08	16	Q921U8	Smtn	Smoothelin	SMTN_MOUSE	13	16.5597	1.1656	Mock	wt	NaN	NaN	NaN
Mock / wt	Q91ZX7	Q91ZX7	0.243605	0.243605	1.06971e-08	4.3074e-08	16	Q91ZX7	Lrp1	Prolow-density lipoprotein receptor-related protein 1	LRP1_MOUSE	143	18.3947	1.18395	Mock	wt	NaN	NaN	NaN
Mock / wt	Q9DCW4	Q9DCW4	0.251341	0.251341	1.08544e-08	4.36623e-08	16	Q9DCW4	Etfb	Electron transfer flavoprotein subunit beta	ETFB_MOUSE	16	19.0313	1.19031	Mock	wt	NaN	NaN	NaN
A6 / wt	Q8C142	Q8C142	0.64881	0.64881	1.09445e-08	4.39798e-08	16	Q8C142	Ldlrap1	Low density lipoprotein receptor adapter protein 1	ARH_MOUSE	3	56.7874	1.56787	A6	wt	NaN	NaN	NaN
A6 / wt	Q3UH68	Q3UH68	1.52806	1.52806	1.09702e-08	4.40379e-08	16	Q3UH68	Limch1	LIM and calponin homology domains-containing protein 1	LIMC1_MOUSE	20	188.397	2.88397	A6	wt	NaN	NaN	NaN
B1 / wt	Q812A2	Q812A2	0.565317	0.565317	1.10147e-08	4.41714e-08	16	Q812A2	Srgap3	SLIT-ROBO Rho GTPase-activating protein 3	SRGP3_MOUSE	12	47.9713	1.47971	B1	wt	NaN	NaN	NaN
A6 / wt	Q8K449	Q8K449	0.503634	0.503634	1.1061e-08	4.43119e-08	16	Q8K449	Abca9	ATP-binding cassette sub-family A member 9	ABCA9_MOUSE	4	41.778	1.41778	A6	wt	NaN	NaN	NaN
A6 / wt	Q9D0F3	Q9D0F3	0.566911	0.566911	1.12895e-08	4.51809e-08	16	Q9D0F3	Lman1	Protein ERGIC-53	LMAN1_MOUSE	20	48.1349	1.48135	A6	wt	NaN	NaN	NaN
A6 / wt	Q8BL66	Q8BL66	0.213912	0.213912	1.13154e-08	4.52384e-08	16	Q8BL66	Eea1	Early endosome antigen 1	EEA1_MOUSE	91	15.9829	1.15983	A6	wt	NaN	NaN	NaN
B1 / wt	Q8BJU2	Q8BJU2	1.53553	1.53553	1.13453e-08	4.53118e-08	16	Q8BJU2	Tspan9	Tetraspanin-9	TSN9_MOUSE	2	189.894	2.89894	B1	wt	NaN	NaN	NaN
B1 / wt	Q9Z0J1	Q9Z0J1	0.738065	0.738065	1.14249e-08	4.55372e-08	16	Q9Z0J1	Reck	Reversion-inducing cysteine-rich protein with Kazal motifs	RECK_MOUSE	7	66.7937	1.66794	B1	wt	NaN	NaN	NaN
A6 / wt	Q9Z2H5	Q9Z2H5	0.482123	0.482123	1.14144e-08	4.55372e-08	16	Q9Z2H5	Epb41l1	Band 4.1-like protein 1	E41L1_MOUSE	19	39.6798	1.3968	A6	wt	NaN	NaN	NaN
A6 / wt	P07742	P07742	-0.504421	0.504421	1.15506e-08	4.59914e-08	16	P07742	Rrm1	Ribonucleoside-diphosphate reductase large subunit	RIR1_MOUSE	41	-29.5057	0.704943	A6	wt	NaN	NaN	NaN
A6 / wt	P53564	P53564	0.464803	0.464803	1.15879e-08	4.6093e-08	16	P53564	Cux1	Homeobox protein cut-like 1	CUX1_MOUSE	31	38.0129	1.38013	A6	wt	NaN	NaN	NaN
A6 / wt	Q61846	Q61846	-0.383615	0.383615	1.16268e-08	4.6201e-08	16	Q61846	Melk	Maternal embryonic leucine zipper kinase	MELK_MOUSE	14	-23.3485	0.766515	A6	wt	NaN	NaN	NaN
B1 / wt	Q3UMR5	Q3UMR5	0.518709	0.518709	1.16909e-08	4.64088e-08	16	Q3UMR5	Mcu	Calcium uniporter protein, mitochondrial	MCU_MOUSE	12	43.2673	1.43267	B1	wt	NaN	NaN	NaN
A6 / wt	P15116	P15116	0.430214	0.430214	1.17482e-08	4.65497e-08	16	P15116	Cdh2	Cadherin-2	CADH2_MOUSE	13	34.7433	1.34743	A6	wt	NaN	NaN	NaN
A6 / wt	Q3U186	Q3U186	-0.458421	0.458421	1.17508e-08	4.65497e-08	16	Q3U186	Rars2	Probable arginine--tRNA ligase, mitochondrial	SYRM_MOUSE	18	-27.2218	0.727782	A6	wt	NaN	NaN	NaN
B1 / wt	Q99JW1	Q99JW1	1.55132	1.55132	1.1762e-08	4.65497e-08	16	Q99JW1	Abhd17a	Alpha/beta hydrolase domain-containing protein 17A	AB17A_MOUSE	2	193.085	2.93085	B1	wt	NaN	NaN	NaN
A6 / wt	O55022	O55022	0.547388	0.547388	1.18259e-08	4.67551e-08	16	O55022	Pgrmc1	Membrane-associated progesterone receptor component 1	PGRC1_MOUSE	9	46.1437	1.46144	A6	wt	NaN	NaN	NaN
B1 / wt	P33610	P33610	-0.550453	0.550453	1.18609e-08	4.68054e-08	16	P33610	Prim2	DNA primase large subunit	PRI2_MOUSE	20	-31.7194	0.682806	B1	wt	NaN	NaN	NaN
A6 / wt	Q01768	Q01768	-0.448189	0.448189	1.18744e-08	4.68054e-08	16	Q01768	Nme2	Nucleoside diphosphate kinase B	NDKB_MOUSE	18	-26.7038	0.732962	A6	wt	NaN	NaN	NaN
Mock / wt	Q99K41	Q99K41	-0.526641	0.526641	1.18686e-08	4.68054e-08	16	Q99K41	Emilin1	EMILIN-1	EMIL1_MOUSE	26	-30.5831	0.694169	Mock	wt	NaN	NaN	NaN
A6 / wt	P97479	P97479	2.18448	2.18448	1.18923e-08	4.68288e-08	16	P97479	Myo7a	Unconventional myosin-VIIa	MYO7A_MOUSE	24	354.563	4.54563	A6	wt	NaN	NaN	NaN
A6 / wt	Q9Z2W1	Q9Z2W1	0.631926	0.631926	1.19492e-08	4.70057e-08	16	Q9Z2W1	Stk25	Serine/threonine-protein kinase 25	STK25_MOUSE	6	54.9632	1.54963	A6	wt	NaN	NaN	NaN
B1 / wt	Q810S1	Q810S1	0.446078	0.446078	1.20029e-08	4.71696e-08	16	Q810S1	Mcub	Calcium uniporter regulatory subunit MCUb, mitochondrial	MCUB_MOUSE	8	36.2331	1.36233	B1	wt	NaN	NaN	NaN
B1 / wt	Q8CDG3	Q8CDG3	-0.307379	0.307379	1.2105e-08	4.74972e-08	16	Q8CDG3	Vcpip1	Deubiquitinating protein VCPIP1	VCIP1_MOUSE	35	-19.1891	0.808109	B1	wt	NaN	NaN	NaN
B1 / wt	Q8N7N5	Q8N7N5	-0.518134	0.518134	1.21104e-08	4.74972e-08	16	Q8N7N5	Dcaf8	DDB1- and CUL4-associated factor 8	DCAF8_MOUSE	14	-30.1726	0.698274	B1	wt	NaN	NaN	NaN
A6 / wt	Q14BA6	Q14BA6	-1.4954	1.4954	1.22551e-08	4.80166e-08	16	Q14BA6	Medag	Mesenteric estrogen-dependent adipogenesis protein	MEDAG_MOUSE	3	-64.5318	0.354682	A6	wt	NaN	NaN	NaN
A6 / wt	Q9CQ80	Q9CQ80	-0.718571	0.718571	1.2301e-08	4.80524e-08	16	Q9CQ80	Vps25	Vacuolar protein-sorting-associated protein 25	VPS25_MOUSE	11	-39.2301	0.607699	A6	wt	NaN	NaN	NaN
A6 / wt	Q9ER00	Q9ER00	0.464036	0.464036	1.22766e-08	4.80524e-08	16	Q9ER00	Stx12	Syntaxin-12	STX12_MOUSE	9	37.9395	1.3794	A6	wt	NaN	NaN	NaN
B1 / wt	Q9WUP7	Q9WUP7	-0.510098	0.510098	1.22961e-08	4.80524e-08	16	Q9WUP7	Uchl5	Ubiquitin carboxyl-terminal hydrolase isozyme L5	UCHL5_MOUSE	17	-29.7825	0.702175	B1	wt	NaN	NaN	NaN
A6 / wt	Q920B9	Q920B9	-0.488532	0.488532	1.23532e-08	4.81603e-08	16	Q920B9	Supt16h	FACT complex subunit SPT16	SP16H_MOUSE	40	-28.725	0.71275	A6	wt	NaN	NaN	NaN
Mock / wt	Q9Z0P4	Q9Z0P4	0.536747	0.536747	1.23429e-08	4.81603e-08	16	Q9Z0P4	Palm	Paralemmin-1	PALM_MOUSE	19	45.0698	1.4507	Mock	wt	NaN	NaN	NaN
B1 / wt	O08992	O08992	-0.698772	0.698772	1.23789e-08	4.82127e-08	16	O08992	Sdcbp	Syntenin-1	SDCB1_MOUSE	6	-38.3904	0.616096	B1	wt	NaN	NaN	NaN
Mock / wt	Q9EP71	Q9EP71	0.112405	0.112405	1.24067e-08	4.82728e-08	16	Q9EP71	Rai14	Ankycorbin	RAI14_MOUSE	62	8.10285	1.08103	Mock	wt	NaN	NaN	NaN
A6 / wt	Q9R0M3	Q9R0M3	1.91713	1.91713	1.24438e-08	4.83691e-08	16	Q9R0M3	Srpx	Sushi-repeat-containing protein SRPX	SRPX_MOUSE	2	277.67	3.7767	A6	wt	NaN	NaN	NaN
A6 / wt	Q9R233	Q9R233	0.852557	0.852557	1.24923e-08	4.85097e-08	16	Q9R233	Tapbp	Tapasin	TPSN_MOUSE	11	80.5698	1.8057	A6	wt	NaN	NaN	NaN
B1 / wt	Q64435	Q64435	-0.963733	0.963733	1.25211e-08	4.85735e-08	16	Q64435	Ugt1a6	UDP-glucuronosyltransferase 1-6	UD16_MOUSE	6	-48.7271	0.512729	B1	wt	NaN	NaN	NaN
B1 / wt	P97329	P97329	1.25246	1.25246	1.2619e-08	4.8905e-08	16	P97329	Kif20a	Kinesin-like protein KIF20A	KI20A_MOUSE	31	138.247	2.38247	B1	wt	NaN	NaN	NaN
B1 / wt	Q8BQ30	Q8BQ30	0.315203	0.315203	1.26697e-08	4.90527e-08	16	Q8BQ30	Ppp1r18	Phostensin	PPR18_MOUSE	24	24.4187	1.24419	B1	wt	NaN	NaN	NaN
A6 / wt	Q8CIW5	Q8CIW5	-0.549223	0.549223	1.27553e-08	4.92871e-08	16	Q8CIW5	Twnk	Twinkle protein, mitochondrial	PEO1_MOUSE	5	-31.6612	0.683388	A6	wt	NaN	NaN	NaN
Mock / wt	Q9DBT5	Q9DBT5	-0.255684	0.255684	1.27539e-08	4.92871e-08	16	Q9DBT5	Ampd2	AMP deaminase 2	AMPD2_MOUSE	19	-16.241	0.83759	Mock	wt	NaN	NaN	NaN
A6 / wt	Q5SWU9	Q5SWU9	-0.620997	0.620997	1.30114e-08	5.02271e-08	16	Q5SWU9	Acaca	Acetyl-CoA carboxylase 1	ACACA_MOUSE	82	-34.9779	0.650221	A6	wt	NaN	NaN	NaN
A6 / wt	Q9D9I4	Q9D9I4	0.89436	0.89436	1.31695e-08	5.07874e-08	16	Q9D9I4	Tbc1d20	TBC1 domain family member 20	TBC20_MOUSE	3	85.8785	1.85878	A6	wt	NaN	NaN	NaN
Mock / wt	E9Q555	E9Q555	0.156447	0.156447	1.32358e-08	5.09931e-08	16	E9Q555	Rnf213	E3 ubiquitin-protein ligase RNF213	RN213_MOUSE	134	11.4539	1.11454	Mock	wt	NaN	NaN	NaN
A6 / wt	P24860	P24860	0.421889	0.421889	1.32532e-08	5.101e-08	16	P24860	Ccnb1	G2/mitotic-specific cyclin-B1	CCNB1_MOUSE	8	33.9681	1.33968	A6	wt	NaN	NaN	NaN
B1 / wt	Q68FL4	Q68FL4	0.576862	0.576862	1.32691e-08	5.10208e-08	16	Q68FL4	Ahcyl2	Putative adenosylhomocysteinase 3	SAHH3_MOUSE	6	49.1602	1.4916	B1	wt	NaN	NaN	NaN
B1 / wt	O70458	O70458	-0.774518	0.774518	1.33426e-08	5.12534e-08	16	O70458	Osmr	Oncostatin-M-specific receptor subunit beta	OSMR_MOUSE	9	-41.5416	0.584584	B1	wt	NaN	NaN	NaN
A6 / wt	Q8R0F8	Q8R0F8	0.668071	0.668071	1.34113e-08	5.14669e-08	16	Q8R0F8	Fahd1	Acylpyruvase FAHD1, mitochondrial	FAHD1_MOUSE	6	58.8947	1.58895	A6	wt	NaN	NaN	NaN
B1 / wt	Q62172	Q62172	0.477765	0.477765	1.34415e-08	5.14818e-08	16	Q62172	Ralbp1	RalA-binding protein 1	RBP1_MOUSE	7	39.2584	1.39258	B1	wt	NaN	NaN	NaN
Mock / wt	Q62465	Q62465	0.265293	0.265293	1.34322e-08	5.14818e-08	16	Q62465	Vat1	Synaptic vesicle membrane protein VAT-1 homolog	VAT1_MOUSE	22	20.188	1.20188	Mock	wt	NaN	NaN	NaN
A6 / wt	O70475	O70475	-0.539922	0.539922	1.36079e-08	5.20178e-08	16	O70475	Ugdh	UDP-glucose 6-dehydrogenase	UGDH_MOUSE	36	-31.2192	0.687808	A6	wt	NaN	NaN	NaN
Mock / wt	P04925	P04925	0.439886	0.439886	1.36033e-08	5.20178e-08	16	P04925	Prnp	Major prion protein	PRIO_MOUSE	7	35.6497	1.3565	Mock	wt	NaN	NaN	NaN
A6 / wt	Q7TSV4	Q7TSV4	0.32819	0.32819	1.36375e-08	5.20801e-08	16	Q7TSV4	Pgm2	Phosphoglucomutase-2	PGM2_MOUSE	21	25.5438	1.25544	A6	wt	NaN	NaN	NaN
B1 / wt	Q9CQ18	Q9CQ18	-0.57585	0.57585	1.37046e-08	5.22853e-08	16	Q9CQ18	Rnaseh2c	Ribonuclease H2 subunit C	RNH2C_MOUSE	4	-32.9109	0.670891	B1	wt	NaN	NaN	NaN
B1 / wt	Q8BMD8	Q8BMD8	0.433925	0.433925	1.37575e-08	5.24361e-08	16	Q8BMD8	Slc25a24	Calcium-binding mitochondrial carrier protein SCaMC-1	SCMC1_MOUSE	26	35.0904	1.3509	B1	wt	NaN	NaN	NaN
B1 / wt	Q3USZ8	Q3USZ8	-0.49376	0.49376	1.38147e-08	5.25521e-08	16	Q3USZ8	Dipk2a	Divergent protein kinase domain 2A	DIK2A_MOUSE	15	-28.9828	0.710172	B1	wt	NaN	NaN	NaN
A6 / wt	Q8C9S4	Q8C9S4	0.444995	0.444995	1.38063e-08	5.25521e-08	16	Q8C9S4	Ccdc186	Coiled-coil domain-containing protein 186	CC186_MOUSE	15	36.131	1.36131	A6	wt	NaN	NaN	NaN
A6 / wt	Q9JKS4	Q9JKS4	2.39111	2.39111	1.38495e-08	5.26335e-08	16	Q9JKS4	Ldb3	LIM domain-binding protein 3	LDB3_MOUSE	14	424.56	5.2456	A6	wt	NaN	NaN	NaN
B1 / wt	P70290	P70290	0.581859	0.581859	1.38974e-08	5.27646e-08	16	P70290	Mpp1	55 kDa erythrocyte membrane protein	EM55_MOUSE	23	49.6777	1.49678	B1	wt	NaN	NaN	NaN
B1 / wt	Q6PHZ2	Q6PHZ2	0.693374	0.693374	1.3949e-08	5.29092e-08	16	Q6PHZ2	Camk2d	Calcium/calmodulin-dependent protein kinase type II subunit delta	KCC2D_MOUSE	16	61.7061	1.61706	B1	wt	NaN	NaN	NaN
B1 / wt	Q9DC07	Q9DC07	-1.07396	1.07396	1.39746e-08	5.29549e-08	16	Q9DC07	Nebl	LIM zinc-binding domain-containing Nebulette	LNEBL_MOUSE	15	-52.4987	0.475013	B1	wt	NaN	NaN	NaN
A6 / wt	O54890	O54890	-1.09729	1.09729	1.40487e-08	5.31844e-08	16	O54890	Itgb3	Integrin beta-3	ITB3_MOUSE	20	-53.2608	0.467392	A6	wt	NaN	NaN	NaN
A6 / wt	Q5XG73	Q5XG73	0.780794	0.780794	1.40989e-08	5.32716e-08	16	Q5XG73	Acbd5	Acyl-CoA-binding domain-containing protein 5	ACBD5_MOUSE	12	71.8077	1.71808	A6	wt	NaN	NaN	NaN
A6 / wt	Q6PDQ2	Q6PDQ2	-0.370917	0.370917	1.40963e-08	5.32716e-08	16	Q6PDQ2	Chd4	Chromodomain-helicase-DNA-binding protein 4	CHD4_MOUSE	82	-22.6709	0.773291	A6	wt	NaN	NaN	NaN
A6 / wt	Q8WTY4	Q8WTY4	-0.674281	0.674281	1.41707e-08	5.34914e-08	16	Q8WTY4	Ciapin1	Anamorsin	CPIN1_MOUSE	13	-37.3356	0.626644	A6	wt	NaN	NaN	NaN
Mock / wt	Q9D5J6	Q9D5J6	1.05954	1.05954	1.42898e-08	5.38373e-08	16	Q9D5J6	Shpk	Sedoheptulokinase	SHPK_MOUSE	1	108.426	2.08426	Mock	wt	NaN	NaN	NaN
A6 / wt	Q9D8B4	Q9D8B4	-0.363964	0.363964	1.42789e-08	5.38373e-08	16	Q9D8B4	Ndufa11	NADH dehydrogenase [ubiquinone] 1 alpha subcomplex subunit 11	NDUAB_MOUSE	4	-22.2973	0.777027	A6	wt	NaN	NaN	NaN
Mock / wt	P48025	P48025	0.247046	0.247046	1.43718e-08	5.40942e-08	16	P48025	Syk	Tyrosine-protein kinase SYK	KSYK_MOUSE	29	18.6775	1.18677	Mock	wt	NaN	NaN	NaN
B1 / wt	Q6P9P6	Q6P9P6	1.02939	1.02939	1.44084e-08	5.418e-08	16	Q6P9P6	Kif11	Kinesin-like protein KIF11	KIF11_MOUSE	41	104.115	2.04115	B1	wt	NaN	NaN	NaN
B1 / wt	Q8CI75	Q8CI75	-0.662574	0.662574	1.44445e-08	5.42637e-08	16	Q8CI75	Dis3l2	DIS3-like exonuclease 2	DI3L2_MOUSE	17	-36.825	0.63175	B1	wt	NaN	NaN	NaN
B1 / wt	O35516	O35516	0.478316	0.478316	1.45199e-08	5.43908e-08	16	O35516	Notch2	Neurogenic locus notch homolog protein 2	NOTC2_MOUSE	29	39.3117	1.39312	B1	wt	NaN	NaN	NaN
B1 / wt	P15532	P15532	-0.299161	0.299161	1.44923e-08	5.43908e-08	16	P15532	Nme1	Nucleoside diphosphate kinase A	NDKA_MOUSE	11	-18.7275	0.812725	B1	wt	NaN	NaN	NaN
A6 / wt	P35822	P35822	1.99061	1.99061	1.45104e-08	5.43908e-08	16	P35822	Ptprk	Receptor-type tyrosine-protein phosphatase kappa	PTPRK_MOUSE	7	297.405	3.97405	A6	wt	NaN	NaN	NaN
A6 / wt	Q8C5P5	Q8C5P5	-0.760375	0.760375	1.46312e-08	5.47553e-08	16	Q8C5P5	Nt5dc1	5'-nucleotidase domain-containing protein 1	NT5D1_MOUSE	12	-40.9657	0.590343	A6	wt	NaN	NaN	NaN
A6 / wt	P12023	P12023	0.468278	0.468278	1.47462e-08	5.51331e-08	16	P12023	App	Amyloid-beta A4 protein	A4_MOUSE	19	38.3457	1.38346	A6	wt	NaN	NaN	NaN
B1 / wt	Q62165	Q62165	0.609165	0.609165	1.4763e-08	5.5141e-08	16	Q62165	Dag1	Dystroglycan	DAG1_MOUSE	18	52.5377	1.52538	B1	wt	NaN	NaN	NaN
A6 / wt	Q8BGR9	Q8BGR9	-0.94921	0.94921	1.47764e-08	5.5141e-08	16	Q8BGR9	Ublcp1	Ubiquitin-like domain-containing CTD phosphatase 1	UBCP1_MOUSE	12	-48.2084	0.517916	A6	wt	NaN	NaN	NaN
A6 / wt	Q9CYH6	Q9CYH6	-0.603934	0.603934	1.48032e-08	5.51883e-08	16	Q9CYH6	Rrs1	Ribosome biogenesis regulatory protein homolog	RRS1_MOUSE	15	-34.2043	0.657957	A6	wt	NaN	NaN	NaN
A6 / wt	P21278	P21278	0.408535	0.408535	1.48239e-08	5.52131e-08	16	P21278	Gna11	Guanine nucleotide-binding protein subunit alpha-11	GNA11_MOUSE	11	32.7337	1.32734	A6	wt	NaN	NaN	NaN
A6 / wt	Q00262	Q00262	0.636258	0.636258	1.48601e-08	5.52955e-08	16	Q00262	Stx2	Syntaxin-2	STX2_MOUSE	8	55.4293	1.55429	A6	wt	NaN	NaN	NaN
A6 / wt	P47968	P47968	0.762323	0.762323	1.49516e-08	5.55387e-08	16	P47968	Rpia	Ribose-5-phosphate isomerase	RPIA_MOUSE	7	69.622	1.69622	A6	wt	NaN	NaN	NaN
A6 / wt	Q8BM72	Q8BM72	0.570558	0.570558	1.49538e-08	5.55387e-08	16	Q8BM72	Hspa13	Heat shock 70 kDa protein 13	HSP13_MOUSE	13	48.5098	1.4851	A6	wt	NaN	NaN	NaN
A6 / wt	Q8VDW4	Q8VDW4	1.68487	1.68487	1.50604e-08	5.58818e-08	16	Q8VDW4	Ube2w	Ubiquitin-conjugating enzyme E2 W	UBE2W_MOUSE	2	221.512	3.21512	A6	wt	NaN	NaN	NaN
A6 / wt	P81069	P81069	-0.659974	0.659974	1.5081e-08	5.59052e-08	16	P81069	Gabpb2	GA-binding protein subunit beta-2	GABP2_MOUSE	7	-36.711	0.63289	A6	wt	NaN	NaN	NaN
Mock / wt	Q8C6B2	Q8C6B2	-0.370029	0.370029	1.51729e-08	5.61926e-08	16	Q8C6B2	Rtkn	Rhotekin	RTKN_MOUSE	12	-22.6233	0.773767	Mock	wt	NaN	NaN	NaN
B1 / wt	Q08093	Q08093	0.91673	0.91673	1.53007e-08	5.66125e-08	16	Q08093	Cnn2	Calponin-2	CNN2_MOUSE	17	88.7832	1.88783	B1	wt	NaN	NaN	NaN
A6 / wt	Q9R207	Q9R207	-0.381122	0.381122	1.53549e-08	5.67594e-08	16	Q9R207	Nbn	Nibrin	NBN_MOUSE	21	-23.216	0.76784	A6	wt	NaN	NaN	NaN
A6 / wt	Q91VJ4	Q91VJ4	-0.348029	0.348029	1.53748e-08	5.67798e-08	16	Q91VJ4	Stk38	Serine/threonine-protein kinase 38	STK38_MOUSE	17	-21.4343	0.785657	A6	wt	NaN	NaN	NaN
B1 / wt	Q9R059	Q9R059	0.541538	0.541538	1.54264e-08	5.69164e-08	16	Q9R059	Fhl3	Four and a half LIM domains protein 3	FHL3_MOUSE	11	45.5523	1.45552	B1	wt	NaN	NaN	NaN
Mock / wt	Q9CWR0	Q9CWR0	0.451782	0.451782	1.54488e-08	5.69457e-08	16	Q9CWR0	Arhgef25	Rho guanine nucleotide exchange factor 25	ARHGP_MOUSE	14	36.7729	1.36773	Mock	wt	NaN	NaN	NaN
A6 / wt	Q9CR89	Q9CR89	0.695404	0.695404	1.55216e-08	5.71602e-08	16	Q9CR89	Ergic2	Endoplasmic reticulum-Golgi intermediate compartment protein 2	ERGI2_MOUSE	5	61.9338	1.61934	A6	wt	NaN	NaN	NaN
A6 / wt	Q8VBV3	Q8VBV3	-0.64925	0.64925	1.55669e-08	5.72733e-08	16	Q8VBV3	Exosc2	Exosome complex component RRP4	EXOS2_MOUSE	8	-36.2388	0.637612	A6	wt	NaN	NaN	NaN
A6 / wt	Q80V70	Q80V70	2.73945	2.73945	1.5658e-08	5.75546e-08	16	Q80V70	Megf6	Multiple epidermal growth factor-like domains protein 6	MEGF6_MOUSE	2	567.816	6.67816	A6	wt	NaN	NaN	NaN
A6 / wt	Q8C167	Q8C167	0.915392	0.915392	1.56899e-08	5.76178e-08	16	Q8C167	Prepl	Prolyl endopeptidase-like	PPCEL_MOUSE	10	88.6082	1.88608	A6	wt	NaN	NaN	NaN
A6 / wt	Q9D7X3	Q9D7X3	-1.32425	1.32425	1.57507e-08	5.77869e-08	16	Q9D7X3	Dusp3	Dual specificity protein phosphatase 3	DUS3_MOUSE	6	-60.0642	0.399358	A6	wt	NaN	NaN	NaN
B1 / wt	Q3URE1	Q3URE1	-0.570991	0.570991	1.58153e-08	5.79699e-08	16	Q3URE1	Acsf3	Malonate--CoA ligase ACSF3, mitochondrial	ACSF3_MOUSE	11	-32.6846	0.673154	B1	wt	NaN	NaN	NaN
A6 / wt	P98078	P98078	-0.660776	0.660776	1.58858e-08	5.81736e-08	16	P98078	Dab2	Disabled homolog 2	DAB2_MOUSE	21	-36.7462	0.632538	A6	wt	NaN	NaN	NaN
B1 / wt	P10518	P10518	-0.365132	0.365132	1.60042e-08	5.8498e-08	16	P10518	Alad	Delta-aminolevulinic acid dehydratase	HEM2_MOUSE	14	-22.3602	0.776398	B1	wt	NaN	NaN	NaN
A6 / wt	Q64299	Q64299	4.53981	4.53981	1.59933e-08	5.8498e-08	16	Q64299	Ccn3	CCN family member 3	CCN3_MOUSE	9	2226.05	23.2605	A6	wt	NaN	NaN	NaN
Mock / wt	P48759	P48759	-0.98269	0.98269	1.61237e-08	5.88139e-08	16	P48759	Ptx3	Pentraxin-related protein PTX3	PTX3_MOUSE	7	-49.3965	0.506035	Mock	wt	NaN	NaN	NaN
A6 / wt	Q01405	Q01405	0.626927	0.626927	1.61356e-08	5.88139e-08	16	Q01405	Sec23a	Protein transport protein Sec23A	SC23A_MOUSE	36	54.4272	1.54427	A6	wt	NaN	NaN	NaN
Mock / wt	Q61838	Q61838	0.713572	0.713572	1.61138e-08	5.88139e-08	16	Q61838	Pzp	Pregnancy zone protein	PZP_MOUSE	5	63.9859	1.63986	Mock	wt	NaN	NaN	NaN
B1 / wt	Q3TJD7	Q3TJD7	0.236379	0.236379	1.62022e-08	5.89718e-08	16	Q3TJD7	Pdlim7	PDZ and LIM domain protein 7	PDLI7_MOUSE	25	17.8032	1.17803	B1	wt	NaN	NaN	NaN
B1 / wt	Q9JKJ9	Q9JKJ9	-0.746906	0.746906	1.6209e-08	5.89718e-08	16	Q9JKJ9	Cyp39a1	24-hydroxycholesterol 7-alpha-hydroxylase	CP39A_MOUSE	8	-40.412	0.59588	B1	wt	NaN	NaN	NaN
A6 / wt	P70122	P70122	0.194299	0.194299	1.6275e-08	5.90487e-08	16	P70122	Sbds	Ribosome maturation protein SBDS	SBDS_MOUSE	20	14.4168	1.14417	A6	wt	NaN	NaN	NaN
B1 / wt	P70677	P70677	-0.826041	0.826041	1.62753e-08	5.90487e-08	16	P70677	Casp3	Caspase-3	CASP3_MOUSE	17	-43.5925	0.564075	B1	wt	NaN	NaN	NaN
B1 / wt	Q9ESY9	Q9ESY9	-0.593671	0.593671	1.62473e-08	5.90487e-08	16	Q9ESY9	Ifi30	Gamma-interferon-inducible lysosomal thiol reductase	GILT_MOUSE	4	-33.7346	0.662654	B1	wt	NaN	NaN	NaN
B1 / wt	Q8BGQ7	Q8BGQ7	-0.300723	0.300723	1.64203e-08	5.95199e-08	16	Q8BGQ7	Aars1	Alanine--tRNA ligase, cytoplasmic	SYAC_MOUSE	50	-18.8155	0.811845	B1	wt	NaN	NaN	NaN
B1 / wt	P16460	P16460	1.33411	1.33411	1.6518e-08	5.98186e-08	16	P16460	Ass1	Argininosuccinate synthase	ASSY_MOUSE	21	152.119	2.52119	B1	wt	NaN	NaN	NaN
A6 / wt	Q8CAF4	Q8CAF4	-1.35617	1.35617	1.65776e-08	5.9979e-08	16	Q8CAF4	Nhsl1	NHS-like protein 1	NHSL1_MOUSE	7	-60.9383	0.390617	A6	wt	NaN	NaN	NaN
B1 / wt	Q9JLZ3	Q9JLZ3	0.573165	0.573165	1.66372e-08	6.01391e-08	16	Q9JLZ3	Auh	Methylglutaconyl-CoA hydratase, mitochondrial	AUHM_MOUSE	5	48.7784	1.48778	B1	wt	NaN	NaN	NaN
A6 / wt	Q2PZL6	Q2PZL6	2.12719	2.12719	1.69044e-08	6.06989e-08	16	Q2PZL6	Fat4	Protocadherin Fat 4	FAT4_MOUSE	26	336.865	4.36865	A6	wt	NaN	NaN	NaN
B1 / wt	Q3U7R1	Q3U7R1	0.497338	0.497338	1.69373e-08	6.06989e-08	16	Q3U7R1	Esyt1	Extended synaptotagmin-1	ESYT1_MOUSE	46	41.1606	1.41161	B1	wt	NaN	NaN	NaN
B1 / wt	Q62219	Q62219	0.873069	0.873069	1.68344e-08	6.06989e-08	16	Q62219	Tgfb1i1	Transforming growth factor beta-1-induced transcript 1 protein	TGFI1_MOUSE	17	83.1555	1.83155	B1	wt	NaN	NaN	NaN
A6 / wt	Q62383	Q62383	-0.329502	0.329502	1.69623e-08	6.06989e-08	16	Q62383	Supt6h	Transcription elongation factor SPT6	SPT6H_MOUSE	56	-20.4189	0.795811	A6	wt	NaN	NaN	NaN
A6 / wt	Q8BHY2	Q8BHY2	-0.737002	0.737002	1.6959e-08	6.06989e-08	16	Q8BHY2	Noc4l	Nucleolar complex protein 4 homolog	NOC4L_MOUSE	7	-40.0015	0.599985	A6	wt	NaN	NaN	NaN
B1 / wt	Q8C6B2	Q8C6B2	-0.591663	0.591663	1.69314e-08	6.06989e-08	16	Q8C6B2	Rtkn	Rhotekin	RTKN_MOUSE	12	-33.6422	0.663578	B1	wt	NaN	NaN	NaN
A6 / wt	Q99JP0	Q99JP0	1.77689	1.77689	1.68216e-08	6.06989e-08	16	Q99JP0	Map4k3	Mitogen-activated protein kinase kinase kinase kinase 3	M4K3_MOUSE	14	242.688	3.42688	A6	wt	NaN	NaN	NaN
Mock / wt	Q9CPV4	Q9CPV4	0.258792	0.258792	1.69367e-08	6.06989e-08	16	Q9CPV4	Glod4	Glyoxalase domain-containing protein 4	GLOD4_MOUSE	21	19.6477	1.19648	Mock	wt	NaN	NaN	NaN
Mock / wt	Q9D6Y9	Q9D6Y9	-0.274192	0.274192	1.68515e-08	6.06989e-08	16	Q9D6Y9	Gbe1	1,4-alpha-glucan-branching enzyme	GLGB_MOUSE	19	-17.3087	0.826913	Mock	wt	NaN	NaN	NaN
B1 / wt	Q9R112	Q9R112	0.204499	0.204499	1.69303e-08	6.06989e-08	16	Q9R112	Sqor	Sulfide:quinone oxidoreductase, mitochondrial	SQOR_MOUSE	23	15.2286	1.15229	B1	wt	NaN	NaN	NaN
Mock / wt	Q9Z0G4	Q9Z0G4	0.464636	0.464636	1.6952e-08	6.06989e-08	16	Q9Z0G4	Ccn5	CCN family member 5	CCN5_MOUSE	1	37.9969	1.37997	Mock	wt	NaN	NaN	NaN
A6 / wt	Q9D842	Q9D842	-0.447348	0.447348	1.70602e-08	6.09937e-08	16	Q9D842	Aplf	Aprataxin and PNK-like factor	APLF_MOUSE	7	-26.661	0.73339	A6	wt	NaN	NaN	NaN
A6 / wt	Q9D6N5	Q9D6N5	0.396705	0.396705	1.70997e-08	6.10794e-08	16	Q9D6N5	Drap1	Dr1-associated corepressor	NC2A_MOUSE	8	31.6498	1.3165	A6	wt	NaN	NaN	NaN
B1 / wt	O55222	O55222	0.466893	0.466893	1.72638e-08	6.16093e-08	16	O55222	Ilk	Integrin-linked protein kinase	ILK_MOUSE	23	38.2129	1.38213	B1	wt	NaN	NaN	NaN
Mock / wt	Q62181	Q62181	0.943246	0.943246	1.73566e-08	6.18842e-08	16	Q62181	Sema3c	Semaphorin-3C	SEM3C_MOUSE	11	92.285	1.92285	Mock	wt	NaN	NaN	NaN
Mock / wt	Q8BGZ2	Q8BGZ2	1.096	1.096	1.75365e-08	6.24485e-08	16	Q8BGZ2	Fam168a	Protein FAM168A	F168A_MOUSE	1	113.762	2.13762	Mock	wt	NaN	NaN	NaN
Mock / wt	Q8VDD5	Q8VDD5	0.114275	0.114275	1.75569e-08	6.24485e-08	16	Q8VDD5	Myh9	Myosin-9	MYH9_MOUSE	182	8.24308	1.08243	Mock	wt	NaN	NaN	NaN
A6 / wt	Q9D1H6	Q9D1H6	-0.67853	0.67853	1.75626e-08	6.24485e-08	16	Q9D1H6	Ndufaf4	NADH dehydrogenase [ubiquinone] 1 alpha subcomplex assembly factor 4	NDUF4_MOUSE	4	-37.5199	0.624801	A6	wt	NaN	NaN	NaN
Mock / wt	P98156	P98156	0.369723	0.369723	1.76165e-08	6.25834e-08	16	P98156	Vldlr	Very low-density lipoprotein receptor	VLDLR_MOUSE	14	29.2104	1.2921	Mock	wt	NaN	NaN	NaN
Mock / wt	Q8VI84	Q8VI84	-0.328793	0.328793	1.7649e-08	6.26419e-08	16	Q8VI84	Noc3l	Nucleolar complex protein 3 homolog	NOC3L_MOUSE	19	-20.3798	0.796202	Mock	wt	NaN	NaN	NaN
Mock / wt	Q8JZQ5	Q8JZQ5	1.42437	1.42437	1.77986e-08	6.31157e-08	16	Q8JZQ5	Aoc1	Amiloride-sensitive amine oxidase [copper-containing]	AOC1_MOUSE	1	168.398	2.68398	Mock	wt	NaN	NaN	NaN
A6 / wt	Q6P9Z1	Q6P9Z1	0.520766	0.520766	1.79003e-08	6.34191e-08	16	Q6P9Z1	Smarcd3	SWI/SNF-related matrix-associated actin-dependent regulator of chromatin subfamily D member 3	SMRD3_MOUSE	12	43.4717	1.43472	A6	wt	NaN	NaN	NaN
Mock / wt	O70258	O70258	0.652787	0.652787	1.80484e-08	6.38091e-08	16	O70258	Sgce	Epsilon-sarcoglycan	SGCE_MOUSE	9	57.2202	1.5722	Mock	wt	NaN	NaN	NaN
B1 / wt	Q04887	Q04887	-1.05153	1.05153	1.80592e-08	6.38091e-08	16	Q04887	Sox9	Transcription factor SOX-9	SOX9_MOUSE	9	-51.7545	0.482455	B1	wt	NaN	NaN	NaN
B1 / wt	Q9CQ19	Q9CQ19	2.36132	2.36132	1.80487e-08	6.38091e-08	16	Q9CQ19	Myl9	Myosin regulatory light polypeptide 9	MYL9_MOUSE	5	413.84	5.1384	B1	wt	NaN	NaN	NaN
B1 / wt	P23949	P23949	0.325538	0.325538	1.82124e-08	6.42347e-08	16	P23949	Zfp36l2	mRNA decay activator protein ZFP36L2	TISD_MOUSE	15	25.3132	1.25313	B1	wt	NaN	NaN	NaN
A6 / wt	Q9WVL2	Q9WVL2	1.48249	1.48249	1.8205e-08	6.42347e-08	16	Q9WVL2	Stat2	Signal transducer and activator of transcription 2	STAT2_MOUSE	9	179.431	2.79431	A6	wt	NaN	NaN	NaN
A6 / wt	Q9WTQ5	Q9WTQ5	1.65482	1.65482	1.84509e-08	6.50174e-08	16	Q9WTQ5	Akap12	A-kinase anchor protein 12	AKA12_MOUSE	62	214.883	3.14883	A6	wt	NaN	NaN	NaN
B1 / wt	P06801	P06801	0.401921	0.401921	1.85177e-08	6.51356e-08	16	P06801	Me1	NADP-dependent malic enzyme	MAOX_MOUSE	32	32.1266	1.32127	B1	wt	NaN	NaN	NaN
Mock / wt	Q60766	Q60766	0.470862	0.470862	1.85111e-08	6.51356e-08	16	Q60766	Irgm1	Immunity-related GTPase family M protein 1	IRGM1_MOUSE	14	38.5938	1.38594	Mock	wt	NaN	NaN	NaN
B1 / wt	P21981	P21981	0.716102	0.716102	1.85877e-08	6.52835e-08	16	P21981	Tgm2	Protein-glutamine gamma-glutamyltransferase 2	TGM2_MOUSE	24	64.2738	1.64274	B1	wt	NaN	NaN	NaN
A6 / wt	Q64521	Q64521	0.140978	0.140978	1.8593e-08	6.52835e-08	16	Q64521	Gpd2	Glycerol-3-phosphate dehydrogenase, mitochondrial	GPDM_MOUSE	31	10.2652	1.10265	A6	wt	NaN	NaN	NaN
A6 / wt	A2AHC3	A2AHC3	0.636453	0.636453	1.8634e-08	6.53691e-08	16	A2AHC3	Camsap1	Calmodulin-regulated spectrin-associated protein 1	CAMP1_MOUSE	15	55.4503	1.5545	A6	wt	NaN	NaN	NaN
B1 / wt	P52019	P52019	0.265265	0.265265	1.87042e-08	6.55565e-08	16	P52019	Sqle	Squalene monooxygenase	ERG1_MOUSE	9	20.1857	1.20186	B1	wt	NaN	NaN	NaN
B1 / wt	P50396	P50396	0.553893	0.553893	1.8755e-08	6.56758e-08	16	P50396	Gdi1	Rab GDP dissociation inhibitor alpha	GDIA_MOUSE	22	46.8042	1.46804	B1	wt	NaN	NaN	NaN
A6 / wt	P18872	P18872	1.83148	1.83148	1.89163e-08	6.60229e-08	16	P18872	Gnao1	Guanine nucleotide-binding protein G(o) subunit alpha	GNAO_MOUSE	13	255.902	3.55902	A6	wt	NaN	NaN	NaN
B1 / wt	P37804	P37804	0.514375	0.514375	1.89055e-08	6.60229e-08	16	P37804	Tagln	Transgelin	TAGL_MOUSE	22	42.8375	1.42837	B1	wt	NaN	NaN	NaN
B1 / wt	Q80Y19	Q80Y19	1.00579	1.00579	1.89382e-08	6.60229e-08	16	Q80Y19	Arhgap11a	Rho GTPase-activating protein 11A	RHGBA_MOUSE	4	100.804	2.00804	B1	wt	NaN	NaN	NaN
A6 / wt	Q8K0Z7	Q8K0Z7	-0.589206	0.589206	1.89172e-08	6.60229e-08	16	Q8K0Z7	Taco1	Translational activator of cytochrome c oxidase 1	TACO1_MOUSE	10	-33.5292	0.664708	A6	wt	NaN	NaN	NaN
Mock / wt	Q9R0M4	Q9R0M4	0.687288	0.687288	1.89377e-08	6.60229e-08	16	Q9R0M4	Podxl	Podocalyxin	PODXL_MOUSE	3	61.0253	1.61025	Mock	wt	NaN	NaN	NaN
A6 / wt	Q9QZB0	Q9QZB0	1.16946	1.16946	1.89896e-08	6.61433e-08	16	Q9QZB0	Rgs17	Regulator of G-protein signaling 17	RGS17_MOUSE	2	124.927	2.24927	A6	wt	NaN	NaN	NaN
Mock / wt	Q9ERD7	Q9ERD7	0.354409	0.354409	1.91082e-08	6.64973e-08	16	Q9ERD7	Tubb3	Tubulin beta-3 chain	TBB3_MOUSE	9	27.8462	1.27846	Mock	wt	NaN	NaN	NaN
A6 / wt	Q8R2Y8	Q8R2Y8	-0.518195	0.518195	1.91808e-08	6.66907e-08	16	Q8R2Y8	Ptrh2	Peptidyl-tRNA hydrolase 2, mitochondrial	PTH2_MOUSE	9	-30.1755	0.698245	A6	wt	NaN	NaN	NaN
B1 / wt	P63254	P63254	0.84307	0.84307	1.92657e-08	6.69265e-08	16	P63254	Crip1	Cysteine-rich protein 1	CRIP1_MOUSE	3	79.3863	1.79386	B1	wt	NaN	NaN	NaN
A6 / wt	Q9CXS4	Q9CXS4	-1.09298	1.09298	1.93057e-08	6.70063e-08	16	Q9CXS4	Cenpv	Centromere protein V	CENPV_MOUSE	10	-53.1206	0.468794	A6	wt	NaN	NaN	NaN
A6 / wt	P81122	P81122	1.24815	1.24815	1.95458e-08	6.77793e-08	16	P81122	Irs2	Insulin receptor substrate 2	IRS2_MOUSE	7	137.536	2.37536	A6	wt	NaN	NaN	NaN
A6 / wt	P70349	P70349	-0.490079	0.490079	1.95748e-08	6.78202e-08	16	P70349	Hint1	Histidine triad nucleotide-binding protein 1	HINT1_MOUSE	10	-28.8014	0.711986	A6	wt	NaN	NaN	NaN
A6 / wt	Q9DCN2	Q9DCN2	0.212517	0.212517	1.96841e-08	6.81387e-08	16	Q9DCN2	Cyb5r3	NADH-cytochrome b5 reductase 3	NB5R3_MOUSE	23	15.8708	1.15871	A6	wt	NaN	NaN	NaN
B1 / wt	P97449	P97449	0.499203	0.499203	1.9766e-08	6.83617e-08	16	P97449	Anpep	Aminopeptidase N	AMPN_MOUSE	30	41.3433	1.41343	B1	wt	NaN	NaN	NaN
B1 / wt	Q4KMM3	Q4KMM3	0.631748	0.631748	1.98549e-08	6.86089e-08	16	Q4KMM3	Oxr1	Oxidation resistance protein 1	OXR1_MOUSE	28	54.9441	1.54944	B1	wt	NaN	NaN	NaN
A6 / wt	Q61301	Q61301	0.673502	0.673502	1.99326e-08	6.88166e-08	16	Q61301	Ctnna2	Catenin alpha-2	CTNA2_MOUSE	1	59.494	1.59494	A6	wt	NaN	NaN	NaN
B1 / wt	Q9R1Z8	Q9R1Z8	0.53874	0.53874	1.99993e-08	6.89861e-08	16	Q9R1Z8	Sorbs3	Vinexin	VINEX_MOUSE	24	45.2703	1.4527	B1	wt	NaN	NaN	NaN
A6 / wt	P61226	P61226	0.674298	0.674298	2.01262e-08	6.93629e-08	16	P61226	Rap2b	Ras-related protein Rap-2b	RAP2B_MOUSE	4	59.582	1.59582	A6	wt	NaN	NaN	NaN
A6 / wt	Q99LJ6	Q99LJ6	0.852866	0.852866	2.02785e-08	6.98262e-08	16	Q99LJ6	Gpx7	Glutathione peroxidase 7	GPX7_MOUSE	9	80.6086	1.80609	A6	wt	NaN	NaN	NaN
Mock / wt	Q60597	Q60597	0.141434	0.141434	2.0316e-08	6.98942e-08	16	Q60597	Ogdh	2-oxoglutarate dehydrogenase, mitochondrial	ODO1_MOUSE	56	10.3001	1.103	Mock	wt	NaN	NaN	NaN
A6 / wt	Q9R0P3	Q9R0P3	-0.712463	0.712463	2.04908e-08	7.03106e-08	16	Q9R0P3	Esd	S-formylglutathione hydrolase	ESTD_MOUSE	15	-38.9723	0.610277	A6	wt	NaN	NaN	NaN
A6 / wt	Q9WV92	Q9WV92	0.982547	0.982547	2.049e-08	7.03106e-08	16	Q9WV92	Epb41l3	Band 4.1-like protein 3	E41L3_MOUSE	51	97.5951	1.97595	A6	wt	NaN	NaN	NaN
A6 / wt	Q9Z0H8	Q9Z0H8	0.798411	0.798411	2.04766e-08	7.03106e-08	16	Q9Z0H8	Clip2	CAP-Gly domain-containing linker protein 2	CLIP2_MOUSE	43	73.9185	1.73919	A6	wt	NaN	NaN	NaN
A6 / wt	Q4LDD4	Q4LDD4	0.812539	0.812539	2.05517e-08	7.04578e-08	16	Q4LDD4	Arap1	Arf-GAP with Rho-GAP domain, ANK repeat and PH domain-containing protein 1	ARAP1_MOUSE	21	75.6299	1.7563	A6	wt	NaN	NaN	NaN
A6 / wt	Q04857	Q04857	0.857548	0.857548	2.06713e-08	7.06209e-08	16	Q04857	Col6a1	Collagen alpha-1(VI) chain	CO6A1_MOUSE	42	81.1956	1.81196	A6	wt	NaN	NaN	NaN
Mock / wt	Q6PAJ1	Q6PAJ1	0.281649	0.281649	2.06564e-08	7.06209e-08	16	Q6PAJ1	Bcr	Breakpoint cluster region protein	BCR_MOUSE	22	21.5584	1.21558	Mock	wt	NaN	NaN	NaN
B1 / wt	Q8K4I3	Q8K4I3	0.52726	0.52726	2.06186e-08	7.06209e-08	16	Q8K4I3	Arhgef6	Rho guanine nucleotide exchange factor 6	ARHG6_MOUSE	5	44.119	1.44119	B1	wt	NaN	NaN	NaN
A6 / wt	Q9ERK4	Q9ERK4	-0.584086	0.584086	2.06636e-08	7.06209e-08	16	Q9ERK4	Cse1l	Exportin-2	XPO2_MOUSE	39	-33.2928	0.667072	A6	wt	NaN	NaN	NaN
A6 / wt	Q6P9P6	Q6P9P6	0.273977	0.273977	2.07409e-08	7.0797e-08	16	Q6P9P6	Kif11	Kinesin-like protein KIF11	KIF11_MOUSE	41	20.9136	1.20914	A6	wt	NaN	NaN	NaN
B1 / wt	Q60864	Q60864	0.230055	0.230055	2.08139e-08	7.09845e-08	16	Q60864	Stip1	Stress-induced-phosphoprotein 1	STIP1_MOUSE	59	17.288	1.17288	B1	wt	NaN	NaN	NaN
A6 / wt	P61588	P61588	1.55207	1.55207	2.09011e-08	7.12199e-08	16	P61588	Rnd3	Rho-related GTP-binding protein RhoE	RND3_MOUSE	7	193.238	2.93238	A6	wt	NaN	NaN	NaN
A6 / wt	P51855	P51855	0.262275	0.262275	2.09618e-08	7.13648e-08	16	P51855	Gss	Glutathione synthetase	GSHB_MOUSE	19	19.9369	1.19937	A6	wt	NaN	NaN	NaN
A6 / wt	Q8BKY8	Q8BKY8	0.605487	0.605487	2.10352e-08	7.14943e-08	16	Q8BKY8	Mterf2	Transcription termination factor 2, mitochondrial	MTEF2_MOUSE	2	52.1492	1.52149	A6	wt	NaN	NaN	NaN
B1 / wt	Q9WVK4	Q9WVK4	0.698335	0.698335	2.10363e-08	7.14943e-08	16	Q9WVK4	Ehd1	EH domain-containing protein 1	EHD1_MOUSE	27	62.2631	1.62263	B1	wt	NaN	NaN	NaN
A6 / wt	Q8C525	Q8C525	2.39984	2.39984	2.10576e-08	7.15048e-08	16	Q8C525	Mb21d2	Protein MB21D2	M21D2_MOUSE	2	427.746	5.27746	A6	wt	NaN	NaN	NaN
A6 / wt	Q9QXB9	Q9QXB9	-0.407737	0.407737	2.10967e-08	7.15754e-08	16	Q9QXB9	Drg2	Developmentally-regulated GTP-binding protein 2	DRG2_MOUSE	21	-24.6195	0.753805	A6	wt	NaN	NaN	NaN
A6 / wt	Q9ET54	Q9ET54	1.62395	1.62395	2.11889e-08	7.18261e-08	16	Q9ET54	Palld	Palladin	PALLD_MOUSE	35	208.219	3.08219	A6	wt	NaN	NaN	NaN
A6 / wt	Q9Z1B5	Q9Z1B5	-0.705801	0.705801	2.12546e-08	7.19866e-08	16	Q9Z1B5	Mad2l1	Mitotic spindle assembly checkpoint protein MAD2A	MD2L1_MOUSE	7	-38.6898	0.613102	A6	wt	NaN	NaN	NaN
A6 / wt	Q3UPL0	Q3UPL0	0.450271	0.450271	2.13494e-08	7.21973e-08	16	Q3UPL0	Sec31a	Protein transport protein Sec31A	SC31A_MOUSE	52	36.6297	1.3663	A6	wt	NaN	NaN	NaN
A6 / wt	Q8BGU5	Q8BGU5	0.477394	0.477394	2.13536e-08	7.21973e-08	16	Q8BGU5	Ccny	Cyclin-Y	CCNY_MOUSE	5	39.2227	1.39223	A6	wt	NaN	NaN	NaN
B1 / wt	Q3UMT1	Q3UMT1	0.527335	0.527335	2.1435e-08	7.24099e-08	16	Q3UMT1	Ppp1r12c	Protein phosphatase 1 regulatory subunit 12C	PP12C_MOUSE	18	44.1265	1.44126	B1	wt	NaN	NaN	NaN
B1 / wt	P29533	P29533	0.577719	0.577719	2.15014e-08	7.25719e-08	16	P29533	Vcam1	Vascular cell adhesion protein 1	VCAM1_MOUSE	28	49.2488	1.49249	B1	wt	NaN	NaN	NaN
Mock / wt	Q8R184	Q8R184	0.505156	0.505156	2.16929e-08	7.31551e-08	16	Q8R184	Fam110a	Protein FAM110A	F110A_MOUSE	2	41.9277	1.41928	Mock	wt	NaN	NaN	NaN
Mock / wt	Q61768	Q61768	0.24729	0.24729	2.1753e-08	7.32949e-08	16	Q61768	Kif5b	Kinesin-1 heavy chain	KINH_MOUSE	68	18.6975	1.18698	Mock	wt	NaN	NaN	NaN
A6 / wt	P16460	P16460	1.57344	1.57344	2.18255e-08	7.3476e-08	16	P16460	Ass1	Argininosuccinate synthase	ASSY_MOUSE	21	197.613	2.97613	A6	wt	NaN	NaN	NaN
B1 / wt	Q8CDM1	Q8CDM1	0.248217	0.248217	2.19407e-08	7.38007e-08	16	Q8CDM1	Atad2	ATPase family AAA domain-containing protein 2	ATAD2_MOUSE	20	18.7738	1.18774	B1	wt	NaN	NaN	NaN
Mock / wt	Q71LX4	Q71LX4	0.229893	0.229893	2.20179e-08	7.39967e-08	16	Q71LX4	Tln2	Talin-2	TLN2_MOUSE	72	17.2748	1.17275	Mock	wt	NaN	NaN	NaN
B1 / wt	Q8JZQ5	Q8JZQ5	1.41587	1.41587	2.21149e-08	7.41381e-08	16	Q8JZQ5	Aoc1	Amiloride-sensitive amine oxidase [copper-containing]	AOC1_MOUSE	1	166.82	2.6682	B1	wt	NaN	NaN	NaN
B1 / wt	Q91ZV7	Q91ZV7	-1.37108	1.37108	2.20829e-08	7.41381e-08	16	Q91ZV7	Plxdc1	Plexin domain-containing protein 1	PLDX1_MOUSE	4	-61.3399	0.386601	B1	wt	NaN	NaN	NaN
B1 / wt	Q9WTK5	Q9WTK5	0.725805	0.725805	2.21167e-08	7.41381e-08	16	Q9WTK5	Nfkb2	Nuclear factor NF-kappa-B p100 subunit	NFKB2_MOUSE	34	65.3823	1.65382	B1	wt	NaN	NaN	NaN
B1 / wt	Q80XJ3	Q80XJ3	0.641453	0.641453	2.21469e-08	7.4176e-08	16	Q80XJ3	Ttc28	Tetratricopeptide repeat protein 28	TTC28_MOUSE	28	55.9899	1.5599	B1	wt	NaN	NaN	NaN
B1 / wt	P22315	P22315	0.180522	0.180522	2.23992e-08	7.49528e-08	16	P22315	Fech	Ferrochelatase, mitochondrial	HEMH_MOUSE	17	13.3294	1.13329	B1	wt	NaN	NaN	NaN
B1 / wt	P39054	P39054	0.107729	0.107729	2.24432e-08	7.49528e-08	16	P39054	Dnm2	Dynamin-2	DYN2_MOUSE	37	7.75305	1.07753	B1	wt	NaN	NaN	NaN
B1 / wt	Q8VDP3	Q8VDP3	0.341262	0.341262	2.24513e-08	7.49528e-08	16	Q8VDP3	Mical1	[F-actin]-monooxygenase MICAL1	MICA1_MOUSE	24	26.6864	1.26686	B1	wt	NaN	NaN	NaN
Mock / wt	Q9JI75	Q9JI75	0.372892	0.372892	2.24553e-08	7.49528e-08	16	Q9JI75	Nqo2	Ribosyldihydronicotinamide dehydrogenase [quinone]	NQO2_MOUSE	9	29.4946	1.29495	Mock	wt	NaN	NaN	NaN
A6 / wt	P10637	P10637	-1.61906	1.61906	2.25722e-08	7.52151e-08	16	P10637	Mapt	Microtubule-associated protein tau	TAU_MOUSE	7	-67.4453	0.325547	A6	wt	NaN	NaN	NaN
B1 / wt	Q9D964	Q9D964	-0.750499	0.750499	2.25568e-08	7.52151e-08	16	Q9D964	Gatm	Glycine amidinotransferase, mitochondrial	GATM_MOUSE	13	-40.5602	0.594398	B1	wt	NaN	NaN	NaN
A6 / wt	O88561	O88561	1.15424	1.15424	2.26942e-08	7.55575e-08	16	O88561	Slc27a3	Solute carrier family 27 member 3	S27A3_MOUSE	11	122.567	2.22567	A6	wt	NaN	NaN	NaN
A6 / wt	P47713	P47713	-0.394531	0.394531	2.28369e-08	7.59401e-08	16	P47713	Pla2g4a	Cytosolic phospholipase A2	PA24A_MOUSE	29	-23.9263	0.760737	A6	wt	NaN	NaN	NaN
Mock / wt	Q3TB82	Q3TB82	0.481173	0.481173	2.28479e-08	7.59401e-08	16	Q3TB82	Plekhf1	Pleckstrin homology domain-containing family F member 1	PKHF1_MOUSE	7	39.5878	1.39588	Mock	wt	NaN	NaN	NaN
Mock / wt	P58242	P58242	-0.43792	0.43792	2.29987e-08	7.63766e-08	16	P58242	Smpdl3b	Acid sphingomyelinase-like phosphodiesterase 3b	ASM3B_MOUSE	5	-26.1802	0.738198	Mock	wt	NaN	NaN	NaN
A6 / wt	Q61592	Q61592	2.44977	2.44977	2.31531e-08	7.68244e-08	16	Q61592	Gas6	Growth arrest-specific protein 6	GAS6_MOUSE	3	446.327	5.46327	A6	wt	NaN	NaN	NaN
A6 / wt	P47738	P47738	0.954998	0.954998	2.32402e-08	7.70481e-08	16	P47738	Aldh2	Aldehyde dehydrogenase, mitochondrial	ALDH2_MOUSE	24	93.8577	1.93858	A6	wt	NaN	NaN	NaN
Mock / wt	Q9ESD7	Q9ESD7	-0.216454	0.216454	2.32823e-08	7.71226e-08	16	Q9ESD7	Dysf	Dysferlin	DYSF_MOUSE	74	-13.9322	0.860678	Mock	wt	NaN	NaN	NaN
B1 / wt	Q8VHX6	Q8VHX6	0.412808	0.412808	2.34871e-08	7.77355e-08	16	Q8VHX6	Flnc	Filamin-C	FLNC_MOUSE	118	33.1274	1.33127	B1	wt	NaN	NaN	NaN
A6 / wt	Q9DCD0	Q9DCD0	-0.438679	0.438679	2.35417e-08	7.78504e-08	16	Q9DCD0	Pgd	6-phosphogluconate dehydrogenase, decarboxylating	6PGD_MOUSE	33	-26.219	0.73781	A6	wt	NaN	NaN	NaN
A6 / wt	Q91XD6	Q91XD6	-0.54149	0.54149	2.36647e-08	7.8174e-08	16	Q91XD6	Vps36	Vacuolar protein-sorting-associated protein 36	VPS36_MOUSE	16	-31.2939	0.687061	A6	wt	NaN	NaN	NaN
A6 / wt	Q9ERG2	Q9ERG2	0.213318	0.213318	2.36923e-08	7.8174e-08	16	Q9ERG2	Strn3	Striatin-3	STRN3_MOUSE	17	15.9352	1.15935	A6	wt	NaN	NaN	NaN
A6 / wt	Q9R0M4	Q9R0M4	3.89283	3.89283	2.36994e-08	7.8174e-08	16	Q9R0M4	Podxl	Podocalyxin	PODXL_MOUSE	3	1385.45	14.8545	A6	wt	NaN	NaN	NaN
A6 / wt	P70208	P70208	0.930754	0.930754	2.37344e-08	7.82238e-08	16	P70208	Plxna3	Plexin-A3	PLXA3_MOUSE	4	90.6271	1.90627	A6	wt	NaN	NaN	NaN
A6 / wt	Q60780	Q60780	-2.87898	2.87898	2.37591e-08	7.82395e-08	16	Q60780	Gas7	Growth arrest-specific protein 7	GAS7_MOUSE	3	-86.4062	0.135938	A6	wt	NaN	NaN	NaN
B1 / wt	D3YZP9	D3YZP9	0.361942	0.361942	2.38197e-08	7.83076e-08	16	D3YZP9	Ccdc6	Coiled-coil domain-containing protein 6	CCDC6_MOUSE	26	28.5154	1.28515	B1	wt	NaN	NaN	NaN
B1 / wt	Q60790	Q60790	-0.321249	0.321249	2.38186e-08	7.83076e-08	16	Q60790	Rasa3	Ras GTPase-activating protein 3	RASA3_MOUSE	27	-19.9623	0.800377	B1	wt	NaN	NaN	NaN
A6 / wt	P35441	P35441	1.33844	1.33844	2.38711e-08	7.83453e-08	16	P35441	Thbs1	Thrombospondin-1	TSP1_MOUSE	34	152.878	2.52878	A6	wt	NaN	NaN	NaN
A6 / wt	Q9DAX9	Q9DAX9	-0.535491	0.535491	2.38632e-08	7.83453e-08	16	Q9DAX9	Appbp2	Amyloid protein-binding protein 2	APBP2_MOUSE	2	-31.0076	0.689924	A6	wt	NaN	NaN	NaN
A6 / wt	P70180	P70180	2.5087	2.5087	2.39717e-08	7.85319e-08	16	P70180	Npr3	Atrial natriuretic peptide receptor 3	ANPRC_MOUSE	16	469.107	5.69107	A6	wt	NaN	NaN	NaN
A6 / wt	Q3TTA7	Q3TTA7	2.41375	2.41375	2.39846e-08	7.85319e-08	16	Q3TTA7	Cblb	E3 ubiquitin-protein ligase CBL-B	CBLB_MOUSE	2	432.859	5.32859	A6	wt	NaN	NaN	NaN
A6 / wt	Q8CBH7	Q8CBH7	-2.47517	2.47517	2.39881e-08	7.85319e-08	16	Q8CBH7	Marchf11	E3 ubiquitin-protein ligase MARCHF11	MARHB_MOUSE	1	-82.0154	0.179846	A6	wt	NaN	NaN	NaN
A6 / wt	Q6DFV3	Q6DFV3	0.365258	0.365258	2.40226e-08	7.85792e-08	16	Q6DFV3	Arhgap21	Rho GTPase-activating protein 21	RHG21_MOUSE	18	28.8112	1.28811	A6	wt	NaN	NaN	NaN
B1 / wt	O35857	O35857	-0.302233	0.302233	2.41038e-08	7.8696e-08	16	O35857	Timm44	Mitochondrial import inner membrane translocase subunit TIM44	TIM44_MOUSE	23	-18.9004	0.810996	B1	wt	NaN	NaN	NaN
A6 / wt	Q60848	Q60848	-0.743335	0.743335	2.41241e-08	7.8696e-08	16	Q60848	Hells	Lymphocyte-specific helicase	HELLS_MOUSE	26	-40.2643	0.597357	A6	wt	NaN	NaN	NaN
B1 / wt	Q6RHR9	Q6RHR9	0.811759	0.811759	2.41385e-08	7.8696e-08	16	Q6RHR9	Magi1	Membrane-associated guanylate kinase, WW and PDZ domain-containing protein 1	MAGI1_MOUSE	6	75.5351	1.75535	B1	wt	NaN	NaN	NaN
A6 / wt	Q9QVP9	Q9QVP9	0.868203	0.868203	2.41384e-08	7.8696e-08	16	Q9QVP9	Ptk2b	Protein-tyrosine kinase 2-beta	FAK2_MOUSE	6	82.5387	1.82539	A6	wt	NaN	NaN	NaN
A6 / wt	O55125	O55125	-1.24838	1.24838	2.41794e-08	7.86986e-08	16	O55125	Nipsnap1	Protein NipSnap homolog 1	NIPS1_MOUSE	11	-57.908	0.42092	A6	wt	NaN	NaN	NaN
Mock / wt	P23780	P23780	0.292008	0.292008	2.41706e-08	7.86986e-08	16	P23780	Glb1	Beta-galactosidase	BGAL_MOUSE	14	22.4343	1.22434	Mock	wt	NaN	NaN	NaN
A6 / wt	Q9WV68	Q9WV68	0.7332	0.7332	2.43358e-08	7.91418e-08	16	Q9WV68	Decr2	Peroxisomal 2,4-dienoyl-CoA reductase [(3E)-enoyl-CoA-producing]	DECR2_MOUSE	7	66.2322	1.66232	A6	wt	NaN	NaN	NaN
A6 / wt	Q8C156	Q8C156	-0.521623	0.521623	2.44618e-08	7.94858e-08	16	Q8C156	Ncaph	Condensin complex subunit 2	CND2_MOUSE	18	-30.3412	0.696588	A6	wt	NaN	NaN	NaN
A6 / wt	Q9JLR9	Q9JLR9	-0.720896	0.720896	2.44883e-08	7.95059e-08	16	Q9JLR9	Higd1a	HIG1 domain family member 1A, mitochondrial	HIG1A_MOUSE	1	-39.3279	0.606721	A6	wt	NaN	NaN	NaN
A6 / wt	Q9D074	Q9D074	0.414685	0.414685	2.45325e-08	7.95836e-08	16	Q9D074	Mgrn1	E3 ubiquitin-protein ligase MGRN1	MGRN1_MOUSE	9	33.3008	1.33301	A6	wt	NaN	NaN	NaN
Mock / wt	P97479	P97479	-0.289569	0.289569	2.45971e-08	7.97272e-08	16	P97479	Myo7a	Unconventional myosin-VIIa	MYO7A_MOUSE	24	-18.1853	0.818147	Mock	wt	NaN	NaN	NaN
B1 / wt	Q99J77	Q99J77	-0.250125	0.250125	2.47198e-08	8.00586e-08	16	Q99J77	Nans	Sialic acid synthase	SIAS_MOUSE	22	-15.9176	0.840824	B1	wt	NaN	NaN	NaN
A6 / wt	Q9JI46	Q9JI46	0.752731	0.752731	2.47714e-08	8.01595e-08	16	Q9JI46	Nudt3	Diphosphoinositol polyphosphate phosphohydrolase 1	NUDT3_MOUSE	6	68.4979	1.68498	A6	wt	NaN	NaN	NaN
A6 / wt	P11440	P11440	-0.513745	0.513745	2.48492e-08	8.02254e-08	16	P11440	Cdk1	Cyclin-dependent kinase 1	CDK1_MOUSE	17	-29.9598	0.700402	A6	wt	NaN	NaN	NaN
Mock / wt	Q4LDD4	Q4LDD4	0.158567	0.158567	2.48531e-08	8.02254e-08	16	Q4LDD4	Arap1	Arf-GAP with Rho-GAP domain, ANK repeat and PH domain-containing protein 1	ARAP1_MOUSE	21	11.6178	1.11618	Mock	wt	NaN	NaN	NaN
Mock / wt	Q6X893	Q6X893	0.379595	0.379595	2.48505e-08	8.02254e-08	16	Q6X893	Slc44a1	Choline transporter-like protein 1	CTL1_MOUSE	13	30.0976	1.30098	Mock	wt	NaN	NaN	NaN
A6 / wt	Q64362	Q64362	0.302636	0.302636	2.50067e-08	8.06125e-08	16	Q64362	Aktip	AKT-interacting protein	AKTIP_MOUSE	4	23.3396	1.2334	A6	wt	NaN	NaN	NaN
Mock / wt	Q8BGH2	Q8BGH2	0.167326	0.167326	2.50141e-08	8.06125e-08	16	Q8BGH2	Samm50	Sorting and assembly machinery component 50 homolog	SAM50_MOUSE	18	12.2975	1.12298	Mock	wt	NaN	NaN	NaN
A6 / wt	A2AJI0	A2AJI0	0.533474	0.533474	2.50597e-08	8.0693e-08	16	A2AJI0	Map7d1	MAP7 domain-containing protein 1	MA7D1_MOUSE	29	44.741	1.44741	A6	wt	NaN	NaN	NaN
A6 / wt	Q7TQK4	Q7TQK4	-0.501374	0.501374	2.51353e-08	8.087e-08	16	Q7TQK4	Exosc3	Exosome complex component RRP40	EXOS3_MOUSE	10	-29.3566	0.706434	A6	wt	NaN	NaN	NaN
B1 / wt	P17183	P17183	0.673159	0.673159	2.5212e-08	8.10503e-08	16	P17183	Eno2	Gamma-enolase	ENOG_MOUSE	12	59.4561	1.59456	B1	wt	NaN	NaN	NaN
A6 / wt	Q62388	Q62388	-0.809655	0.809655	2.52371e-08	8.10646e-08	16	Q62388	Atm	Serine-protein kinase ATM	ATM_MOUSE	14	-42.9482	0.570518	A6	wt	NaN	NaN	NaN
A6 / wt	Q62009	Q62009	3.07429	3.07429	2.54433e-08	8.166e-08	16	Q62009	Postn	Periostin	POSTN_MOUSE	22	742.274	8.42274	A6	wt	NaN	NaN	NaN
Mock / wt	P35293	P35293	0.375542	0.375542	2.5577e-08	8.20221e-08	16	P35293	Rab18	Ras-related protein Rab-18	RAB18_MOUSE	14	29.7326	1.29733	Mock	wt	NaN	NaN	NaN
A6 / wt	P97930	P97930	-0.3863	0.3863	2.56508e-08	8.21914e-08	16	P97930	Dtymk	Thymidylate kinase	KTHY_MOUSE	14	-23.4911	0.765089	A6	wt	NaN	NaN	NaN
A6 / wt	A6X8Z5	A6X8Z5	0.565558	0.565558	2.57866e-08	8.2492e-08	16	A6X8Z5	Arhgap31	Rho GTPase-activating protein 31	RHG31_MOUSE	16	47.996	1.47996	A6	wt	NaN	NaN	NaN
A6 / wt	Q3UH60	Q3UH60	0.649598	0.649598	2.57722e-08	8.2492e-08	16	Q3UH60	Dip2b	Disco-interacting protein 2 homolog B	DIP2B_MOUSE	26	56.8731	1.56873	A6	wt	NaN	NaN	NaN
A6 / wt	P55264	P55264	-0.423675	0.423675	2.58557e-08	8.26455e-08	16	P55264	Adk	Adenosine kinase	ADK_MOUSE	24	-25.4477	0.745523	A6	wt	NaN	NaN	NaN
B1 / wt	Q8BU33	Q8BU33	0.327413	0.327413	2.59933e-08	8.30176e-08	16	Q8BU33	Ilvbl	2-hydroxyacyl-CoA lyase 2	HACL2_MOUSE	15	25.4762	1.25476	B1	wt	NaN	NaN	NaN
B1 / wt	Q9JHQ5	Q9JHQ5	0.473727	0.473727	2.61049e-08	8.33063e-08	16	Q9JHQ5	Lztfl1	Leucine zipper transcription factor-like protein 1	LZTL1_MOUSE	14	38.8692	1.38869	B1	wt	NaN	NaN	NaN
A6 / wt	P30282	P30282	1.47611	1.47611	2.62854e-08	8.37039e-08	16	P30282	Ccnd3	G1/S-specific cyclin-D3	CCND3_MOUSE	4	178.197	2.78197	A6	wt	NaN	NaN	NaN
B1 / wt	P54276	P54276	-0.45721	0.45721	2.62935e-08	8.37039e-08	16	P54276	Msh6	DNA mismatch repair protein Msh6	MSH6_MOUSE	41	-27.1607	0.728393	B1	wt	NaN	NaN	NaN
A6 / wt	Q71LX4	Q71LX4	0.94297	0.94297	2.62627e-08	8.37039e-08	16	Q71LX4	Tln2	Talin-2	TLN2_MOUSE	72	92.2482	1.92248	A6	wt	NaN	NaN	NaN
A6 / wt	Q8BWT5	Q8BWT5	0.73564	0.73564	2.6373e-08	8.38889e-08	16	Q8BWT5	Dip2a	Disco-interacting protein 2 homolog A	DIP2A_MOUSE	28	66.5136	1.66514	A6	wt	NaN	NaN	NaN
A6 / wt	P53798	P53798	0.628142	0.628142	2.64875e-08	8.40484e-08	16	P53798	Fdft1	Squalene synthase	FDFT_MOUSE	8	54.5573	1.54557	A6	wt	NaN	NaN	NaN
A6 / wt	Q9DBL9	Q9DBL9	-0.635576	0.635576	2.64808e-08	8.40484e-08	16	Q9DBL9	Abhd5	1-acylglycerol-3-phosphate O-acyltransferase ABHD5	ABHD5_MOUSE	3	-35.6316	0.643684	A6	wt	NaN	NaN	NaN
A6 / wt	Q9QXG4	Q9QXG4	-0.599469	0.599469	2.64511e-08	8.40484e-08	16	Q9QXG4	Acss2	Acetyl-coenzyme A synthetase, cytoplasmic	ACSA_MOUSE	12	-34.0003	0.659997	A6	wt	NaN	NaN	NaN
A6 / wt	Q8C8N2	Q8C8N2	0.88014	0.88014	2.65777e-08	8.41966e-08	16	Q8C8N2	Scai	Protein SCAI	SCAI_MOUSE	6	84.0554	1.84055	A6	wt	NaN	NaN	NaN
A6 / wt	Q91V88	Q91V88	2.95156	2.95156	2.65986e-08	8.41966e-08	16	Q91V88	Npnt	Nephronectin	NPNT_MOUSE	7	673.586	7.73586	A6	wt	NaN	NaN	NaN
A6 / wt	Q9CQQ7	Q9CQQ7	0.125774	0.125774	2.65565e-08	8.41966e-08	16	Q9CQQ7	Atp5pb	ATP synthase F(0) complex subunit B1, mitochondrial	AT5F1_MOUSE	16	9.10933	1.09109	A6	wt	NaN	NaN	NaN
B1 / wt	Q921I2	Q921I2	-0.774867	0.774867	2.67606e-08	8.46413e-08	16	Q921I2	Klhdc4	Kelch domain-containing protein 4	KLDC4_MOUSE	18	-41.5558	0.584442	B1	wt	NaN	NaN	NaN
B1 / wt	Q8R0A0	Q8R0A0	-0.407858	0.407858	2.67913e-08	8.46699e-08	16	Q8R0A0	Gtf2f2	General transcription factor IIF subunit 2	T2FB_MOUSE	15	-24.6258	0.753742	B1	wt	NaN	NaN	NaN
B1 / wt	Q5FWI3	Q5FWI3	-0.376758	0.376758	2.70316e-08	8.53608e-08	16	Q5FWI3	Cemip2	Cell surface hyaluronidase	CEIP2_MOUSE	34	-22.9834	0.770166	B1	wt	NaN	NaN	NaN
B1 / wt	O70400	O70400	0.575759	0.575759	2.70643e-08	8.53951e-08	16	O70400	Pdlim1	PDZ and LIM domain protein 1	PDLI1_MOUSE	19	49.0461	1.49046	B1	wt	NaN	NaN	NaN
Mock / wt	O35206	O35206	-0.978481	0.978481	2.71395e-08	8.55635e-08	16	O35206	Col15a1	Collagen alpha-1(XV) chain	COFA1_MOUSE	14	-49.2486	0.507514	Mock	wt	NaN	NaN	NaN
B1 / wt	Q61107	Q61107	2.66172	2.66172	2.72063e-08	8.57053e-08	16	Q61107	Gbp4	Guanylate-binding protein 4	GBP4_MOUSE	7	532.788	6.32788	B1	wt	NaN	NaN	NaN
A6 / wt	Q91ZW2	Q91ZW2	0.227755	0.227755	2.73222e-08	8.60015e-08	16	Q91ZW2	Pofut1	GDP-fucose protein O-fucosyltransferase 1	OFUT1_MOUSE	13	17.1012	1.17101	A6	wt	NaN	NaN	NaN
B1 / wt	P13346	P13346	1.15209	1.15209	2.75533e-08	8.65321e-08	16	P13346	Fosb	Protein fosB	FOSB_MOUSE	2	122.235	2.22235	B1	wt	NaN	NaN	NaN
B1 / wt	Q01965	Q01965	1.33424	1.33424	2.75791e-08	8.65321e-08	16	Q01965	Ly9	T-lymphocyte surface antigen Ly-9	LY9_MOUSE	5	152.142	2.52142	B1	wt	NaN	NaN	NaN
A6 / wt	Q8C8U0	Q8C8U0	0.488233	0.488233	2.75757e-08	8.65321e-08	16	Q8C8U0	Ppfibp1	Liprin-beta-1	LIPB1_MOUSE	69	40.2726	1.40273	A6	wt	NaN	NaN	NaN
A6 / wt	Q9D6K7	Q9D6K7	-0.531165	0.531165	2.75393e-08	8.65321e-08	16	Q9D6K7	Ttc33	Tetratricopeptide repeat protein 33	TTC33_MOUSE	5	-30.8004	0.691996	A6	wt	NaN	NaN	NaN
A6 / wt	Q61595	Q61595	-0.362104	0.362104	2.76485e-08	8.66807e-08	16	Q61595	Ktn1	Kinectin	KTN1_MOUSE	77	-22.1971	0.778029	A6	wt	NaN	NaN	NaN
B1 / wt	Q8R2G6	Q8R2G6	-1.00379	1.00379	2.76977e-08	8.67653e-08	16	Q8R2G6	Ccdc80	Coiled-coil domain-containing protein 80	CCD80_MOUSE	9	-50.1313	0.498687	B1	wt	NaN	NaN	NaN
A6 / wt	Q01721	Q01721	1.63432	1.63432	2.78154e-08	8.70646e-08	16	Q01721	Gas1	Growth arrest-specific protein 1	GAS1_MOUSE	7	210.442	3.10442	A6	wt	NaN	NaN	NaN
A6 / wt	P40142	P40142	0.24871	0.24871	2.78903e-08	8.72295e-08	16	P40142	Tkt	Transketolase	TKT_MOUSE	40	18.8144	1.18814	A6	wt	NaN	NaN	NaN
B1 / wt	P21958	P21958	1.08183	1.08183	2.80576e-08	8.76826e-08	16	P21958	Tap1	Antigen peptide transporter 1	TAP1_MOUSE	8	111.672	2.11672	B1	wt	NaN	NaN	NaN
B1 / wt	Q8BTZ7	Q8BTZ7	-0.270538	0.270538	2.8222e-08	8.81264e-08	16	Q8BTZ7	Gmppb	Mannose-1-phosphate guanyltransferase beta	GMPPB_MOUSE	11	-17.0989	0.829011	B1	wt	NaN	NaN	NaN
A6 / wt	Q9ER99	Q9ER99	0.804179	0.804179	2.82603e-08	8.81757e-08	16	Q9ER99	Rsc1a1	Regulatory solute carrier protein family 1 member 1	RSCA1_MOUSE	1	74.6152	1.74615	A6	wt	NaN	NaN	NaN
Mock / wt	P36371	P36371	0.526246	0.526246	2.8295e-08	8.82139e-08	16	P36371	Tap2	Antigen peptide transporter 2	TAP2_MOUSE	11	44.0177	1.44018	Mock	wt	NaN	NaN	NaN
Mock / wt	O35188	O35188	-0.480547	0.480547	2.85128e-08	8.88221e-08	16	O35188	Cx3cl1	Fractalkine	X3CL1_MOUSE	6	-28.3294	0.716706	Mock	wt	NaN	NaN	NaN
B1 / wt	Q9Z2N8	Q9Z2N8	0.174244	0.174244	2.8757e-08	8.95117e-08	16	Q9Z2N8	Actl6a	Actin-like protein 6A	ACL6A_MOUSE	17	12.8373	1.12837	B1	wt	NaN	NaN	NaN
A6 / wt	P53690	P53690	0.399546	0.399546	2.88148e-08	8.96208e-08	16	P53690	Mmp14	Matrix metalloproteinase-14	MMP14_MOUSE	14	31.9092	1.31909	A6	wt	NaN	NaN	NaN
A6 / wt	Q04736	Q04736	0.503729	0.503729	2.89178e-08	8.97985e-08	16	Q04736	Yes1	Tyrosine-protein kinase Yes	YES_MOUSE	10	41.7874	1.41787	A6	wt	NaN	NaN	NaN
B1 / wt	Q9ER38	Q9ER38	0.690479	0.690479	2.89172e-08	8.97985e-08	16	Q9ER38	Tor3a	Torsin-3A	TOR3A_MOUSE	9	61.3819	1.61382	B1	wt	NaN	NaN	NaN
B1 / wt	Q3T9E4;Q62293	Q3T9E4;Q62293	2.23699	2.23699	2.89866e-08	8.99409e-08	16	Q3T9E4;Q62293	Tgtp2;Tgtp1	T-cell-specific guanine nucleotide triphosphate-binding protein 2;T-cell-specific guanine nucleotide triphosphate-binding protein 1	TGTP2_MOUSE;TGTP1_MOUSE	4	371.411	4.71411	B1	wt	NaN	NaN	NaN
B1 / wt	Q3UBG2	Q3UBG2	0.576742	0.576742	2.92706e-08	9.06667e-08	16	Q3UBG2	Pid1	PTB-containing, cubilin and LRP1-interacting protein	PCLI1_MOUSE	6	49.1477	1.49148	B1	wt	NaN	NaN	NaN
B1 / wt	Q3UMF0	Q3UMF0	0.461166	0.461166	2.92898e-08	9.06667e-08	16	Q3UMF0	Cobll1	Cordon-bleu protein-like 1	COBL1_MOUSE	38	37.6654	1.37665	B1	wt	NaN	NaN	NaN
Mock / wt	Q8R5H6	Q8R5H6	0.466562	0.466562	2.92612e-08	9.06667e-08	16	Q8R5H6	Wasf1	Wiskott-Aldrich syndrome protein family member 1	WASF1_MOUSE	5	38.1813	1.38181	Mock	wt	NaN	NaN	NaN
B1 / wt	O35988	O35988	0.952314	0.952314	2.94186e-08	9.09214e-08	16	O35988	Sdc4	Syndecan-4	SDC4_MOUSE	3	93.4974	1.93497	B1	wt	NaN	NaN	NaN
A6 / wt	P35761	P35761	-0.528034	0.528034	2.93967e-08	9.09214e-08	16	P35761	Ttk	Dual specificity protein kinase TTK	TTK_MOUSE	15	-30.6501	0.693499	A6	wt	NaN	NaN	NaN
A6 / wt	Q6DFV1	Q6DFV1	-0.796017	0.796017	2.94417e-08	9.09214e-08	16	Q6DFV1	Ncapg2	Condensin-2 complex subunit G2	CNDG2_MOUSE	18	-42.4063	0.575937	A6	wt	NaN	NaN	NaN
B1 / wt	Q99LJ6	Q99LJ6	-0.463227	0.463227	2.96423e-08	9.14691e-08	16	Q99LJ6	Gpx7	Glutathione peroxidase 7	GPX7_MOUSE	9	-27.4638	0.725362	B1	wt	NaN	NaN	NaN
A6 / wt	Q9JJ78	Q9JJ78	-0.598781	0.598781	2.96934e-08	9.15545e-08	16	Q9JJ78	Pbk	Lymphokine-activated killer T-cell-originated protein kinase	TOPK_MOUSE	13	-33.9688	0.660312	A6	wt	NaN	NaN	NaN
B1 / wt	Q8BR92	Q8BR92	0.903788	0.903788	2.98912e-08	9.20922e-08	16	Q8BR92	Palm2	Paralemmin-2	PALM2_MOUSE	20	87.0972	1.87097	B1	wt	NaN	NaN	NaN
B1 / wt	P05064	P05064	0.356193	0.356193	3.00079e-08	9.23728e-08	16	P05064	Aldoa	Fructose-bisphosphate aldolase A	ALDOA_MOUSE	35	28.0044	1.28004	B1	wt	NaN	NaN	NaN
B1 / wt	Q3U2P1	Q3U2P1	-0.305094	0.305094	3.00294e-08	9.23728e-08	16	Q3U2P1	Sec24a	Protein transport protein Sec24A	SC24A_MOUSE	23	-19.061	0.80939	B1	wt	NaN	NaN	NaN
A6 / wt	Q3U4I7	Q3U4I7	2.80319	2.80319	3.01909e-08	9.27968e-08	16	Q3U4I7	Pyroxd2	Pyridine nucleotide-disulfide oxidoreductase domain-containing protein 2	PYRD2_MOUSE	6	597.98	6.9798	A6	wt	NaN	NaN	NaN
B1 / wt	Q8VHE0	Q8VHE0	0.127074	0.127074	3.05356e-08	9.37827e-08	16	Q8VHE0	Sec63	Translocation protein SEC63 homolog	SEC63_MOUSE	28	9.20767	1.09208	B1	wt	NaN	NaN	NaN
Mock / wt	Q4VAE3	Q4VAE3	0.546648	0.546648	3.0632e-08	9.40052e-08	16	Q4VAE3	Tmem65	Transmembrane protein 65	TMM65_MOUSE	3	46.0688	1.46069	Mock	wt	NaN	NaN	NaN
A6 / wt	Q921E6	Q921E6	-0.679318	0.679318	3.09053e-08	9.47699e-08	16	Q921E6	Eed	Polycomb protein EED	EED_MOUSE	11	-37.554	0.62446	A6	wt	NaN	NaN	NaN
A6 / wt	Q8R5A0	Q8R5A0	-0.566461	0.566461	3.10006e-08	9.49878e-08	16	Q8R5A0	Smyd2	N-lysine methyltransferase SMYD2	SMYD2_MOUSE	8	-32.4729	0.675271	A6	wt	NaN	NaN	NaN
Mock / wt	Q9JJZ2	Q9JJZ2	2.07271	2.07271	3.11599e-08	9.54013e-08	16	Q9JJZ2	Tuba8	Tubulin alpha-8 chain	TBA8_MOUSE	2	320.677	4.20677	Mock	wt	NaN	NaN	NaN
B1 / wt	Q99MJ9	Q99MJ9	0.325235	0.325235	3.1382e-08	9.60065e-08	16	Q99MJ9	Ddx50	ATP-dependent RNA helicase DDX50	DDX50_MOUSE	28	25.2868	1.25287	B1	wt	NaN	NaN	NaN
A6 / wt	Q02248	Q02248	0.977789	0.977789	3.14108e-08	9.60196e-08	16	Q02248	Ctnnb1	Catenin beta-1	CTNB1_MOUSE	31	96.9445	1.96944	A6	wt	NaN	NaN	NaN
B1 / wt	O70309	O70309	0.460604	0.460604	3.17443e-08	9.6879e-08	16	O70309	Itgb5	Integrin beta-5	ITB5_MOUSE	15	37.6118	1.37612	B1	wt	NaN	NaN	NaN
A6 / wt	P09405	P09405	-0.60757	0.60757	3.18392e-08	9.6879e-08	16	P09405	Ncl	Nucleolin	NUCL_MOUSE	43	-34.3699	0.656301	A6	wt	NaN	NaN	NaN
A6 / wt	Q9EQ20	Q9EQ20	0.343733	0.343733	3.17719e-08	9.6879e-08	16	Q9EQ20	Aldh6a1	Methylmalonate-semialdehyde dehydrogenase [acylating], mitochondrial	MMSA_MOUSE	26	26.9036	1.26904	A6	wt	NaN	NaN	NaN
B1 / wt	Q9ET78	Q9ET78	0.482562	0.482562	3.18401e-08	9.6879e-08	16	Q9ET78	Jph2	Junctophilin-2	JPH2_MOUSE	12	39.7222	1.39722	B1	wt	NaN	NaN	NaN
B1 / wt	Q9JHL1	Q9JHL1	0.297842	0.297842	3.18214e-08	9.6879e-08	16	Q9JHL1	Slc9a3r2	Na(+)/H(+) exchange regulatory cofactor NHE-RF2	NHRF2_MOUSE	12	22.9304	1.2293	B1	wt	NaN	NaN	NaN
B1 / wt	Q9Z1Q2	Q9Z1Q2	0.489273	0.489273	3.18143e-08	9.6879e-08	16	Q9Z1Q2	Abhd16a	Phosphatidylserine lipase ABHD16A	ABHGA_MOUSE	16	40.3738	1.40374	B1	wt	NaN	NaN	NaN
A6 / wt	Q9CYL5	Q9CYL5	0.71675	0.71675	3.19351e-08	9.70927e-08	16	Q9CYL5	Glipr2	Golgi-associated plant pathogenesis-related protein 1	GAPR1_MOUSE	8	64.3475	1.64348	A6	wt	NaN	NaN	NaN
A6 / wt	Q8CI08	Q8CI08	0.697164	0.697164	3.20385e-08	9.73315e-08	16	Q8CI08	Slain2	SLAIN motif-containing protein 2	SLAI2_MOUSE	8	62.1315	1.62131	A6	wt	NaN	NaN	NaN
B1 / wt	Q9EQW7	Q9EQW7	0.537859	0.537859	3.21127e-08	9.74816e-08	16	Q9EQW7	Kif13a	Kinesin-like protein KIF13A	KI13A_MOUSE	13	45.1816	1.45182	B1	wt	NaN	NaN	NaN
Mock / wt	Q61112	Q61112	-0.335434	0.335434	3.241e-08	9.82549e-08	16	Q61112	Sdf4	45 kDa calcium-binding protein	CAB45_MOUSE	15	-20.7454	0.792546	Mock	wt	NaN	NaN	NaN
Mock / wt	Q61207	Q61207	0.409655	0.409655	3.24176e-08	9.82549e-08	16	Q61207	Psap	Prosaposin	SAP_MOUSE	27	32.8368	1.32837	Mock	wt	NaN	NaN	NaN
B1 / wt	Q61554	Q61554	3.07835	3.07835	3.25853e-08	9.86869e-08	16	Q61554	Fbn1	Fibrillin-1	FBN1_MOUSE	84	744.648	8.44648	B1	wt	NaN	NaN	NaN
A6 / wt	P52795	P52795	0.3897	0.3897	3.26198e-08	9.8715e-08	16	P52795	Efnb1	Ephrin-B1	EFNB1_MOUSE	6	31.0121	1.31012	A6	wt	NaN	NaN	NaN
B1 / wt	P70388	P70388	-0.276224	0.276224	3.28582e-08	9.88265e-08	16	P70388	Rad50	DNA repair protein RAD50	RAD50_MOUSE	49	-17.4251	0.825749	B1	wt	NaN	NaN	NaN
B1 / wt	Q5M8N0	Q5M8N0	1.04924	1.04924	3.27846e-08	9.88265e-08	16	Q5M8N0	Cnrip1	CB1 cannabinoid receptor-interacting protein 1	CNRP1_MOUSE	6	106.943	2.06943	B1	wt	NaN	NaN	NaN
A6 / wt	Q8C6L5	Q8C6L5	-1.34379	1.34379	3.2819e-08	9.88265e-08	16	Q8C6L5	Cgas	Cyclic GMP-AMP synthase	CGAS_MOUSE	3	-60.6016	0.393984	A6	wt	NaN	NaN	NaN
B1 / wt	Q91VJ2	Q91VJ2	0.928842	0.928842	3.2785e-08	9.88265e-08	16	Q91VJ2	Cavin3	Caveolae-associated protein 3	CAVN3_MOUSE	12	90.3747	1.90375	B1	wt	NaN	NaN	NaN
Mock / wt	Q91YE8	Q91YE8	-0.383039	0.383039	3.26959e-08	9.88265e-08	16	Q91YE8	Synpo2	Synaptopodin-2	SYNP2_MOUSE	14	-23.3179	0.766821	Mock	wt	NaN	NaN	NaN
A6 / wt	Q9CZT5	Q9CZT5	1.1457	1.1457	3.28171e-08	9.88265e-08	16	Q9CZT5	Vasn	Vasorin	VASN_MOUSE	7	121.253	2.21253	A6	wt	NaN	NaN	NaN
B1 / wt	Q9EPC1	Q9EPC1	0.424717	0.424717	3.28503e-08	9.88265e-08	16	Q9EPC1	Parva	Alpha-parvin	PARVA_MOUSE	15	34.2309	1.34231	B1	wt	NaN	NaN	NaN
A6 / wt	Q9JK48	Q9JK48	0.489008	0.489008	3.28009e-08	9.88265e-08	16	Q9JK48	Sh3glb1	Endophilin-B1	SHLB1_MOUSE	15	40.3479	1.40348	A6	wt	NaN	NaN	NaN
B1 / wt	Q99LZ3	Q99LZ3	-0.710374	0.710374	3.29901e-08	9.91471e-08	16	Q99LZ3	Gins4	DNA replication complex GINS protein SLD5	SLD5_MOUSE	8	-38.8838	0.611162	B1	wt	NaN	NaN	NaN
A6 / wt	O55143	O55143	0.536352	0.536352	3.32447e-08	9.9836e-08	16	O55143	Atp2a2	Sarcoplasmic/endoplasmic reticulum calcium ATPase 2	AT2A2_MOUSE	48	45.03	1.4503	A6	wt	NaN	NaN	NaN
Mock / wt	Q5PR68	Q5PR68	1.59435	1.59435	3.33884e-08	1.00191e-07	16	Q5PR68	Cep112	Centrosomal protein of 112 kDa	CE112_MOUSE	3	201.958	3.01958	Mock	wt	NaN	NaN	NaN
A6 / wt	P13020	P13020	1.17195	1.17195	3.34372e-08	1.0026e-07	16	P13020	Gsn	Gelsolin	GELS_MOUSE	45	125.316	2.25316	A6	wt	NaN	NaN	NaN
A6 / wt	D3Z2R5	D3Z2R5	0.771699	0.771699	3.354e-08	1.00492e-07	16	D3Z2R5	Selenon	Selenoprotein N	SELN_MOUSE	4	70.7279	1.70728	A6	wt	NaN	NaN	NaN
A6 / wt	P52431	P52431	-0.708185	0.708185	3.36961e-08	1.00806e-07	16	P52431	Pold1	DNA polymerase delta catalytic subunit	DPOD1_MOUSE	36	-38.791	0.61209	A6	wt	NaN	NaN	NaN
Mock / wt	Q8BWT5	Q8BWT5	0.228504	0.228504	3.36902e-08	1.00806e-07	16	Q8BWT5	Dip2a	Disco-interacting protein 2 homolog A	DIP2A_MOUSE	28	17.162	1.17162	Mock	wt	NaN	NaN	NaN
A6 / wt	Q8BVE8	Q8BVE8	-0.621236	0.621236	3.37904e-08	1.01011e-07	16	Q8BVE8	Nsd2	Histone-lysine N-methyltransferase NSD2	NSD2_MOUSE	10	-34.9886	0.650114	A6	wt	NaN	NaN	NaN
A6 / wt	Q9CWU9	Q9CWU9	-0.425758	0.425758	3.4058e-08	1.01733e-07	16	Q9CWU9	Nup37	Nucleoporin Nup37	NUP37_MOUSE	12	-25.5552	0.744448	A6	wt	NaN	NaN	NaN
Mock / wt	Q9EQ20	Q9EQ20	0.303281	0.303281	3.41105e-08	1.01812e-07	16	Q9EQ20	Aldh6a1	Methylmalonate-semialdehyde dehydrogenase [acylating], mitochondrial	MMSA_MOUSE	26	23.3948	1.23395	Mock	wt	NaN	NaN	NaN
B1 / wt	Q922Q8	Q922Q8	-0.44798	0.44798	3.42253e-08	1.02057e-07	16	Q922Q8	Lrrc59	Leucine-rich repeat-containing protein 59	LRC59_MOUSE	15	-26.6931	0.733069	B1	wt	NaN	NaN	NaN
A6 / wt	Q9ERR7	Q9ERR7	0.419856	0.419856	3.42446e-08	1.02057e-07	16	Q9ERR7	Selenof	Selenoprotein F	SEP15_MOUSE	5	33.7794	1.33779	A6	wt	NaN	NaN	NaN
A6 / wt	P28738	P28738	1.7069	1.7069	3.43879e-08	1.02407e-07	16	P28738	Kif5c	Kinesin heavy chain isoform 5C	KIF5C_MOUSE	15	226.459	3.26459	A6	wt	NaN	NaN	NaN
Mock / wt	P17710	P17710	0.22513	0.22513	3.44373e-08	1.02476e-07	16	P17710	Hk1	Hexokinase-1	HXK1_MOUSE	40	16.8883	1.16888	Mock	wt	NaN	NaN	NaN
Mock / wt	P54116	P54116	0.870792	0.870792	3.45242e-08	1.02656e-07	16	P54116	Stom	Stomatin	STOM_MOUSE	8	82.8666	1.82867	Mock	wt	NaN	NaN	NaN
A6 / wt	Q8BZZ3	Q8BZZ3	-0.572671	0.572671	3.45505e-08	1.02657e-07	16	Q8BZZ3	Wwp1	NEDD4-like E3 ubiquitin-protein ligase WWP1	WWP1_MOUSE	14	-32.7629	0.672371	A6	wt	NaN	NaN	NaN
A6 / wt	Q9JJ06	Q9JJ06	-1.59889	1.59889	3.47222e-08	1.03089e-07	16	Q9JJ06	C1galt1	Glycoprotein-N-acetylgalactosamine 3-beta-galactosyltransferase 1	C1GLT_MOUSE	3	-66.9869	0.330131	A6	wt	NaN	NaN	NaN
Mock / wt	Q8VEH5	Q8VEH5	-0.282521	0.282521	3.4767e-08	1.03144e-07	16	Q8VEH5	Epm2aip1	EPM2A-interacting protein 1	EPMIP_MOUSE	19	-17.7847	0.822153	Mock	wt	NaN	NaN	NaN
A6 / wt	Q8VDS8	Q8VDS8	0.225526	0.225526	3.48518e-08	1.03317e-07	16	Q8VDS8	Stx18	Syntaxin-18	STX18_MOUSE	9	16.9203	1.1692	A6	wt	NaN	NaN	NaN
A6 / wt	Q4KMM3	Q4KMM3	0.630451	0.630451	3.49188e-08	1.03438e-07	16	Q4KMM3	Oxr1	Oxidation resistance protein 1	OXR1_MOUSE	28	54.8049	1.54805	A6	wt	NaN	NaN	NaN
A6 / wt	Q9D273	Q9D273	1.27498	1.27498	3.52778e-08	1.04422e-07	16	Q9D273	Mmab	Corrinoid adenosyltransferase	MMAB_MOUSE	4	141.996	2.41996	A6	wt	NaN	NaN	NaN
B1 / wt	Q9WTQ5	Q9WTQ5	1.12721	1.12721	3.53321e-08	1.04504e-07	16	Q9WTQ5	Akap12	A-kinase anchor protein 12	AKA12_MOUSE	62	118.435	2.18435	B1	wt	NaN	NaN	NaN
A6 / wt	Q8BJL0	Q8BJL0	-0.49731	0.49731	3.53596e-08	1.04507e-07	16	Q8BJL0	Smarcal1	SWI/SNF-related matrix-associated actin-dependent regulator of chromatin subfamily A-like protein 1	SMAL1_MOUSE	6	-29.1573	0.708427	A6	wt	NaN	NaN	NaN
A6 / wt	Q99K90	Q99K90	0.692635	0.692635	3.54079e-08	1.04571e-07	16	Q99K90	Tab2	TGF-beta-activated kinase 1 and MAP3K7-binding protein 2	TAB2_MOUSE	11	61.6232	1.61623	A6	wt	NaN	NaN	NaN
A6 / wt	Q61245	Q61245	1.13392	1.13392	3.54413e-08	1.0459e-07	16	Q61245	Col11a1	Collagen alpha-1(XI) chain	COBA1_MOUSE	45	119.455	2.19455	A6	wt	NaN	NaN	NaN
B1 / wt	Q9R1R2	Q9R1R2	0.344424	0.344424	3.56315e-08	1.05073e-07	16	Q9R1R2	Trim3	Tripartite motif-containing protein 3	TRIM3_MOUSE	15	26.9644	1.26964	B1	wt	NaN	NaN	NaN
A6 / wt	Q9BCZ4	Q9BCZ4	0.544995	0.544995	3.57766e-08	1.05421e-07	16	Q9BCZ4	Selenos	Selenoprotein S	SELS_MOUSE	7	45.9015	1.45902	A6	wt	NaN	NaN	NaN
B1 / wt	Q80WQ2	Q80WQ2	-0.483456	0.483456	3.58135e-08	1.05451e-07	16	Q80WQ2	Vac14	Protein VAC14 homolog	VAC14_MOUSE	16	-28.4738	0.715262	B1	wt	NaN	NaN	NaN
A6 / wt	Q9CXP8	Q9CXP8	0.718138	0.718138	3.59611e-08	1.05806e-07	16	Q9CXP8	Gng10	Guanine nucleotide-binding protein G(I)/G(S)/G(O) subunit gamma-10	GBG10_MOUSE	4	64.5058	1.64506	A6	wt	NaN	NaN	NaN
Mock / wt	Q8BX70	Q8BX70	0.299915	0.299915	3.60761e-08	1.06065e-07	16	Q8BX70	Vps13c	Vacuolar protein sorting-associated protein 13C	VP13C_MOUSE	58	23.1072	1.23107	Mock	wt	NaN	NaN	NaN
B1 / wt	Q921G8	Q921G8	-0.298042	0.298042	3.61056e-08	1.06072e-07	16	Q921G8	Tubgcp2	Gamma-tubulin complex component 2	GCP2_MOUSE	28	-18.6644	0.813356	B1	wt	NaN	NaN	NaN
Mock / wt	Q70IV5	Q70IV5	0.990655	0.990655	3.61888e-08	1.06237e-07	16	Q70IV5	Synm	Synemin	SYNEM_MOUSE	14	98.7088	1.98709	Mock	wt	NaN	NaN	NaN
B1 / wt	Q6P9S0	Q6P9S0	0.690539	0.690539	3.66242e-08	1.07435e-07	16	Q6P9S0	Mtss2	Protein MTSS 2	MTSS2_MOUSE	5	61.3886	1.61389	B1	wt	NaN	NaN	NaN
B1 / wt	Q9CZT6	Q9CZT6	-0.540078	0.540078	3.66918e-08	1.07553e-07	16	Q9CZT6	Cmss1	Protein CMSS1	CMS1_MOUSE	6	-31.2266	0.687734	B1	wt	NaN	NaN	NaN
A6 / wt	P29533	P29533	1.37275	1.37275	3.68532e-08	1.0793e-07	16	P29533	Vcam1	Vascular cell adhesion protein 1	VCAM1_MOUSE	28	158.963	2.58963	A6	wt	NaN	NaN	NaN
B1 / wt	Q8BGZ2	Q8BGZ2	1.26896	1.26896	3.68755e-08	1.0793e-07	16	Q8BGZ2	Fam168a	Protein FAM168A	F168A_MOUSE	1	140.988	2.40988	B1	wt	NaN	NaN	NaN
A6 / wt	Q9Z108	Q9Z108	-0.306824	0.306824	3.69239e-08	1.07991e-07	16	Q9Z108	Stau1	Double-stranded RNA-binding protein Staufen homolog 1	STAU1_MOUSE	18	-19.158	0.80842	A6	wt	NaN	NaN	NaN
A6 / wt	Q3UQ84	Q3UQ84	-0.426114	0.426114	3.69687e-08	1.08041e-07	16	Q3UQ84	Tars2	Threonine--tRNA ligase, mitochondrial	SYTM_MOUSE	13	-25.5736	0.744264	A6	wt	NaN	NaN	NaN
Mock / wt	Q64727	Q64727	0.209837	0.209837	3.70438e-08	1.0818e-07	16	Q64727	Vcl	Vinculin	VINC_MOUSE	100	15.6558	1.15656	Mock	wt	NaN	NaN	NaN
B1 / wt	Q9JI75	Q9JI75	0.366375	0.366375	3.70746e-08	1.08189e-07	16	Q9JI75	Nqo2	Ribosyldihydronicotinamide dehydrogenase [quinone]	NQO2_MOUSE	9	28.911	1.28911	B1	wt	NaN	NaN	NaN
A6 / wt	Q3URQ0	Q3URQ0	-0.624776	0.624776	3.71094e-08	1.0821e-07	16	Q3URQ0	Tex10	Testis-expressed protein 10	TEX10_MOUSE	17	-35.148	0.64852	A6	wt	NaN	NaN	NaN
A6 / wt	P07091	P07091	0.500657	0.500657	3.72083e-08	1.08418e-07	16	P07091	S100a4	Protein S100-A4	S10A4_MOUSE	11	41.4857	1.41486	A6	wt	NaN	NaN	NaN
A6 / wt	P39688	P39688	-0.700185	0.700185	3.72702e-08	1.08437e-07	16	P39688	Fyn	Tyrosine-protein kinase Fyn	FYN_MOUSE	8	-38.4507	0.615493	A6	wt	NaN	NaN	NaN
Mock / wt	Q5HZI1	Q5HZI1	0.621384	0.621384	3.72471e-08	1.08437e-07	16	Q5HZI1	Mtus1	Microtubule-associated tumor suppressor 1 homolog	MTUS1_MOUSE	6	53.835	1.53835	Mock	wt	NaN	NaN	NaN
A6 / wt	Q6NZL6	Q6NZL6	-0.837511	0.837511	3.73981e-08	1.08648e-07	16	Q6NZL6	Tonsl	Tonsoku-like protein	TONSL_MOUSE	6	-44.0392	0.559608	A6	wt	NaN	NaN	NaN
B1 / wt	Q8BX02	Q8BX02	0.773602	0.773602	3.73798e-08	1.08648e-07	16	Q8BX02	Kank2	KN motif and ankyrin repeat domain-containing protein 2	KANK2_MOUSE	31	70.9533	1.70953	B1	wt	NaN	NaN	NaN
Mock / wt	P63094;Q6R0H7	P63094;Q6R0H7	0.197869	0.197869	3.76462e-08	1.09222e-07	16	P63094;Q6R0H7	Gnas	Guanine nucleotide-binding protein G(s) subunit alpha isoforms short;Guanine nucleotide-binding protein G(s) subunit alpha isoforms XLas	GNAS2_MOUSE;GNAS1_MOUSE	16	14.7003	1.147	Mock	wt	NaN	NaN	NaN
B1 / wt	Q8VDG3	Q8VDG3	-0.314102	0.314102	3.76513e-08	1.09222e-07	16	Q8VDG3	Parn	Poly(A)-specific ribonuclease PARN	PARN_MOUSE	15	-19.5648	0.804352	B1	wt	NaN	NaN	NaN
Mock / wt	Q9WVG6	Q9WVG6	-0.24308	0.24308	3.76831e-08	1.09234e-07	16	Q9WVG6	Carm1	Histone-arginine methyltransferase CARM1	CARM1_MOUSE	16	-15.506	0.84494	Mock	wt	NaN	NaN	NaN
Mock / wt	G5E829	G5E829	0.274794	0.274794	3.77629e-08	1.09384e-07	16	G5E829	Atp2b1	Plasma membrane calcium-transporting ATPase 1	AT2B1_MOUSE	42	20.9822	1.20982	Mock	wt	NaN	NaN	NaN
A6 / wt	Q8BWY9	Q8BWY9	-0.732123	0.732123	3.85216e-08	1.11417e-07	16	Q8BWY9	Cip2a	Protein CIP2A	CIP2A_MOUSE	23	-39.7983	0.602017	A6	wt	NaN	NaN	NaN
A6 / wt	Q99PP2	Q99PP2	0.712126	0.712126	3.8494e-08	1.11417e-07	16	Q99PP2	Znf318	Zinc finger protein 318	ZN318_MOUSE	6	63.8217	1.63822	A6	wt	NaN	NaN	NaN
A6 / wt	Q9CZT8	Q9CZT8	-1.50974	1.50974	3.8581e-08	1.11507e-07	16	Q9CZT8	Rab3b	Ras-related protein Rab-3B	RAB3B_MOUSE	3	-64.8825	0.351175	A6	wt	NaN	NaN	NaN
B1 / wt	B0V2N1	B0V2N1	0.409552	0.409552	3.87499e-08	1.11912e-07	16	B0V2N1	Ptprs	Receptor-type tyrosine-protein phosphatase S	PTPRS_MOUSE	22	32.8274	1.32827	B1	wt	NaN	NaN	NaN
A6 / wt	Q6ZQ58	Q6ZQ58	-0.374166	0.374166	3.90138e-08	1.12592e-07	16	Q6ZQ58	Larp1	La-related protein 1	LARP1_MOUSE	36	-22.8448	0.771552	A6	wt	NaN	NaN	NaN
B1 / wt	Q9Z0P4	Q9Z0P4	1.14585	1.14585	3.91101e-08	1.12787e-07	16	Q9Z0P4	Palm	Paralemmin-1	PALM_MOUSE	19	121.277	2.21277	B1	wt	NaN	NaN	NaN
Mock / wt	P50429	P50429	0.34852	0.34852	3.92425e-08	1.13085e-07	16	P50429	Arsb	Arylsulfatase B	ARSB_MOUSE	14	27.3253	1.27325	Mock	wt	NaN	NaN	NaN
A6 / wt	Q8K3C3	Q8K3C3	0.211615	0.211615	3.93414e-08	1.13287e-07	16	Q8K3C3	Lzic	Protein LZIC	LZIC_MOUSE	10	15.7984	1.15798	A6	wt	NaN	NaN	NaN
Mock / wt	P52480	P52480	0.154948	0.154948	3.95822e-08	1.13897e-07	16	P52480	Pkm	Pyruvate kinase PKM	KPYM_MOUSE	52	11.3382	1.11338	Mock	wt	NaN	NaN	NaN
A6 / wt	P28665	P28665	-0.666957	0.666957	3.96541e-08	1.14018e-07	16	P28665	Mug1	Murinoglobulin-1	MUG1_MOUSE	2	-37.0166	0.629834	A6	wt	NaN	NaN	NaN
A6 / wt	Q6ZWR6	Q6ZWR6	0.121266	0.121266	3.96824e-08	1.14018e-07	16	Q6ZWR6	Syne1	Nesprin-1	SYNE1_MOUSE	100	8.76888	1.08769	A6	wt	NaN	NaN	NaN
A6 / wt	Q5SUQ9	Q5SUQ9	-0.658386	0.658386	3.97159e-08	1.14031e-07	16	Q5SUQ9	Ctc1	CST complex subunit CTC1	CTC1_MOUSE	16	-36.6413	0.633587	A6	wt	NaN	NaN	NaN
A6 / wt	Q8CBY1	Q8CBY1	0.420307	0.420307	3.98589e-08	1.14357e-07	16	Q8CBY1	Samd4a	Protein Smaug homolog 1	SMAG1_MOUSE	18	33.8212	1.33821	A6	wt	NaN	NaN	NaN
B1 / wt	Q02248	Q02248	0.388752	0.388752	3.99188e-08	1.14445e-07	16	Q02248	Ctnnb1	Catenin beta-1	CTNB1_MOUSE	31	30.926	1.30926	B1	wt	NaN	NaN	NaN
A6 / wt	Q921G7	Q921G7	0.478218	0.478218	3.99612e-08	1.14483e-07	16	Q921G7	Etfdh	Electron transfer flavoprotein-ubiquinone oxidoreductase, mitochondrial	ETFD_MOUSE	25	39.3022	1.39302	A6	wt	NaN	NaN	NaN
Mock / wt	P48758	P48758	-0.737662	0.737662	4.00052e-08	1.14526e-07	16	P48758	Cbr1	Carbonyl reductase [NADPH] 1	CBR1_MOUSE	16	-40.029	0.59971	Mock	wt	NaN	NaN	NaN
A6 / wt	Q8VDD9	Q8VDD9	-0.327985	0.327985	4.00495e-08	1.14569e-07	16	Q8VDD9	Phip	PH-interacting protein	PHIP_MOUSE	24	-20.3352	0.796648	A6	wt	NaN	NaN	NaN
B1 / wt	Q9D8C4	Q9D8C4	0.548903	0.548903	4.0182e-08	1.14864e-07	16	Q9D8C4	Ifi35	Interferon-induced 35 kDa protein homolog	IN35_MOUSE	8	46.2973	1.46297	B1	wt	NaN	NaN	NaN
B1 / wt	Q9CRB6	Q9CRB6	1.80793	1.80793	4.02763e-08	1.1505e-07	16	Q9CRB6	Tppp3	Tubulin polymerization-promoting protein family member 3	TPPP3_MOUSE	7	250.138	3.50138	B1	wt	NaN	NaN	NaN
A6 / wt	Q9D666	Q9D666	0.342393	0.342393	4.04686e-08	1.15515e-07	16	Q9D666	Sun1	SUN domain-containing protein 1	SUN1_MOUSE	28	26.7858	1.26786	A6	wt	NaN	NaN	NaN
A6 / wt	Q9D379	Q9D379	-0.588115	0.588115	4.05221e-08	1.15584e-07	16	Q9D379	Ephx1	Epoxide hydrolase 1	HYEP_MOUSE	32	-33.4788	0.665212	A6	wt	NaN	NaN	NaN
B1 / wt	Q9Z1E4	Q9Z1E4	0.427614	0.427614	4.07876e-08	1.16257e-07	16	Q9Z1E4	Gys1	Glycogen [starch] synthase, muscle	GYS1_MOUSE	16	34.5007	1.34501	B1	wt	NaN	NaN	NaN
B1 / wt	Q60767	Q60767	-0.353132	0.353132	4.08599e-08	1.16378e-07	16	Q60767	Ly75	Lymphocyte antigen 75	LY75_MOUSE	33	-21.7118	0.782882	B1	wt	NaN	NaN	NaN
A6 / wt	P54276	P54276	-0.491451	0.491451	4.10843e-08	1.16854e-07	16	P54276	Msh6	DNA mismatch repair protein Msh6	MSH6_MOUSE	41	-28.8691	0.711309	A6	wt	NaN	NaN	NaN
Mock / wt	Q69ZS0	Q69ZS0	-0.454005	0.454005	4.10867e-08	1.16854e-07	16	Q69ZS0	Pdzrn3	E3 ubiquitin-protein ligase PDZRN3	PZRN3_MOUSE	15	-26.9987	0.730013	Mock	wt	NaN	NaN	NaN
A6 / wt	Q3UFY7	Q3UFY7	-0.462798	0.462798	4.11454e-08	1.16936e-07	16	Q3UFY7	Nt5c3b	7-methylguanosine phosphate-specific 5'-nucleotidase	5NT3B_MOUSE	14	-27.4422	0.725578	A6	wt	NaN	NaN	NaN
B1 / wt	Q71LX4	Q71LX4	0.408164	0.408164	4.11836e-08	1.1696e-07	16	Q71LX4	Tln2	Talin-2	TLN2_MOUSE	72	32.6996	1.327	B1	wt	NaN	NaN	NaN
A6 / wt	Q80VP1	Q80VP1	0.550128	0.550128	4.125e-08	1.17064e-07	16	Q80VP1	Epn1	Epsin-1	EPN1_MOUSE	10	46.4216	1.46422	A6	wt	NaN	NaN	NaN
B1 / wt	C0HK79;C0HK80	C0HK79;C0HK80	0.40052	0.40052	4.13456e-08	1.17166e-07	16	C0HK79;C0HK80	Arxes1;Arxes2	Adipocyte-related X-chromosome expressed sequence 1;Adipocyte-related X-chromosome expressed sequence 2	ARXS1_MOUSE;ARXS2_MOUSE	4	31.9983	1.31998	B1	wt	NaN	NaN	NaN
A6 / wt	Q61189	Q61189	-0.54499	0.54499	4.13336e-08	1.17166e-07	16	Q61189	Clns1a	Methylosome subunit pICln	ICLN_MOUSE	4	-31.4604	0.685396	A6	wt	NaN	NaN	NaN
A6 / wt	P99029	P99029	1.39408	1.39408	4.148e-08	1.17462e-07	16	P99029	Prdx5	Peroxiredoxin-5, mitochondrial	PRDX5_MOUSE	12	162.82	2.6282	A6	wt	NaN	NaN	NaN
B1 / wt	Q9CWR0	Q9CWR0	0.685576	0.685576	4.15861e-08	1.17677e-07	16	Q9CWR0	Arhgef25	Rho guanine nucleotide exchange factor 25	ARHGP_MOUSE	14	60.8344	1.60834	B1	wt	NaN	NaN	NaN
Mock / wt	P37804	P37804	-1.14952	1.14952	4.16227e-08	1.17696e-07	16	P37804	Tagln	Transgelin	TAGL_MOUSE	22	-54.9226	0.450774	Mock	wt	NaN	NaN	NaN
Mock / wt	Q8BH04	Q8BH04	-0.291873	0.291873	4.1699e-08	1.17742e-07	16	Q8BH04	Pck2	Phosphoenolpyruvate carboxykinase [GTP], mitochondrial	PCKGM_MOUSE	35	-18.3159	0.816841	Mock	wt	NaN	NaN	NaN
A6 / wt	Q9CR60	Q9CR60	0.852593	0.852593	4.16759e-08	1.17742e-07	16	Q9CR60	Golt1b	Vesicle transport protein GOT1B	GOT1B_MOUSE	6	80.5744	1.80574	A6	wt	NaN	NaN	NaN
A6 / wt	B2RY04	B2RY04	-0.433291	0.433291	4.17748e-08	1.178e-07	16	B2RY04	Dock5	Dedicator of cytokinesis protein 5	DOCK5_MOUSE	21	-25.943	0.74057	A6	wt	NaN	NaN	NaN
B1 / wt	Q922B1	Q922B1	0.523287	0.523287	4.1808e-08	1.178e-07	16	Q922B1	Macrod1	ADP-ribose glycohydrolase MACROD1	MACD1_MOUSE	6	43.7226	1.43723	B1	wt	NaN	NaN	NaN
Mock / wt	Q922J3	Q922J3	0.173388	0.173388	4.18096e-08	1.178e-07	16	Q922J3	Clip1	CAP-Gly domain-containing linker protein 1	CLIP1_MOUSE	72	12.7704	1.1277	Mock	wt	NaN	NaN	NaN
A6 / wt	P70175	P70175	0.688359	0.688359	4.1852e-08	1.17835e-07	16	P70175	Dlg3	Disks large homolog 3	DLG3_MOUSE	5	61.1449	1.61145	A6	wt	NaN	NaN	NaN
A6 / wt	Q9D2V5	Q9D2V5	-0.526564	0.526564	4.19792e-08	1.18108e-07	16	Q9D2V5	Aar2	Protein AAR2 homolog	AAR2_MOUSE	9	-30.5794	0.694206	A6	wt	NaN	NaN	NaN
Mock / wt	O55125	O55125	0.400376	0.400376	4.21473e-08	1.18496e-07	16	O55125	Nipsnap1	Protein NipSnap homolog 1	NIPS1_MOUSE	11	31.9852	1.31985	Mock	wt	NaN	NaN	NaN
A6 / wt	Q3U7R1	Q3U7R1	1.49419	1.49419	4.22729e-08	1.18764e-07	16	Q3U7R1	Esyt1	Extended synaptotagmin-1	ESYT1_MOUSE	46	181.705	2.81705	A6	wt	NaN	NaN	NaN
A6 / wt	P27641	P27641	-0.440205	0.440205	4.24268e-08	1.19111e-07	16	P27641	Xrcc5	X-ray repair cross-complementing protein 5	XRCC5_MOUSE	27	-26.297	0.73703	A6	wt	NaN	NaN	NaN
Mock / wt	P70336	P70336	0.242299	0.242299	4.26922e-08	1.1977e-07	16	P70336	Rock2	Rho-associated protein kinase 2	ROCK2_MOUSE	69	18.2876	1.18288	Mock	wt	NaN	NaN	NaN
Mock / wt	Q9WVL2	Q9WVL2	0.677381	0.677381	4.27362e-08	1.19808e-07	16	Q9WVL2	Stat2	Signal transducer and activator of transcription 2	STAT2_MOUSE	9	59.9234	1.59923	Mock	wt	NaN	NaN	NaN
A6 / wt	O08530	O08530	3.18344	3.18344	4.28169e-08	1.19948e-07	16	O08530	S1pr1	Sphingosine 1-phosphate receptor 1	S1PR1_MOUSE	1	808.469	9.08469	A6	wt	NaN	NaN	NaN
B1 / wt	Q3U962	Q3U962	-0.544488	0.544488	4.28576e-08	1.19967e-07	16	Q3U962	Col5a2	Collagen alpha-2(V) chain	CO5A2_MOUSE	41	-31.4365	0.685635	B1	wt	NaN	NaN	NaN
B1 / wt	Q61179	Q61179	2.94201	2.94201	4.28846e-08	1.19967e-07	16	Q61179	Irf9	Interferon regulatory factor 9	IRF9_MOUSE	2	668.483	7.68483	B1	wt	NaN	NaN	NaN
A6 / wt	Q8K371	Q8K371	0.680942	0.680942	4.30632e-08	1.20381e-07	16	Q8K371	Amotl2	Angiomotin-like protein 2	AMOL2_MOUSE	7	60.3186	1.60319	A6	wt	NaN	NaN	NaN
A6 / wt	Q921R8	Q921R8	1.0885	1.0885	4.31395e-08	1.20508e-07	16	Q921R8	Slc41a3	Solute carrier family 41 member 3	S41A3_MOUSE	2	112.652	2.12652	A6	wt	NaN	NaN	NaN
Mock / wt	Q8VDP4	Q8VDP4	0.308132	0.308132	4.34284e-08	1.21142e-07	16	Q8VDP4	Ccar2	Cell cycle and apoptosis regulator protein 2	CCAR2_MOUSE	28	23.8104	1.2381	Mock	wt	NaN	NaN	NaN
A6 / wt	Q9DCT5	Q9DCT5	0.479456	0.479456	4.34075e-08	1.21142e-07	16	Q9DCT5	Sdf2	Stromal cell-derived factor 2	SDF2_MOUSE	8	39.4218	1.39422	A6	wt	NaN	NaN	NaN
B1 / wt	P42337	P42337	0.443079	0.443079	4.34931e-08	1.21237e-07	16	P42337	Pik3ca	Phosphatidylinositol 4,5-bisphosphate 3-kinase catalytic subunit alpha isoform	PK3CA_MOUSE	8	35.9503	1.3595	B1	wt	NaN	NaN	NaN
Mock / wt	Q9WUI1	Q9WUI1	0.884505	0.884505	4.37067e-08	1.21745e-07	16	Q9WUI1	Mapk11	Mitogen-activated protein kinase 11	MK11_MOUSE	2	84.6132	1.84613	Mock	wt	NaN	NaN	NaN
A6 / wt	Q6RT24	Q6RT24	0.322934	0.322934	4.38686e-08	1.22037e-07	16	Q6RT24	Cenpe	Centromere-associated protein E	CENPE_MOUSE	36	25.0872	1.25087	A6	wt	NaN	NaN	NaN
A6 / wt	Q9D0Q7	Q9D0Q7	-0.552186	0.552186	4.38737e-08	1.22037e-07	16	Q9D0Q7	Mrpl45	39S ribosomal protein L45, mitochondrial	RM45_MOUSE	8	-31.8014	0.681986	A6	wt	NaN	NaN	NaN
B1 / wt	Q921K8	Q921K8	-0.84573	0.84573	4.452e-08	1.23747e-07	16	Q921K8	Tcaf2	TRPM8 channel-associated factor 2	TCAF2_MOUSE	6	-44.3571	0.556429	B1	wt	NaN	NaN	NaN
A6 / wt	Q641K1	Q641K1	-1.14598	1.14598	4.50835e-08	1.25225e-07	16	Q641K1	Agtpbp1	Cytosolic carboxypeptidase 1	CBPC1_MOUSE	1	-54.8116	0.451884	A6	wt	NaN	NaN	NaN
A6 / wt	Q8BGZ2	Q8BGZ2	1.22422	1.22422	4.51604e-08	1.25261e-07	16	Q8BGZ2	Fam168a	Protein FAM168A	F168A_MOUSE	1	133.628	2.33628	A6	wt	NaN	NaN	NaN
B1 / wt	Q8BHL5	Q8BHL5	0.294723	0.294723	4.51574e-08	1.25261e-07	16	Q8BHL5	Elmo2	Engulfment and cell motility protein 2	ELMO2_MOUSE	21	22.6649	1.22665	B1	wt	NaN	NaN	NaN
B1 / wt	P97310	P97310	-0.399212	0.399212	4.52885e-08	1.25527e-07	16	P97310	Mcm2	DNA replication licensing factor MCM2	MCM2_MOUSE	42	-24.1728	0.758272	B1	wt	NaN	NaN	NaN
A6 / wt	Q33DR3	Q33DR3	-1.01441	1.01441	4.53289e-08	1.25551e-07	16	Q33DR3	Pdss2	All trans-polyprenyl-diphosphate synthase PDSS2	DLP1_MOUSE	3	-50.497	0.49503	A6	wt	NaN	NaN	NaN
B1 / wt	P39689	P39689	1.18013	1.18013	4.554e-08	1.25958e-07	16	P39689	Cdkn1a	Cyclin-dependent kinase inhibitor 1	CDN1A_MOUSE	4	126.597	2.26597	B1	wt	NaN	NaN	NaN
A6 / wt	Q80U35	Q80U35	0.888673	0.888673	4.55279e-08	1.25958e-07	16	Q80U35	Arhgef17	Rho guanine nucleotide exchange factor 17	ARHGH_MOUSE	22	85.1472	1.85147	A6	wt	NaN	NaN	NaN
A6 / wt	P70399	P70399	0.693044	0.693044	4.55775e-08	1.25973e-07	16	P70399	Tp53bp1	TP53-binding protein 1	TP53B_MOUSE	35	61.6691	1.61669	A6	wt	NaN	NaN	NaN
A6 / wt	B1AXD8	B1AXD8	-0.514903	0.514903	4.57183e-08	1.26074e-07	16	B1AXD8	Akirin2	Akirin-2	AKIR2_MOUSE	3	-30.016	0.69984	A6	wt	NaN	NaN	NaN
Mock / wt	O55106	O55106	-0.0899333	0.0899333	4.57179e-08	1.26074e-07	16	O55106	Strn	Striatin	STRN_MOUSE	23	-6.04338	0.939566	Mock	wt	NaN	NaN	NaN
B1 / wt	P51174	P51174	-0.239544	0.239544	4.57427e-08	1.26074e-07	16	P51174	Acadl	Long-chain specific acyl-CoA dehydrogenase, mitochondrial	ACADL_MOUSE	19	-15.2987	0.847013	B1	wt	NaN	NaN	NaN
B1 / wt	Q3UHQ6	Q3UHQ6	0.299447	0.299447	4.57077e-08	1.26074e-07	16	Q3UHQ6	Dop1b	Protein dopey-2	DOP2_MOUSE	11	23.0673	1.23067	B1	wt	NaN	NaN	NaN
A6 / wt	Q80WQ2	Q80WQ2	-0.532628	0.532628	4.58122e-08	1.26177e-07	16	Q80WQ2	Vac14	Protein VAC14 homolog	VAC14_MOUSE	16	-30.8706	0.691294	A6	wt	NaN	NaN	NaN
Mock / wt	Q8VC04	Q8VC04	0.656653	0.656653	4.59279e-08	1.26407e-07	16	Q8VC04	Tmem106a	Transmembrane protein 106A	T106A_MOUSE	1	57.6421	1.57642	Mock	wt	NaN	NaN	NaN
A6 / wt	Q91ZE0	Q91ZE0	0.475752	0.475752	4.59854e-08	1.26476e-07	16	Q91ZE0	Tmlhe	Trimethyllysine dioxygenase, mitochondrial	TMLH_MOUSE	11	39.0643	1.39064	A6	wt	NaN	NaN	NaN
Mock / wt	Q9JKC8	Q9JKC8	0.165192	0.165192	4.60175e-08	1.26476e-07	16	Q9JKC8	Ap3m1	AP-3 complex subunit mu-1	AP3M1_MOUSE	14	12.1316	1.12132	Mock	wt	NaN	NaN	NaN
B1 / wt	O35621	O35621	0.677967	0.677967	4.61263e-08	1.26686e-07	16	O35621	Pmm1	Phosphomannomutase 1	PMM1_MOUSE	7	59.9884	1.59988	B1	wt	NaN	NaN	NaN
Mock / wt	Q3UDF0	Q3UDF0	1.06822	1.06822	4.62525e-08	1.26766e-07	16	Q3UDF0	Slc2a6	Solute carrier family 2, facilitated glucose transporter member 6	GTR6_MOUSE	2	109.685	2.09685	Mock	wt	NaN	NaN	NaN
A6 / wt	Q6GQT1	Q6GQT1	-0.57111	0.57111	4.62254e-08	1.26766e-07	16	Q6GQT1	A2m	Alpha-2-macroglobulin-P	A2MG_MOUSE	6	-32.6901	0.673099	A6	wt	NaN	NaN	NaN
A6 / wt	Q8BG32	Q8BG32	-0.245556	0.245556	4.62175e-08	1.26766e-07	16	Q8BG32	Psmd11	26S proteasome non-ATPase regulatory subunit 11	PSD11_MOUSE	34	-15.6509	0.843491	A6	wt	NaN	NaN	NaN
Mock / wt	Q3V1T4	Q3V1T4	-0.152406	0.152406	4.64398e-08	1.27124e-07	16	Q3V1T4	P3h1	Prolyl 3-hydroxylase 1	P3H1_MOUSE	35	-10.0251	0.899749	Mock	wt	NaN	NaN	NaN
B1 / wt	Q6P5D3	Q6P5D3	0.210256	0.210256	4.64802e-08	1.27124e-07	16	Q6P5D3	Dhx57	Putative ATP-dependent RNA helicase DHX57	DHX57_MOUSE	23	15.6894	1.15689	B1	wt	NaN	NaN	NaN
A6 / wt	Q8BVU0	Q8BVU0	0.395745	0.395745	4.64649e-08	1.27124e-07	16	Q8BVU0	Lrch3	DISP complex protein LRCH3	LRCH3_MOUSE	18	31.5622	1.31562	A6	wt	NaN	NaN	NaN
Mock / wt	Q3V4B5	Q3V4B5	0.375075	0.375075	4.65544e-08	1.27238e-07	16	Q3V4B5	Commd6	COMM domain-containing protein 6	COMD6_MOUSE	7	29.6907	1.29691	Mock	wt	NaN	NaN	NaN
A6 / wt	Q9Z265	Q9Z265	-0.872992	0.872992	4.666e-08	1.27438e-07	16	Q9Z265	Chek2	Serine/threonine-protein kinase Chk2	CHK2_MOUSE	3	-45.3987	0.546013	A6	wt	NaN	NaN	NaN
A6 / wt	P53810	P53810	-0.338082	0.338082	4.67378e-08	1.27561e-07	16	P53810	Pitpna	Phosphatidylinositol transfer protein alpha isoform	PIPNA_MOUSE	21	-20.8908	0.791092	A6	wt	NaN	NaN	NaN
B1 / wt	P50431	P50431	-0.684714	0.684714	4.68478e-08	1.27773e-07	16	P50431	Shmt1	Serine hydroxymethyltransferase, cytosolic	GLYC_MOUSE	15	-37.7871	0.622129	B1	wt	NaN	NaN	NaN
A6 / wt	Q69Z38	Q69Z38	-0.341396	0.341396	4.691e-08	1.27794e-07	16	Q69Z38	Peak1	Inactive tyrosine-protein kinase PEAK1	PEAK1_MOUSE	34	-21.0723	0.789277	A6	wt	NaN	NaN	NaN
A6 / wt	Q8BIK4	Q8BIK4	-0.830717	0.830717	4.69209e-08	1.27794e-07	16	Q8BIK4	Dock9	Dedicator of cytokinesis protein 9	DOCK9_MOUSE	27	-43.775	0.56225	A6	wt	NaN	NaN	NaN
A6 / wt	Q5NCI0	Q5NCI0	-0.781664	0.781664	4.70401e-08	1.27941e-07	16	Q5NCI0	Urgcp	Up-regulator of cell proliferation	URGCP_MOUSE	13	-41.8304	0.581696	A6	wt	NaN	NaN	NaN
A6 / wt	Q8BH47	Q8BH47	1.05273	1.05273	4.70344e-08	1.27941e-07	16	Q8BH47	Sec22a	Vesicle-trafficking protein SEC22a	SC22A_MOUSE	2	107.445	2.07445	A6	wt	NaN	NaN	NaN
Mock / wt	Q6GQT1	Q6GQT1	0.811734	0.811734	4.7144e-08	1.28135e-07	16	Q6GQT1	A2m	Alpha-2-macroglobulin-P	A2MG_MOUSE	6	75.5319	1.75532	Mock	wt	NaN	NaN	NaN
A6 / wt	Q9QUR6	Q9QUR6	-0.420597	0.420597	4.77094e-08	1.29582e-07	16	Q9QUR6	Prep	Prolyl endopeptidase	PPCE_MOUSE	44	-25.2885	0.747115	A6	wt	NaN	NaN	NaN
A6 / wt	Q9DBS1	Q9DBS1	0.279566	0.279566	4.81281e-08	1.30629e-07	16	Q9DBS1	Tmem43	Transmembrane protein 43	TMM43_MOUSE	21	21.3829	1.21383	A6	wt	NaN	NaN	NaN
A6 / wt	Q62101	Q62101	2.30678	2.30678	4.82716e-08	1.30905e-07	16	Q62101	Prkd1	Serine/threonine-protein kinase D1	KPCD1_MOUSE	5	394.777	4.94777	A6	wt	NaN	NaN	NaN
B1 / wt	Q8VC30	Q8VC30	0.206804	0.206804	4.82968e-08	1.30905e-07	16	Q8VC30	Tkfc	Triokinase/FMN cyclase	TKFC_MOUSE	23	15.4128	1.15413	B1	wt	NaN	NaN	NaN
A6 / wt	Q9ET78	Q9ET78	0.525856	0.525856	4.84021e-08	1.311e-07	16	Q9ET78	Jph2	Junctophilin-2	JPH2_MOUSE	12	43.9788	1.43979	A6	wt	NaN	NaN	NaN
B1 / wt	Q9QYH6	Q9QYH6	-0.368514	0.368514	4.84479e-08	1.31134e-07	16	Q9QYH6	Maged1	Melanoma-associated antigen D1	MAGD1_MOUSE	12	-22.542	0.77458	B1	wt	NaN	NaN	NaN
B1 / wt	Q80ZV0	Q80ZV0	-0.637611	0.637611	4.85619e-08	1.31351e-07	16	Q80ZV0	Rnaseh2b	Ribonuclease H2 subunit B	RNH2B_MOUSE	9	-35.7223	0.642777	B1	wt	NaN	NaN	NaN
A6 / wt	Q922J3	Q922J3	0.353075	0.353075	4.90398e-08	1.32461e-07	16	Q922J3	Clip1	CAP-Gly domain-containing linker protein 1	CLIP1_MOUSE	72	27.728	1.27728	A6	wt	NaN	NaN	NaN
B1 / wt	Q9QZ85	Q9QZ85	2.89793	2.89793	4.9014e-08	1.32461e-07	16	Q9QZ85	Iigp1	Interferon-inducible GTPase 1	IIGP1_MOUSE	6	645.357	7.45357	B1	wt	NaN	NaN	NaN
Mock / wt	Q9R0A1	Q9R0A1	-0.670818	0.670818	4.90808e-08	1.32481e-07	16	Q9R0A1	Clcn2	Chloride channel protein 2	CLCN2_MOUSE	1	-37.185	0.62815	Mock	wt	NaN	NaN	NaN
A6 / wt	Q9JLZ3	Q9JLZ3	1.12427	1.12427	4.91687e-08	1.32627e-07	16	Q9JLZ3	Auh	Methylglutaconyl-CoA hydratase, mitochondrial	AUHM_MOUSE	5	117.992	2.17992	A6	wt	NaN	NaN	NaN
B1 / wt	Q91YL2	Q91YL2	0.493364	0.493364	4.93557e-08	1.3304e-07	16	Q91YL2	Rnf126	E3 ubiquitin-protein ligase RNF126	RN126_MOUSE	4	40.7723	1.40772	B1	wt	NaN	NaN	NaN
B1 / wt	B2RUR8	B2RUR8	0.383564	0.383564	4.97357e-08	1.33901e-07	16	B2RUR8	Otud7b	OTU domain-containing protein 7B	OTU7B_MOUSE	18	30.456	1.30456	B1	wt	NaN	NaN	NaN
B1 / wt	Q9Z247	Q9Z247	0.368427	0.368427	4.97436e-08	1.33901e-07	16	Q9Z247	Fkbp9	Peptidyl-prolyl cis-trans isomerase FKBP9	FKBP9_MOUSE	24	29.0945	1.29094	B1	wt	NaN	NaN	NaN
Mock / wt	Q99KH8	Q99KH8	-0.151755	0.151755	4.97801e-08	1.33908e-07	16	Q99KH8	Stk24	Serine/threonine-protein kinase 24	STK24_MOUSE	22	-9.98454	0.900155	Mock	wt	NaN	NaN	NaN
A6 / wt	Q3UYI5	Q3UYI5	1.25453	1.25453	5.00603e-08	1.34569e-07	16	Q3UYI5	Rgl3	Ral guanine nucleotide dissociation stimulator-like 3	RGL3_MOUSE	1	138.589	2.38589	A6	wt	NaN	NaN	NaN
A6 / wt	Q61543	Q61543	-0.349005	0.349005	5.01737e-08	1.34782e-07	16	Q61543	Glg1	Golgi apparatus protein 1	GSLG1_MOUSE	64	-21.4875	0.785125	A6	wt	NaN	NaN	NaN
A6 / wt	Q4QY64	Q4QY64	-0.795059	0.795059	5.02452e-08	1.34836e-07	16	Q4QY64	Atad5	ATPase family AAA domain-containing protein 5	ATAD5_MOUSE	7	-42.368	0.57632	A6	wt	NaN	NaN	NaN
A6 / wt	Q9CYX7	Q9CYX7	-0.498132	0.498132	5.02626e-08	1.34836e-07	16	Q9CYX7	Rrp15	RRP15-like protein	RRP15_MOUSE	3	-29.1977	0.708023	A6	wt	NaN	NaN	NaN
A6 / wt	Q7TMY8	Q7TMY8	-0.426334	0.426334	5.03141e-08	1.34882e-07	16	Q7TMY8	Huwe1	E3 ubiquitin-protein ligase HUWE1	HUWE1_MOUSE	91	-25.585	0.74415	A6	wt	NaN	NaN	NaN
B1 / wt	P09103	P09103	-0.167987	0.167987	5.03602e-08	1.34913e-07	16	P09103	P4hb	Protein disulfide-isomerase	PDIA1_MOUSE	47	-10.9916	0.890084	B1	wt	NaN	NaN	NaN
A6 / wt	Q8R0X2	Q8R0X2	-0.313925	0.313925	5.05189e-08	1.35246e-07	16	Q8R0X2	Cacul1	CDK2-associated and cullin domain-containing protein 1	CACL1_MOUSE	6	-19.555	0.80445	A6	wt	NaN	NaN	NaN
B1 / wt	Q8C0L0	Q8C0L0	0.251785	0.251785	5.0639e-08	1.35475e-07	16	Q8C0L0	Tmx4	Thioredoxin-related transmembrane protein 4	TMX4_MOUSE	6	19.0679	1.19068	B1	wt	NaN	NaN	NaN
A6 / wt	Q8K4M5	Q8K4M5	-0.574875	0.574875	5.07384e-08	1.35648e-07	16	Q8K4M5	Commd1	COMM domain-containing protein 1	COMD1_MOUSE	8	-32.8656	0.671344	A6	wt	NaN	NaN	NaN
B1 / wt	P47199	P47199	0.408369	0.408369	5.08446e-08	1.35748e-07	16	P47199	Cryz	Quinone oxidoreductase	QOR_MOUSE	14	32.7184	1.32718	B1	wt	NaN	NaN	NaN
B1 / wt	Q61881	Q61881	-0.410035	0.410035	5.08451e-08	1.35748e-07	16	Q61881	Mcm7	DNA replication licensing factor MCM7	MCM7_MOUSE	43	-24.7395	0.752605	B1	wt	NaN	NaN	NaN
A6 / wt	Q9QUJ7	Q9QUJ7	-0.698014	0.698014	5.09278e-08	1.35877e-07	16	Q9QUJ7	Acsl4	Long-chain-fatty-acid--CoA ligase 4	ACSL4_MOUSE	18	-38.358	0.61642	A6	wt	NaN	NaN	NaN
A6 / wt	Q8BK67	Q8BK67	-0.462363	0.462363	5.09809e-08	1.35926e-07	16	Q8BK67	Rcc2	Protein RCC2	RCC2_MOUSE	26	-27.4203	0.725797	A6	wt	NaN	NaN	NaN
Mock / wt	Q8R1N4	Q8R1N4	0.522178	0.522178	5.13053e-08	1.36698e-07	16	Q8R1N4	Nudcd3	NudC domain-containing protein 3	NUDC3_MOUSE	17	43.6121	1.43612	Mock	wt	NaN	NaN	NaN
A6 / wt	O08810	O08810	-0.315811	0.315811	5.1352e-08	1.3673e-07	16	O08810	Eftud2	116 kDa U5 small nuclear ribonucleoprotein component	U5S1_MOUSE	53	-19.6601	0.803399	A6	wt	NaN	NaN	NaN
A6 / wt	Q8BTT6	Q8BTT6	-0.600953	0.600953	5.14641e-08	1.36935e-07	16	Q8BTT6	Utp25	U3 small nucleolar RNA-associated protein 25 homolog	UTP25_MOUSE	12	-34.0682	0.659318	A6	wt	NaN	NaN	NaN
Mock / wt	Q8C650	Q8C650	0.345151	0.345151	5.15149e-08	1.36977e-07	16	Q8C650	Septin10	Septin-10	SEP10_MOUSE	16	27.0284	1.27028	Mock	wt	NaN	NaN	NaN
A6 / wt	Q64442	Q64442	1.9382	1.9382	5.17592e-08	1.37534e-07	16	Q64442	Sord	Sorbitol dehydrogenase	DHSO_MOUSE	16	283.227	3.83227	A6	wt	NaN	NaN	NaN
Mock / wt	P11438	P11438	0.515148	0.515148	5.18405e-08	1.37617e-07	16	P11438	Lamp1	Lysosome-associated membrane glycoprotein 1	LAMP1_MOUSE	7	42.9141	1.42914	Mock	wt	NaN	NaN	NaN
A6 / wt	P39749	P39749	-0.813803	0.813803	5.18959e-08	1.37617e-07	16	P39749	Fen1	Flap endonuclease 1	FEN1_MOUSE	15	-43.112	0.56888	A6	wt	NaN	NaN	NaN
Mock / wt	Q9WVJ9	Q9WVJ9	-0.573371	0.573371	5.18923e-08	1.37617e-07	16	Q9WVJ9	Efemp2	EGF-containing fibulin-like extracellular matrix protein 2	FBLN4_MOUSE	8	-32.7955	0.672045	Mock	wt	NaN	NaN	NaN
A6 / wt	O35609	O35609	0.505625	0.505625	5.21753e-08	1.38264e-07	16	O35609	Scamp3	Secretory carrier-associated membrane protein 3	SCAM3_MOUSE	8	41.9739	1.41974	A6	wt	NaN	NaN	NaN
A6 / wt	Q99L13	Q99L13	0.527681	0.527681	5.22729e-08	1.3843e-07	16	Q99L13	Hibadh	3-hydroxyisobutyrate dehydrogenase, mitochondrial	3HIDH_MOUSE	11	44.161	1.44161	A6	wt	NaN	NaN	NaN
A6 / wt	Q8C0T5	Q8C0T5	0.455121	0.455121	5.2373e-08	1.38601e-07	16	Q8C0T5	Sipa1l1	Signal-induced proliferation-associated 1-like protein 1	SI1L1_MOUSE	11	37.0898	1.3709	A6	wt	NaN	NaN	NaN
B1 / wt	O35969	O35969	0.784926	0.784926	5.27497e-08	1.38949e-07	16	O35969	Gamt	Guanidinoacetate N-methyltransferase	GAMT_MOUSE	10	72.3004	1.723	B1	wt	NaN	NaN	NaN
B1 / wt	Q3V300	Q3V300	1.11806	1.11806	5.27525e-08	1.38949e-07	16	Q3V300	Kif22	Kinesin-like protein KIF22	KIF22_MOUSE	12	117.055	2.17055	B1	wt	NaN	NaN	NaN
A6 / wt	Q6PD28	Q6PD28	1.46822	1.46822	5.25631e-08	1.38949e-07	16	Q6PD28	Ppp2r5b	Serine/threonine-protein phosphatase 2A 56 kDa regulatory subunit beta isoform	2A5B_MOUSE	4	176.679	2.76679	A6	wt	NaN	NaN	NaN
A6 / wt	Q6ZPK0	Q6ZPK0	0.983023	0.983023	5.27297e-08	1.38949e-07	16	Q6ZPK0	Phf21a	PHD finger protein 21A	PF21A_MOUSE	2	97.6603	1.9766	A6	wt	NaN	NaN	NaN
B1 / wt	Q99PT1	Q99PT1	-0.249982	0.249982	5.27304e-08	1.38949e-07	16	Q99PT1	Arhgdia	Rho GDP-dissociation inhibitor 1	GDIR1_MOUSE	19	-15.9093	0.840907	B1	wt	NaN	NaN	NaN
Mock / wt	Q9D2C2	Q9D2C2	0.279414	0.279414	5.25866e-08	1.38949e-07	16	Q9D2C2	Saal1	Protein SAAL1	SAAL1_MOUSE	10	21.3702	1.2137	Mock	wt	NaN	NaN	NaN
Mock / wt	Q9QYC0	Q9QYC0	0.339526	0.339526	5.26222e-08	1.38949e-07	16	Q9QYC0	Add1	Alpha-adducin	ADDA_MOUSE	28	26.5341	1.26534	Mock	wt	NaN	NaN	NaN
B1 / wt	Q91V98	Q91V98	1.53274	1.53274	5.30555e-08	1.3956e-07	16	Q91V98	Cd248	Endosialin	CD248_MOUSE	6	189.334	2.89334	B1	wt	NaN	NaN	NaN
A6 / wt	Q9D1X0	Q9D1X0	1.36385	1.36385	5.30269e-08	1.3956e-07	16	Q9D1X0	Nol3	Nucleolar protein 3	NOL3_MOUSE	6	157.371	2.57371	A6	wt	NaN	NaN	NaN
Mock / wt	P0CW02	P0CW02	0.966064	0.966064	5.3153e-08	1.39723e-07	16	P0CW02	Ly6c1	Lymphocyte antigen 6C1	LY6C1_MOUSE	3	95.3504	1.9535	Mock	wt	NaN	NaN	NaN
A6 / wt	Q8BR63	Q8BR63	0.787963	0.787963	5.32452e-08	1.39778e-07	16	Q8BR63	Fam177a1	Protein FAM177A1	F177A_MOUSE	6	72.6635	1.72664	A6	wt	NaN	NaN	NaN
A6 / wt	Q921K8	Q921K8	0.916039	0.916039	5.32369e-08	1.39778e-07	16	Q921K8	Tcaf2	TRPM8 channel-associated factor 2	TCAF2_MOUSE	6	88.6928	1.88693	A6	wt	NaN	NaN	NaN
A6 / wt	Q8VHY0	Q8VHY0	-1.59552	1.59552	5.33535e-08	1.39968e-07	16	Q8VHY0	Cspg4	Chondroitin sulfate proteoglycan 4	CSPG4_MOUSE	67	-66.9098	0.330902	A6	wt	NaN	NaN	NaN
A6 / wt	Q8BUN5	Q8BUN5	0.882904	0.882904	5.39069e-08	1.41325e-07	16	Q8BUN5	Smad3	Mothers against decapentaplegic homolog 3	SMAD3_MOUSE	3	84.4083	1.84408	A6	wt	NaN	NaN	NaN
B1 / wt	Q6NZM9	Q6NZM9	-0.28299	0.28299	5.39674e-08	1.41389e-07	16	Q6NZM9	Hdac4	Histone deacetylase 4	HDAC4_MOUSE	13	-17.8114	0.821886	B1	wt	NaN	NaN	NaN
A6 / wt	Q66JX5	Q66JX5	-0.296696	0.296696	5.41269e-08	1.41713e-07	16	Q66JX5	Cep43	Centrosomal protein 43	CEP43_MOUSE	9	-18.5885	0.814115	A6	wt	NaN	NaN	NaN
A6 / wt	Q9QXZ0	Q9QXZ0	0.302959	0.302959	5.42148e-08	1.41848e-07	16	Q9QXZ0	Macf1	Microtubule-actin cross-linking factor 1	MACF1_MOUSE	195	23.3672	1.23367	A6	wt	NaN	NaN	NaN
Mock / wt	P48036	P48036	0.157794	0.157794	5.44579e-08	1.42339e-07	16	P48036	Anxa5	Annexin A5	ANXA5_MOUSE	35	11.558	1.11558	Mock	wt	NaN	NaN	NaN
B1 / wt	Q7TSF4	Q7TSF4	0.723216	0.723216	5.44749e-08	1.42339e-07	16	Q7TSF4	Lrrc75a	Leucine-rich repeat-containing protein 75A	LR75A_MOUSE	3	65.0858	1.65086	B1	wt	NaN	NaN	NaN
B1 / wt	Q8R238	Q8R238	1.41566	1.41566	5.46045e-08	1.42582e-07	16	Q8R238	Sdsl	Serine dehydratase-like	SDSL_MOUSE	6	166.782	2.66782	B1	wt	NaN	NaN	NaN
A6 / wt	Q8BR92	Q8BR92	1.09555	1.09555	5.47468e-08	1.42859e-07	16	Q8BR92	Palm2	Paralemmin-2	PALM2_MOUSE	20	113.695	2.13695	A6	wt	NaN	NaN	NaN
A6 / wt	P25976	P25976	-0.36033	0.36033	5.48469e-08	1.43025e-07	16	P25976	Ubtf	Nucleolar transcription factor 1	UBF1_MOUSE	30	-22.1013	0.778987	A6	wt	NaN	NaN	NaN
B1 / wt	Q99LB7	Q99LB7	0.43865	0.43865	5.50496e-08	1.43458e-07	16	Q99LB7	Sardh	Sarcosine dehydrogenase, mitochondrial	SARDH_MOUSE	14	35.5335	1.35534	B1	wt	NaN	NaN	NaN
B1 / wt	Q9CZT5	Q9CZT5	0.486983	0.486983	5.52795e-08	1.43962e-07	16	Q9CZT5	Vasn	Vasorin	VASN_MOUSE	7	40.1511	1.40151	B1	wt	NaN	NaN	NaN
A6 / wt	Q9CZP5	Q9CZP5	-0.628398	0.628398	5.57064e-08	1.44977e-07	16	Q9CZP5	Bcs1l	Mitochondrial chaperone BCS1	BCS1_MOUSE	9	-35.3106	0.646894	A6	wt	NaN	NaN	NaN
A6 / wt	Q61554	Q61554	0.294075	0.294075	5.59675e-08	1.45478e-07	16	Q61554	Fbn1	Fibrillin-1	FBN1_MOUSE	84	22.6099	1.2261	A6	wt	NaN	NaN	NaN
A6 / wt	Q91WA1	Q91WA1	-0.645898	0.645898	5.59729e-08	1.45478e-07	16	Q91WA1	Tipin	TIMELESS-interacting protein	TIPIN_MOUSE	3	-36.0905	0.639095	A6	wt	NaN	NaN	NaN
A6 / wt	P21803	P21803	2.57924	2.57924	5.61189e-08	1.45761e-07	16	P21803	Fgfr2	Fibroblast growth factor receptor 2	FGFR2_MOUSE	3	497.624	5.97624	A6	wt	NaN	NaN	NaN
B1 / wt	Q9QZL0	Q9QZL0	-0.402957	0.402957	5.62035e-08	1.45884e-07	16	Q9QZL0	Ripk3	Receptor-interacting serine/threonine-protein kinase 3	RIPK3_MOUSE	14	-24.3693	0.756307	B1	wt	NaN	NaN	NaN
A6 / wt	Q99JB8	Q99JB8	0.367919	0.367919	5.69713e-08	1.47779e-07	16	Q99JB8	Pacsin3	Protein kinase C and casein kinase II substrate protein 3	PACN3_MOUSE	19	29.049	1.29049	A6	wt	NaN	NaN	NaN
A6 / wt	Q6X893	Q6X893	-0.585912	0.585912	5.73386e-08	1.48633e-07	16	Q6X893	Slc44a1	Choline transporter-like protein 1	CTL1_MOUSE	13	-33.3772	0.666228	A6	wt	NaN	NaN	NaN
A6 / wt	Q8CH77	Q8CH77	-0.912114	0.912114	5.74004e-08	1.48695e-07	16	Q8CH77	Nav1	Neuron navigator 1	NAV1_MOUSE	11	-46.8594	0.531406	A6	wt	NaN	NaN	NaN
B1 / wt	Q9JJC6	Q9JJC6	0.211884	0.211884	5.74525e-08	1.48732e-07	16	Q9JJC6	Rilpl1	RILP-like protein 1	RIPL1_MOUSE	14	15.82	1.1582	B1	wt	NaN	NaN	NaN
A6 / wt	P62071	P62071	-0.562556	0.562556	5.76202e-08	1.48969e-07	16	P62071	Rras2	Ras-related protein R-Ras2	RRAS2_MOUSE	9	-32.2898	0.677102	A6	wt	NaN	NaN	NaN
A6 / wt	Q3TVC7	Q3TVC7	1.32421	1.32421	5.76128e-08	1.48969e-07	16	Q3TVC7	Ccndbp1	Cyclin-D1-binding protein 1	CCDB1_MOUSE	2	150.395	2.50395	A6	wt	NaN	NaN	NaN
Mock / wt	Q8C5Q4	Q8C5Q4	-0.233667	0.233667	5.76841e-08	1.49036e-07	16	Q8C5Q4	Grsf1	G-rich sequence factor 1	GRSF1_MOUSE	11	-14.953	0.85047	Mock	wt	NaN	NaN	NaN
B1 / wt	O70201	O70201	1.61387	1.61387	5.79212e-08	1.4955e-07	16	O70201	Birc5	Baculoviral IAP repeat-containing protein 5	BIRC5_MOUSE	3	206.072	3.06072	B1	wt	NaN	NaN	NaN
A6 / wt	P63260	P63260	1.03821	1.03821	5.83139e-08	1.50465e-07	16	P63260	Actg1	Actin, cytoplasmic 2	ACTG_MOUSE	2	105.368	2.05368	A6	wt	NaN	NaN	NaN
B1 / wt	P56542	P56542	-0.514976	0.514976	5.84804e-08	1.50697e-07	16	P56542	Dnase2	Deoxyribonuclease-2-alpha	DNS2A_MOUSE	6	-30.0195	0.699805	B1	wt	NaN	NaN	NaN
A6 / wt	Q91V61	Q91V61	0.726695	0.726695	5.84808e-08	1.50697e-07	16	Q91V61	Sfxn3	Sideroflexin-3	SFXN3_MOUSE	15	65.4843	1.65484	A6	wt	NaN	NaN	NaN
A6 / wt	O35134	O35134	-0.755426	0.755426	5.88093e-08	1.51246e-07	16	O35134	Polr1a	DNA-directed RNA polymerase I subunit RPA1	RPA1_MOUSE	18	-40.7629	0.592371	A6	wt	NaN	NaN	NaN
A6 / wt	Q3UYV9	Q3UYV9	-0.752669	0.752669	5.87746e-08	1.51246e-07	16	Q3UYV9	Ncbp1	Nuclear cap-binding protein subunit 1	NCBP1_MOUSE	19	-40.6495	0.593505	A6	wt	NaN	NaN	NaN
Mock / wt	Q6F3F9	Q6F3F9	-0.510227	0.510227	5.87503e-08	1.51246e-07	16	Q6F3F9	Adgrg6	Adhesion G-protein coupled receptor G6	AGRG6_MOUSE	4	-29.7888	0.702112	Mock	wt	NaN	NaN	NaN
A6 / wt	P18052	P18052	2.37355	2.37355	5.90377e-08	1.51734e-07	16	P18052	Ptpra	Receptor-type tyrosine-protein phosphatase alpha	PTPRA_MOUSE	10	418.216	5.18216	A6	wt	NaN	NaN	NaN
Mock / wt	P20152	P20152	0.189048	0.189048	5.92625e-08	1.52212e-07	16	P20152	Vim	Vimentin	VIME_MOUSE	63	14.0011	1.14001	Mock	wt	NaN	NaN	NaN
A6 / wt	P60670	P60670	-0.360636	0.360636	5.98128e-08	1.53233e-07	16	P60670	Nploc4	Nuclear protein localization protein 4 homolog	NPL4_MOUSE	30	-22.1179	0.778821	A6	wt	NaN	NaN	NaN
A6 / wt	P63082	P63082	0.770342	0.770342	5.97993e-08	1.53233e-07	16	P63082	Atp6v0c	V-type proton ATPase 16 kDa proteolipid subunit	VATL_MOUSE	2	70.5674	1.70567	A6	wt	NaN	NaN	NaN
B1 / wt	Q8BFP9	Q8BFP9	0.681808	0.681808	5.98165e-08	1.53233e-07	16	Q8BFP9	Pdk1	[Pyruvate dehydrogenase (acetyl-transferring)] kinase isozyme 1, mitochondrial	PDK1_MOUSE	7	60.4149	1.60415	B1	wt	NaN	NaN	NaN
A6 / wt	Q9D967	Q9D967	0.440411	0.440411	5.97089e-08	1.53233e-07	16	Q9D967	Mdp1	Magnesium-dependent phosphatase 1	MGDP1_MOUSE	9	35.6991	1.35699	A6	wt	NaN	NaN	NaN
Mock / wt	Q920Q6	Q920Q6	0.212017	0.212017	6.00215e-08	1.53658e-07	16	Q920Q6	Msi2	RNA-binding protein Musashi homolog 2	MSI2H_MOUSE	8	15.8306	1.15831	Mock	wt	NaN	NaN	NaN
Mock / wt	Q80TV8	Q80TV8	0.162526	0.162526	6.03255e-08	1.54336e-07	16	Q80TV8	Clasp1	CLIP-associating protein 1	CLAP1_MOUSE	56	11.9245	1.11925	Mock	wt	NaN	NaN	NaN
A6 / wt	P46735	P46735	0.382179	0.382179	6.08185e-08	1.55496e-07	16	P46735	Myo1b	Unconventional myosin-Ib	MYO1B_MOUSE	48	30.3309	1.30331	A6	wt	NaN	NaN	NaN
A6 / wt	Q8R3H7	Q8R3H7	0.739761	0.739761	6.10159e-08	1.55898e-07	16	Q8R3H7	Hs2st1	Heparan sulfate 2-O-sulfotransferase 1	HS2ST_MOUSE	10	66.9899	1.6699	A6	wt	NaN	NaN	NaN
A6 / wt	Q9QXX0	Q9QXX0	1.12486	1.12486	6.11053e-08	1.56025e-07	16	Q9QXX0	Jag1	Protein jagged-1	JAG1_MOUSE	6	118.08	2.1808	A6	wt	NaN	NaN	NaN
B1 / wt	Q99020	Q99020	-0.322094	0.322094	6.13108e-08	1.56448e-07	16	Q99020	Hnrnpab	Heterogeneous nuclear ribonucleoprotein A/B	ROAA_MOUSE	22	-20.0092	0.799908	B1	wt	NaN	NaN	NaN
A6 / wt	O08914	O08914	0.445094	0.445094	6.17644e-08	1.57503e-07	16	O08914	Faah	Fatty-acid amide hydrolase 1	FAAH1_MOUSE	10	36.1403	1.3614	A6	wt	NaN	NaN	NaN
A6 / wt	Q9R0E1	Q9R0E1	0.707167	0.707167	6.18342e-08	1.57579e-07	16	Q9R0E1	Plod3	Multifunctional procollagen lysine hydroxylase and glycosyltransferase LH3	PLOD3_MOUSE	28	63.2595	1.63259	A6	wt	NaN	NaN	NaN
Mock / wt	P97311	P97311	0.118541	0.118541	6.18997e-08	1.57643e-07	16	P97311	Mcm6	DNA replication licensing factor MCM6	MCM6_MOUSE	44	8.56366	1.08564	Mock	wt	NaN	NaN	NaN
B1 / wt	P03958	P03958	0.210643	0.210643	6.1944e-08	1.57654e-07	16	P03958	Ada	Adenosine deaminase	ADA_MOUSE	17	15.7203	1.1572	B1	wt	NaN	NaN	NaN
A6 / wt	Q149F3	Q149F3	-1.95218	1.95218	6.21375e-08	1.58044e-07	16	Q149F3	Gspt2	Eukaryotic peptide chain release factor GTP-binding subunit ERF3B	ERF3B_MOUSE	3	-74.1575	0.258425	A6	wt	NaN	NaN	NaN
Mock / wt	Q64299	Q64299	1.16154	1.16154	6.26348e-08	1.59205e-07	16	Q64299	Ccn3	CCN family member 3	CCN3_MOUSE	9	123.696	2.23696	Mock	wt	NaN	NaN	NaN
A6 / wt	A2A8L1	A2A8L1	0.645599	0.645599	6.29089e-08	1.59798e-07	16	A2A8L1	Chd5	Chromodomain-helicase-DNA-binding protein 5	CHD5_MOUSE	4	56.4389	1.56439	A6	wt	NaN	NaN	NaN
B1 / wt	P10107	P10107	0.427892	0.427892	6.30897e-08	1.59947e-07	16	P10107	Anxa1	Annexin A1	ANXA1_MOUSE	43	34.5266	1.34527	B1	wt	NaN	NaN	NaN
Mock / wt	P55302	P55302	0.098476	0.098476	6.30453e-08	1.59947e-07	16	P55302	Lrpap1	Alpha-2-macroglobulin receptor-associated protein	AMRP_MOUSE	29	7.06419	1.07064	Mock	wt	NaN	NaN	NaN
A6 / wt	Q8CGF7	Q8CGF7	-0.216735	0.216735	6.3059e-08	1.59947e-07	16	Q8CGF7	Tcerg1	Transcription elongation regulator 1	TCRG1_MOUSE	37	-13.9489	0.860511	A6	wt	NaN	NaN	NaN
A6 / wt	O54774	O54774	0.204122	0.204122	6.3305e-08	1.60285e-07	16	O54774	Ap3d1	AP-3 complex subunit delta-1	AP3D1_MOUSE	38	15.1985	1.15199	A6	wt	NaN	NaN	NaN
A6 / wt	O70310	O70310	-0.490045	0.490045	6.32999e-08	1.60285e-07	16	O70310	Nmt1	Glycylpeptide N-tetradecanoyltransferase 1	NMT1_MOUSE	18	-28.7997	0.712003	A6	wt	NaN	NaN	NaN
Mock / wt	Q8BTY2	Q8BTY2	0.328636	0.328636	6.34457e-08	1.60538e-07	16	Q8BTY2	Slc4a7	Sodium bicarbonate cotransporter 3	S4A7_MOUSE	13	25.5825	1.25583	Mock	wt	NaN	NaN	NaN
A6 / wt	O54988	O54988	-0.574153	0.574153	6.37145e-08	1.61114e-07	16	O54988	Slk	STE20-like serine/threonine-protein kinase	SLK_MOUSE	42	-32.832	0.67168	A6	wt	NaN	NaN	NaN
Mock / wt	Q9CZD3	Q9CZD3	-0.262359	0.262359	6.3854e-08	1.61363e-07	16	Q9CZD3	Gars1	Glycine--tRNA ligase	GARS_MOUSE	37	-16.6276	0.833724	Mock	wt	NaN	NaN	NaN
A6 / wt	Q07417	Q07417	0.755818	0.755818	6.40913e-08	1.61858e-07	16	Q07417	Acads	Short-chain specific acyl-CoA dehydrogenase, mitochondrial	ACADS_MOUSE	15	68.8589	1.68859	A6	wt	NaN	NaN	NaN
A6 / wt	Q62417	Q62417	1.4375	1.4375	6.42958e-08	1.6227e-07	16	Q62417	Sorbs1	Sorbin and SH3 domain-containing protein 1	SRBS1_MOUSE	31	170.852	2.70852	A6	wt	NaN	NaN	NaN
B1 / wt	Q921S7	Q921S7	-0.292192	0.292192	6.45119e-08	1.62711e-07	16	Q921S7	Mrpl37	39S ribosomal protein L37, mitochondrial	RM37_MOUSE	21	-18.334	0.81666	B1	wt	NaN	NaN	NaN
A6 / wt	Q9D4V0	Q9D4V0	-0.826498	0.826498	6.51054e-08	1.64103e-07	16	Q9D4V0	Etnk1	Ethanolamine kinase 1	EKI1_MOUSE	5	-43.6104	0.563896	A6	wt	NaN	NaN	NaN
A6 / wt	Q9Z2X2	Q9Z2X2	-0.58807	0.58807	6.51738e-08	1.64169e-07	16	Q9Z2X2	Psmd10	26S proteasome non-ATPase regulatory subunit 10	PSD10_MOUSE	8	-33.4768	0.665232	A6	wt	NaN	NaN	NaN
A6 / wt	P28352	P28352	-0.357137	0.357137	6.53925e-08	1.64614e-07	16	P28352	Apex1	DNA-(apurinic or apyrimidinic site) endonuclease	APEX1_MOUSE	19	-21.9287	0.780713	A6	wt	NaN	NaN	NaN
A6 / wt	Q99LC3	Q99LC3	-0.545863	0.545863	6.54742e-08	1.64715e-07	16	Q99LC3	Ndufa10	NADH dehydrogenase [ubiquinone] 1 alpha subcomplex subunit 10, mitochondrial	NDUAA_MOUSE	19	-31.5019	0.684981	A6	wt	NaN	NaN	NaN
B1 / wt	Q9QWR8	Q9QWR8	0.345638	0.345638	6.59192e-08	1.65728e-07	16	Q9QWR8	Naga	Alpha-N-acetylgalactosaminidase	NAGAB_MOUSE	17	27.0713	1.27071	B1	wt	NaN	NaN	NaN
A6 / wt	Q9ERD6	Q9ERD6	2.52115	2.52115	6.59739e-08	1.65759e-07	16	Q9ERD6	Ralgps2	Ras-specific guanine nucleotide-releasing factor RalGPS2	RGPS2_MOUSE	5	474.038	5.74038	A6	wt	NaN	NaN	NaN
A6 / wt	Q60790	Q60790	-0.285615	0.285615	6.64001e-08	1.66723e-07	16	Q60790	Rasa3	Ras GTPase-activating protein 3	RASA3_MOUSE	27	-17.9608	0.820392	A6	wt	NaN	NaN	NaN
A6 / wt	P70335	P70335	0.285972	0.285972	6.64764e-08	1.66808e-07	16	P70335	Rock1	Rho-associated protein kinase 1	ROCK1_MOUSE	41	21.9232	1.21923	A6	wt	NaN	NaN	NaN
A6 / wt	Q4VBE8	Q4VBE8	-0.456644	0.456644	6.66086e-08	1.66926e-07	16	Q4VBE8	Wdr18	WD repeat-containing protein 18	WDR18_MOUSE	14	-27.1321	0.728679	A6	wt	NaN	NaN	NaN
A6 / wt	Q9JL16	Q9JL16	2.45448	2.45448	6.65996e-08	1.66926e-07	16	Q9JL16	Isg20	Interferon-stimulated gene 20 kDa protein	ISG20_MOUSE	2	448.116	5.48116	A6	wt	NaN	NaN	NaN
A6 / wt	A2A6T1	A2A6T1	-0.400752	0.400752	6.71819e-08	1.6806e-07	16	A2A6T1	Cdr2l	Cerebellar degeneration-related protein 2-like	CDR2L_MOUSE	16	-24.2536	0.757464	A6	wt	NaN	NaN	NaN
Mock / wt	Q60751	Q60751	0.423775	0.423775	6.71897e-08	1.6806e-07	16	Q60751	Igf1r	Insulin-like growth factor 1 receptor	IGF1R_MOUSE	20	34.1433	1.34143	Mock	wt	NaN	NaN	NaN
B1 / wt	Q8R015	Q8R015	0.40713	0.40713	6.71303e-08	1.6806e-07	16	Q8R015	Bloc1s5	Biogenesis of lysosome-related organelles complex 1 subunit 5	BL1S5_MOUSE	10	32.6045	1.32604	B1	wt	NaN	NaN	NaN
B1 / wt	Q91WM1	Q91WM1	0.544765	0.544765	6.76773e-08	1.69172e-07	16	Q91WM1	Strbp	Spermatid perinuclear RNA-binding protein	STRBP_MOUSE	9	45.8783	1.45878	B1	wt	NaN	NaN	NaN
B1 / wt	P35761	P35761	0.390931	0.390931	6.77483e-08	1.69241e-07	16	P35761	Ttk	Dual specificity protein kinase TTK	TTK_MOUSE	15	31.1239	1.31124	B1	wt	NaN	NaN	NaN
A6 / wt	Q8CIE4	Q8CIE4	0.527348	0.527348	6.82399e-08	1.70331e-07	16	Q8CIE4	Parp10	Protein mono-ADP-ribosyltransferase PARP10	PAR10_MOUSE	15	44.1277	1.44128	A6	wt	NaN	NaN	NaN
B1 / wt	Q9JMG7	Q9JMG7	0.55873	0.55873	6.82714e-08	1.70331e-07	16	Q9JMG7	Hdgfl3	Hepatoma-derived growth factor-related protein 3	HDGR3_MOUSE	8	47.2972	1.47297	B1	wt	NaN	NaN	NaN
B1 / wt	Q9Z2Y8	Q9Z2Y8	-0.508728	0.508728	6.8339e-08	1.70391e-07	16	Q9Z2Y8	Plpbp	Pyridoxal phosphate homeostasis protein	PLPHP_MOUSE	12	-29.7158	0.702842	B1	wt	NaN	NaN	NaN
B1 / wt	Q80TQ2	Q80TQ2	-0.468561	0.468561	6.87002e-08	1.71074e-07	16	Q80TQ2	Cyld	Ubiquitin carboxyl-terminal hydrolase CYLD	CYLD_MOUSE	12	-27.7315	0.722685	B1	wt	NaN	NaN	NaN
B1 / wt	Q9CWK8	Q9CWK8	0.245052	0.245052	6.86646e-08	1.71074e-07	16	Q9CWK8	Snx2	Sorting nexin-2	SNX2_MOUSE	27	18.5136	1.18514	B1	wt	NaN	NaN	NaN
B1 / wt	Q921U8	Q921U8	0.601382	0.601382	6.87913e-08	1.71133e-07	16	Q921U8	Smtn	Smoothelin	SMTN_MOUSE	13	51.717	1.51717	B1	wt	NaN	NaN	NaN
A6 / wt	Q9JL62	Q9JL62	-0.609711	0.609711	6.88109e-08	1.71133e-07	16	Q9JL62	Gltp	Glycolipid transfer protein	GLTP_MOUSE	9	-34.4672	0.655328	A6	wt	NaN	NaN	NaN
A6 / wt	O54956	O54956	-1.19754	1.19754	6.90539e-08	1.71628e-07	16	O54956	Pole2	DNA polymerase epsilon subunit 2	DPOE2_MOUSE	6	-56.3981	0.436019	A6	wt	NaN	NaN	NaN
Mock / wt	Q3UMW8	Q3UMW8	0.641243	0.641243	6.92535e-08	1.72015e-07	16	Q3UMW8	Cln5	Ceroid-lipofuscinosis neuronal protein 5 homolog	CLN5_MOUSE	5	55.9673	1.55967	Mock	wt	NaN	NaN	NaN
A6 / wt	Q7TSI1	Q7TSI1	-0.76346	0.76346	6.9733e-08	1.73097e-07	16	Q7TSI1	Plekhm1	Pleckstrin homology domain-containing family M member 1	PKHM1_MOUSE	7	-41.0918	0.589082	A6	wt	NaN	NaN	NaN
B1 / wt	Q922X9	Q922X9	-0.508401	0.508401	7.03749e-08	1.7458e-07	16	Q922X9	Prmt7	Protein arginine N-methyltransferase 7	ANM7_MOUSE	10	-29.6999	0.703001	B1	wt	NaN	NaN	NaN
B1 / wt	Q922E4	Q922E4	-0.447648	0.447648	7.06688e-08	1.75198e-07	16	Q922E4	Pcyt2	Ethanolamine-phosphate cytidylyltransferase	PCY2_MOUSE	13	-26.6763	0.733237	B1	wt	NaN	NaN	NaN
B1 / wt	Q8K1N2	Q8K1N2	0.367802	0.367802	7.09046e-08	1.75671e-07	16	Q8K1N2	Phldb2	Pleckstrin homology-like domain family B member 2	PHLB2_MOUSE	50	29.0386	1.29039	B1	wt	NaN	NaN	NaN
B1 / wt	O08989	O08989	0.485766	0.485766	7.13011e-08	1.76542e-07	16	O08989	Mras	Ras-related protein M-Ras	RASM_MOUSE	6	40.033	1.40033	B1	wt	NaN	NaN	NaN
A6 / wt	O89084	O89084	1.01637	1.01637	7.15384e-08	1.77018e-07	16	O89084	Pde4a	cAMP-specific 3',5'-cyclic phosphodiesterase 4A	PDE4A_MOUSE	4	102.282	2.02282	A6	wt	NaN	NaN	NaN
A6 / wt	Q9CY94	Q9CY94	-0.458295	0.458295	7.15893e-08	1.77032e-07	16	Q9CY94	Gins3	DNA replication complex GINS protein PSF3	PSF3_MOUSE	7	-27.2154	0.727846	A6	wt	NaN	NaN	NaN
A6 / wt	P18653	P18653	1.81621	1.81621	7.16985e-08	1.77191e-07	16	P18653	Rps6ka1	Ribosomal protein S6 kinase alpha-1	KS6A1_MOUSE	9	252.155	3.52155	A6	wt	NaN	NaN	NaN
A6 / wt	A6X919	A6X919	-0.510606	0.510606	7.17649e-08	1.77238e-07	16	A6X919	Dpy19l1	Probable C-mannosyltransferase DPY19L1	D19L1_MOUSE	6	-29.8072	0.701928	A6	wt	NaN	NaN	NaN
B1 / wt	Q8C0T5	Q8C0T5	0.518891	0.518891	7.1808e-08	1.77238e-07	16	Q8C0T5	Sipa1l1	Signal-induced proliferation-associated 1-like protein 1	SI1L1_MOUSE	11	43.2854	1.43285	B1	wt	NaN	NaN	NaN
B1 / wt	Q3U0K8	Q3U0K8	-0.372866	0.372866	7.19448e-08	1.77464e-07	16	Q3U0K8	Ogfod1	Prolyl 3-hydroxylase OGFOD1	OGFD1_MOUSE	11	-22.7753	0.772247	B1	wt	NaN	NaN	NaN
B1 / wt	P24668	P24668	0.334218	0.334218	7.20031e-08	1.77496e-07	16	P24668	M6pr	Cation-dependent mannose-6-phosphate receptor	MPRD_MOUSE	11	26.0694	1.26069	B1	wt	NaN	NaN	NaN
A6 / wt	Q3TB48	Q3TB48	0.483023	0.483023	7.22111e-08	1.77562e-07	16	Q3TB48	Tmem104	Transmembrane protein 104	TM104_MOUSE	2	39.7669	1.39767	A6	wt	NaN	NaN	NaN
A6 / wt	Q80WT4	Q80WT4	2.70994	2.70994	7.21921e-08	1.77562e-07	16	Q80WT4	Gpr176	G-protein coupled receptor 176	GP176_MOUSE	2	554.295	6.54295	A6	wt	NaN	NaN	NaN
A6 / wt	Q921U8	Q921U8	0.937517	0.937517	7.21553e-08	1.77562e-07	16	Q921U8	Smtn	Smoothelin	SMTN_MOUSE	13	91.523	1.91523	A6	wt	NaN	NaN	NaN
B1 / wt	Q9JLM8	Q9JLM8	0.935262	0.935262	7.2197e-08	1.77562e-07	16	Q9JLM8	Dclk1	Serine/threonine-protein kinase DCLK1	DCLK1_MOUSE	27	91.2238	1.91224	B1	wt	NaN	NaN	NaN
A6 / wt	Q64337	Q64337	-0.442069	0.442069	7.29019e-08	1.79149e-07	16	Q64337	Sqstm1	Sequestosome-1	SQSTM_MOUSE	13	-26.3922	0.736078	A6	wt	NaN	NaN	NaN
A6 / wt	P37804	P37804	1.85755	1.85755	7.32395e-08	1.79865e-07	16	P37804	Tagln	Transgelin	TAGL_MOUSE	22	262.392	3.62392	A6	wt	NaN	NaN	NaN
Mock / wt	Q62191	Q62191	0.505298	0.505298	7.33916e-08	1.80126e-07	16	Q62191	Trim21	E3 ubiquitin-protein ligase TRIM21	RO52_MOUSE	6	41.9417	1.41942	Mock	wt	NaN	NaN	NaN
A6 / wt	Q08093	Q08093	1.30693	1.30693	7.35811e-08	1.80314e-07	16	Q08093	Cnn2	Calponin-2	CNN2_MOUSE	17	147.414	2.47414	A6	wt	NaN	NaN	NaN
B1 / wt	Q61391	Q61391	-0.454654	0.454654	7.36062e-08	1.80314e-07	16	Q61391	Mme	Neprilysin	NEP_MOUSE	24	-27.0315	0.729685	B1	wt	NaN	NaN	NaN
B1 / wt	Q99JF5	Q99JF5	-0.48711	0.48711	7.35453e-08	1.80314e-07	16	Q99JF5	Mvd	Diphosphomevalonate decarboxylase	MVD1_MOUSE	12	-28.6547	0.713453	B1	wt	NaN	NaN	NaN
Mock / wt	Q7TPW1	Q7TPW1	-0.475282	0.475282	7.37713e-08	1.80494e-07	16	Q7TPW1	Nexn	Nexilin	NEXN_MOUSE	22	-28.0674	0.719326	Mock	wt	NaN	NaN	NaN
A6 / wt	Q9CWY8	Q9CWY8	-0.875983	0.875983	7.37646e-08	1.80494e-07	16	Q9CWY8	Rnaseh2a	Ribonuclease H2 subunit A	RNH2A_MOUSE	9	-45.5117	0.544883	A6	wt	NaN	NaN	NaN
A6 / wt	P62715	P62715	0.694654	0.694654	7.43472e-08	1.81789e-07	16	P62715	Ppp2cb	Serine/threonine-protein phosphatase 2A catalytic subunit beta isoform	PP2AB_MOUSE	1	61.8496	1.6185	A6	wt	NaN	NaN	NaN
B1 / wt	P61027	P61027	0.456665	0.456665	7.45356e-08	1.82136e-07	16	P61027	Rab10	Ras-related protein Rab-10	RAB10_MOUSE	8	37.2366	1.37237	B1	wt	NaN	NaN	NaN
B1 / wt	Q8BMG7	Q8BMG7	-0.344806	0.344806	7.48167e-08	1.82709e-07	16	Q8BMG7	Rab3gap2	Rab3 GTPase-activating protein non-catalytic subunit	RBGPR_MOUSE	28	-21.2586	0.787414	B1	wt	NaN	NaN	NaN
B1 / wt	Q9CQY2	Q9CQY2	1.72436	1.72436	7.49547e-08	1.82848e-07	16	Q9CQY2	Ramac	RNA guanine-N7 methyltransferase activating subunit	RAMAC_MOUSE	2	230.434	3.30434	B1	wt	NaN	NaN	NaN
A6 / wt	Q9WTL7	Q9WTL7	0.410173	0.410173	7.49669e-08	1.82848e-07	16	Q9WTL7	Lypla2	Acyl-protein thioesterase 2	LYPA2_MOUSE	8	32.8845	1.32885	A6	wt	NaN	NaN	NaN
B1 / wt	P21279	P21279	0.651261	0.651261	7.50765e-08	1.83002e-07	16	P21279	Gnaq	Guanine nucleotide-binding protein G(q) subunit alpha	GNAQ_MOUSE	18	57.054	1.57054	B1	wt	NaN	NaN	NaN
B1 / wt	Q8BGR9	Q8BGR9	-0.444356	0.444356	7.54425e-08	1.8378e-07	16	Q8BGR9	Ublcp1	Ubiquitin-like domain-containing CTD phosphatase 1	UBCP1_MOUSE	12	-26.5087	0.734913	B1	wt	NaN	NaN	NaN
Mock / wt	O35245	O35245	0.387267	0.387267	7.58009e-08	1.84458e-07	16	O35245	Pkd2	Polycystin-2	PKD2_MOUSE	19	30.7914	1.30791	Mock	wt	NaN	NaN	NaN
Mock / wt	P16110	P16110	0.398268	0.398268	7.58151e-08	1.84458e-07	16	P16110	Lgals3	Galectin-3	LEG3_MOUSE	13	31.7925	1.31792	Mock	wt	NaN	NaN	NaN
A6 / wt	Q99JX4	Q99JX4	-0.683494	0.683494	7.60241e-08	1.84852e-07	16	Q99JX4	Eif3m	Eukaryotic translation initiation factor 3 subunit M	EIF3M_MOUSE	18	-37.7345	0.622655	A6	wt	NaN	NaN	NaN
A6 / wt	Q8R2U4	Q8R2U4	0.820255	0.820255	7.61251e-08	1.84977e-07	16	Q8R2U4	Ntmt1	N-terminal Xaa-Pro-Lys N-methyltransferase 1	NTM1A_MOUSE	7	76.5718	1.76572	A6	wt	NaN	NaN	NaN
A6 / wt	Q9JHW4	Q9JHW4	-0.386721	0.386721	7.61699e-08	1.84977e-07	16	Q9JHW4	Eefsec	Selenocysteine-specific elongation factor	SELB_MOUSE	18	-23.5134	0.764866	A6	wt	NaN	NaN	NaN
Mock / wt	P47226	P47226	-0.500482	0.500482	7.64477e-08	1.85537e-07	16	P47226	Tes	Testin	TES_MOUSE	18	-29.313	0.70687	Mock	wt	NaN	NaN	NaN
Mock / wt	P01899	P01899	0.301766	0.301766	7.73062e-08	1.87505e-07	16	P01899	H2-D1	H-2 class I histocompatibility antigen, D-B alpha chain	HA11_MOUSE	12	23.2652	1.23265	Mock	wt	NaN	NaN	NaN
B1 / wt	Q7TSZ8	Q7TSZ8	-0.516833	0.516833	7.74109e-08	1.87526e-07	16	Q7TSZ8	Nacc1	Nucleus accumbens-associated protein 1	NACC1_MOUSE	3	-30.1095	0.698905	B1	wt	NaN	NaN	NaN
A6 / wt	Q8BMF4	Q8BMF4	0.192448	0.192448	7.73831e-08	1.87526e-07	16	Q8BMF4	Dlat	Dihydrolipoyllysine-residue acetyltransferase component of pyruvate dehydrogenase complex, mitochondrial	ODP2_MOUSE	17	14.2701	1.1427	A6	wt	NaN	NaN	NaN
A6 / wt	Q8CG73	Q8CG73	0.640489	0.640489	7.76308e-08	1.87943e-07	16	Q8CG73	Rpgrip1l	Protein fantom	FTM_MOUSE	2	55.8858	1.55886	A6	wt	NaN	NaN	NaN
A6 / wt	Q8BRM2	Q8BRM2	0.564756	0.564756	7.78845e-08	1.8833e-07	16	Q8BRM2	Gorab	RAB6-interacting golgin	GORAB_MOUSE	8	47.9137	1.47914	A6	wt	NaN	NaN	NaN
Mock / wt	Q8R2E9	Q8R2E9	0.814784	0.814784	7.79346e-08	1.8833e-07	16	Q8R2E9	Ero1b	ERO1-like protein beta	ERO1B_MOUSE	2	75.9035	1.75903	Mock	wt	NaN	NaN	NaN
B1 / wt	Q91VK4	Q91VK4	-0.40491	0.40491	7.78962e-08	1.8833e-07	16	Q91VK4	Itm2c	Integral membrane protein 2C	ITM2C_MOUSE	7	-24.4717	0.755283	B1	wt	NaN	NaN	NaN
B1 / wt	Q99LD8	Q99LD8	1.04554	1.04554	7.80558e-08	1.88507e-07	16	Q99LD8	Ddah2	N(G),N(G)-dimethylarginine dimethylaminohydrolase 2	DDAH2_MOUSE	17	106.414	2.06414	B1	wt	NaN	NaN	NaN
B1 / wt	Q61147	Q61147	0.449598	0.449598	7.81077e-08	1.88516e-07	16	Q61147	Cp	Ceruloplasmin	CERU_MOUSE	7	36.566	1.36566	B1	wt	NaN	NaN	NaN
B1 / wt	P30285	P30285	0.445949	0.445949	7.88664e-08	1.9023e-07	16	P30285	Cdk4	Cyclin-dependent kinase 4	CDK4_MOUSE	15	36.221	1.36221	B1	wt	NaN	NaN	NaN
B1 / wt	Q3TC33	Q3TC33	0.427872	0.427872	7.89586e-08	1.90335e-07	16	Q3TC33	Ccdc127	Coiled-coil domain-containing protein 127	CC127_MOUSE	5	34.5248	1.34525	B1	wt	NaN	NaN	NaN
A6 / wt	P60762	P60762	-0.718874	0.718874	7.91343e-08	1.90642e-07	16	P60762	Morf4l1	Mortality factor 4-like protein 1	MO4L1_MOUSE	8	-39.2428	0.607572	A6	wt	NaN	NaN	NaN
A6 / wt	Q9CQ91	Q9CQ91	-0.512411	0.512411	7.9249e-08	1.90801e-07	16	Q9CQ91	Ndufa3	NADH dehydrogenase [ubiquinone] 1 alpha subcomplex subunit 3	NDUA3_MOUSE	3	-29.895	0.70105	A6	wt	NaN	NaN	NaN
A6 / wt	P46460	P46460	-0.573948	0.573948	7.96193e-08	1.91575e-07	16	P46460	Nsf	Vesicle-fusing ATPase	NSF_MOUSE	43	-32.8224	0.671776	A6	wt	NaN	NaN	NaN
B1 / wt	Q9DAS9	Q9DAS9	0.363888	0.363888	7.97787e-08	1.91841e-07	16	Q9DAS9	Gng12	Guanine nucleotide-binding protein G(I)/G(S)/G(O) subunit gamma-12	GBG12_MOUSE	6	28.6889	1.28689	B1	wt	NaN	NaN	NaN
A6 / wt	P50295	P50295	1.15774	1.15774	7.98859e-08	1.91981e-07	16	P50295	Nat2	Arylamine N-acetyltransferase 2	ARY2_MOUSE	7	123.107	2.23107	A6	wt	NaN	NaN	NaN
A6 / wt	O35887	O35887	0.324881	0.324881	8.01145e-08	1.92412e-07	16	O35887	Calu	Calumenin	CALU_MOUSE	26	25.2561	1.25256	A6	wt	NaN	NaN	NaN
A6 / wt	P45376	P45376	-0.552943	0.552943	8.0197e-08	1.92492e-07	16	P45376	Akr1b1	Aldo-keto reductase family 1 member B1	ALDR_MOUSE	21	-31.8372	0.681628	A6	wt	NaN	NaN	NaN
B1 / wt	Q3U9G9	Q3U9G9	-0.456683	0.456683	8.05827e-08	1.933e-07	16	Q3U9G9	Lbr	Delta(14)-sterol reductase LBR	LBR_MOUSE	17	-27.134	0.72866	B1	wt	NaN	NaN	NaN
A6 / wt	O08911	O08911	-0.524228	0.524228	8.09577e-08	1.93877e-07	16	O08911	Mapk12	Mitogen-activated protein kinase 12	MK12_MOUSE	8	-30.4669	0.695331	A6	wt	NaN	NaN	NaN
A6 / wt	P03958	P03958	2.02587	2.02587	8.09526e-08	1.93877e-07	16	P03958	Ada	Adenosine deaminase	ADA_MOUSE	17	307.238	4.07238	A6	wt	NaN	NaN	NaN
A6 / wt	Q9CQJ7	Q9CQJ7	-0.962388	0.962388	8.09716e-08	1.93877e-07	16	Q9CQJ7	Pttg1	Securin	PTTG1_MOUSE	1	-48.6793	0.513207	A6	wt	NaN	NaN	NaN
B1 / wt	P58043	P58043	1.12597	1.12597	8.12712e-08	1.94392e-07	16	P58043	Sesn2	Sestrin-2	SESN2_MOUSE	1	118.247	2.18247	B1	wt	NaN	NaN	NaN
A6 / wt	Q9Z0R4	Q9Z0R4	0.828676	0.828676	8.12859e-08	1.94392e-07	16	Q9Z0R4	Itsn1	Intersectin-1	ITSN1_MOUSE	31	77.6055	1.77605	A6	wt	NaN	NaN	NaN
B1 / wt	Q9CZA6	Q9CZA6	0.603929	0.603929	8.14709e-08	1.94716e-07	16	Q9CZA6	Nde1	Nuclear distribution protein nudE homolog 1	NDE1_MOUSE	14	51.985	1.51985	B1	wt	NaN	NaN	NaN
A6 / wt	Q8CG76	Q8CG76	0.493803	0.493803	8.16914e-08	1.95124e-07	16	Q8CG76	Akr7a2	Aflatoxin B1 aldehyde reductase member 2	ARK72_MOUSE	14	40.8152	1.40815	A6	wt	NaN	NaN	NaN
A6 / wt	Q8BIW9	Q8BIW9	-0.780141	0.780141	8.19416e-08	1.95603e-07	16	Q8BIW9	Chtf18	Chromosome transmission fidelity protein 18 homolog	CTF18_MOUSE	19	-41.769	0.58231	A6	wt	NaN	NaN	NaN
A6 / wt	Q8CI11	Q8CI11	-0.57118	0.57118	8.25948e-08	1.97042e-07	16	Q8CI11	Gnl3	Guanine nucleotide-binding protein-like 3	GNL3_MOUSE	22	-32.6934	0.673066	A6	wt	NaN	NaN	NaN
Mock / wt	A2AWA9	A2AWA9	0.26922	0.26922	8.30118e-08	1.97909e-07	16	A2AWA9	Rabgap1	Rab GTPase-activating protein 1	RBGP1_MOUSE	37	20.5156	1.20516	Mock	wt	NaN	NaN	NaN
Mock / wt	O89023	O89023	0.377289	0.377289	8.30591e-08	1.97909e-07	16	O89023	Tpp1	Tripeptidyl-peptidase 1	TPP1_MOUSE	8	29.8899	1.2989	Mock	wt	NaN	NaN	NaN
Mock / wt	Q3V3R4	Q3V3R4	-0.360572	0.360572	8.32272e-08	1.98189e-07	16	Q3V3R4	Itga1	Integrin alpha-1	ITA1_MOUSE	26	-22.1144	0.778856	Mock	wt	NaN	NaN	NaN
B1 / wt	P51125	P51125	0.412629	0.412629	8.33203e-08	1.9829e-07	16	P51125	Cast	Calpastatin	ICAL_MOUSE	30	33.1109	1.33111	B1	wt	NaN	NaN	NaN
A6 / wt	Q6R891	Q6R891	0.56504	0.56504	8.36011e-08	1.98838e-07	16	Q6R891	Ppp1r9b	Neurabin-2	NEB2_MOUSE	26	47.9429	1.47943	A6	wt	NaN	NaN	NaN
A6 / wt	P70261	P70261	-0.519078	0.519078	8.36792e-08	1.98903e-07	16	P70261	Pald1	Paladin	PALD_MOUSE	16	-30.2182	0.697818	A6	wt	NaN	NaN	NaN
A6 / wt	Q64471	Q64471	1.59815	1.59815	8.40059e-08	1.99559e-07	16	Q64471	Gstt1	Glutathione S-transferase theta-1	GSTT1_MOUSE	9	202.755	3.02755	A6	wt	NaN	NaN	NaN
A6 / wt	P10493	P10493	0.707212	0.707212	8.41777e-08	1.99846e-07	16	P10493	Nid1	Nidogen-1	NID1_MOUSE	13	63.2646	1.63265	A6	wt	NaN	NaN	NaN
A6 / wt	Q60772	Q60772	1.93905	1.93905	8.45098e-08	2.00513e-07	16	Q60772	Cdkn2c	Cyclin-dependent kinase 4 inhibitor C	CDN2C_MOUSE	6	283.454	3.83454	A6	wt	NaN	NaN	NaN
B1 / wt	P23242	P23242	1.20554	1.20554	8.47364e-08	2.00827e-07	16	P23242	Gja1	Gap junction alpha-1 protein	CXA1_MOUSE	13	130.623	2.30623	B1	wt	NaN	NaN	NaN
A6 / wt	Q8BIP0	Q8BIP0	-0.466847	0.466847	8.47448e-08	2.00827e-07	16	Q8BIP0	Dars2	Aspartate--tRNA ligase, mitochondrial	SYDM_MOUSE	8	-27.6456	0.723544	A6	wt	NaN	NaN	NaN
B1 / wt	Q6PR54	Q6PR54	-0.382854	0.382854	8.48605e-08	2.00903e-07	16	Q6PR54	Rif1	Telomere-associated protein RIF1	RIF1_MOUSE	28	-23.3081	0.766919	B1	wt	NaN	NaN	NaN
A6 / wt	Q8BGS3	Q8BGS3	0.922404	0.922404	8.48792e-08	2.00903e-07	16	Q8BGS3	Zkscan1	Zinc finger protein with KRAB and SCAN domains 1	ZKSC1_MOUSE	4	89.527	1.89527	A6	wt	NaN	NaN	NaN
A6 / wt	O35381	O35381	0.456647	0.456647	8.4974e-08	2.01006e-07	16	O35381	Anp32a	Acidic leucine-rich nuclear phosphoprotein 32 family member A	AN32A_MOUSE	13	37.2348	1.37235	A6	wt	NaN	NaN	NaN
A6 / wt	Q8BHC9	Q8BHC9	-0.337219	0.337219	8.50663e-08	2.01103e-07	16	Q8BHC9	Fut11	Alpha-(1,3)-fucosyltransferase 11	FUT11_MOUSE	16	-20.8434	0.791566	A6	wt	NaN	NaN	NaN
B1 / wt	Q08297	Q08297	0.362295	0.362295	8.51976e-08	2.01292e-07	16	Q08297	Rad51	DNA repair protein RAD51 homolog 1	RAD51_MOUSE	7	28.5469	1.28547	B1	wt	NaN	NaN	NaN
B1 / wt	Q70IV5	Q70IV5	1.26345	1.26345	8.53143e-08	2.01447e-07	16	Q70IV5	Synm	Synemin	SYNEM_MOUSE	14	140.069	2.40069	B1	wt	NaN	NaN	NaN
A6 / wt	Q3TH73	Q3TH73	-1.20882	1.20882	8.53837e-08	2.01489e-07	16	Q3TH73	Ttyh2	Protein tweety homolog 2	TTYH2_MOUSE	4	-56.7379	0.432621	A6	wt	NaN	NaN	NaN
B1 / wt	Q9R061	Q9R061	-0.405905	0.405905	8.54417e-08	2.01505e-07	16	Q9R061	Nubp2	Cytosolic Fe-S cluster assembly factor NUBP2	NUBP2_MOUSE	9	-24.5237	0.754763	B1	wt	NaN	NaN	NaN
A6 / wt	Q9WVM3	Q9WVM3	-0.435024	0.435024	8.55659e-08	2.01676e-07	16	Q9WVM3	Anapc7	Anaphase-promoting complex subunit 7	APC7_MOUSE	23	-26.0318	0.739682	A6	wt	NaN	NaN	NaN
B1 / wt	P15116	P15116	0.61621	0.61621	8.58857e-08	2.02309e-07	16	P15116	Cdh2	Cadherin-2	CADH2_MOUSE	13	53.2843	1.53284	B1	wt	NaN	NaN	NaN
B1 / wt	E9PXF8	E9PXF8	0.441497	0.441497	8.63051e-08	2.03053e-07	16	E9PXF8	Sbf2	Myotubularin-related protein 13	MTMRD_MOUSE	12	35.8013	1.35801	B1	wt	NaN	NaN	NaN
A6 / wt	Q8R310	Q8R310	-1.54232	1.54232	8.62855e-08	2.03053e-07	16	Q8R310	Tmcc3	Transmembrane and coiled-coil domain protein 3	TMCC3_MOUSE	6	-65.6666	0.343334	A6	wt	NaN	NaN	NaN
A6 / wt	O08738	O08738	0.303567	0.303567	8.68086e-08	2.04115e-07	16	O08738	Casp6	Caspase-6	CASP6_MOUSE	12	23.4192	1.23419	A6	wt	NaN	NaN	NaN
B1 / wt	Q9Z1T1	Q9Z1T1	0.216938	0.216938	8.6898e-08	2.04203e-07	16	Q9Z1T1	Ap3b1	AP-3 complex subunit beta-1	AP3B1_MOUSE	44	16.2264	1.16226	B1	wt	NaN	NaN	NaN
B1 / wt	E9Q137	E9Q137	0.449369	0.449369	8.70116e-08	2.04347e-07	16	E9Q137	Tex264	Testis-expressed protein 264 homolog	TX264_MOUSE	11	36.5443	1.36544	B1	wt	NaN	NaN	NaN
A6 / wt	D3Z4S3	D3Z4S3	-0.571353	0.571353	8.73699e-08	2.05066e-07	16	D3Z4S3	Ptrhd1	Putative peptidyl-tRNA hydrolase PTRHD1	PTRD1_MOUSE	5	-32.7015	0.672985	A6	wt	NaN	NaN	NaN
A6 / wt	P23950	P23950	-0.527839	0.527839	8.7426e-08	2.05075e-07	16	P23950	Zfp36l1	mRNA decay activator protein ZFP36L1	TISB_MOUSE	5	-30.6407	0.693593	A6	wt	NaN	NaN	NaN
B1 / wt	P37040	P37040	0.257447	0.257447	8.76767e-08	2.05446e-07	16	P37040	Por	NADPH--cytochrome P450 reductase	NCPR_MOUSE	25	19.5361	1.19536	B1	wt	NaN	NaN	NaN
A6 / wt	Q9D6Y9	Q9D6Y9	0.902731	0.902731	8.76889e-08	2.05446e-07	16	Q9D6Y9	Gbe1	1,4-alpha-glucan-branching enzyme	GLGB_MOUSE	19	86.9601	1.8696	A6	wt	NaN	NaN	NaN
B1 / wt	Q9WVJ3	Q9WVJ3	0.654745	0.654745	8.77735e-08	2.05521e-07	16	Q9WVJ3	Cpq	Carboxypeptidase Q	CBPQ_MOUSE	11	57.4338	1.57434	B1	wt	NaN	NaN	NaN
B1 / wt	P70261	P70261	-0.447069	0.447069	8.79763e-08	2.05779e-07	16	P70261	Pald1	Paladin	PALD_MOUSE	16	-26.6468	0.733532	B1	wt	NaN	NaN	NaN
B1 / wt	Q64261	Q64261	0.256527	0.256527	8.79886e-08	2.05779e-07	16	Q64261	Cdk6	Cyclin-dependent kinase 6	CDK6_MOUSE	15	19.46	1.1946	B1	wt	NaN	NaN	NaN
B1 / wt	P97792	P97792	-1.4651	1.4651	8.81306e-08	2.05988e-07	16	P97792	Cxadr	Coxsackievirus and adenovirus receptor homolog	CXAR_MOUSE	4	-63.7789	0.362211	B1	wt	NaN	NaN	NaN
A6 / wt	Q91YP0	Q91YP0	0.695074	0.695074	8.82184e-08	2.06071e-07	16	Q91YP0	L2hgdh	L-2-hydroxyglutarate dehydrogenase, mitochondrial	L2HDH_MOUSE	8	61.8968	1.61897	A6	wt	NaN	NaN	NaN
B1 / wt	G5E870	G5E870	-0.301855	0.301855	8.83496e-08	2.06254e-07	16	G5E870	Trip12	E3 ubiquitin-protein ligase TRIP12	TRIPC_MOUSE	48	-18.8791	0.811209	B1	wt	NaN	NaN	NaN
A6 / wt	P16406	P16406	1.29457	1.29457	8.84923e-08	2.06435e-07	16	P16406	Enpep	Glutamyl aminopeptidase	AMPE_MOUSE	12	145.303	2.45303	A6	wt	NaN	NaN	NaN
B1 / wt	Q8C263	Q8C263	0.743561	0.743561	8.85325e-08	2.06435e-07	16	Q8C263	Ska3	Spindle and kinetochore-associated protein 3	SKA3_MOUSE	4	67.4303	1.6743	B1	wt	NaN	NaN	NaN
B1 / wt	Q9R226	Q9R226	-0.602123	0.602123	8.87021e-08	2.06708e-07	16	Q9R226	Khdrbs3	KH domain-containing, RNA-binding, signal transduction-associated protein 3	KHDR3_MOUSE	5	-34.1216	0.658784	B1	wt	NaN	NaN	NaN
B1 / wt	Q61164	Q61164	-0.483384	0.483384	8.92391e-08	2.07836e-07	16	Q61164	Ctcf	Transcriptional repressor CTCF	CTCF_MOUSE	15	-28.4702	0.715298	B1	wt	NaN	NaN	NaN
B1 / wt	Q8BRH0	Q8BRH0	0.184365	0.184365	8.93559e-08	2.07985e-07	16	Q8BRH0	Tmtc3	Protein O-mannosyl-transferase TMTC3	TMTC3_MOUSE	25	13.6317	1.13632	B1	wt	NaN	NaN	NaN
B1 / wt	O88561	O88561	1.23438	1.23438	8.95759e-08	2.08373e-07	16	O88561	Slc27a3	Solute carrier family 27 member 3	S27A3_MOUSE	11	135.28	2.3528	B1	wt	NaN	NaN	NaN
A6 / wt	O35640	O35640	-0.797874	0.797874	8.99761e-08	2.08803e-07	16	O35640	Anxa8	Annexin A8	ANXA8_MOUSE	23	-42.4804	0.575196	A6	wt	NaN	NaN	NaN
A6 / wt	O89032	O89032	-0.295173	0.295173	8.99173e-08	2.08803e-07	16	O89032	Sh3pxd2a	SH3 and PX domain-containing protein 2A	SPD2A_MOUSE	25	-18.5026	0.814974	A6	wt	NaN	NaN	NaN
A6 / wt	Q02525	Q02525	1.30461	1.30461	9.0027e-08	2.08803e-07	16	Q02525	Zfp39	Zinc finger protein 39	ZFP39_MOUSE	1	147.016	2.47016	A6	wt	NaN	NaN	NaN
A6 / wt	Q5SV85	Q5SV85	-0.383937	0.383937	8.99031e-08	2.08803e-07	16	Q5SV85	Synrg	Synergin gamma	SYNRG_MOUSE	20	-23.3657	0.766343	A6	wt	NaN	NaN	NaN
A6 / wt	Q9Z223	Q9Z223	0.602948	0.602948	9.00211e-08	2.08803e-07	16	Q9Z223	Mocs2	Molybdopterin synthase catalytic subunit	MOC2B_MOUSE	2	51.8817	1.51882	A6	wt	NaN	NaN	NaN
A6 / wt	P07141	P07141	0.433187	0.433187	9.08439e-08	2.10257e-07	16	P07141	Csf1	Macrophage colony-stimulating factor 1	CSF1_MOUSE	6	35.0213	1.35021	A6	wt	NaN	NaN	NaN
A6 / wt	P0DPD9	P0DPD9	0.837966	0.837966	9.08609e-08	2.10257e-07	16	P0DPD9	Eef1akmt4-Ece2	EEF1AKMT4-ECE2 readthrough transcript protein	EFCE2_MOUSE	7	78.7528	1.78753	A6	wt	NaN	NaN	NaN
B1 / wt	P39688	P39688	0.406621	0.406621	9.0922e-08	2.10257e-07	16	P39688	Fyn	Tyrosine-protein kinase Fyn	FYN_MOUSE	8	32.5578	1.32558	B1	wt	NaN	NaN	NaN
Mock / wt	Q8C522	Q8C522	0.473591	0.473591	9.09172e-08	2.10257e-07	16	Q8C522	Endod1	Endonuclease domain-containing 1 protein	ENDD1_MOUSE	11	38.8562	1.38856	Mock	wt	NaN	NaN	NaN
B1 / wt	Q9D8T2	Q9D8T2	0.450456	0.450456	9.08752e-08	2.10257e-07	16	Q9D8T2	Gsdmd	Gasdermin-D	GSDMD_MOUSE	11	36.6472	1.36647	B1	wt	NaN	NaN	NaN
A6 / wt	Q5RJG1	Q5RJG1	-0.490952	0.490952	9.10714e-08	2.10478e-07	16	Q5RJG1	Nol10	Nucleolar protein 10	NOL10_MOUSE	14	-28.8445	0.711555	A6	wt	NaN	NaN	NaN
A6 / wt	Q3TMH2	Q3TMH2	0.383365	0.383365	9.11408e-08	2.10515e-07	16	Q3TMH2	Scrn3	Secernin-3	SCRN3_MOUSE	12	30.4381	1.30438	A6	wt	NaN	NaN	NaN
B1 / wt	P18760	P18760	0.415836	0.415836	9.14288e-08	2.1083e-07	16	P18760	Cfl1	Cofilin-1	COF1_MOUSE	28	33.4072	1.33407	B1	wt	NaN	NaN	NaN
A6 / wt	Q9D0I9	Q9D0I9	-0.332436	0.332436	9.14387e-08	2.1083e-07	16	Q9D0I9	Rars1	Arginine--tRNA ligase, cytoplasmic	SYRC_MOUSE	50	-20.5806	0.794194	A6	wt	NaN	NaN	NaN
A6 / wt	Q9D5V6	Q9D5V6	0.315767	0.315767	9.14101e-08	2.1083e-07	16	Q9D5V6	Syap1	Synapse-associated protein 1	SYAP1_MOUSE	23	24.4673	1.24467	A6	wt	NaN	NaN	NaN
B1 / wt	Q8CGB6	Q8CGB6	0.697145	0.697145	9.17636e-08	2.11455e-07	16	Q8CGB6	Tns2	Tensin-2	TNS2_MOUSE	28	62.1293	1.62129	B1	wt	NaN	NaN	NaN
A6 / wt	Q9CY50	Q9CY50	0.696816	0.696816	9.18745e-08	2.11586e-07	16	Q9CY50	Ssr1	Translocon-associated protein subunit alpha	SSRA_MOUSE	4	62.0924	1.62092	A6	wt	NaN	NaN	NaN
A6 / wt	P14873	P14873	0.421527	0.421527	9.2105e-08	2.11993e-07	16	P14873	Map1b	Microtubule-associated protein 1B	MAP1B_MOUSE	76	33.9345	1.33934	A6	wt	NaN	NaN	NaN
A6 / wt	O88379	O88379	-0.932731	0.932731	9.2441e-08	2.12517e-07	16	O88379	Baz1a	Bromodomain adjacent to zinc finger domain protein 1A	BAZ1A_MOUSE	12	-47.6134	0.523866	A6	wt	NaN	NaN	NaN
B1 / wt	Q01730	Q01730	0.380374	0.380374	9.24407e-08	2.12517e-07	16	Q01730	Rsu1	Ras suppressor protein 1	RSU1_MOUSE	16	30.1679	1.30168	B1	wt	NaN	NaN	NaN
A6 / wt	Q8BH02	Q8BH02	2.67219	2.67219	9.2527e-08	2.1259e-07	16	Q8BH02	Tor4a	Torsin-4A	TOR4A_MOUSE	2	537.395	6.37395	A6	wt	NaN	NaN	NaN
A6 / wt	B2RUR8	B2RUR8	-0.263401	0.263401	9.26501e-08	2.12633e-07	16	B2RUR8	Otud7b	OTU domain-containing protein 7B	OTU7B_MOUSE	18	-16.6879	0.833121	A6	wt	NaN	NaN	NaN
A6 / wt	Q8BH24	Q8BH24	0.319306	0.319306	9.26541e-08	2.12633e-07	16	Q8BH24	Tm9sf4	Transmembrane 9 superfamily member 4	TM9S4_MOUSE	11	24.773	1.24773	A6	wt	NaN	NaN	NaN
B1 / wt	Q149L6	Q149L6	0.683839	0.683839	9.27356e-08	2.12695e-07	16	Q149L6	Dnajb14	DnaJ homolog subfamily B member 14	DJB14_MOUSE	2	60.6409	1.60641	B1	wt	NaN	NaN	NaN
A6 / wt	Q80Y55	Q80Y55	0.522975	0.522975	9.29798e-08	2.13131e-07	16	Q80Y55	Bsdc1	BSD domain-containing protein 1	BSDC1_MOUSE	9	43.6915	1.43692	A6	wt	NaN	NaN	NaN
B1 / wt	Q03963	Q03963	0.874066	0.874066	9.41218e-08	2.15622e-07	16	Q03963	Eif2ak2	Interferon-induced, double-stranded RNA-activated protein kinase	E2AK2_MOUSE	17	83.2821	1.83282	B1	wt	NaN	NaN	NaN
A6 / wt	Q6PGL7	Q6PGL7	0.198292	0.198292	9.43164e-08	2.15942e-07	16	Q6PGL7	Washc2	WASH complex subunit 2	WASC2_MOUSE	38	14.7339	1.14734	A6	wt	NaN	NaN	NaN
A6 / wt	Q3TWL2	Q3TWL2	0.936503	0.936503	9.45334e-08	2.16313e-07	16	Q3TWL2	Pip4p1	Type 1 phosphatidylinositol 4,5-bisphosphate 4-phosphatase	PP4P1_MOUSE	4	91.3883	1.91388	A6	wt	NaN	NaN	NaN
B1 / wt	B9EJ80	B9EJ80	0.181276	0.181276	9.53715e-08	2.1748e-07	16	B9EJ80	Pdzd8	PDZ domain-containing protein 8	PDZD8_MOUSE	14	13.3886	1.13389	B1	wt	NaN	NaN	NaN
A6 / wt	O35137	O35137	1.76198	1.76198	9.51767e-08	2.1748e-07	16	O35137	Alx4	Homeobox protein aristaless-like 4	ALX4_MOUSE	4	239.163	3.39163	A6	wt	NaN	NaN	NaN
A6 / wt	P15066	P15066	1.18742	1.18742	9.54103e-08	2.1748e-07	16	P15066	Jund	Transcription factor jun-D	JUND_MOUSE	2	127.745	2.27745	A6	wt	NaN	NaN	NaN
A6 / wt	Q3TC33	Q3TC33	0.479343	0.479343	9.5294e-08	2.1748e-07	16	Q3TC33	Ccdc127	Coiled-coil domain-containing protein 127	CC127_MOUSE	5	39.4108	1.39411	A6	wt	NaN	NaN	NaN
B1 / wt	Q80X90	Q80X90	0.361186	0.361186	9.54315e-08	2.1748e-07	16	Q80X90	Flnb	Filamin-B	FLNB_MOUSE	156	28.4482	1.28448	B1	wt	NaN	NaN	NaN
A6 / wt	Q810V0	Q810V0	-0.35701	0.35701	9.51693e-08	2.1748e-07	16	Q810V0	Mphosph10	U3 small nucleolar ribonucleoprotein protein MPP10	MPP10_MOUSE	18	-21.9219	0.780781	A6	wt	NaN	NaN	NaN
A6 / wt	Q8C1B7	Q8C1B7	0.524481	0.524481	9.53776e-08	2.1748e-07	16	Q8C1B7	Septin11	Septin-11	SEP11_MOUSE	28	43.8416	1.43842	A6	wt	NaN	NaN	NaN
B1 / wt	Q99KQ4	Q99KQ4	0.400299	0.400299	9.5682e-08	2.17924e-07	16	Q99KQ4	Nampt	Nicotinamide phosphoribosyltransferase	NAMPT_MOUSE	25	31.9781	1.31978	B1	wt	NaN	NaN	NaN
B1 / wt	P99029	P99029	0.679848	0.679848	9.57945e-08	2.18053e-07	16	P99029	Prdx5	Peroxiredoxin-5, mitochondrial	PRDX5_MOUSE	12	60.1971	1.60197	B1	wt	NaN	NaN	NaN
A6 / wt	Q62188	Q62188	1.00767	1.00767	9.59162e-08	2.18204e-07	16	Q62188	Dpysl3	Dihydropyrimidinase-related protein 3	DPYL3_MOUSE	27	101.066	2.01066	A6	wt	NaN	NaN	NaN
Mock / wt	Q9Z266	Q9Z266	0.23789	0.23789	9.59956e-08	2.18258e-07	16	Q9Z266	Snapin	SNARE-associated protein Snapin	SNAPN_MOUSE	6	17.9267	1.17927	Mock	wt	NaN	NaN	NaN
A6 / wt	Q3U0J8	Q3U0J8	0.633864	0.633864	9.64321e-08	2.19123e-07	16	Q3U0J8	Tbc1d2b	TBC1 domain family member 2B	TBD2B_MOUSE	14	55.1716	1.55172	A6	wt	NaN	NaN	NaN
Mock / wt	Q91VI7	Q91VI7	0.279291	0.279291	9.658e-08	2.19332e-07	16	Q91VI7	Rnh1	Ribonuclease inhibitor	RINI_MOUSE	23	21.3598	1.2136	Mock	wt	NaN	NaN	NaN
B1 / wt	P47226	P47226	-0.41277	0.41277	9.66908e-08	2.19442e-07	16	P47226	Tes	Testin	TES_MOUSE	18	-24.882	0.75118	B1	wt	NaN	NaN	NaN
A6 / wt	Q3UPF5	Q3UPF5	-0.220674	0.220674	9.67404e-08	2.19442e-07	16	Q3UPF5	Zc3hav1	Zinc finger CCCH-type antiviral protein 1	ZCCHV_MOUSE	27	-14.1835	0.858165	A6	wt	NaN	NaN	NaN
A6 / wt	Q9CYT6	Q9CYT6	3.67173	3.67173	9.68383e-08	2.19537e-07	16	Q9CYT6	Cap2	Adenylyl cyclase-associated protein 2	CAP2_MOUSE	15	1174.38	12.7438	A6	wt	NaN	NaN	NaN
A6 / wt	Q8BP56	Q8BP56	0.537387	0.537387	9.72787e-08	2.20408e-07	16	Q8BP56	Pgghg	Protein-glucosylgalactosylhydroxylysine glucosidase	PGGHG_MOUSE	7	45.1342	1.45134	A6	wt	NaN	NaN	NaN
B1 / wt	Q6P9J9	Q6P9J9	0.307211	0.307211	9.74763e-08	2.20729e-07	16	Q6P9J9	Ano6	Anoctamin-6	ANO6_MOUSE	17	23.7314	1.23731	B1	wt	NaN	NaN	NaN
A6 / wt	Q99J45	Q99J45	0.698108	0.698108	9.75339e-08	2.20732e-07	16	Q99J45	Nrbp1	Nuclear receptor-binding protein	NRBP_MOUSE	14	62.2376	1.62238	A6	wt	NaN	NaN	NaN
B1 / wt	O08688	O08688	0.729506	0.729506	9.76808e-08	2.20902e-07	16	O08688	Capn5	Calpain-5	CAN5_MOUSE	5	65.8072	1.65807	B1	wt	NaN	NaN	NaN
Mock / wt	Q9Z1Z2	Q9Z1Z2	-0.20149	0.20149	9.77219e-08	2.20902e-07	16	Q9Z1Z2	Strap	Serine-threonine kinase receptor-associated protein	STRAP_MOUSE	22	-13.0348	0.869652	Mock	wt	NaN	NaN	NaN
A6 / wt	P10649	P10649	0.874998	0.874998	9.81435e-08	2.21727e-07	16	P10649	Gstm1	Glutathione S-transferase Mu 1	GSTM1_MOUSE	18	83.4006	1.83401	A6	wt	NaN	NaN	NaN
A6 / wt	Q6PAC3	Q6PAC3	-0.350825	0.350825	9.84476e-08	2.21926e-07	16	Q6PAC3	Dcaf13	DDB1- and CUL4-associated factor 13	DCA13_MOUSE	13	-21.5864	0.784136	A6	wt	NaN	NaN	NaN
A6 / wt	Q8C7V3	Q8C7V3	-0.404368	0.404368	9.84579e-08	2.21926e-07	16	Q8C7V3	Utp15	U3 small nucleolar RNA-associated protein 15 homolog	UTP15_MOUSE	18	-24.4433	0.755567	A6	wt	NaN	NaN	NaN
B1 / wt	Q8R4C2	Q8R4C2	0.332845	0.332845	9.84454e-08	2.21926e-07	16	Q8R4C2	Rufy2	RUN and FYVE domain-containing protein 2	RUFY2_MOUSE	16	25.9495	1.2595	B1	wt	NaN	NaN	NaN
Mock / wt	Q9D1X9	Q9D1X9	1.37437	1.37437	9.83595e-08	2.21926e-07	16	Q9D1X9	Tmem50b	Transmembrane protein 50B	TM50B_MOUSE	1	159.254	2.59254	Mock	wt	NaN	NaN	NaN
A6 / wt	Q6ZQK0	Q6ZQK0	-0.72427	0.72427	9.89912e-08	2.23e-07	16	Q6ZQK0	Ncapd3	Condensin-2 complex subunit D3	CNDD3_MOUSE	15	-39.4697	0.605303	A6	wt	NaN	NaN	NaN
B1 / wt	Q6PGN3	Q6PGN3	1.15274	1.15274	9.90489e-08	2.23002e-07	16	Q6PGN3	Dclk2	Serine/threonine-protein kinase DCLK2	DCLK2_MOUSE	3	122.336	2.22336	B1	wt	NaN	NaN	NaN
B1 / wt	Q8C525	Q8C525	1.71663	1.71663	1.00055e-07	2.25027e-07	16	Q8C525	Mb21d2	Protein MB21D2	M21D2_MOUSE	2	228.669	3.28669	B1	wt	NaN	NaN	NaN
A6 / wt	Q9ESW4	Q9ESW4	0.544637	0.544637	1.00063e-07	2.25027e-07	16	Q9ESW4	Agk	Acylglycerol kinase, mitochondrial	AGK_MOUSE	17	45.8654	1.45865	A6	wt	NaN	NaN	NaN
B1 / wt	Q9EQ20	Q9EQ20	0.555265	0.555265	1.00171e-07	2.25141e-07	16	Q9EQ20	Aldh6a1	Methylmalonate-semialdehyde dehydrogenase [acylating], mitochondrial	MMSA_MOUSE	26	46.9438	1.46944	B1	wt	NaN	NaN	NaN
Mock / wt	P23492	P23492	0.134226	0.134226	1.00354e-07	2.25165e-07	16	P23492	Pnp	Purine nucleoside phosphorylase	PNPH_MOUSE	16	9.75042	1.0975	Mock	wt	NaN	NaN	NaN
A6 / wt	Q61188	Q61188	-0.685119	0.685119	1.00298e-07	2.25165e-07	16	Q61188	Ezh2	Histone-lysine N-methyltransferase EZH2	EZH2_MOUSE	11	-37.8045	0.621955	A6	wt	NaN	NaN	NaN
A6 / wt	Q9DBR4	Q9DBR4	0.601237	0.601237	1.00249e-07	2.25165e-07	16	Q9DBR4	Apbb2	Amyloid-beta A4 precursor protein-binding family B member 2	APBB2_MOUSE	10	51.7017	1.51702	A6	wt	NaN	NaN	NaN
Mock / wt	P97449	P97449	-0.450938	0.450938	1.00585e-07	2.25555e-07	16	P97449	Anpep	Aminopeptidase N	AMPN_MOUSE	30	-26.8433	0.731567	Mock	wt	NaN	NaN	NaN
A6 / wt	Q8K120	Q8K120	1.44722	1.44722	1.00906e-07	2.26145e-07	16	Q8K120	Nfatc4	Nuclear factor of activated T-cells, cytoplasmic 4	NFAC4_MOUSE	16	172.682	2.72682	A6	wt	NaN	NaN	NaN
B1 / wt	Q99L20	Q99L20	0.47118	0.47118	1.01427e-07	2.27182e-07	16	Q99L20	Gstt3	Glutathione S-transferase theta-3	GSTT3_MOUSE	9	38.6242	1.38624	B1	wt	NaN	NaN	NaN
A6 / wt	Q6PDN3	Q6PDN3	2.99274	2.99274	1.0191e-07	2.28134e-07	16	Q6PDN3	Mylk	Myosin light chain kinase, smooth muscle	MYLK_MOUSE	32	695.986	7.95986	A6	wt	NaN	NaN	NaN
A6 / wt	Q9Z0J0	Q9Z0J0	-0.395353	0.395353	1.02197e-07	2.28646e-07	16	Q9Z0J0	Npc2	NPC intracellular cholesterol transporter 2	NPC2_MOUSE	11	-23.9697	0.760303	A6	wt	NaN	NaN	NaN
A6 / wt	P15535	P15535	-0.635205	0.635205	1.02314e-07	2.28739e-07	16	P15535	B4galt1	Beta-1,4-galactosyltransferase 1	B4GT1_MOUSE	5	-35.6151	0.643849	A6	wt	NaN	NaN	NaN
B1 / wt	Q60953	Q60953	0.65246	0.65246	1.02355e-07	2.28739e-07	16	Q60953	Pml	Protein PML	PML_MOUSE	20	57.1846	1.57185	B1	wt	NaN	NaN	NaN
Mock / wt	Q8BM86	Q8BM86	0.952207	0.952207	1.02825e-07	2.29658e-07	16	Q8BM86	Lhfpl6	LHFPL tetraspan subfamily member 6 protein	LHPL6_MOUSE	2	93.4831	1.93483	Mock	wt	NaN	NaN	NaN
A6 / wt	E9Q735	E9Q735	0.344947	0.344947	1.03295e-07	2.30576e-07	16	E9Q735	Ube4a	Ubiquitin conjugation factor E4 A	UBE4A_MOUSE	15	27.0104	1.2701	A6	wt	NaN	NaN	NaN
B1 / wt	P60330	P60330	0.708684	0.708684	1.03376e-07	2.30606e-07	16	P60330	Espl1	Separin	ESPL1_MOUSE	15	63.4312	1.63431	B1	wt	NaN	NaN	NaN
B1 / wt	Q99MR8	Q99MR8	0.217978	0.217978	1.03426e-07	2.30606e-07	16	Q99MR8	Mccc1	Methylcrotonoyl-CoA carboxylase subunit alpha, mitochondrial	MCCA_MOUSE	26	16.3102	1.1631	B1	wt	NaN	NaN	NaN
A6 / wt	Q8C3F2	Q8C3F2	0.590424	0.590424	1.03801e-07	2.31312e-07	16	Q8C3F2	Fam120c	Constitutive coactivator of PPAR-gamma-like protein 2	F120C_MOUSE	11	50.5689	1.50569	A6	wt	NaN	NaN	NaN
A6 / wt	Q8VHX6	Q8VHX6	0.605434	0.605434	1.03916e-07	2.31435e-07	16	Q8VHX6	Flnc	Filamin-C	FLNC_MOUSE	118	52.1436	1.52144	A6	wt	NaN	NaN	NaN
Mock / wt	P10637	P10637	1.34203	1.34203	1.04084e-07	2.31679e-07	16	P10637	Mapt	Microtubule-associated protein tau	TAU_MOUSE	7	153.508	2.53508	Mock	wt	NaN	NaN	NaN
Mock / wt	Q9D0M1	Q9D0M1	-0.312237	0.312237	1.04369e-07	2.32181e-07	16	Q9D0M1	Prpsap1	Phosphoribosyl pyrophosphate synthase-associated protein 1	KPRA_MOUSE	12	-19.4608	0.805392	Mock	wt	NaN	NaN	NaN
B1 / wt	Q6PDH0	Q6PDH0	0.428745	0.428745	1.04529e-07	2.32274e-07	16	Q6PDH0	Phldb1	Pleckstrin homology-like domain family B member 1	PHLB1_MOUSE	40	34.6062	1.34606	B1	wt	NaN	NaN	NaN
A6 / wt	Q8BWB6	Q8BWB6	1.28853	1.28853	1.04517e-07	2.32274e-07	16	Q8BWB6	Steap2	Metalloreductase STEAP2	STEA2_MOUSE	4	144.278	2.44278	A6	wt	NaN	NaN	NaN
B1 / wt	Q8BSQ9	Q8BSQ9	-0.233623	0.233623	1.04654e-07	2.32419e-07	16	Q8BSQ9	Pbrm1	Protein polybromo-1	PB1_MOUSE	45	-14.9504	0.850496	B1	wt	NaN	NaN	NaN
B1 / wt	P31938	P31938	0.454789	0.454789	1.04833e-07	2.32685e-07	16	P31938	Map2k1	Dual specificity mitogen-activated protein kinase kinase 1	MP2K1_MOUSE	17	37.0582	1.37058	B1	wt	NaN	NaN	NaN
B1 / wt	Q9WV92	Q9WV92	0.166456	0.166456	1.0492e-07	2.32748e-07	16	Q9WV92	Epb41l3	Band 4.1-like protein 3	E41L3_MOUSE	51	12.2298	1.1223	B1	wt	NaN	NaN	NaN
A6 / wt	Q9QZ67	Q9QZ67	-0.994085	0.994085	1.05003e-07	2.328e-07	16	Q9QZ67	Ppm1d	Protein phosphatase 1D	PPM1D_MOUSE	4	-49.7946	0.502054	A6	wt	NaN	NaN	NaN
B1 / wt	Q8CEC0	Q8CEC0	-0.372301	0.372301	1.05182e-07	2.32932e-07	16	Q8CEC0	Nup88	Nuclear pore complex protein Nup88	NUP88_MOUSE	21	-22.7451	0.772549	B1	wt	NaN	NaN	NaN
B1 / wt	Q99KK7	Q99KK7	-0.200153	0.200153	1.0515e-07	2.32932e-07	16	Q99KK7	Dpp3	Dipeptidyl peptidase 3	DPP3_MOUSE	33	-12.9542	0.870458	B1	wt	NaN	NaN	NaN
B1 / wt	Q8BM85	Q8BM85	0.351953	0.351953	1.05399e-07	2.33282e-07	16	Q8BM85	Tbck	TBC domain-containing protein kinase-like protein	TBCK_MOUSE	7	27.6287	1.27629	B1	wt	NaN	NaN	NaN
A6 / wt	G3XA57	G3XA57	0.626541	0.626541	1.05558e-07	2.33443e-07	16	G3XA57	Rab11fip2	Rab11 family-interacting protein 2	RFIP2_MOUSE	2	54.3859	1.54386	A6	wt	NaN	NaN	NaN
A6 / wt	Q61024	Q61024	-0.340417	0.340417	1.05608e-07	2.33443e-07	16	Q61024	Asns	Asparagine synthetase [glutamine-hydrolyzing]	ASNS_MOUSE	29	-21.0187	0.789813	A6	wt	NaN	NaN	NaN
A6 / wt	Q812A2	Q812A2	0.724458	0.724458	1.0565e-07	2.33443e-07	16	Q812A2	Srgap3	SLIT-ROBO Rho GTPase-activating protein 3	SRGP3_MOUSE	12	65.228	1.65228	A6	wt	NaN	NaN	NaN
A6 / wt	P28652	P28652	0.701583	0.701583	1.05831e-07	2.3371e-07	16	P28652	Camk2b	Calcium/calmodulin-dependent protein kinase type II subunit beta	KCC2B_MOUSE	12	62.6288	1.62629	A6	wt	NaN	NaN	NaN
A6 / wt	Q9CQJ8	Q9CQJ8	-0.754702	0.754702	1.0614e-07	2.34261e-07	16	Q9CQJ8	Ndufb9	NADH dehydrogenase [ubiquinone] 1 beta subcomplex subunit 9	NDUB9_MOUSE	8	-40.7331	0.592669	A6	wt	NaN	NaN	NaN
A6 / wt	Q60634	Q60634	0.464902	0.464902	1.0668e-07	2.35188e-07	16	Q60634	Flot2	Flotillin-2	FLOT2_MOUSE	24	38.0224	1.38022	A6	wt	NaN	NaN	NaN
Mock / wt	Q9CZA6	Q9CZA6	0.103144	0.103144	1.06671e-07	2.35188e-07	16	Q9CZA6	Nde1	Nuclear distribution protein nudE homolog 1	NDE1_MOUSE	14	7.41116	1.07411	Mock	wt	NaN	NaN	NaN
A6 / wt	Q80TC5	Q80TC5	-1.32298	1.32298	1.0707e-07	2.35916e-07	16	Q80TC5	Pogk	Pogo transposable element with KRAB domain	POGK_MOUSE	1	-60.0292	0.399708	A6	wt	NaN	NaN	NaN
A6 / wt	P58242	P58242	-0.797539	0.797539	1.07136e-07	2.35928e-07	16	P58242	Smpdl3b	Acid sphingomyelinase-like phosphodiesterase 3b	ASM3B_MOUSE	5	-42.467	0.57533	A6	wt	NaN	NaN	NaN
A6 / wt	Q61699	Q61699	0.337419	0.337419	1.07279e-07	2.36013e-07	16	Q61699	Hsph1	Heat shock protein 105 kDa	HS105_MOUSE	43	26.3495	1.26349	A6	wt	NaN	NaN	NaN
A6 / wt	Q99JW1	Q99JW1	1.57967	1.57967	1.07295e-07	2.36013e-07	16	Q99JW1	Abhd17a	Alpha/beta hydrolase domain-containing protein 17A	AB17A_MOUSE	2	198.902	2.98902	A6	wt	NaN	NaN	NaN
B1 / wt	Q6PGL7	Q6PGL7	0.262853	0.262853	1.07392e-07	2.36052e-07	16	Q6PGL7	Washc2	WASH complex subunit 2	WASC2_MOUSE	38	19.9849	1.19985	B1	wt	NaN	NaN	NaN
A6 / wt	Q9JIX0	Q9JIX0	0.443434	0.443434	1.07433e-07	2.36052e-07	16	Q9JIX0	Eny2	Transcription and mRNA export factor ENY2	ENY2_MOUSE	6	35.9837	1.35984	A6	wt	NaN	NaN	NaN
B1 / wt	P30561;Q8R4S5;Q8R4S6	P30561;Q8R4S5;Q8R4S6	1.2515	1.2515	1.07557e-07	2.36164e-07	16	P30561;Q8R4S5;Q8R4S6	Ahr	Aryl hydrocarbon receptor	AHR_MOUSE;AHR_MUSMM;AHR_MUSMC	3	138.089	2.38089	B1	wt	NaN	NaN	NaN
B1 / wt	Q9Z0R4	Q9Z0R4	0.239349	0.239349	1.07605e-07	2.36164e-07	16	Q9Z0R4	Itsn1	Intersectin-1	ITSN1_MOUSE	31	18.046	1.18046	B1	wt	NaN	NaN	NaN
Mock / wt	Q3UBG2	Q3UBG2	0.32033	0.32033	1.07692e-07	2.36223e-07	16	Q3UBG2	Pid1	PTB-containing, cubilin and LRP1-interacting protein	PCLI1_MOUSE	6	24.8617	1.24862	Mock	wt	NaN	NaN	NaN
A6 / wt	Q8R1V4	Q8R1V4	0.501604	0.501604	1.08508e-07	2.37881e-07	16	Q8R1V4	Tmed4	Transmembrane emp24 domain-containing protein 4	TMED4_MOUSE	9	41.5787	1.41579	A6	wt	NaN	NaN	NaN
A6 / wt	P97445	P97445	1.13707	1.13707	1.08883e-07	2.38465e-07	16	P97445	Cacna1a	Voltage-dependent P/Q-type calcium channel subunit alpha-1A	CAC1A_MOUSE	5	119.935	2.19935	A6	wt	NaN	NaN	NaN
A6 / wt	Q9D1G1	Q9D1G1	0.424802	0.424802	1.08896e-07	2.38465e-07	16	Q9D1G1	Rab1b	Ras-related protein Rab-1B	RAB1B_MOUSE	8	34.2389	1.34239	A6	wt	NaN	NaN	NaN
A6 / wt	P83093	P83093	-0.22198	0.22198	1.09046e-07	2.38469e-07	16	P83093	Stim2	Stromal interaction molecule 2	STIM2_MOUSE	12	-14.2612	0.857388	A6	wt	NaN	NaN	NaN
B1 / wt	Q9CQ45	Q9CQ45	-0.713173	0.713173	1.0908e-07	2.38469e-07	16	Q9CQ45	Nenf	Neudesin	NENF_MOUSE	10	-39.0023	0.609977	B1	wt	NaN	NaN	NaN
B1 / wt	Q9WUA3	Q9WUA3	0.279536	0.279536	1.09009e-07	2.38469e-07	16	Q9WUA3	Pfkp	ATP-dependent 6-phosphofructokinase, platelet type	PFKAP_MOUSE	31	21.3804	1.2138	B1	wt	NaN	NaN	NaN
A6 / wt	Q3THJ3	Q3THJ3	-0.33001	0.33001	1.09171e-07	2.38534e-07	16	Q3THJ3	Eif1ad	Probable RNA-binding protein EIF1AD	EIF1A_MOUSE	7	-20.4469	0.795531	A6	wt	NaN	NaN	NaN
B1 / wt	Q5SXY1	Q5SXY1	0.33673	0.33673	1.09487e-07	2.38959e-07	16	Q5SXY1	Specc1	Cytospin-B	CYTSB_MOUSE	30	26.2891	1.26289	B1	wt	NaN	NaN	NaN
B1 / wt	Q99K51	Q99K51	0.273618	0.273618	1.09452e-07	2.38959e-07	16	Q99K51	Pls3	Plastin-3	PLST_MOUSE	41	20.8836	1.20884	B1	wt	NaN	NaN	NaN
Mock / wt	O08709	O08709	-0.26537	0.26537	1.09934e-07	2.398e-07	16	O08709	Prdx6	Peroxiredoxin-6	PRDX6_MOUSE	18	-16.8015	0.831985	Mock	wt	NaN	NaN	NaN
Mock / wt	P42128	P42128	-0.290544	0.290544	1.1027e-07	2.40399e-07	16	P42128	Foxk1	Forkhead box protein K1	FOXK1_MOUSE	11	-18.2406	0.817594	Mock	wt	NaN	NaN	NaN
A6 / wt	Q9R0Y5	Q9R0Y5	1.33886	1.33886	1.10391e-07	2.40529e-07	16	Q9R0Y5	Ak1	Adenylate kinase isoenzyme 1	KAD1_MOUSE	15	152.951	2.52951	A6	wt	NaN	NaN	NaN
B1 / wt	Q9CQT1	Q9CQT1	-0.564937	0.564937	1.11323e-07	2.42426e-07	16	Q9CQT1	Mri1	Methylthioribose-1-phosphate isomerase	MTNA_MOUSE	10	-32.4015	0.675985	B1	wt	NaN	NaN	NaN
Mock / wt	Q07832	Q07832	0.343119	0.343119	1.11946e-07	2.43648e-07	16	Q07832	Plk1	Serine/threonine-protein kinase PLK1	PLK1_MOUSE	18	26.8496	1.2685	Mock	wt	NaN	NaN	NaN
B1 / wt	Q9DBT5	Q9DBT5	0.294966	0.294966	1.12212e-07	2.44091e-07	16	Q9DBT5	Ampd2	AMP deaminase 2	AMPD2_MOUSE	19	22.6856	1.22686	B1	wt	NaN	NaN	NaN
B1 / wt	Q8C180	Q8C180	0.293545	0.293545	1.12414e-07	2.44394e-07	16	Q8C180	Frs2	Fibroblast growth factor receptor substrate 2	FRS2_MOUSE	4	22.5648	1.22565	B1	wt	NaN	NaN	NaN
A6 / wt	P45952	P45952	0.77049	0.77049	1.12666e-07	2.44591e-07	16	P45952	Acadm	Medium-chain specific acyl-CoA dehydrogenase, mitochondrial	ACADM_MOUSE	18	70.5849	1.70585	A6	wt	NaN	NaN	NaN
A6 / wt	P59759	P59759	0.717005	0.717005	1.1262e-07	2.44591e-07	16	P59759	Mrtfb	Myocardin-related transcription factor B	MRTFB_MOUSE	11	64.3766	1.64377	A6	wt	NaN	NaN	NaN
Mock / wt	Q8BWZ3	Q8BWZ3	-0.217732	0.217732	1.12692e-07	2.44591e-07	16	Q8BWZ3	Naa25	N-alpha-acetyltransferase 25, NatB auxiliary subunit	NAA25_MOUSE	26	-14.0084	0.859916	Mock	wt	NaN	NaN	NaN
A6 / wt	P15626	P15626	1.06231	1.06231	1.13216e-07	2.45593e-07	16	P15626	Gstm2	Glutathione S-transferase Mu 2	GSTM2_MOUSE	22	108.828	2.08828	A6	wt	NaN	NaN	NaN
A6 / wt	Q61164	Q61164	-0.412914	0.412914	1.13422e-07	2.4566e-07	16	Q61164	Ctcf	Transcriptional repressor CTCF	CTCF_MOUSE	15	-24.8895	0.751105	A6	wt	NaN	NaN	NaN
B1 / wt	Q8C050	Q8C050	0.23712	0.23712	1.13434e-07	2.4566e-07	16	Q8C050	Rps6ka5	Ribosomal protein S6 kinase alpha-5	KS6A5_MOUSE	14	17.8637	1.17864	B1	wt	NaN	NaN	NaN
B1 / wt	Q9DC16	Q9DC16	0.352477	0.352477	1.13396e-07	2.4566e-07	16	Q9DC16	Ergic1	Endoplasmic reticulum-Golgi intermediate compartment protein 1	ERGI1_MOUSE	10	27.6751	1.27675	B1	wt	NaN	NaN	NaN
A6 / wt	A2AJ15	A2AJ15	0.576198	0.576198	1.13644e-07	2.45979e-07	16	A2AJ15	Man1b1	Endoplasmic reticulum mannosyl-oligosaccharide 1,2-alpha-mannosidase	MA1B1_MOUSE	11	49.0915	1.49091	A6	wt	NaN	NaN	NaN
Mock / wt	P05533	P05533	1.33941	1.33941	1.14145e-07	2.46734e-07	16	P05533	Ly6a	Lymphocyte antigen 6A-2/6E-1	LY6A_MOUSE	1	153.047	2.53047	Mock	wt	NaN	NaN	NaN
A6 / wt	Q8BRK9	Q8BRK9	0.881365	0.881365	1.14182e-07	2.46734e-07	16	Q8BRK9	Man2a2	Alpha-mannosidase 2x	MA2A2_MOUSE	8	84.2117	1.84212	A6	wt	NaN	NaN	NaN
B1 / wt	Q9WV30	Q9WV30	0.680183	0.680183	1.14077e-07	2.46734e-07	16	Q9WV30	Nfat5	Nuclear factor of activated T-cells 5	NFAT5_MOUSE	7	60.2343	1.60234	B1	wt	NaN	NaN	NaN
A6 / wt	O35522;P28076	O35522;P28076	0.883629	0.883629	1.14616e-07	2.47534e-07	16	O35522;P28076	Psmb9	Proteasome subunit beta type-9	PSB9_MUSMB;PSB9_MOUSE	2	84.501	1.84501	A6	wt	NaN	NaN	NaN
B1 / wt	Q99KI0	Q99KI0	0.168783	0.168783	1.14822e-07	2.47843e-07	16	Q99KI0	Aco2	Aconitate hydratase, mitochondrial	ACON_MOUSE	43	12.411	1.12411	B1	wt	NaN	NaN	NaN
A6 / wt	P70452	P70452	0.484057	0.484057	1.15308e-07	2.48756e-07	16	P70452	Stx4	Syntaxin-4	STX4_MOUSE	8	39.8671	1.39867	A6	wt	NaN	NaN	NaN
B1 / wt	O89001	O89001	-0.370852	0.370852	1.1587e-07	2.49831e-07	16	O89001	Cpd	Carboxypeptidase D	CBPD_MOUSE	26	-22.6674	0.773326	B1	wt	NaN	NaN	NaN
Mock / wt	Q5NCC9	Q5NCC9	1.96043	1.96043	1.16379e-07	2.50525e-07	16	Q5NCC9	Trim58	E3 ubiquitin-protein ligase TRIM58	TRI58_MOUSE	2	289.177	3.89177	Mock	wt	NaN	NaN	NaN
A6 / wt	Q8BN21	Q8BN21	-0.776091	0.776091	1.16384e-07	2.50525e-07	16	Q8BN21	Vrk2	Serine/threonine-protein kinase VRK2	VRK2_MOUSE	11	-41.6053	0.583947	A6	wt	NaN	NaN	NaN
B1 / wt	Q9D975	Q9D975	1.41464	1.41464	1.16299e-07	2.50525e-07	16	Q9D975	Srxn1	Sulfiredoxin-1	SRXN1_MOUSE	3	166.593	2.66593	B1	wt	NaN	NaN	NaN
B1 / wt	Q9QUJ7	Q9QUJ7	-0.563109	0.563109	1.16629e-07	2.50915e-07	16	Q9QUJ7	Acsl4	Long-chain-fatty-acid--CoA ligase 4	ACSL4_MOUSE	18	-32.3158	0.676842	B1	wt	NaN	NaN	NaN
B1 / wt	O54724	O54724	0.689636	0.689636	1.1703e-07	2.51364e-07	16	O54724	Cavin1	Caveolae-associated protein 1	CAVN1_MOUSE	28	61.2877	1.61288	B1	wt	NaN	NaN	NaN
B1 / wt	P49138	P49138	-0.230828	0.230828	1.1702e-07	2.51364e-07	16	P49138	Mapkapk2	MAP kinase-activated protein kinase 2	MAPK2_MOUSE	15	-14.7854	0.852146	B1	wt	NaN	NaN	NaN
Mock / wt	Q6ZQE4	Q6ZQE4	1.09811	1.09811	1.16967e-07	2.51364e-07	16	Q6ZQE4	Nemp1	Nuclear envelope integral membrane protein 1	NEMP1_MOUSE	2	114.074	2.14074	Mock	wt	NaN	NaN	NaN
B1 / wt	Q99MS7	Q99MS7	0.826429	0.826429	1.17211e-07	2.51615e-07	16	Q99MS7	Ehbp1l1	EH domain-binding protein 1-like protein 1	EH1L1_MOUSE	36	77.329	1.77329	B1	wt	NaN	NaN	NaN
A6 / wt	O55222	O55222	0.681105	0.681105	1.17387e-07	2.51856e-07	16	O55222	Ilk	Integrin-linked protein kinase	ILK_MOUSE	23	60.3367	1.60337	A6	wt	NaN	NaN	NaN
A6 / wt	Q8VDJ3	Q8VDJ3	0.138474	0.138474	1.17478e-07	2.51913e-07	16	Q8VDJ3	Hdlbp	Vigilin	VIGLN_MOUSE	70	10.074	1.10074	A6	wt	NaN	NaN	NaN
A6 / wt	Q8VDF2	Q8VDF2	-0.439232	0.439232	1.17616e-07	2.52072e-07	16	Q8VDF2	Uhrf1	E3 ubiquitin-protein ligase UHRF1	UHRF1_MOUSE	35	-26.2473	0.737527	A6	wt	NaN	NaN	NaN
A6 / wt	Q61696	Q61696	1.2042	1.2042	1.17936e-07	2.52618e-07	16	Q61696	Hspa1a	Heat shock 70 kDa protein 1A	HS71A_MOUSE	26	130.409	2.30409	A6	wt	NaN	NaN	NaN
B1 / wt	Q99NB8	Q99NB8	0.308053	0.308053	1.19491e-07	2.55809e-07	16	Q99NB8	Ubqln4	Ubiquilin-4	UBQL4_MOUSE	12	23.8036	1.23804	B1	wt	NaN	NaN	NaN
B1 / wt	Q9Z1S0	Q9Z1S0	0.7222	0.7222	1.19895e-07	2.56534e-07	16	Q9Z1S0	Bub1b	Mitotic checkpoint serine/threonine-protein kinase BUB1 beta	BUB1B_MOUSE	12	64.9695	1.6497	B1	wt	NaN	NaN	NaN
A6 / wt	Q69ZF3	Q69ZF3	0.741545	0.741545	1.20269e-07	2.57195e-07	16	Q69ZF3	Gba2	Non-lysosomal glucosylceramidase	GBA2_MOUSE	2	67.1965	1.67196	A6	wt	NaN	NaN	NaN
B1 / wt	O08739	O08739	1.39669	1.39669	1.20363e-07	2.57255e-07	16	O08739	Ampd3	AMP deaminase 3	AMPD3_MOUSE	13	163.296	2.63296	B1	wt	NaN	NaN	NaN
B1 / wt	P52633	P52633	0.23471	0.23471	1.20682e-07	2.57798e-07	16	P52633	Stat6	Signal transducer and transcription activator 6	STAT6_MOUSE	18	17.6671	1.17667	B1	wt	NaN	NaN	NaN
B1 / wt	Q8BML1	Q8BML1	0.419692	0.419692	1.21346e-07	2.59074e-07	16	Q8BML1	Mical2	[F-actin]-monooxygenase MICAL2	MICA2_MOUSE	23	33.7642	1.33764	B1	wt	NaN	NaN	NaN
B1 / wt	Q921Q7	Q921Q7	0.487723	0.487723	1.21567e-07	2.59404e-07	16	Q921Q7	Rin1	Ras and Rab interactor 1	RIN1_MOUSE	26	40.223	1.40223	B1	wt	NaN	NaN	NaN
B1 / wt	Q8VBW6	Q8VBW6	-0.241062	0.241062	1.21842e-07	2.59851e-07	16	Q8VBW6	Nae1	NEDD8-activating enzyme E1 regulatory subunit	ULA1_MOUSE	17	-15.3878	0.846122	B1	wt	NaN	NaN	NaN
B1 / wt	Q9Z2A5	Q9Z2A5	0.548274	0.548274	1.21962e-07	2.59965e-07	16	Q9Z2A5	Ate1	Arginyl-tRNA--protein transferase 1	ATE1_MOUSE	15	46.2335	1.46234	B1	wt	NaN	NaN	NaN
A6 / wt	Q9JK30	Q9JK30	-0.822263	0.822263	1.22389e-07	2.60733e-07	16	Q9JK30	Orc3	Origin recognition complex subunit 3	ORC3_MOUSE	7	-43.4446	0.565554	A6	wt	NaN	NaN	NaN
A6 / wt	G5E829	G5E829	-0.309308	0.309308	1.22542e-07	2.60916e-07	16	G5E829	Atp2b1	Plasma membrane calcium-transporting ATPase 1	AT2B1_MOUSE	42	-19.2971	0.807029	A6	wt	NaN	NaN	NaN
Mock / wt	P62746	P62746	0.322381	0.322381	1.229e-07	2.61537e-07	16	P62746	Rhob	Rho-related GTP-binding protein RhoB	RHOB_MOUSE	5	25.0393	1.25039	Mock	wt	NaN	NaN	NaN
A6 / wt	Q9CY62	Q9CY62	-0.780806	0.780806	1.23519e-07	2.62712e-07	16	Q9CY62	Rnf181	E3 ubiquitin-protein ligase RNF181	RN181_MOUSE	6	-41.7959	0.582041	A6	wt	NaN	NaN	NaN
B1 / wt	Q61792	Q61792	0.374902	0.374902	1.23766e-07	2.63094e-07	16	Q61792	Lasp1	LIM and SH3 domain protein 1	LASP1_MOUSE	21	29.6751	1.29675	B1	wt	NaN	NaN	NaN
A6 / wt	Q8K021	Q8K021	0.474556	0.474556	1.24081e-07	2.63622e-07	16	Q8K021	Scamp1	Secretory carrier-associated membrane protein 1	SCAM1_MOUSE	7	38.9491	1.38949	A6	wt	NaN	NaN	NaN
A6 / wt	Q91VN1	Q91VN1	-0.762861	0.762861	1.2425e-07	2.63838e-07	16	Q91VN1	Znf24	Zinc finger protein 24	ZNF24_MOUSE	3	-41.0673	0.589327	A6	wt	NaN	NaN	NaN
A6 / wt	Q3V3R4	Q3V3R4	3.29372	3.29372	1.24542e-07	2.64314e-07	16	Q3V3R4	Itga1	Integrin alpha-1	ITA1_MOUSE	26	880.638	9.80638	A6	wt	NaN	NaN	NaN
B1 / wt	Q8C3I8	Q8C3I8	1.30577	1.30577	1.24871e-07	2.64726e-07	16	Q8C3I8	Hgh1	Protein HGH1 homolog	HGH1_MOUSE	11	147.215	2.47215	B1	wt	NaN	NaN	NaN
A6 / wt	Q9ER39	Q9ER39	0.536238	0.536238	1.24862e-07	2.64726e-07	16	Q9ER39	Tor1a	Torsin-1A	TOR1A_MOUSE	7	45.0186	1.45019	A6	wt	NaN	NaN	NaN
B1 / wt	Q501J6	Q501J6	0.187778	0.187778	1.25302e-07	2.65353e-07	16	Q501J6	Ddx17	Probable ATP-dependent RNA helicase DDX17	DDX17_MOUSE	28	13.9008	1.13901	B1	wt	NaN	NaN	NaN
A6 / wt	Q9EQH2	Q9EQH2	-0.461775	0.461775	1.25285e-07	2.65353e-07	16	Q9EQH2	Erap1	Endoplasmic reticulum aminopeptidase 1	ERAP1_MOUSE	33	-27.3907	0.726093	A6	wt	NaN	NaN	NaN
A6 / wt	Q9QXJ1	Q9QXJ1	-0.412823	0.412823	1.25474e-07	2.65432e-07	16	Q9QXJ1	Apbb1	Amyloid-beta A4 precursor protein-binding family B member 1	APBB1_MOUSE	5	-24.8848	0.751152	A6	wt	NaN	NaN	NaN
A6 / wt	Q9QYF1	Q9QYF1	-0.518266	0.518266	1.25465e-07	2.65432e-07	16	Q9QYF1	Rdh11	Retinol dehydrogenase 11	RDH11_MOUSE	11	-30.179	0.69821	A6	wt	NaN	NaN	NaN
A6 / wt	Q91W52	Q91W52	0.837927	0.837927	1.25585e-07	2.65522e-07	16	Q91W52	Tmem19	Transmembrane protein 19	TMM19_MOUSE	2	78.748	1.78748	A6	wt	NaN	NaN	NaN
A6 / wt	O89079	O89079	0.274363	0.274363	1.26603e-07	2.67531e-07	16	O89079	Cope	Coatomer subunit epsilon	COPE_MOUSE	17	20.946	1.20946	A6	wt	NaN	NaN	NaN
A6 / wt	P17439	P17439	0.555891	0.555891	1.26688e-07	2.67566e-07	16	P17439	Gba	Lysosomal acid glucosylceramidase	GLCM_MOUSE	14	47.0077	1.47008	A6	wt	NaN	NaN	NaN
A6 / wt	P70168	P70168	-0.509056	0.509056	1.26892e-07	2.67828e-07	16	P70168	Kpnb1	Importin subunit beta-1	IMB1_MOUSE	44	-29.7318	0.702682	A6	wt	NaN	NaN	NaN
A6 / wt	Q5SWD9	Q5SWD9	-0.548087	0.548087	1.26949e-07	2.67828e-07	16	Q5SWD9	Tsr1	Pre-rRNA-processing protein TSR1 homolog	TSR1_MOUSE	21	-31.6074	0.683926	A6	wt	NaN	NaN	NaN
A6 / wt	Q9D1M7	Q9D1M7	0.594224	0.594224	1.27222e-07	2.6826e-07	16	Q9D1M7	Fkbp11	Peptidyl-prolyl cis-trans isomerase FKBP11	FKB11_MOUSE	5	50.966	1.50966	A6	wt	NaN	NaN	NaN
B1 / wt	Q9ES00	Q9ES00	-0.493065	0.493065	1.27296e-07	2.68272e-07	16	Q9ES00	Ube4b	Ubiquitin conjugation factor E4 B	UBE4B_MOUSE	30	-28.9486	0.710514	B1	wt	NaN	NaN	NaN
B1 / wt	A2ASQ1	A2ASQ1	0.83611	0.83611	1.27633e-07	2.68625e-07	16	A2ASQ1	Agrn	Agrin	AGRIN_MOUSE	6	78.523	1.78523	B1	wt	NaN	NaN	NaN
Mock / wt	Q9CQI6	Q9CQI6	-0.387606	0.387606	1.27537e-07	2.68625e-07	16	Q9CQI6	Cotl1	Coactosin-like protein	COTL1_MOUSE	12	-23.5603	0.764397	Mock	wt	NaN	NaN	NaN
Mock / wt	Q9CXR1	Q9CXR1	0.229519	0.229519	1.27737e-07	2.68625e-07	16	Q9CXR1	Dhrs7	Dehydrogenase/reductase SDR family member 7	DHRS7_MOUSE	8	17.2444	1.17244	Mock	wt	NaN	NaN	NaN
B1 / wt	Q9D5J6	Q9D5J6	1.6813	1.6813	1.27686e-07	2.68625e-07	16	Q9D5J6	Shpk	Sedoheptulokinase	SHPK_MOUSE	1	220.716	3.20716	B1	wt	NaN	NaN	NaN
A6 / wt	Q8BGS0	Q8BGS0	-0.748397	0.748397	1.28102e-07	2.69248e-07	16	Q8BGS0	Mak16	Protein MAK16 homolog	MAK16_MOUSE	6	-40.4735	0.595265	A6	wt	NaN	NaN	NaN
A6 / wt	P55012	P55012	0.544087	0.544087	1.28177e-07	2.6926e-07	16	P55012	Slc12a2	Solute carrier family 12 member 2	S12A2_MOUSE	23	45.8097	1.4581	A6	wt	NaN	NaN	NaN
A6 / wt	P43406	P43406	0.654767	0.654767	1.28773e-07	2.70367e-07	16	P43406	Itgav	Integrin alpha-V	ITAV_MOUSE	38	57.4361	1.57436	A6	wt	NaN	NaN	NaN
B1 / wt	Q99K43	Q99K43	1.20709	1.20709	1.28912e-07	2.70514e-07	16	Q99K43	Prc1	Protein regulator of cytokinesis 1	PRC1_MOUSE	21	130.871	2.30871	B1	wt	NaN	NaN	NaN
B1 / wt	Q8JZX9	Q8JZX9	1.03868	1.03868	1.28995e-07	2.70535e-07	16	Q8JZX9	Cdc42ep2	Cdc42 effector protein 2	BORG1_MOUSE	3	105.434	2.05434	B1	wt	NaN	NaN	NaN
A6 / wt	Q9QXX4	Q9QXX4	0.494172	0.494172	1.29059e-07	2.70535e-07	16	Q9QXX4	Slc25a13	Calcium-binding mitochondrial carrier protein Aralar2	CMC2_MOUSE	24	40.8512	1.40851	A6	wt	NaN	NaN	NaN
A6 / wt	O89109	O89109	-1.23616	1.23616	1.29259e-07	2.70809e-07	16	O89109	Kcnn4	Intermediate conductance calcium-activated potassium channel protein 4	KCNN4_MOUSE	3	-57.5499	0.424501	A6	wt	NaN	NaN	NaN
B1 / wt	P51175	P51175	-0.298793	0.298793	1.29337e-07	2.70826e-07	16	P51175	Ppox	Protoporphyrinogen oxidase	PPOX_MOUSE	14	-18.7067	0.812933	B1	wt	NaN	NaN	NaN
A6 / wt	P48025	P48025	0.1399	0.1399	1.29832e-07	2.71719e-07	16	P48025	Syk	Tyrosine-protein kinase SYK	KSYK_MOUSE	29	10.1828	1.10183	A6	wt	NaN	NaN	NaN
A6 / wt	P70202	P70202	0.670699	0.670699	1.30565e-07	2.73107e-07	16	P70202	Lxn	Latexin	LXN_MOUSE	5	59.1845	1.59184	A6	wt	NaN	NaN	NaN
A6 / wt	Q8CHP6	Q8CHP6	0.833455	0.833455	1.30651e-07	2.73141e-07	16	Q8CHP6	Phc3	Polyhomeotic-like protein 3	PHC3_MOUSE	6	78.1948	1.78195	A6	wt	NaN	NaN	NaN
B1 / wt	Q9Z0P5	Q9Z0P5	0.234364	0.234364	1.31187e-07	2.74115e-07	16	Q9Z0P5	Twf2	Twinfilin-2	TWF2_MOUSE	19	17.6388	1.17639	B1	wt	NaN	NaN	NaN
B1 / wt	O35465	O35465	-0.525891	0.525891	1.31716e-07	2.74366e-07	16	O35465	Fkbp8	Peptidyl-prolyl cis-trans isomerase FKBP8	FKBP8_MOUSE	8	-30.547	0.69453	B1	wt	NaN	NaN	NaN
B1 / wt	Q3ULD5	Q3ULD5	0.280873	0.280873	1.31381e-07	2.74366e-07	16	Q3ULD5	Mccc2	Methylcrotonoyl-CoA carboxylase beta chain, mitochondrial	MCCB_MOUSE	19	21.493	1.21493	B1	wt	NaN	NaN	NaN
A6 / wt	Q5U430	Q5U430	0.562779	0.562779	1.31849e-07	2.74366e-07	16	Q5U430	Ubr3	E3 ubiquitin-protein ligase UBR3	UBR3_MOUSE	11	47.7112	1.47711	A6	wt	NaN	NaN	NaN
A6 / wt	Q8CJ40	Q8CJ40	0.798196	0.798196	1.31594e-07	2.74366e-07	16	Q8CJ40	Crocc	Rootletin	CROCC_MOUSE	19	73.8925	1.73892	A6	wt	NaN	NaN	NaN
A6 / wt	Q8K4Q8	Q8K4Q8	2.94543	2.94543	1.31531e-07	2.74366e-07	16	Q8K4Q8	Colec12	Collectin-12	COL12_MOUSE	17	670.307	7.70307	A6	wt	NaN	NaN	NaN
A6 / wt	Q9ESE1	Q9ESE1	-1.0039	1.0039	1.31555e-07	2.74366e-07	16	Q9ESE1	Lrba	Lipopolysaccharide-responsive and beige-like anchor protein	LRBA_MOUSE	7	-50.1351	0.498649	A6	wt	NaN	NaN	NaN
A6 / wt	Q9QWY8	Q9QWY8	0.44885	0.44885	1.31861e-07	2.74366e-07	16	Q9QWY8	Asap1	Arf-GAP with SH3 domain, ANK repeat and PH domain-containing protein 1	ASAP1_MOUSE	33	36.4952	1.36495	A6	wt	NaN	NaN	NaN
A6 / wt	Q9Z2Y8	Q9Z2Y8	0.718951	0.718951	1.31866e-07	2.74366e-07	16	Q9Z2Y8	Plpbp	Pyridoxal phosphate homeostasis protein	PLPHP_MOUSE	12	64.5985	1.64598	A6	wt	NaN	NaN	NaN
B1 / wt	O54774	O54774	0.295953	0.295953	1.32899e-07	2.76075e-07	16	O54774	Ap3d1	AP-3 complex subunit delta-1	AP3D1_MOUSE	38	22.7696	1.2277	B1	wt	NaN	NaN	NaN
A6 / wt	Q9QXK7	Q9QXK7	-0.491938	0.491938	1.32867e-07	2.76075e-07	16	Q9QXK7	Cpsf3	Cleavage and polyadenylation specificity factor subunit 3	CPSF3_MOUSE	22	-28.8931	0.711069	A6	wt	NaN	NaN	NaN
Mock / wt	Q9Z321	Q9Z321	-0.1863	0.1863	1.32896e-07	2.76075e-07	16	Q9Z321	Top3b	DNA topoisomerase 3-beta-1	TOP3B_MOUSE	22	-12.1143	0.878857	Mock	wt	NaN	NaN	NaN
A6 / wt	P15306	P15306	2.33968	2.33968	1.3326e-07	2.76678e-07	16	P15306	Thbd	Thrombomodulin	TRBM_MOUSE	3	406.19	5.0619	A6	wt	NaN	NaN	NaN
B1 / wt	P18653	P18653	-0.61545	0.61545	1.33408e-07	2.76693e-07	16	P18653	Rps6ka1	Ribosomal protein S6 kinase alpha-1	KS6A1_MOUSE	9	-34.7274	0.652726	B1	wt	NaN	NaN	NaN
B1 / wt	Q91V64	Q91V64	-0.407916	0.407916	1.33406e-07	2.76693e-07	16	Q91V64	Isoc1	Isochorismatase domain-containing protein 1	ISOC1_MOUSE	9	-24.6289	0.753711	B1	wt	NaN	NaN	NaN
A6 / wt	Q70FJ1	Q70FJ1	0.384865	0.384865	1.33791e-07	2.77049e-07	16	Q70FJ1	Akap9	A-kinase anchor protein 9	AKAP9_MOUSE	56	30.5738	1.30574	A6	wt	NaN	NaN	NaN
Mock / wt	Q9CXX9	Q9CXX9	0.261725	0.261725	1.33773e-07	2.77049e-07	16	Q9CXX9	Cuedc2	CUE domain-containing protein 2	CUED2_MOUSE	6	19.8911	1.19891	Mock	wt	NaN	NaN	NaN
A6 / wt	Q9DC16	Q9DC16	0.264385	0.264385	1.33726e-07	2.77049e-07	16	Q9DC16	Ergic1	Endoplasmic reticulum-Golgi intermediate compartment protein 1	ERGI1_MOUSE	10	20.1124	1.20112	A6	wt	NaN	NaN	NaN
A6 / wt	P19157	P19157	0.244437	0.244437	1.34027e-07	2.7739e-07	16	P19157	Gstp1	Glutathione S-transferase P 1	GSTP1_MOUSE	12	18.463	1.18463	A6	wt	NaN	NaN	NaN
B1 / wt	P70257	P70257	-0.495797	0.495797	1.34426e-07	2.78068e-07	16	P70257	Nfix	Nuclear factor 1 X-type	NFIX_MOUSE	10	-29.083	0.70917	B1	wt	NaN	NaN	NaN
B1 / wt	P23950	P23950	-0.950922	0.950922	1.35299e-07	2.79579e-07	16	P23950	Zfp36l1	mRNA decay activator protein ZFP36L1	TISB_MOUSE	5	-48.2698	0.517302	B1	wt	NaN	NaN	NaN
B1 / wt	Q8VDW0	Q8VDW0	-0.528983	0.528983	1.35241e-07	2.79579e-07	16	Q8VDW0	Ddx39a	ATP-dependent RNA helicase DDX39A	DX39A_MOUSE	12	-30.6957	0.693043	B1	wt	NaN	NaN	NaN
A6 / wt	P21107	P21107	0.955422	0.955422	1.36043e-07	2.80848e-07	16	P21107	Tpm3	Tropomyosin alpha-3 chain	TPM3_MOUSE	31	93.9147	1.93915	A6	wt	NaN	NaN	NaN
A6 / wt	Q8CBC4	Q8CBC4	0.717935	0.717935	1.36056e-07	2.80848e-07	16	Q8CBC4	Cnst	Consortin	CNST_MOUSE	4	64.4826	1.64483	A6	wt	NaN	NaN	NaN
Mock / wt	O08573	O08573	0.3252	0.3252	1.36186e-07	2.80969e-07	16	O08573	Lgals9	Galectin-9	LEG9_MOUSE	7	25.2838	1.25284	Mock	wt	NaN	NaN	NaN
Mock / wt	Q5SF07	Q5SF07	0.204914	0.204914	1.36369e-07	2.8105e-07	16	Q5SF07	Igf2bp2	Insulin-like growth factor 2 mRNA-binding protein 2	IF2B2_MOUSE	21	15.2618	1.15262	Mock	wt	NaN	NaN	NaN
A6 / wt	Q8BFT2	Q8BFT2	-0.629079	0.629079	1.36308e-07	2.8105e-07	16	Q8BFT2	Haus4	HAUS augmin-like complex subunit 4	HAUS4_MOUSE	9	-35.3411	0.646589	A6	wt	NaN	NaN	NaN
Mock / wt	P53690	P53690	0.31403	0.31403	1.36643e-07	2.81088e-07	16	P53690	Mmp14	Matrix metalloproteinase-14	MMP14_MOUSE	14	24.3175	1.24318	Mock	wt	NaN	NaN	NaN
B1 / wt	P61971	P61971	-0.221896	0.221896	1.36653e-07	2.81088e-07	16	P61971	Nutf2	Nuclear transport factor 2	NTF2_MOUSE	5	-14.2562	0.857438	B1	wt	NaN	NaN	NaN
A6 / wt	Q6P5F7	Q6P5F7	2.72175	2.72175	1.36817e-07	2.81088e-07	16	Q6P5F7	Ttyh3	Protein tweety homolog 3	TTYH3_MOUSE	5	559.672	6.59672	A6	wt	NaN	NaN	NaN
B1 / wt	Q8CI32	Q8CI32	0.310509	0.310509	1.36756e-07	2.81088e-07	16	Q8CI32	Bag5	BAG family molecular chaperone regulator 5	BAG5_MOUSE	19	24.0145	1.24015	B1	wt	NaN	NaN	NaN
A6 / wt	Q99JN2	Q99JN2	0.463495	0.463495	1.36645e-07	2.81088e-07	16	Q99JN2	Klhl22	Kelch-like protein 22	KLH22_MOUSE	15	37.8878	1.37888	A6	wt	NaN	NaN	NaN
B1 / wt	Q9ERG0	Q9ERG0	0.355114	0.355114	1.36782e-07	2.81088e-07	16	Q9ERG0	Lima1	LIM domain and actin-binding protein 1	LIMA1_MOUSE	40	27.9087	1.27909	B1	wt	NaN	NaN	NaN
A6 / wt	Q64669	Q64669	-0.513011	0.513011	1.37714e-07	2.82783e-07	16	Q64669	Nqo1	NAD(P)H dehydrogenase [quinone] 1	NQO1_MOUSE	15	-29.9241	0.700759	A6	wt	NaN	NaN	NaN
B1 / wt	Q8K1E6	Q8K1E6	0.447791	0.447791	1.3785e-07	2.82914e-07	16	Q8K1E6	Alkbh3	Alpha-ketoglutarate-dependent dioxygenase alkB homolog 3	ALKB3_MOUSE	7	36.395	1.36395	B1	wt	NaN	NaN	NaN
A6 / wt	P61600	P61600	0.365894	0.365894	1.38172e-07	2.83277e-07	16	P61600	Naa20	N-alpha-acetyltransferase 20	NAA20_MOUSE	3	28.868	1.28868	A6	wt	NaN	NaN	NaN
Mock / wt	Q9DBZ9	Q9DBZ9	0.148392	0.148392	1.38123e-07	2.83277e-07	16	Q9DBZ9	Syde1	Rho GTPase-activating protein SYDE1	SYDE1_MOUSE	10	10.8334	1.10833	Mock	wt	NaN	NaN	NaN
A6 / wt	Q9DCA5	Q9DCA5	-0.640629	0.640629	1.38302e-07	2.83397e-07	16	Q9DCA5	Brix1	Ribosome biogenesis protein BRX1 homolog	BRX1_MOUSE	14	-35.8567	0.641433	A6	wt	NaN	NaN	NaN
B1 / wt	Q9D967	Q9D967	0.466826	0.466826	1.38405e-07	2.83459e-07	16	Q9D967	Mdp1	Magnesium-dependent phosphatase 1	MGDP1_MOUSE	9	38.2065	1.38207	B1	wt	NaN	NaN	NaN
A6 / wt	P26450	P26450	-0.266815	0.266815	1.3851e-07	2.83527e-07	16	P26450	Pik3r1	Phosphatidylinositol 3-kinase regulatory subunit alpha	P85A_MOUSE	17	-16.8847	0.831153	A6	wt	NaN	NaN	NaN
A6 / wt	O35382	O35382	-0.247174	0.247174	1.38725e-07	2.83818e-07	16	O35382	Exoc4	Exocyst complex component 4	EXOC4_MOUSE	33	-15.7455	0.842545	A6	wt	NaN	NaN	NaN
B1 / wt	Q91ZR1	Q91ZR1	0.36984	0.36984	1.39117e-07	2.84212e-07	16	Q91ZR1	Rab4b	Ras-related protein Rab-4B	RAB4B_MOUSE	11	29.2209	1.29221	B1	wt	NaN	NaN	NaN
A6 / wt	Q99KD5	Q99KD5	0.273432	0.273432	1.39048e-07	2.84212e-07	16	Q99KD5	Unc45a	Protein unc-45 homolog A	UN45A_MOUSE	30	20.868	1.20868	A6	wt	NaN	NaN	NaN
B1 / wt	Q9DBR7	Q9DBR7	0.525235	0.525235	1.39135e-07	2.84212e-07	16	Q9DBR7	Ppp1r12a	Protein phosphatase 1 regulatory subunit 12A	MYPT1_MOUSE	57	43.9168	1.43917	B1	wt	NaN	NaN	NaN
Mock / wt	Q8BQ47	Q8BQ47	0.165515	0.165515	1.39437e-07	2.84681e-07	16	Q8BQ47	Cnpy4	Protein canopy homolog 4	CNPY4_MOUSE	8	12.1566	1.12157	Mock	wt	NaN	NaN	NaN
A6 / wt	P08207	P08207	-0.542567	0.542567	1.39517e-07	2.84695e-07	16	P08207	S100a10	Protein S100-A10	S10AA_MOUSE	9	-31.3452	0.686548	A6	wt	NaN	NaN	NaN
B1 / wt	Q3TMH2	Q3TMH2	0.432173	0.432173	1.40118e-07	2.85774e-07	16	Q3TMH2	Scrn3	Secernin-3	SCRN3_MOUSE	12	34.9264	1.34926	B1	wt	NaN	NaN	NaN
A6 / wt	P97797	P97797	-1.56369	1.56369	1.40321e-07	2.86039e-07	16	P97797	Sirpa	Tyrosine-protein phosphatase non-receptor type substrate 1	SHPS1_MOUSE	7	-66.1715	0.338285	A6	wt	NaN	NaN	NaN
A6 / wt	O55106	O55106	0.354269	0.354269	1.40601e-07	2.86462e-07	16	O55106	Strn	Striatin	STRN_MOUSE	23	27.8337	1.27834	A6	wt	NaN	NaN	NaN
B1 / wt	P02469	P02469	-0.318101	0.318101	1.40946e-07	2.87015e-07	16	P02469	Lamb1	Laminin subunit beta-1	LAMB1_MOUSE	54	-19.7875	0.802125	B1	wt	NaN	NaN	NaN
A6 / wt	Q9DAR7	Q9DAR7	-0.454589	0.454589	1.41233e-07	2.8745e-07	16	Q9DAR7	Dcps	m7GpppX diphosphatase	DCPS_MOUSE	16	-27.0282	0.729718	A6	wt	NaN	NaN	NaN
A6 / wt	P48754	P48754	-0.505295	0.505295	1.41809e-07	2.88472e-07	16	P48754	Brca1	Breast cancer type 1 susceptibility protein homolog	BRCA1_MOUSE	9	-29.5484	0.704516	A6	wt	NaN	NaN	NaN
B1 / wt	P15626	P15626	0.370359	0.370359	1.42316e-07	2.88931e-07	16	P15626	Gstm2	Glutathione S-transferase Mu 2	GSTM2_MOUSE	22	29.2674	1.29267	B1	wt	NaN	NaN	NaN
A6 / wt	P42125	P42125	0.209987	0.209987	1.42268e-07	2.88931e-07	16	P42125	Eci1	Enoyl-CoA delta isomerase 1, mitochondrial	ECI1_MOUSE	11	15.6678	1.15668	A6	wt	NaN	NaN	NaN
Mock / wt	Q64261	Q64261	0.206898	0.206898	1.42157e-07	2.88931e-07	16	Q64261	Cdk6	Cyclin-dependent kinase 6	CDK6_MOUSE	15	15.4203	1.1542	Mock	wt	NaN	NaN	NaN
B1 / wt	Q80UW0	Q80UW0	-0.691356	0.691356	1.42329e-07	2.88931e-07	16	Q80UW0	Hs6st2	Heparan-sulfate 6-O-sulfotransferase 2	H6ST2_MOUSE	4	-38.0729	0.619271	B1	wt	NaN	NaN	NaN
Mock / wt	Q8K1I7	Q8K1I7	0.802934	0.802934	1.43034e-07	2.90212e-07	16	Q8K1I7	Wipf1	WAS/WASL-interacting protein family member 1	WIPF1_MOUSE	4	74.4646	1.74465	Mock	wt	NaN	NaN	NaN
B1 / wt	Q7TPW1	Q7TPW1	0.596542	0.596542	1.43552e-07	2.91112e-07	16	Q7TPW1	Nexn	Nexilin	NEXN_MOUSE	22	51.2088	1.51209	B1	wt	NaN	NaN	NaN
B1 / wt	Q61584	Q61584	0.428113	0.428113	1.44333e-07	2.92545e-07	16	Q61584	Fxr1	Fragile X mental retardation syndrome-related protein 1	FXR1_MOUSE	30	34.5473	1.34547	B1	wt	NaN	NaN	NaN
B1 / wt	Q3UW53	Q3UW53	0.335739	0.335739	1.44542e-07	2.92817e-07	16	Q3UW53	Niban1	Protein Niban 1	NIBA1_MOUSE	39	26.2023	1.26202	B1	wt	NaN	NaN	NaN
B1 / wt	Q9ES74	Q9ES74	-0.303074	0.303074	1.44671e-07	2.92927e-07	16	Q9ES74	Nek7	Serine/threonine-protein kinase Nek7	NEK7_MOUSE	17	-18.9476	0.810524	B1	wt	NaN	NaN	NaN
B1 / wt	D0QMC3	D0QMC3	1.32432	1.32432	1.45165e-07	2.93777e-07	16	D0QMC3	Mndal	Myeloid cell nuclear differentiation antigen-like protein	MNDAL_MOUSE	3	150.415	2.50415	B1	wt	NaN	NaN	NaN
A6 / wt	P49070	P49070	0.817778	0.817778	1.45357e-07	2.94013e-07	16	P49070	Camlg	Guided entry of tail-anchored proteins factor CAMLG	CAMLG_MOUSE	6	76.2689	1.76269	A6	wt	NaN	NaN	NaN
A6 / wt	Q8CES0	Q8CES0	0.784234	0.784234	1.45489e-07	2.94128e-07	16	Q8CES0	Naa30	N-alpha-acetyltransferase 30	NAA30_MOUSE	5	72.2178	1.72218	A6	wt	NaN	NaN	NaN
Mock / wt	O09159	O09159	0.242834	0.242834	1.4579e-07	2.94584e-07	16	O09159	Man2b1	Lysosomal alpha-mannosidase	MA2B1_MOUSE	26	18.3315	1.18331	Mock	wt	NaN	NaN	NaN
A6 / wt	P59941	P59941	0.81373	0.81373	1.48091e-07	2.98734e-07	16	P59941	Sirt6	NAD-dependent protein deacetylase sirtuin-6	SIR6_MOUSE	2	75.775	1.75775	A6	wt	NaN	NaN	NaN
A6 / wt	Q03145	Q03145	-0.540191	0.540191	1.483e-07	2.98734e-07	16	Q03145	Epha2	Ephrin type-A receptor 2	EPHA2_MOUSE	23	-31.232	0.68768	A6	wt	NaN	NaN	NaN
A6 / wt	Q80Y81	Q80Y81	-0.622355	0.622355	1.48255e-07	2.98734e-07	16	Q80Y81	Elac2	Zinc phosphodiesterase ELAC protein 2	RNZ2_MOUSE	28	-35.039	0.64961	A6	wt	NaN	NaN	NaN
A6 / wt	Q99ME2	Q99ME2	0.226293	0.226293	1.4817e-07	2.98734e-07	16	Q99ME2	Wdr6	WD repeat-containing protein 6	WDR6_MOUSE	19	16.9825	1.16983	A6	wt	NaN	NaN	NaN
A6 / wt	Q9D1C1	Q9D1C1	-0.51487	0.51487	1.48154e-07	2.98734e-07	16	Q9D1C1	Ube2c	Ubiquitin-conjugating enzyme E2 C	UBE2C_MOUSE	12	-30.0144	0.699856	A6	wt	NaN	NaN	NaN
A6 / wt	Q9ESY9	Q9ESY9	-0.629091	0.629091	1.47952e-07	2.98734e-07	16	Q9ESY9	Ifi30	Gamma-interferon-inducible lysosomal thiol reductase	GILT_MOUSE	4	-35.3416	0.646584	A6	wt	NaN	NaN	NaN
B1 / wt	P17879	P17879	0.695332	0.695332	1.49185e-07	3.00065e-07	16	P17879	Hspa1b	Heat shock 70 kDa protein 1B	HS71B_MOUSE	1	61.9258	1.61926	B1	wt	NaN	NaN	NaN
Mock / wt	P32261	P32261	0.516244	0.516244	1.49176e-07	3.00065e-07	16	P32261	Serpinc1	Antithrombin-III	ANT3_MOUSE	12	43.0227	1.43023	Mock	wt	NaN	NaN	NaN
A6 / wt	Q922S8	Q922S8	-0.373072	0.373072	1.49191e-07	3.00065e-07	16	Q922S8	Kif2c	Kinesin-like protein KIF2C	KIF2C_MOUSE	19	-22.7864	0.772136	A6	wt	NaN	NaN	NaN
A6 / wt	Q6PB90;Q91XZ2;Q91Y02	Q6PB90;Q91XZ2;Q91Y02	1.13787	1.13787	1.49439e-07	3.0041e-07	16	Q6PB90;Q91XZ2;Q91Y02	Pcdhb14;Pcdhb8;Pcdhb18	Protocadherin beta-14;Protocadherin beta-8;Protocadherin beta-18	PCDBE_MOUSE;PCDB8_MOUSE;PCDBI_MOUSE	1	120.055	2.20055	A6	wt	NaN	NaN	NaN
A6 / wt	P97314	P97314	0.691236	0.691236	1.49527e-07	3.00434e-07	16	P97314	Csrp2	Cysteine and glycine-rich protein 2	CSRP2_MOUSE	14	61.4666	1.61467	A6	wt	NaN	NaN	NaN
Mock / wt	Q9CW03	Q9CW03	0.116513	0.116513	1.49675e-07	3.00576e-07	16	Q9CW03	Smc3	Structural maintenance of chromosomes protein 3	SMC3_MOUSE	74	8.41116	1.08411	Mock	wt	NaN	NaN	NaN
B1 / wt	Q7TPR4	Q7TPR4	0.180569	0.180569	1.49766e-07	3.00606e-07	16	Q7TPR4	Actn1	Alpha-actinin-1	ACTN1_MOUSE	69	13.3331	1.13333	B1	wt	NaN	NaN	NaN
Mock / wt	Q99KI0	Q99KI0	0.121116	0.121116	1.50173e-07	3.01268e-07	16	Q99KI0	Aco2	Aconitate hydratase, mitochondrial	ACON_MOUSE	43	8.75756	1.08758	Mock	wt	NaN	NaN	NaN
Mock / wt	Q3UHU5	Q3UHU5	-0.454137	0.454137	1.50408e-07	3.01585e-07	16	Q3UHU5	Mtcl1	Microtubule cross-linking factor 1	MTCL1_MOUSE	10	-27.0053	0.729947	Mock	wt	NaN	NaN	NaN
A6 / wt	Q6P549	Q6P549	0.710548	0.710548	1.5058e-07	3.01775e-07	16	Q6P549	Inppl1	Phosphatidylinositol 3,4,5-trisphosphate 5-phosphatase 2	SHIP2_MOUSE	23	63.6425	1.63643	A6	wt	NaN	NaN	NaN
Mock / wt	Q91V92	Q91V92	0.159734	0.159734	1.50792e-07	3.02045e-07	16	Q91V92	Acly	ATP-citrate synthase	ACLY_MOUSE	54	11.7081	1.11708	Mock	wt	NaN	NaN	NaN
B1 / wt	Q9EQ80	Q9EQ80	-0.44566	0.44566	1.50965e-07	3.02239e-07	16	Q9EQ80	Nif3l1	NIF3-like protein 1	NIF3L_MOUSE	12	-26.5752	0.734248	B1	wt	NaN	NaN	NaN
A6 / wt	Q3UMT1	Q3UMT1	0.763263	0.763263	1.5122e-07	3.02593e-07	16	Q3UMT1	Ppp1r12c	Protein phosphatase 1 regulatory subunit 12C	PP12C_MOUSE	18	69.7326	1.69733	A6	wt	NaN	NaN	NaN
A6 / wt	Q8BK03	Q8BK03	0.807714	0.807714	1.51728e-07	3.03456e-07	16	Q8BK03	Miga2	Mitoguardin 2	MIGA2_MOUSE	2	75.0436	1.75044	A6	wt	NaN	NaN	NaN
A6 / wt	O35963	O35963	1.11712	1.11712	1.51959e-07	3.03763e-07	16	O35963	Rab33b	Ras-related protein Rab-33B	RB33B_MOUSE	4	116.913	2.16913	A6	wt	NaN	NaN	NaN
B1 / wt	Q61508	Q61508	0.944145	0.944145	1.52191e-07	3.04072e-07	16	Q61508	Ecm1	Extracellular matrix protein 1	ECM1_MOUSE	25	92.4048	1.92405	B1	wt	NaN	NaN	NaN
A6 / wt	Q6PEE2	Q6PEE2	0.661866	0.661866	1.53157e-07	3.05847e-07	16	Q6PEE2	Ctif	CBP80/20-dependent translation initiation factor	CTIF_MOUSE	7	58.2127	1.58213	A6	wt	NaN	NaN	NaN
A6 / wt	Q80XJ3	Q80XJ3	1.27486	1.27486	1.53309e-07	3.05933e-07	16	Q80XJ3	Ttc28	Tetratricopeptide repeat protein 28	TTC28_MOUSE	28	141.976	2.41976	A6	wt	NaN	NaN	NaN
A6 / wt	Q8CFE2	Q8CFE2	-0.910467	0.910467	1.53356e-07	3.05933e-07	16	Q8CFE2	Hpf1	Histone PARylation factor 1	HPF1_MOUSE	14	-46.7987	0.532013	A6	wt	NaN	NaN	NaN
A6 / wt	Q9Z247	Q9Z247	1.25516	1.25516	1.53631e-07	3.06326e-07	16	Q9Z247	Fkbp9	Peptidyl-prolyl cis-trans isomerase FKBP9	FKBP9_MOUSE	24	138.693	2.38693	A6	wt	NaN	NaN	NaN
Mock / wt	P50462	P50462	-0.532711	0.532711	1.5385e-07	3.06605e-07	16	P50462	Csrp3	Cysteine and glycine-rich protein 3	CSRP3_MOUSE	1	-30.8745	0.691255	Mock	wt	NaN	NaN	NaN
Mock / wt	P24288	P24288	-0.250977	0.250977	1.54432e-07	3.07609e-07	16	P24288	Bcat1	Branched-chain-amino-acid aminotransferase, cytosolic	BCAT1_MOUSE	10	-15.9673	0.840327	Mock	wt	NaN	NaN	NaN
B1 / wt	Q8BUB6	Q8BUB6	0.824461	0.824461	1.54832e-07	3.0825e-07	16	Q8BUB6	Ust	Uronyl 2-sulfotransferase	UST_MOUSE	1	77.0873	1.77087	B1	wt	NaN	NaN	NaN
A6 / wt	P61021	P61021	0.717879	0.717879	1.55262e-07	3.08891e-07	16	P61021	Rab5b	Ras-related protein Rab-5B	RAB5B_MOUSE	7	64.4762	1.64476	A6	wt	NaN	NaN	NaN
A6 / wt	Q69ZH9	Q69ZH9	-0.268499	0.268499	1.55312e-07	3.08891e-07	16	Q69ZH9	Arhgap23	Rho GTPase-activating protein 23	RHG23_MOUSE	9	-16.9817	0.830183	A6	wt	NaN	NaN	NaN
A6 / wt	P98083	P98083	0.408882	0.408882	1.55442e-07	3.08979e-07	16	P98083	Shc1	SHC-transforming protein 1	SHC1_MOUSE	14	32.7657	1.32766	A6	wt	NaN	NaN	NaN
A6 / wt	Q8BGS7	Q8BGS7	0.949187	0.949187	1.55514e-07	3.08979e-07	16	Q8BGS7	Cept1	Choline/ethanolaminephosphotransferase 1	CEPT1_MOUSE	1	93.0785	1.93078	A6	wt	NaN	NaN	NaN
B1 / wt	P24638	P24638	0.565621	0.565621	1.5588e-07	3.0955e-07	16	P24638	Acp2	Lysosomal acid phosphatase	PPAL_MOUSE	10	48.0024	1.48002	B1	wt	NaN	NaN	NaN
A6 / wt	Q9JK53	Q9JK53	0.684545	0.684545	1.55968e-07	3.09568e-07	16	Q9JK53	Prelp	Prolargin	PRELP_MOUSE	5	60.7195	1.60719	A6	wt	NaN	NaN	NaN
A6 / wt	Q8K1M6	Q8K1M6	0.537162	0.537162	1.56951e-07	3.11361e-07	16	Q8K1M6	Dnm1l	Dynamin-1-like protein	DNM1L_MOUSE	41	45.1115	1.45111	A6	wt	NaN	NaN	NaN
A6 / wt	Q9ES74	Q9ES74	-0.62576	0.62576	1.57182e-07	3.11663e-07	16	Q9ES74	Nek7	Serine/threonine-protein kinase Nek7	NEK7_MOUSE	17	-35.1922	0.648078	A6	wt	NaN	NaN	NaN
B1 / wt	P14873	P14873	0.254578	0.254578	1.57292e-07	3.11724e-07	16	P14873	Map1b	Microtubule-associated protein 1B	MAP1B_MOUSE	76	19.2987	1.19299	B1	wt	NaN	NaN	NaN
Mock / wt	Q9Z1J3	Q9Z1J3	0.160243	0.160243	1.58924e-07	3.14798e-07	16	Q9Z1J3	Nfs1	Cysteine desulfurase, mitochondrial	NFS1_MOUSE	16	11.7476	1.11748	Mock	wt	NaN	NaN	NaN
A6 / wt	Q99MU3	Q99MU3	0.509397	0.509397	1.59276e-07	3.15336e-07	16	Q99MU3	Adar	Double-stranded RNA-specific adenosine deaminase	DSRAD_MOUSE	10	42.3455	1.42345	A6	wt	NaN	NaN	NaN
A6 / wt	O88643	O88643	0.700068	0.700068	1.59452e-07	3.15526e-07	16	O88643	Pak1	Serine/threonine-protein kinase PAK 1	PAK1_MOUSE	15	62.4582	1.62458	A6	wt	NaN	NaN	NaN
B1 / wt	Q80VL1	Q80VL1	0.309298	0.309298	1.59878e-07	3.16122e-07	16	Q80VL1	Tdrkh	Tudor and KH domain-containing protein	TDRKH_MOUSE	4	23.9105	1.23911	B1	wt	NaN	NaN	NaN
B1 / wt	Q99L13	Q99L13	0.20132	0.20132	1.59915e-07	3.16122e-07	16	Q99L13	Hibadh	3-hydroxyisobutyrate dehydrogenase, mitochondrial	3HIDH_MOUSE	11	14.975	1.14975	B1	wt	NaN	NaN	NaN
A6 / wt	Q64191	Q64191	0.625865	0.625865	1.60277e-07	3.16678e-07	16	Q64191	Aga	N(4)-(beta-N-acetylglucosaminyl)-L-asparaginase	ASPG_MOUSE	7	54.3135	1.54314	A6	wt	NaN	NaN	NaN
A6 / wt	O08600	O08600	1.09567	1.09567	1.60418e-07	3.16797e-07	16	O08600	Endog	Endonuclease G, mitochondrial	NUCG_MOUSE	7	113.712	2.13712	A6	wt	NaN	NaN	NaN
B1 / wt	P55288	P55288	0.348307	0.348307	1.61061e-07	3.17596e-07	16	P55288	Cdh11	Cadherin-11	CAD11_MOUSE	16	27.3066	1.27307	B1	wt	NaN	NaN	NaN
B1 / wt	P61226	P61226	0.765506	0.765506	1.61031e-07	3.17596e-07	16	P61226	Rap2b	Ras-related protein Rap-2b	RAP2B_MOUSE	4	69.9966	1.69997	B1	wt	NaN	NaN	NaN
A6 / wt	Q9WV95	Q9WV95	-0.632912	0.632912	1.61065e-07	3.17596e-07	16	Q9WV95	Phlda3	Pleckstrin homology-like domain family A member 3	PHLA3_MOUSE	6	-35.5126	0.644874	A6	wt	NaN	NaN	NaN
B1 / wt	P17809	P17809	0.394413	0.394413	1.61218e-07	3.17738e-07	16	P17809	Slc2a1	Solute carrier family 2, facilitated glucose transporter member 1	GTR1_MOUSE	5	31.4408	1.31441	B1	wt	NaN	NaN	NaN
A6 / wt	A6H5Y3	A6H5Y3	0.245806	0.245806	1.61345e-07	3.17828e-07	16	A6H5Y3	Mtr	Methionine synthase	METH_MOUSE	35	18.5755	1.18575	A6	wt	NaN	NaN	NaN
A6 / wt	P10833	P10833	0.298302	0.298302	1.61824e-07	3.18292e-07	16	P10833	Rras	Ras-related protein R-Ras	RRAS_MOUSE	6	22.9696	1.2297	A6	wt	NaN	NaN	NaN
A6 / wt	P58501	P58501	0.291627	0.291627	1.61818e-07	3.18292e-07	16	P58501	Paxbp1	PAX3- and PAX7-binding protein 1	PAXB1_MOUSE	13	22.402	1.22402	A6	wt	NaN	NaN	NaN
A6 / wt	Q61161	Q61161	1.07327	1.07327	1.61798e-07	3.18292e-07	16	Q61161	Map4k2	Mitogen-activated protein kinase kinase kinase kinase 2	M4K2_MOUSE	1	110.419	2.10419	A6	wt	NaN	NaN	NaN
B1 / wt	O35350	O35350	0.463263	0.463263	1.61966e-07	3.18351e-07	16	O35350	Capn1	Calpain-1 catalytic subunit	CAN1_MOUSE	38	37.8657	1.37866	B1	wt	NaN	NaN	NaN
A6 / wt	O70318	O70318	-0.539075	0.539075	1.62017e-07	3.18351e-07	16	O70318	Epb41l2	Band 4.1-like protein 2	E41L2_MOUSE	62	-31.1788	0.688212	A6	wt	NaN	NaN	NaN
B1 / wt	O08605	O08605	0.794563	0.794563	1.62388e-07	3.18827e-07	16	O08605	Mknk1	MAP kinase-interacting serine/threonine-protein kinase 1	MKNK1_MOUSE	2	73.4552	1.73455	B1	wt	NaN	NaN	NaN
A6 / wt	Q91ZW3	Q91ZW3	-0.345253	0.345253	1.62421e-07	3.18827e-07	16	Q91ZW3	Smarca5	SWI/SNF-related matrix-associated actin-dependent regulator of chromatin subfamily A member 5	SMCA5_MOUSE	53	-21.283	0.78717	A6	wt	NaN	NaN	NaN
[truncated: 21,009 more rows]

## Sheet: Supplementary_Data_5B_A6toWT
Supplementary Data 5B. Mass spectrometry protein group level data from total proteome experiment for comparison of protein levels in MC3T3-E1 Casp9 KO clone A6 and a control wt cell line.
Comparison (group1/group2)	Group	ProteinGroups	AVG Log2 Ratio	Absolute AVG Log2 Ratio	Pvalue	Qvalue	# of Ratios	UniProtIds	Genes	ProteinDescriptions	ProteinNames	# Unique Total Peptides	% Change	Ratio	Condition Numerator	Condition Denominator	GO Cellular Component	GO Molecular Function	GO Biological Process
A6 / wt	Q9QZL0	Q9QZL0	-2.85498	2.85498	3.77518e-18	1.48063e-14	16	Q9QZL0	Ripk3	Receptor-interacting serine/threonine-protein kinase 3	RIPK3_MOUSE	14	-86.1782	0.138218	A6	wt	NaN	NaN	NaN
A6 / wt	O08842	O08842	-1.59747	1.59747	2.26889e-15	2.22464e-12	16	O08842	Gfra2	GDNF family receptor alpha-2	GFRA2_MOUSE	8	-66.9544	0.330456	A6	wt	NaN	NaN	NaN
A6 / wt	Q8C8R3	Q8C8R3	-1.68991	1.68991	7.4079e-15	3.63172e-12	16	Q8C8R3	Ank2	Ankyrin-2	ANK2_MOUSE	40	-69.0054	0.309946	A6	wt	NaN	NaN	NaN
A6 / wt	P49813	P49813	-1.87222	1.87222	1.17062e-14	5.10131e-12	16	P49813	Tmod1	Tropomodulin-1	TMOD1_MOUSE	9	-72.6847	0.273153	A6	wt	NaN	NaN	NaN
A6 / wt	Q9R1B9	Q9R1B9	2.13189	2.13189	1.42501e-14	5.58887e-12	16	Q9R1B9	Slit2	Slit homolog 2 protein	SLIT2_MOUSE	10	338.291	4.38291	A6	wt	NaN	NaN	NaN
A6 / wt	E9PVX6	E9PVX6	-0.962604	0.962604	2.1779e-14	7.1181e-12	16	E9PVX6	Mki67	Proliferation marker protein Ki-67	KI67_MOUSE	120	-48.687	0.51313	A6	wt	NaN	NaN	NaN
A6 / wt	O35280	O35280	-1.10249	1.10249	4.16981e-14	1.09027e-11	16	O35280	Chek1	Serine/threonine-protein kinase Chk1	CHK1_MOUSE	7	-53.4288	0.465712	A6	wt	NaN	NaN	NaN
A6 / wt	P31324	P31324	1.16635	1.16635	3.76327e-14	1.09027e-11	16	P31324	Prkar2b	cAMP-dependent protein kinase type II-beta regulatory subunit	KAP3_MOUSE	15	124.443	2.24443	A6	wt	NaN	NaN	NaN
A6 / wt	P97386	P97386	-0.665084	0.665084	5.06422e-14	1.16834e-11	16	P97386	Lig3	DNA ligase 3	DNLI3_MOUSE	33	-36.9348	0.630652	A6	wt	NaN	NaN	NaN
A6 / wt	Q9Z207	Q9Z207	-0.691375	0.691375	5.03577e-14	1.16834e-11	16	Q9Z207	Diaph3	Protein diaphanous homolog 3	DIAP3_MOUSE	25	-38.0737	0.619263	A6	wt	NaN	NaN	NaN
A6 / wt	Q6ZQF0	Q6ZQF0	-0.909413	0.909413	5.41808e-14	1.18054e-11	16	Q6ZQF0	Topbp1	DNA topoisomerase 2-binding protein 1	TOPB1_MOUSE	24	-46.7598	0.532402	A6	wt	NaN	NaN	NaN
A6 / wt	P47739	P47739	-0.960163	0.960163	9.02731e-14	1.86343e-11	16	P47739	Aldh3a1	Aldehyde dehydrogenase, dimeric NADP-preferring	AL3A1_MOUSE	18	-48.6001	0.513999	A6	wt	NaN	NaN	NaN
A6 / wt	P20664	P20664	-0.891714	0.891714	1.0507e-13	1.9954e-11	16	P20664	Prim1	DNA primase small subunit	PRI1_MOUSE	22	-46.1027	0.538973	A6	wt	NaN	NaN	NaN
A6 / wt	Q921M4	Q921M4	0.645878	0.645878	1.19507e-13	2.13049e-11	16	Q921M4	Golga2	Golgin subfamily A member 2	GOGA2_MOUSE	30	56.4691	1.56469	A6	wt	NaN	NaN	NaN
A6 / wt	Q8CD15	Q8CD15	-0.946858	0.946858	1.31747e-13	2.17034e-11	16	Q8CD15	Riox2	Ribosomal oxygenase 2	RIOX2_MOUSE	20	-48.1239	0.518761	A6	wt	NaN	NaN	NaN
A6 / wt	Q91WN1	Q91WN1	-0.71326	0.71326	1.3281e-13	2.17034e-11	16	Q91WN1	Dnajc9	DnaJ homolog subfamily C member 9	DNJC9_MOUSE	16	-39.006	0.60994	A6	wt	NaN	NaN	NaN
A6 / wt	Q8BX70	Q8BX70	-0.553233	0.553233	1.85238e-13	2.59466e-11	16	Q8BX70	Vps13c	Vacuolar protein sorting-associated protein 13C	VP13C_MOUSE	58	-31.8509	0.681491	A6	wt	NaN	NaN	NaN
A6 / wt	Q62261	Q62261	-0.497676	0.497676	2.03842e-13	2.75679e-11	16	Q62261	Sptbn1	Spectrin beta chain, non-erythrocytic 1	SPTB2_MOUSE	177	-29.1753	0.708247	A6	wt	NaN	NaN	NaN
A6 / wt	Q64261	Q64261	1.06016	1.06016	2.87764e-13	3.42004e-11	16	Q64261	Cdk6	Cyclin-dependent kinase 6	CDK6_MOUSE	15	108.516	2.08516	A6	wt	NaN	NaN	NaN
A6 / wt	Q64282	Q64282	0.755178	0.755178	2.76396e-13	3.42004e-11	16	Q64282	Ifit1	Interferon-induced protein with tetratricopeptide repeats 1	IFIT1_MOUSE	23	68.784	1.68784	A6	wt	NaN	NaN	NaN
A6 / wt	Q9CWI3	Q9CWI3	-0.823447	0.823447	2.87289e-13	3.42004e-11	16	Q9CWI3	Bccip	BRCA2 and CDKN1A-interacting protein	BCCIP_MOUSE	11	-43.491	0.56509	A6	wt	NaN	NaN	NaN
A6 / wt	P70227	P70227	-0.733802	0.733802	3.17881e-13	3.58413e-11	16	P70227	Itpr3	Inositol 1,4,5-trisphosphate receptor type 3	ITPR3_MOUSE	78	-39.8683	0.601317	A6	wt	NaN	NaN	NaN
A6 / wt	Q99L20	Q99L20	-1.03997	1.03997	3.31915e-13	3.58413e-11	16	Q99L20	Gstt3	Glutathione S-transferase theta-3	GSTT3_MOUSE	9	-51.3663	0.486337	A6	wt	NaN	NaN	NaN
A6 / wt	Q9JHW9	Q9JHW9	-4.8129	4.8129	3.56402e-13	3.58413e-11	16	Q9JHW9	Aldh1a3	Aldehyde dehydrogenase family 1 member A3	AL1A3_MOUSE	24	-96.4423	0.0355774	A6	wt	NaN	NaN	NaN
A6 / wt	Q8BFR4	Q8BFR4	0.551597	0.551597	4.37729e-13	3.9925e-11	16	Q8BFR4	Gns	N-acetylglucosamine-6-sulfatase	GNS_MOUSE	17	46.5707	1.46571	A6	wt	NaN	NaN	NaN
A6 / wt	P20357	P20357	2.91591	2.91591	5.41627e-13	4.72058e-11	16	P20357	Map2	Microtubule-associated protein 2	MTAP2_MOUSE	11	654.706	7.54706	A6	wt	NaN	NaN	NaN
A6 / wt	Q8BX17	Q8BX17	-0.707824	0.707824	6.11242e-13	5.10062e-11	16	Q8BX17	Gemin5	Gem-associated protein 5	GEMI5_MOUSE	42	-38.7757	0.612243	A6	wt	NaN	NaN	NaN
A6 / wt	Q8R2Y0	Q8R2Y0	-1.18149	1.18149	6.32134e-13	5.16506e-11	16	Q8R2Y0	Abhd6	Monoacylglycerol lipase ABHD6	ABHD6_MOUSE	9	-55.9105	0.440895	A6	wt	NaN	NaN	NaN
A6 / wt	Q8K4I3	Q8K4I3	1.20671	1.20671	6.4576e-13	5.16872e-11	16	Q8K4I3	Arhgef6	Rho guanine nucleotide exchange factor 6	ARHG6_MOUSE	5	130.811	2.30811	A6	wt	NaN	NaN	NaN
A6 / wt	F7BWT7	F7BWT7	-3.71489	3.71489	6.96687e-13	5.46481e-11	16	F7BWT7	Tspan15	Tetraspanin-15	TSN15_MOUSE	3	-92.3844	0.0761563	A6	wt	NaN	NaN	NaN
A6 / wt	Q8BIJ7	Q8BIJ7	-0.796654	0.796654	7.84081e-13	5.69475e-11	16	Q8BIJ7	Rufy1	RUN and FYVE domain-containing protein 1	RUFY1_MOUSE	16	-42.4317	0.575683	A6	wt	NaN	NaN	NaN
A6 / wt	Q9JJA4	Q9JJA4	-0.899505	0.899505	7.5057e-13	5.69475e-11	16	Q9JJA4	Wdr12	Ribosome biogenesis protein WDR12	WDR12_MOUSE	15	-46.3929	0.536071	A6	wt	NaN	NaN	NaN
A6 / wt	Q9JKB1	Q9JKB1	-0.878249	0.878249	7.74027e-13	5.69475e-11	16	Q9JKB1	Uchl3	Ubiquitin carboxyl-terminal hydrolase isozyme L3	UCHL3_MOUSE	16	-45.5973	0.544027	A6	wt	NaN	NaN	NaN
A6 / wt	Q9WUR9	Q9WUR9	-1.57058	1.57058	7.80816e-13	5.69475e-11	16	Q9WUR9	Ak4	Adenylate kinase 4, mitochondrial	KAD4_MOUSE	8	-66.3327	0.336673	A6	wt	NaN	NaN	NaN
A6 / wt	Q62419	Q62419	0.640513	0.640513	8.06208e-13	5.749e-11	16	Q62419	Sh3gl1	Endophilin-A2	SH3G1_MOUSE	19	55.8883	1.55888	A6	wt	NaN	NaN	NaN
A6 / wt	Q8BMS2	Q8BMS2	-2.85676	2.85676	8.2376e-13	5.76926e-11	16	Q8BMS2	Spon2	Spondin-2	SPON2_MOUSE	4	-86.1952	0.138048	A6	wt	NaN	NaN	NaN
A6 / wt	Q8BYI6	Q8BYI6	-1.55	1.55	8.46809e-13	5.82664e-11	16	Q8BYI6	Lpcat2	Lysophosphatidylcholine acyltransferase 2	PCAT2_MOUSE	7	-65.8491	0.341509	A6	wt	NaN	NaN	NaN
A6 / wt	Q3UBG2	Q3UBG2	-1.2636	1.2636	1.01519e-12	6.63596e-11	16	Q3UBG2	Pid1	PTB-containing, cubilin and LRP1-interacting protein	PCLI1_MOUSE	6	-58.3497	0.416503	A6	wt	NaN	NaN	NaN
A6 / wt	Q3USZ8	Q3USZ8	-0.997112	0.997112	1.00598e-12	6.63596e-11	16	Q3USZ8	Dipk2a	Divergent protein kinase domain 2A	DIK2A_MOUSE	15	-49.8998	0.501002	A6	wt	NaN	NaN	NaN
A6 / wt	P16332	P16332	0.471679	0.471679	1.1141e-12	7.16313e-11	16	P16332	Mmut	Methylmalonyl-CoA mutase, mitochondrial	MUTA_MOUSE	28	38.6722	1.38672	A6	wt	NaN	NaN	NaN
A6 / wt	Q3UU96	Q3UU96	1.50998	1.50998	1.22137e-12	7.72613e-11	16	Q3UU96	Cdc42bpa	Serine/threonine-protein kinase MRCK alpha	MRCKA_MOUSE	40	184.805	2.84805	A6	wt	NaN	NaN	NaN
A6 / wt	P46664	P46664	-0.840823	0.840823	1.31134e-12	8.16364e-11	16	P46664	Adss2	Adenylosuccinate synthetase isozyme 2	PURA2_MOUSE	25	-44.1675	0.558325	A6	wt	NaN	NaN	NaN
A6 / wt	Q9ERD7	Q9ERD7	-1.05067	1.05067	1.58639e-12	9.42698e-11	16	Q9ERD7	Tubb3	Tubulin beta-3 chain	TBB3_MOUSE	9	-51.7256	0.482744	A6	wt	NaN	NaN	NaN
A6 / wt	Q64339	Q64339	1.811	1.811	1.8532e-12	1.0237e-10	16	Q64339	Isg15	Ubiquitin-like protein ISG15	ISG15_MOUSE	8	250.885	3.50885	A6	wt	NaN	NaN	NaN
A6 / wt	Q3UKC1	Q3UKC1	-0.525814	0.525814	2.11299e-12	1.15099e-10	16	Q3UKC1	Tax1bp1	Tax1-binding protein 1 homolog	TAXB1_MOUSE	28	-30.5433	0.694567	A6	wt	NaN	NaN	NaN
A6 / wt	Q5SUR0	Q5SUR0	-0.612557	0.612557	2.29546e-12	1.20037e-10	16	Q5SUR0	Pfas	Phosphoribosylformylglycinamidine synthase	PUR4_MOUSE	48	-34.5963	0.654037	A6	wt	NaN	NaN	NaN
A6 / wt	O08917	O08917	0.737056	0.737056	2.36222e-12	1.21789e-10	16	O08917	Flot1	Flotillin-1	FLOT1_MOUSE	29	66.6771	1.66677	A6	wt	NaN	NaN	NaN
A6 / wt	Q8K2A1	Q8K2A1	0.657152	0.657152	2.42212e-12	1.21789e-10	16	Q8K2A1	Gulp1	PTB domain-containing engulfment adapter protein 1	GULP1_MOUSE	17	57.6967	1.57697	A6	wt	NaN	NaN	NaN
A6 / wt	Q9Z179	Q9Z179	-0.714627	0.714627	2.40383e-12	1.21789e-10	16	Q9Z179	Shcbp1	SHC SH2 domain-binding protein 1	SHCBP_MOUSE	14	-39.0637	0.609363	A6	wt	NaN	NaN	NaN
A6 / wt	Q8K298	Q8K298	-0.634769	0.634769	2.54865e-12	1.25266e-10	16	Q8K298	Anln	Anillin	ANLN_MOUSE	54	-35.5956	0.644044	A6	wt	NaN	NaN	NaN
A6 / wt	Q810Q5	Q810Q5	-4.00353	4.00353	2.61708e-12	1.26718e-10	16	Q810Q5	Nmes1	Normal mucosa of esophagus-specific gene 1 protein	NMES1_MOUSE	3	-93.7653	0.0623474	A6	wt	NaN	NaN	NaN
A6 / wt	P13595	P13595	-0.859348	0.859348	2.76994e-12	1.31213e-10	16	P13595	Ncam1	Neural cell adhesion molecule 1	NCAM1_MOUSE	27	-44.8798	0.551202	A6	wt	NaN	NaN	NaN
A6 / wt	Q64345	Q64345	0.76476	0.76476	2.77681e-12	1.31213e-10	16	Q64345	Ifit3	Interferon-induced protein with tetratricopeptide repeats 3	IFIT3_MOUSE	17	69.9088	1.69909	A6	wt	NaN	NaN	NaN
A6 / wt	Q9WTR5	Q9WTR5	-2.64652	2.64652	3.01114e-12	1.37322e-10	16	Q9WTR5	Cdh13	Cadherin-13	CAD13_MOUSE	10	-84.0296	0.159704	A6	wt	NaN	NaN	NaN
A6 / wt	P01901	P01901	-2.10014	2.10014	4.24922e-12	1.85171e-10	16	P01901	H2-K1	H-2 class I histocompatibility antigen, K-B alpha chain	HA1B_MOUSE	12	-76.6764	0.233236	A6	wt	NaN	NaN	NaN
A6 / wt	Q8R4S0	Q8R4S0	-3.14966	3.14966	4.57093e-12	1.92765e-10	16	Q8R4S0	Ppp1r14c	Protein phosphatase 1 regulatory subunit 14C	PP14C_MOUSE	3	-88.7317	0.112683	A6	wt	NaN	NaN	NaN
A6 / wt	Q01320	Q01320	-0.694634	0.694634	4.97132e-12	2.03099e-10	16	Q01320	Top2a	DNA topoisomerase 2-alpha	TOP2A_MOUSE	77	-38.2134	0.617866	A6	wt	NaN	NaN	NaN
A6 / wt	Q9CQ18	Q9CQ18	-1.15737	1.15737	4.92797e-12	2.03099e-10	16	Q9CQ18	Rnaseh2c	Ribonuclease H2 subunit C	RNH2C_MOUSE	4	-55.167	0.44833	A6	wt	NaN	NaN	NaN
A6 / wt	P46061	P46061	-0.539762	0.539762	5.78517e-12	2.28022e-10	16	P46061	Rangap1	Ran GTPase-activating protein 1	RAGP1_MOUSE	34	-31.2115	0.687885	A6	wt	NaN	NaN	NaN
A6 / wt	Q6P9Q4	Q6P9Q4	1.36906	1.36906	5.81391e-12	2.28022e-10	16	Q6P9Q4	Fhod1	FH1/FH2 domain-containing protein 1	FHOD1_MOUSE	22	158.302	2.58302	A6	wt	NaN	NaN	NaN
A6 / wt	Q640M1	Q640M1	-0.550371	0.550371	6.21068e-12	2.38807e-10	16	Q640M1	Utp14a	U3 small nucleolar RNA-associated protein 14 homolog A	UT14A_MOUSE	25	-31.7155	0.682845	A6	wt	NaN	NaN	NaN
A6 / wt	Q64378	Q64378	-0.911319	0.911319	7.32331e-12	2.71629e-10	16	Q64378	Fkbp5	Peptidyl-prolyl cis-trans isomerase FKBP5	FKBP5_MOUSE	23	-46.8301	0.531699	A6	wt	NaN	NaN	NaN
A6 / wt	Q9Z2F7	Q9Z2F7	-0.923243	0.923243	7.24454e-12	2.71629e-10	16	Q9Z2F7	Bnip3l	BCL2/adenovirus E1B 19 kDa protein-interacting protein 3-like	BNI3L_MOUSE	2	-47.2678	0.527322	A6	wt	NaN	NaN	NaN
A6 / wt	P11103	P11103	-0.708459	0.708459	7.4976e-12	2.72274e-10	16	P11103	Parp1	Poly [ADP-ribose] polymerase 1	PARP1_MOUSE	41	-38.8026	0.611974	A6	wt	NaN	NaN	NaN
A6 / wt	Q8C6B2	Q8C6B2	-0.583189	0.583189	7.67081e-12	2.76008e-10	16	Q8C6B2	Rtkn	Rhotekin	RTKN_MOUSE	12	-33.2513	0.667487	A6	wt	NaN	NaN	NaN
A6 / wt	Q811D0	Q811D0	0.697073	0.697073	7.95533e-12	2.83644e-10	16	Q811D0	Dlg1	Disks large homolog 1	DLG1_MOUSE	33	62.1213	1.62121	A6	wt	NaN	NaN	NaN
A6 / wt	P39098	P39098	0.532146	0.532146	8.13857e-12	2.87563e-10	16	P39098	Man1a2	Mannosyl-oligosaccharide 1,2-alpha-mannosidase IB	MA1A2_MOUSE	14	44.6078	1.44608	A6	wt	NaN	NaN	NaN
A6 / wt	Q9QWF0	Q9QWF0	-0.643461	0.643461	8.59892e-12	3.01116e-10	16	Q9QWF0	Chaf1a	Chromatin assembly factor 1 subunit A	CAF1A_MOUSE	22	-35.9825	0.640175	A6	wt	NaN	NaN	NaN
A6 / wt	Q3UMF0	Q3UMF0	-1.36032	1.36032	9.3484e-12	3.18821e-10	16	Q3UMF0	Cobll1	Cordon-bleu protein-like 1	COBL1_MOUSE	38	-61.0504	0.389496	A6	wt	NaN	NaN	NaN
A6 / wt	Q9WUP7	Q9WUP7	-0.826133	0.826133	9.70688e-12	3.28193e-10	16	Q9WUP7	Uchl5	Ubiquitin carboxyl-terminal hydrolase isozyme L5	UCHL5_MOUSE	17	-43.5961	0.564039	A6	wt	NaN	NaN	NaN
A6 / wt	P28301	P28301	-1.85915	1.85915	1.01336e-11	3.39691e-10	16	P28301	Lox	Protein-lysine 6-oxidase	LYOX_MOUSE	15	-72.4362	0.275638	A6	wt	NaN	NaN	NaN
A6 / wt	Q5DTU0	Q5DTU0	-1.12225	1.12225	1.11825e-11	3.65483e-10	16	Q5DTU0	Afap1l2	Actin filament-associated protein 1-like 2	AF1L2_MOUSE	28	-54.0622	0.459378	A6	wt	NaN	NaN	NaN
A6 / wt	P59328	P59328	-1.26667	1.26667	1.13062e-11	3.65764e-10	16	P59328	Wdhd1	WD repeat and HMG-box DNA-binding protein 1	WDHD1_MOUSE	27	-58.4381	0.415619	A6	wt	NaN	NaN	NaN
A6 / wt	Q80ZV0	Q80ZV0	-1.20453	1.20453	1.14709e-11	3.65764e-10	16	Q80ZV0	Rnaseh2b	Ribonuclease H2 subunit B	RNH2B_MOUSE	9	-56.6091	0.433909	A6	wt	NaN	NaN	NaN
A6 / wt	Q6PDS3	Q6PDS3	-1.74705	1.74705	1.17318e-11	3.71065e-10	16	Q6PDS3	Sarm1	NAD(+) hydrolase SARM1	SARM1_MOUSE	3	-70.209	0.29791	A6	wt	NaN	NaN	NaN
A6 / wt	P23927	P23927	-1.21837	1.21837	1.19514e-11	3.74988e-10	16	P23927	Cryab	Alpha-crystallin B chain	CRYAB_MOUSE	9	-57.0231	0.429769	A6	wt	NaN	NaN	NaN
A6 / wt	Q9CQ26	Q9CQ26	0.605478	0.605478	1.23105e-11	3.81357e-10	16	Q9CQ26	Stambp	STAM-binding protein	STABP_MOUSE	12	52.1483	1.52148	A6	wt	NaN	NaN	NaN
A6 / wt	Q9D0P0	Q9D0P0	-1.06426	1.06426	1.23489e-11	3.81357e-10	16	Q9D0P0	Ebpl	Emopamil-binding protein-like	EBPL_MOUSE	1	-52.1783	0.478217	A6	wt	NaN	NaN	NaN
A6 / wt	Q3URD3	Q3URD3	0.735196	0.735196	1.26257e-11	3.8686e-10	16	Q3URD3	Slmap	Sarcolemmal membrane-associated protein	SLMAP_MOUSE	29	66.4623	1.66462	A6	wt	NaN	NaN	NaN
A6 / wt	Q8BT07	Q8BT07	-1.12075	1.12075	1.31253e-11	3.95979e-10	16	Q8BT07	Cep55	Centrosomal protein of 55 kDa	CEP55_MOUSE	22	-54.0146	0.459854	A6	wt	NaN	NaN	NaN
A6 / wt	O08800	O08800	-1.592	1.592	1.38176e-11	4.13683e-10	16	O08800	Serpinb8	Serpin B8	SPB8_MOUSE	11	-66.8289	0.331711	A6	wt	NaN	NaN	NaN
A6 / wt	E9PZJ8	E9PZJ8	-0.501203	0.501203	1.47071e-11	4.28043e-10	16	E9PZJ8	Ascc3	Activating signal cointegrator 1 complex subunit 3	ASCC3_MOUSE	50	-29.3483	0.706517	A6	wt	NaN	NaN	NaN
A6 / wt	O89001	O89001	-1.00898	1.00898	1.47338e-11	4.28043e-10	16	O89001	Cpd	Carboxypeptidase D	CBPD_MOUSE	26	-50.3103	0.496897	A6	wt	NaN	NaN	NaN
A6 / wt	P19324	P19324	0.248366	0.248366	1.55497e-11	4.41926e-10	16	P19324	Serpinh1	Serpin H1	SERPH_MOUSE	34	18.7861	1.18786	A6	wt	NaN	NaN	NaN
A6 / wt	P48725	P48725	-0.362145	0.362145	1.58286e-11	4.46618e-10	16	P48725	Pcnt	Pericentrin	PCNT_MOUSE	55	-22.1993	0.778007	A6	wt	NaN	NaN	NaN
A6 / wt	Q6PR54	Q6PR54	-0.50596	0.50596	1.60601e-11	4.49912e-10	16	Q6PR54	Rif1	Telomere-associated protein RIF1	RIF1_MOUSE	28	-29.5808	0.704192	A6	wt	NaN	NaN	NaN
A6 / wt	Q09324	Q09324	-1.13224	1.13224	1.66461e-11	4.59762e-10	16	Q09324	Gcnt1	Beta-1,3-galactosyl-O-glycosyl-glycoprotein beta-1,6-N-acetylglucosaminyltransferase	GCNT1_MOUSE	6	-54.3792	0.456208	A6	wt	NaN	NaN	NaN
A6 / wt	Q9D4J1	Q9D4J1	-2.45167	2.45167	1.69982e-11	4.66203e-10	16	Q9D4J1	Efhd1	EF-hand domain-containing protein D1	EFHD1_MOUSE	11	-81.7201	0.182799	A6	wt	NaN	NaN	NaN
A6 / wt	O70309	O70309	0.959483	0.959483	1.72088e-11	4.68701e-10	16	O70309	Itgb5	Integrin beta-5	ITB5_MOUSE	15	94.4613	1.94461	A6	wt	NaN	NaN	NaN
A6 / wt	Q8BHK9	Q8BHK9	-0.713655	0.713655	1.7768e-11	4.70852e-10	16	Q8BHK9	Ercc6l	DNA excision repair protein ERCC-6-like	ERC6L_MOUSE	24	-39.0227	0.609773	A6	wt	NaN	NaN	NaN
A6 / wt	Q9D7V1	Q9D7V1	-3.47379	3.47379	1.75645e-11	4.70852e-10	16	Q9D7V1	Sh2d4a	SH2 domain-containing protein 4A	SH24A_MOUSE	5	-90.9991	0.0900086	A6	wt	NaN	NaN	NaN
A6 / wt	Q8BYJ6	Q8BYJ6	-1.15001	1.15001	1.83474e-11	4.82942e-10	16	Q8BYJ6	Tbc1d4	TBC1 domain family member 4	TBCD4_MOUSE	20	-54.9378	0.450622	A6	wt	NaN	NaN	NaN
A6 / wt	P08121	P08121	0.721857	0.721857	1.89759e-11	4.95151e-10	16	P08121	Col3a1	Collagen alpha-1(III) chain	CO3A1_MOUSE	42	64.9304	1.6493	A6	wt	NaN	NaN	NaN
A6 / wt	Q8R2U6	Q8R2U6	1.02558	1.02558	1.90843e-11	4.95151e-10	16	Q8R2U6	Nudt4	Diphosphoinositol polyphosphate phosphohydrolase 2	NUDT4_MOUSE	4	103.577	2.03577	A6	wt	NaN	NaN	NaN
A6 / wt	Q9D3U0	Q9D3U0	-0.722509	0.722509	1.93655e-11	4.95151e-10	16	Q9D3U0	Pus10	tRNA pseudouridine synthase Pus10	PUS10_MOUSE	17	-39.3957	0.606043	A6	wt	NaN	NaN	NaN
A6 / wt	Q3UIR3	Q3UIR3	0.454745	0.454745	1.97629e-11	5.00065e-10	16	Q3UIR3	Dtx3l	E3 ubiquitin-protein ligase DTX3L	DTX3L_MOUSE	16	37.054	1.37054	A6	wt	NaN	NaN	NaN
A6 / wt	Q8CAS9	Q8CAS9	0.590711	0.590711	2.03504e-11	5.11629e-10	16	Q8CAS9	Parp9	Protein mono-ADP-ribosyltransferase PARP9	PARP9_MOUSE	27	50.5989	1.50599	A6	wt	NaN	NaN	NaN
A6 / wt	Q99MI1	Q99MI1	0.472994	0.472994	2.28577e-11	5.49988e-10	16	Q99MI1	Erc1	ELKS/Rab6-interacting/CAST family member 1	RB6I2_MOUSE	56	38.7987	1.38799	A6	wt	NaN	NaN	NaN
A6 / wt	Q8R323	Q8R323	-0.816076	0.816076	2.40654e-11	5.65178e-10	16	Q8R323	Rfc3	Replication factor C subunit 3	RFC3_MOUSE	15	-43.2015	0.567985	A6	wt	NaN	NaN	NaN
A6 / wt	Q3ULD5	Q3ULD5	0.577678	0.577678	2.45583e-11	5.7332e-10	16	Q3ULD5	Mccc2	Methylcrotonoyl-CoA carboxylase beta chain, mitochondrial	MCCB_MOUSE	19	49.2445	1.49245	A6	wt	NaN	NaN	NaN
A6 / wt	Q8R0A0	Q8R0A0	-0.667494	0.667494	2.54585e-11	5.90818e-10	16	Q8R0A0	Gtf2f2	General transcription factor IIF subunit 2	T2FB_MOUSE	15	-37.0401	0.629599	A6	wt	NaN	NaN	NaN
A6 / wt	Q8BWM0	Q8BWM0	0.577333	0.577333	2.56674e-11	5.92162e-10	16	Q8BWM0	Ptges2	Prostaglandin E synthase 2	PGES2_MOUSE	16	49.2088	1.49209	A6	wt	NaN	NaN	NaN
A6 / wt	P02468	P02468	-0.587417	0.587417	2.79656e-11	6.30352e-10	16	P02468	Lamc1	Laminin subunit gamma-1	LAMC1_MOUSE	42	-33.4466	0.665534	A6	wt	NaN	NaN	NaN
A6 / wt	P33610	P33610	-0.924139	0.924139	2.8584e-11	6.34975e-10	16	P33610	Prim2	DNA primase large subunit	PRI2_MOUSE	20	-47.3005	0.526995	A6	wt	NaN	NaN	NaN
A6 / wt	Q8JZV7	Q8JZV7	0.596002	0.596002	3.02594e-11	6.52074e-10	16	Q8JZV7	Amdhd2	N-acetylglucosamine-6-phosphate deacetylase	NAGA_MOUSE	9	51.1522	1.51152	A6	wt	NaN	NaN	NaN
A6 / wt	P55937	P55937	0.71795	0.71795	3.10655e-11	6.62169e-10	16	P55937	Golga3	Golgin subfamily A member 3	GOGA3_MOUSE	69	64.4843	1.64484	A6	wt	NaN	NaN	NaN
A6 / wt	Q8BKS9	Q8BKS9	-0.668818	0.668818	3.17293e-11	6.7266e-10	16	Q8BKS9	Pum3	Pumilio homolog 3	PUM3_MOUSE	24	-37.0978	0.629022	A6	wt	NaN	NaN	NaN
A6 / wt	Q9WTX2	Q9WTX2	0.670009	0.670009	3.56979e-11	7.40778e-10	16	Q9WTX2	Prkra	Interferon-inducible double-stranded RNA-dependent protein kinase activator A	PRKRA_MOUSE	11	59.1083	1.59108	A6	wt	NaN	NaN	NaN
A6 / wt	Q6SKR2	Q6SKR2	1.00444	1.00444	3.80652e-11	7.81632e-10	16	Q6SKR2	N6amt1	Methyltransferase N6AMT1	N6MT1_MOUSE	6	100.616	2.00616	A6	wt	NaN	NaN	NaN
A6 / wt	Q9JJ80	Q9JJ80	-0.940503	0.940503	3.98362e-11	8.09521e-10	16	Q9JJ80	Rpf2	Ribosome production factor 2 homolog	RPF2_MOUSE	17	-47.8949	0.521051	A6	wt	NaN	NaN	NaN
A6 / wt	Q9JJ28	Q9JJ28	-0.555428	0.555428	4.15104e-11	8.39194e-10	16	Q9JJ28	Flii	Protein flightless-1 homolog	FLII_MOUSE	52	-31.9545	0.680455	A6	wt	NaN	NaN	NaN
A6 / wt	O35130	O35130	-0.860713	0.860713	4.26332e-11	8.57473e-10	16	O35130	Emg1	Ribosomal RNA small subunit methyltransferase NEP1	NEP1_MOUSE	10	-44.932	0.55068	A6	wt	NaN	NaN	NaN
A6 / wt	P13745	P13745	5.54879	5.54879	4.31263e-11	8.62966e-10	16	P13745	Gsta1	Glutathione S-transferase A1	GSTA1_MOUSE	3	4581.14	46.8114	A6	wt	NaN	NaN	NaN
A6 / wt	Q80U87	Q80U87	0.532751	0.532751	4.42341e-11	8.8064e-10	16	Q80U87	Usp8	Ubiquitin carboxyl-terminal hydrolase 8	UBP8_MOUSE	16	44.6685	1.44669	A6	wt	NaN	NaN	NaN
A6 / wt	Q9WTP7	Q9WTP7	0.689187	0.689187	4.64219e-11	9.14909e-10	16	Q9WTP7	Ak3	GTP:AMP phosphotransferase AK3, mitochondrial	KAD3_MOUSE	17	61.2374	1.61237	A6	wt	NaN	NaN	NaN
A6 / wt	Q9ERI5	Q9ERI5	-0.735163	0.735163	4.78713e-11	9.38757e-10	16	Q9ERI5	Jmjd6	Bifunctional arginine demethylase and lysyl-hydroxylase JMJD6	JMJD6_MOUSE	9	-39.925	0.60075	A6	wt	NaN	NaN	NaN
A6 / wt	E9Q555	E9Q555	-0.430629	0.430629	4.89894e-11	9.55254e-10	16	E9Q555	Rnf213	E3 ubiquitin-protein ligase RNF213	RN213_MOUSE	134	-25.8062	0.741938	A6	wt	NaN	NaN	NaN
A6 / wt	Q64449	Q64449	-0.931502	0.931502	4.91997e-11	9.55254e-10	16	Q64449	Mrc2	C-type mannose receptor 2	MRC2_MOUSE	45	-47.5688	0.524312	A6	wt	NaN	NaN	NaN
A6 / wt	Q9WTK5	Q9WTK5	0.350528	0.350528	5.05471e-11	9.76579e-10	16	Q9WTK5	Nfkb2	Nuclear factor NF-kappa-B p100 subunit	NFKB2_MOUSE	34	27.5027	1.27503	A6	wt	NaN	NaN	NaN
A6 / wt	Q91XB0	Q91XB0	0.565621	0.565621	5.19145e-11	9.93214e-10	16	Q91XB0	Trex1	Three-prime repair exonuclease 1	TREX1_MOUSE	4	48.0024	1.48002	A6	wt	NaN	NaN	NaN
A6 / wt	Q8BH01	Q8BH01	0.90592	0.90592	5.66897e-11	1.06211e-09	16	Q8BH01	Tmco3	Transmembrane and coiled-coil domain-containing protein 3	TMCO3_MOUSE	4	87.3739	1.87374	A6	wt	NaN	NaN	NaN
A6 / wt	Q9JJC6	Q9JJC6	1.16181	1.16181	5.68698e-11	1.06211e-09	16	Q9JJC6	Rilpl1	RILP-like protein 1	RIPL1_MOUSE	14	123.738	2.23738	A6	wt	NaN	NaN	NaN
A6 / wt	P11798	P11798	-1.19555	1.19555	5.71553e-11	1.06238e-09	16	P11798	Camk2a	Calcium/calmodulin-dependent protein kinase type II subunit alpha	KCC2A_MOUSE	3	-56.338	0.43662	A6	wt	NaN	NaN	NaN
A6 / wt	Q9D083	Q9D083	-0.642801	0.642801	5.96422e-11	1.0982e-09	16	Q9D083	Spc24	Kinetochore protein Spc24	SPC24_MOUSE	8	-35.9532	0.640468	A6	wt	NaN	NaN	NaN
A6 / wt	O35215	O35215	-0.746735	0.746735	6.24516e-11	1.13396e-09	16	O35215	Ddt	D-dopachrome decarboxylase	DOPD_MOUSE	11	-40.4049	0.595951	A6	wt	NaN	NaN	NaN
A6 / wt	Q6NZN0	Q6NZN0	-0.458152	0.458152	6.36211e-11	1.14987e-09	16	Q6NZN0	Rbm26	RNA-binding protein 26	RBM26_MOUSE	28	-27.2082	0.727918	A6	wt	NaN	NaN	NaN
A6 / wt	Q9CQG2	Q9CQG2	-0.664799	0.664799	6.60281e-11	1.1879e-09	16	Q9CQG2	Mettl16	RNA N6-adenosine-methyltransferase METTL16	MET16_MOUSE	14	-36.9223	0.630777	A6	wt	NaN	NaN	NaN
A6 / wt	Q9Z0K8	Q9Z0K8	-3.35136	3.35136	7.00299e-11	1.23719e-09	16	Q9Z0K8	Vnn1	Pantetheinase	VNN1_MOUSE	4	-90.2019	0.0979809	A6	wt	NaN	NaN	NaN
A6 / wt	P15532	P15532	-0.575139	0.575139	7.12961e-11	1.24226e-09	16	P15532	Nme1	Nucleoside diphosphate kinase A	NDKA_MOUSE	11	-32.8779	0.671221	A6	wt	NaN	NaN	NaN
A6 / wt	P49718	P49718	-0.703523	0.703523	7.19002e-11	1.24226e-09	16	P49718	Mcm5	DNA replication licensing factor MCM5	MCM5_MOUSE	49	-38.5929	0.614071	A6	wt	NaN	NaN	NaN
A6 / wt	P70429	P70429	1.02083	1.02083	7.18291e-11	1.24226e-09	16	P70429	Evl	Ena/VASP-like protein	EVL_MOUSE	10	102.909	2.02909	A6	wt	NaN	NaN	NaN
A6 / wt	Q3UD01	Q3UD01	0.909794	0.909794	7.1092e-11	1.24226e-09	16	Q3UD01	Atxn7l3b	Ataxin-7-like protein 3B	A7L3B_MOUSE	3	87.8777	1.87878	A6	wt	NaN	NaN	NaN
A6 / wt	O08605	O08605	1.35018	1.35018	7.43531e-11	1.26788e-09	16	O08605	Mknk1	MAP kinase-interacting serine/threonine-protein kinase 1	MKNK1_MOUSE	2	154.944	2.54944	A6	wt	NaN	NaN	NaN
A6 / wt	Q9Z2C5	Q9Z2C5	-1.55339	1.55339	7.54947e-11	1.28178e-09	16	Q9Z2C5	Mtm1	Myotubularin	MTM1_MOUSE	5	-65.9291	0.340709	A6	wt	NaN	NaN	NaN
A6 / wt	Q62470	Q62470	0.673616	0.673616	7.6304e-11	1.2844e-09	16	Q62470	Itga3	Integrin alpha-3	ITA3_MOUSE	17	59.5065	1.59507	A6	wt	NaN	NaN	NaN
A6 / wt	O35375	O35375	-1.03087	1.03087	7.67929e-11	1.28597e-09	16	O35375	Nrp2	Neuropilin-2	NRP2_MOUSE	7	-51.0586	0.489414	A6	wt	NaN	NaN	NaN
A6 / wt	Q8BHJ9	Q8BHJ9	-0.638655	0.638655	7.73813e-11	1.28597e-09	16	Q8BHJ9	Slu7	Pre-mRNA-splicing factor SLU7	SLU7_MOUSE	12	-35.7689	0.642311	A6	wt	NaN	NaN	NaN
A6 / wt	Q6P9L6	Q6P9L6	-0.7427	0.7427	8.30981e-11	1.36275e-09	16	Q6P9L6	Kif15	Kinesin-like protein KIF15	KIF15_MOUSE	40	-40.238	0.59762	A6	wt	NaN	NaN	NaN
A6 / wt	Q9CSH3	Q9CSH3	-0.908847	0.908847	8.33909e-11	1.36275e-09	16	Q9CSH3	Dis3	Exosome complex exonuclease RRP44	RRP44_MOUSE	33	-46.739	0.53261	A6	wt	NaN	NaN	NaN
A6 / wt	P06795	P06795	-0.886682	0.886682	8.46601e-11	1.37775e-09	16	P06795	Abcb1b	ATP-dependent translocase ABCB1	MDR1B_MOUSE	32	-45.9143	0.540857	A6	wt	NaN	NaN	NaN
A6 / wt	O55239	O55239	1.09922	1.09922	8.54233e-11	1.38442e-09	16	O55239	Nnmt	Nicotinamide N-methyltransferase	NNMT_MOUSE	6	114.238	2.14238	A6	wt	NaN	NaN	NaN
A6 / wt	Q5SS80	Q5SS80	-0.662137	0.662137	8.87356e-11	1.42631e-09	16	Q5SS80	Dhrs13	Dehydrogenase/reductase SDR family member 13	DHR13_MOUSE	8	-36.8059	0.631941	A6	wt	NaN	NaN	NaN
A6 / wt	Q8BFQ8	Q8BFQ8	0.67714	0.67714	9.10158e-11	1.45151e-09	16	Q8BFQ8	Gatd1	Glutamine amidotransferase-like class 1 domain-containing protein 1	GALD1_MOUSE	4	59.8967	1.59897	A6	wt	NaN	NaN	NaN
A6 / wt	Q8VDP3	Q8VDP3	0.572949	0.572949	9.10432e-11	1.45151e-09	16	Q8VDP3	Mical1	[F-actin]-monooxygenase MICAL1	MICA1_MOUSE	24	48.7561	1.48756	A6	wt	NaN	NaN	NaN
A6 / wt	P49717	P49717	-0.502001	0.502001	9.33806e-11	1.47677e-09	16	P49717	Mcm4	DNA replication licensing factor MCM4	MCM4_MOUSE	44	-29.3873	0.706127	A6	wt	NaN	NaN	NaN
A6 / wt	Q9ESD7	Q9ESD7	1.26997	1.26997	9.65616e-11	1.52094e-09	16	Q9ESD7	Dysf	Dysferlin	DYSF_MOUSE	74	141.156	2.41156	A6	wt	NaN	NaN	NaN
A6 / wt	Q9CQZ5	Q9CQZ5	-0.526105	0.526105	1.03656e-10	1.60054e-09	16	Q9CQZ5	Ndufa6	NADH dehydrogenase [ubiquinone] 1 alpha subcomplex subunit 6	NDUA6_MOUSE	6	-30.5573	0.694427	A6	wt	NaN	NaN	NaN
A6 / wt	Q9D2N4	Q9D2N4	1.81519	1.81519	1.0695e-10	1.64493e-09	16	Q9D2N4	Dtna	Dystrobrevin alpha	DTNA_MOUSE	10	251.905	3.51905	A6	wt	NaN	NaN	NaN
A6 / wt	Q3UMW8	Q3UMW8	-1.23251	1.23251	1.11175e-10	1.69661e-09	16	Q3UMW8	Cln5	Ceroid-lipofuscinosis neuronal protein 5 homolog	CLN5_MOUSE	5	-57.4422	0.425578	A6	wt	NaN	NaN	NaN
A6 / wt	Q8K382	Q8K382	0.870647	0.870647	1.1238e-10	1.70176e-09	16	Q8K382	Dennd1a	DENN domain-containing protein 1A	DEN1A_MOUSE	8	82.8483	1.82848	A6	wt	NaN	NaN	NaN
A6 / wt	Q8BUV3	Q8BUV3	-1.00152	1.00152	1.17876e-10	1.76204e-09	16	Q8BUV3	Gphn	Gephyrin	GEPH_MOUSE	19	-50.0526	0.499474	A6	wt	NaN	NaN	NaN
A6 / wt	Q9JLM8	Q9JLM8	1.16045	1.16045	1.18158e-10	1.76204e-09	16	Q9JLM8	Dclk1	Serine/threonine-protein kinase DCLK1	DCLK1_MOUSE	27	123.526	2.23526	A6	wt	NaN	NaN	NaN
A6 / wt	Q9CYC5	Q9CYC5	-0.617811	0.617811	1.22597e-10	1.8213e-09	16	Q9CYC5	Dsn1	Kinetochore-associated protein DSN1 homolog	DSN1_MOUSE	10	-34.8341	0.651659	A6	wt	NaN	NaN	NaN
A6 / wt	Q6RHR9	Q6RHR9	1.68311	1.68311	1.25389e-10	1.84878e-09	16	Q6RHR9	Magi1	Membrane-associated guanylate kinase, WW and PDZ domain-containing protein 1	MAGI1_MOUSE	6	221.12	3.2112	A6	wt	NaN	NaN	NaN
A6 / wt	Q05920	Q05920	0.553429	0.553429	1.25994e-10	1.85075e-09	16	Q05920	Pc	Pyruvate carboxylase, mitochondrial	PYC_MOUSE	37	46.757	1.46757	A6	wt	NaN	NaN	NaN
A6 / wt	Q60710	Q60710	0.684481	0.684481	1.31882e-10	1.90864e-09	16	Q60710	Samhd1	Deoxynucleoside triphosphate triphosphohydrolase SAMHD1	SAMH1_MOUSE	37	60.7124	1.60712	A6	wt	NaN	NaN	NaN
A6 / wt	Q80YS6	Q80YS6	1.00324	1.00324	1.34878e-10	1.9377e-09	16	Q80YS6	Afap1	Actin filament-associated protein 1	AFAP1_MOUSE	19	100.449	2.00449	A6	wt	NaN	NaN	NaN
A6 / wt	Q91Z49	Q91Z49	0.965286	0.965286	1.36592e-10	1.95256e-09	16	Q91Z49	Fyttd1	UAP56-interacting factor	UIF_MOUSE	7	95.245	1.95245	A6	wt	NaN	NaN	NaN
A6 / wt	Q9DCM7	Q9DCM7	1.00602	1.00602	1.36908e-10	1.95256e-09	16	Q9DCM7	Nacc2	Nucleus accumbens-associated protein 2	NACC2_MOUSE	2	100.837	2.00837	A6	wt	NaN	NaN	NaN
A6 / wt	P59024	P59024	0.910345	0.910345	1.37607e-10	1.95511e-09	16	P59024	Fkbp14	Peptidyl-prolyl cis-trans isomerase FKBP14	FKB14_MOUSE	9	87.9494	1.87949	A6	wt	NaN	NaN	NaN
A6 / wt	Q3U6U5	Q3U6U5	0.925118	0.925118	1.38084e-10	1.95511e-09	16	Q3U6U5	Gtpbp6	Putative GTP-binding protein 6	GTPB6_MOUSE	4	89.8839	1.89884	A6	wt	NaN	NaN	NaN
A6 / wt	Q5XF89	Q5XF89	0.587048	0.587048	1.39393e-10	1.95949e-09	16	Q5XF89	Atp13a3	Polyamine-transporting ATPase 13A3	AT133_MOUSE	10	50.217	1.50217	A6	wt	NaN	NaN	NaN
A6 / wt	E9QAM5	E9QAM5	1.84844	1.84844	1.42695e-10	1.99875e-09	16	E9QAM5	Helz2	Helicase with zinc finger domain 2	HELZ2_MOUSE	2	260.11	3.6011	A6	wt	NaN	NaN	NaN
A6 / wt	P33609	P33609	-0.989674	0.989674	1.44054e-10	2.00347e-09	16	P33609	Pola1	DNA polymerase alpha catalytic subunit	DPOLA_MOUSE	44	-49.6409	0.503591	A6	wt	NaN	NaN	NaN
A6 / wt	Q8VEJ4	Q8VEJ4	-0.727331	0.727331	1.43723e-10	2.00347e-09	16	Q8VEJ4	Nle1	Notchless protein homolog 1	NLE1_MOUSE	13	-39.598	0.60402	A6	wt	NaN	NaN	NaN
A6 / wt	O35654	O35654	-0.778488	0.778488	1.44938e-10	2.00865e-09	16	O35654	Pold2	DNA polymerase delta subunit 2	DPOD2_MOUSE	11	-41.7023	0.582977	A6	wt	NaN	NaN	NaN
A6 / wt	Q8BH69	Q8BH69	0.625536	0.625536	1.47855e-10	2.03469e-09	16	Q8BH69	Sephs1	Selenide, water dikinase 1	SPS1_MOUSE	13	54.2784	1.54278	A6	wt	NaN	NaN	NaN
A6 / wt	Q9CWR0	Q9CWR0	1.10849	1.10849	1.52436e-10	2.0904e-09	16	Q9CWR0	Arhgef25	Rho guanine nucleotide exchange factor 25	ARHGP_MOUSE	14	115.619	2.15619	A6	wt	NaN	NaN	NaN
A6 / wt	Q8CJ19	Q8CJ19	0.881958	0.881958	1.53548e-10	2.09831e-09	16	Q8CJ19	Mical3	[F-actin]-monooxygenase MICAL3	MICA3_MOUSE	12	84.2875	1.84288	A6	wt	NaN	NaN	NaN
A6 / wt	Q2EMV9	Q2EMV9	-0.8384	0.8384	1.56184e-10	2.11956e-09	16	Q2EMV9	Parp14	Protein mono-ADP-ribosyltransferase PARP14	PAR14_MOUSE	11	-44.0737	0.559263	A6	wt	NaN	NaN	NaN
A6 / wt	Q99KW3	Q99KW3	-0.330339	0.330339	1.64525e-10	2.20228e-09	16	Q99KW3	Triobp	TRIO and F-actin-binding protein	TARA_MOUSE	42	-20.4651	0.795349	A6	wt	NaN	NaN	NaN
A6 / wt	Q8BPM2	Q8BPM2	0.57445	0.57445	1.65585e-10	2.20893e-09	16	Q8BPM2	Map4k5	Mitogen-activated protein kinase kinase kinase kinase 5	M4K5_MOUSE	21	48.9109	1.48911	A6	wt	NaN	NaN	NaN
A6 / wt	Q3TDD9	Q3TDD9	0.342633	0.342633	1.66569e-10	2.21452e-09	16	Q3TDD9	Ppp1r21	Protein phosphatase 1 regulatory subunit 21	PPR21_MOUSE	37	26.8069	1.26807	A6	wt	NaN	NaN	NaN
A6 / wt	P70388	P70388	-0.586403	0.586403	1.73654e-10	2.29316e-09	16	P70388	Rad50	DNA repair protein RAD50	RAD50_MOUSE	49	-33.3999	0.666001	A6	wt	NaN	NaN	NaN
A6 / wt	P20444	P20444	-0.492522	0.492522	1.78811e-10	2.34548e-09	16	P20444	Prkca	Protein kinase C alpha type	KPCA_MOUSE	19	-28.9218	0.710782	A6	wt	NaN	NaN	NaN
A6 / wt	Q7TPH6	Q7TPH6	-0.819547	0.819547	1.80709e-10	2.36247e-09	16	Q7TPH6	Mycbp2	E3 ubiquitin-protein ligase MYCBP2	MYCB2_MOUSE	37	-43.338	0.56662	A6	wt	NaN	NaN	NaN
A6 / wt	P68404	P68404	-0.903541	0.903541	1.82657e-10	2.38001e-09	16	P68404	Prkcb	Protein kinase C beta type	KPCB_MOUSE	2	-46.5427	0.534573	A6	wt	NaN	NaN	NaN
A6 / wt	Q03963	Q03963	0.768228	0.768228	1.87142e-10	2.40647e-09	16	Q03963	Eif2ak2	Interferon-induced, double-stranded RNA-activated protein kinase	E2AK2_MOUSE	17	70.3177	1.70318	A6	wt	NaN	NaN	NaN
A6 / wt	Q924W5	Q924W5	-0.74581	0.74581	1.91748e-10	2.44168e-09	16	Q924W5	Smc6	Structural maintenance of chromosomes protein 6	SMC6_MOUSE	18	-40.3667	0.596333	A6	wt	NaN	NaN	NaN
A6 / wt	Q80TF3	Q80TF3	-1.59753	1.59753	1.94436e-10	2.46789e-09	16	Q80TF3	Pcdh19	Protocadherin-19	PCD19_MOUSE	6	-66.9557	0.330443	A6	wt	NaN	NaN	NaN
A6 / wt	P36916	P36916	0.603906	0.603906	1.95102e-10	2.46836e-09	16	P36916	Gnl1	Guanine nucleotide-binding protein-like 1	GNL1_MOUSE	21	51.9826	1.51983	A6	wt	NaN	NaN	NaN
A6 / wt	Q62191	Q62191	0.896971	0.896971	1.97091e-10	2.4855e-09	16	Q62191	Trim21	E3 ubiquitin-protein ligase TRIM21	RO52_MOUSE	6	86.2152	1.86215	A6	wt	NaN	NaN	NaN
A6 / wt	Q8K4L3	Q8K4L3	0.960055	0.960055	1.9784e-10	2.48556e-09	16	Q8K4L3	Svil	Supervillin	SVIL_MOUSE	43	94.5384	1.94538	A6	wt	NaN	NaN	NaN
A6 / wt	P54763	P54763	1.43767	1.43767	2.0802e-10	2.58182e-09	16	P54763	Ephb2	Ephrin type-B receptor 2	EPHB2_MOUSE	17	170.883	2.70883	A6	wt	NaN	NaN	NaN
A6 / wt	Q04887	Q04887	-0.65891	0.65891	2.12174e-10	2.62507e-09	16	Q04887	Sox9	Transcription factor SOX-9	SOX9_MOUSE	9	-36.6643	0.633357	A6	wt	NaN	NaN	NaN
A6 / wt	Q8CJ12	Q8CJ12	-1.46913	1.46913	2.18024e-10	2.67216e-09	16	Q8CJ12	Adgrg2	Adhesion G-protein coupled receptor G2	AGRG2_MOUSE	5	-63.88	0.3612	A6	wt	NaN	NaN	NaN
A6 / wt	Q68FL4	Q68FL4	0.678145	0.678145	2.21131e-10	2.68506e-09	16	Q68FL4	Ahcyl2	Putative adenosylhomocysteinase 3	SAHH3_MOUSE	6	60.0081	1.60008	A6	wt	NaN	NaN	NaN
A6 / wt	Q9Z1B3	Q9Z1B3	1.50541	1.50541	2.2048e-10	2.68506e-09	16	Q9Z1B3	Plcb1	1-phosphatidylinositol 4,5-bisphosphate phosphodiesterase beta-1	PLCB1_MOUSE	10	183.905	2.83905	A6	wt	NaN	NaN	NaN
A6 / wt	Q9Z2Z9	Q9Z2Z9	-0.490121	0.490121	2.20108e-10	2.68506e-09	16	Q9Z2Z9	Gfpt2	Glutamine--fructose-6-phosphate aminotransferase [isomerizing] 2	GFPT2_MOUSE	25	-28.8035	0.711965	A6	wt	NaN	NaN	NaN
A6 / wt	P11352	P11352	0.776041	0.776041	2.28687e-10	2.75973e-09	16	P11352	Gpx1	Glutathione peroxidase 1	GPX1_MOUSE	12	71.2426	1.71243	A6	wt	NaN	NaN	NaN
A6 / wt	Q61234	Q61234	-1.10022	1.10022	2.45373e-10	2.92513e-09	16	Q61234	Snta1	Alpha-1-syntrophin	SNTA1_MOUSE	10	-53.3555	0.466445	A6	wt	NaN	NaN	NaN
A6 / wt	Q9D711	Q9D711	-0.590099	0.590099	2.64669e-10	3.10788e-09	16	Q9D711	Pir	Pirin	PIR_MOUSE	14	-33.5703	0.664297	A6	wt	NaN	NaN	NaN
A6 / wt	Q99P88	Q99P88	-0.39025	0.39025	2.68184e-10	3.13976e-09	16	Q99P88	Nup155	Nuclear pore complex protein Nup155	NU155_MOUSE	38	-23.7003	0.762997	A6	wt	NaN	NaN	NaN
A6 / wt	P56960	P56960	-0.63253	0.63253	2.68992e-10	3.13984e-09	16	P56960	Exosc10	Exosome component 10	EXOSX_MOUSE	29	-35.4956	0.645044	A6	wt	NaN	NaN	NaN
A6 / wt	Q8K262	Q8K262	-3.01166	3.01166	2.7078e-10	3.15133e-09	16	Q8K262	Plac9	Placenta-specific protein 9	PLAC9_MOUSE	1	-87.6006	0.123994	A6	wt	NaN	NaN	NaN
A6 / wt	Q8BMS9	Q8BMS9	0.91077	0.91077	2.74602e-10	3.17696e-09	16	Q8BMS9	Rassf2	Ras association domain-containing protein 2	RASF2_MOUSE	11	88.0049	1.88005	A6	wt	NaN	NaN	NaN
A6 / wt	Q8BTJ4	Q8BTJ4	-2.09114	2.09114	2.90954e-10	3.32688e-09	16	Q8BTJ4	Enpp4	Bis(5'-adenosyl)-triphosphatase enpp4	ENPP4_MOUSE	5	-76.5305	0.234695	A6	wt	NaN	NaN	NaN
A6 / wt	Q61508	Q61508	-0.522102	0.522102	2.96336e-10	3.36159e-09	16	Q61508	Ecm1	Extracellular matrix protein 1	ECM1_MOUSE	25	-30.3643	0.696357	A6	wt	NaN	NaN	NaN
A6 / wt	Q91VX2	Q91VX2	-0.545286	0.545286	2.96561e-10	3.36159e-09	16	Q91VX2	Ubap2	Ubiquitin-associated protein 2	UBAP2_MOUSE	18	-31.4744	0.685256	A6	wt	NaN	NaN	NaN
A6 / wt	Q6P1G0	Q6P1G0	-0.633669	0.633669	3.05818e-10	3.43672e-09	16	Q6P1G0	Heatr6	HEAT repeat-containing protein 6	HEAT6_MOUSE	16	-35.5465	0.644535	A6	wt	NaN	NaN	NaN
A6 / wt	Q9QZX7	Q9QZX7	0.484693	0.484693	3.10034e-10	3.46425e-09	16	Q9QZX7	Srr	Serine racemase	SRR_MOUSE	5	39.9288	1.39929	A6	wt	NaN	NaN	NaN
A6 / wt	P26187	P26187	1.78947	1.78947	3.20439e-10	3.48175e-09	16	P26187	Mgmt	Methylated-DNA--protein-cysteine methyltransferase	MGMT_MOUSE	4	245.687	3.45687	A6	wt	NaN	NaN	NaN
A6 / wt	P50427	P50427	1.12659	1.12659	3.21141e-10	3.48175e-09	16	P50427	Sts	Steryl-sulfatase	STS_MOUSE	6	118.342	2.18342	A6	wt	NaN	NaN	NaN
A6 / wt	Q3U3T8	Q3U3T8	-1.29113	1.29113	3.18176e-10	3.48175e-09	16	Q3U3T8	Wdr62	WD repeat-containing protein 62	WDR62_MOUSE	15	-59.1369	0.408631	A6	wt	NaN	NaN	NaN
A6 / wt	Q8JZU2	Q8JZU2	0.759415	0.759415	3.14537e-10	3.48175e-09	16	Q8JZU2	Slc25a1	Tricarboxylate transport protein, mitochondrial	TXTP_MOUSE	11	69.2804	1.6928	A6	wt	NaN	NaN	NaN
A6 / wt	Q8VD75	Q8VD75	0.666768	0.666768	3.14917e-10	3.48175e-09	16	Q8VD75	Hip1	Huntingtin-interacting protein 1	HIP1_MOUSE	36	58.7512	1.58751	A6	wt	NaN	NaN	NaN
A6 / wt	Q9QYF9	Q9QYF9	0.825624	0.825624	3.14844e-10	3.48175e-09	16	Q9QYF9	Ndrg3	Protein NDRG3	NDRG3_MOUSE	10	77.2302	1.7723	A6	wt	NaN	NaN	NaN
A6 / wt	Q9R257	Q9R257	-1.02697	1.02697	3.19476e-10	3.48175e-09	16	Q9R257	Hebp1	Heme-binding protein 1	HEBP1_MOUSE	8	-50.926	0.49074	A6	wt	NaN	NaN	NaN
A6 / wt	Q9Z1Y4	Q9Z1Y4	1.07924	1.07924	3.21593e-10	3.48175e-09	16	Q9Z1Y4	Trip6	Thyroid receptor-interacting protein 6	TRIP6_MOUSE	9	111.293	2.11293	A6	wt	NaN	NaN	NaN
A6 / wt	Q60793	Q60793	-1.63083	1.63083	3.23152e-10	3.48187e-09	16	Q60793	Klf4	Krueppel-like factor 4	KLF4_MOUSE	10	-67.7097	0.322903	A6	wt	NaN	NaN	NaN
A6 / wt	Q9CY18	Q9CY18	0.363661	0.363661	3.33077e-10	3.57898e-09	16	Q9CY18	Snx7	Sorting nexin-7	SNX7_MOUSE	22	28.6686	1.28669	A6	wt	NaN	NaN	NaN
A6 / wt	Q6PHZ2	Q6PHZ2	0.701882	0.701882	3.3504e-10	3.58046e-09	16	Q6PHZ2	Camk2d	Calcium/calmodulin-dependent protein kinase type II subunit delta	KCC2D_MOUSE	16	62.6626	1.62663	A6	wt	NaN	NaN	NaN
A6 / wt	O54750	O54750	-1.53839	1.53839	3.40894e-10	3.62327e-09	16	O54750	Cyp2j6	Cytochrome P450 2J6	CP2J6_MOUSE	2	-65.5731	0.344269	A6	wt	NaN	NaN	NaN
A6 / wt	Q9JI10	Q9JI10	0.719334	0.719334	3.40159e-10	3.62327e-09	16	Q9JI10	Stk3	Serine/threonine-protein kinase 3	STK3_MOUSE	28	64.6422	1.64642	A6	wt	NaN	NaN	NaN
A6 / wt	Q6P5D3	Q6P5D3	0.430537	0.430537	3.42368e-10	3.6291e-09	16	Q6P5D3	Dhx57	Putative ATP-dependent RNA helicase DHX57	DHX57_MOUSE	23	34.7735	1.34774	A6	wt	NaN	NaN	NaN
A6 / wt	Q3TN34	Q3TN34	0.970305	0.970305	3.51849e-10	3.68971e-09	16	Q3TN34	Micall2	MICAL-like protein 2	MILK2_MOUSE	26	95.9255	1.95925	A6	wt	NaN	NaN	NaN
A6 / wt	P97329	P97329	0.383064	0.383064	3.57364e-10	3.73755e-09	16	P97329	Kif20a	Kinesin-like protein KIF20A	KI20A_MOUSE	31	30.4109	1.30411	A6	wt	NaN	NaN	NaN
A6 / wt	Q64512	Q64512	1.55506	1.55506	3.75641e-10	3.88723e-09	16	Q64512	Ptpn13	Tyrosine-protein phosphatase non-receptor type 13	PTN13_MOUSE	7	193.845	2.93845	A6	wt	NaN	NaN	NaN
A6 / wt	Q921I2	Q921I2	-0.596999	0.596999	3.80786e-10	3.91979e-09	16	Q921I2	Klhdc4	Kelch domain-containing protein 4	KLDC4_MOUSE	18	-33.8872	0.661128	A6	wt	NaN	NaN	NaN
A6 / wt	Q9Z1E4	Q9Z1E4	0.607726	0.607726	3.80477e-10	3.91979e-09	16	Q9Z1E4	Gys1	Glycogen [starch] synthase, muscle	GYS1_MOUSE	16	52.3855	1.52386	A6	wt	NaN	NaN	NaN
A6 / wt	Q5FWI3	Q5FWI3	1.85136	1.85136	3.88313e-10	3.97641e-09	16	Q5FWI3	Cemip2	Cell surface hyaluronidase	CEIP2_MOUSE	34	260.84	3.6084	A6	wt	NaN	NaN	NaN
A6 / wt	Q61941	Q61941	0.632388	0.632388	3.90989e-10	3.97978e-09	16	Q61941	Nnt	NAD(P) transhydrogenase, mitochondrial	NNTM_MOUSE	43	55.0129	1.55013	A6	wt	NaN	NaN	NaN
A6 / wt	Q8C3Y4	Q8C3Y4	-0.875683	0.875683	3.91687e-10	3.97978e-09	16	Q8C3Y4	Kntc1	Kinetochore-associated protein 1	KNTC1_MOUSE	24	-45.5004	0.544996	A6	wt	NaN	NaN	NaN
A6 / wt	Q8JZZ7	Q8JZZ7	1.02593	1.02593	3.97103e-10	3.98971e-09	16	Q8JZZ7	Adgrl2	Adhesion G protein-coupled receptor L2	AGRL2_MOUSE	31	103.628	2.03628	A6	wt	NaN	NaN	NaN
A6 / wt	Q8VI84	Q8VI84	-0.598928	0.598928	3.95095e-10	3.98971e-09	16	Q8VI84	Noc3l	Nucleolar complex protein 3 homolog	NOC3L_MOUSE	19	-33.9756	0.660244	A6	wt	NaN	NaN	NaN
A6 / wt	Q9CR47	Q9CR47	-0.637162	0.637162	3.97548e-10	3.98971e-09	16	Q9CR47	Nsa2	Ribosome biogenesis protein NSA2 homolog	NSA2_MOUSE	8	-35.7024	0.642976	A6	wt	NaN	NaN	NaN
A6 / wt	Q8CG47	Q8CG47	-0.55163	0.55163	4.03268e-10	4.02447e-09	16	Q8CG47	Smc4	Structural maintenance of chromosomes protein 4	SMC4_MOUSE	60	-31.7751	0.682249	A6	wt	NaN	NaN	NaN
A6 / wt	Q8BHL4	Q8BHL4	-0.833544	0.833544	4.10983e-10	4.07039e-09	16	Q8BHL4	Gprc5a	Retinoic acid-induced protein 3	RAI3_MOUSE	4	-43.8851	0.561149	A6	wt	NaN	NaN	NaN
A6 / wt	P41139	P41139	-0.879019	0.879019	4.22522e-10	4.16365e-09	16	P41139	Id4	DNA-binding protein inhibitor ID-4	ID4_MOUSE	2	-45.6263	0.543737	A6	wt	NaN	NaN	NaN
A6 / wt	O89026	O89026	1.56619	1.56619	4.2673e-10	4.19458e-09	16	O89026	Robo1	Roundabout homolog 1	ROBO1_MOUSE	13	196.122	2.96122	A6	wt	NaN	NaN	NaN
A6 / wt	Q62165	Q62165	0.573928	0.573928	4.29661e-10	4.21283e-09	16	Q62165	Dag1	Dystroglycan	DAG1_MOUSE	18	48.8571	1.48857	A6	wt	NaN	NaN	NaN
A6 / wt	Q7TNE3	Q7TNE3	-0.692625	0.692625	4.34215e-10	4.23629e-09	16	Q7TNE3	Spag7	Sperm-associated antigen 7	SPAG7_MOUSE	13	-38.1273	0.618727	A6	wt	NaN	NaN	NaN
A6 / wt	Q61771	Q61771	0.371523	0.371523	4.3622e-10	4.2453e-09	16	Q61771	Kif3b	Kinesin-like protein KIF3B	KIF3B_MOUSE	19	29.3717	1.29372	A6	wt	NaN	NaN	NaN
A6 / wt	Q61781	Q61781	-0.829227	0.829227	4.47404e-10	4.34336e-09	16	Q61781	Krt14	Keratin, type I cytoskeletal 14	K1C14_MOUSE	19	-43.7169	0.562831	A6	wt	NaN	NaN	NaN
A6 / wt	Q9CWF2	Q9CWF2	-5.25591	5.25591	4.58831e-10	4.43235e-09	16	Q9CWF2	Tubb2b	Tubulin beta-2B chain	TBB2B_MOUSE	1	-97.3829	0.0261706	A6	wt	NaN	NaN	NaN
A6 / wt	O54931	O54931	0.889756	0.889756	4.61801e-10	4.45008e-09	16	O54931	Akap2	A-kinase anchor protein 2	AKAP2_MOUSE	32	85.2863	1.85286	A6	wt	NaN	NaN	NaN
A6 / wt	Q8BGF3	Q8BGF3	-0.820141	0.820141	4.63239e-10	4.45299e-09	16	Q8BGF3	Dnaaf10	Dynein axonemal assembly factor 10	DAA10_MOUSE	9	-43.3613	0.566387	A6	wt	NaN	NaN	NaN
A6 / wt	P97927	P97927	0.577245	0.577245	4.76968e-10	4.53146e-09	16	P97927	Lama4	Laminin subunit alpha-4	LAMA4_MOUSE	23	49.1998	1.492	A6	wt	NaN	NaN	NaN
A6 / wt	Q8BKX1	Q8BKX1	-0.785485	0.785485	4.74578e-10	4.53146e-09	16	Q8BKX1	Baiap2	Brain-specific angiogenesis inhibitor 1-associated protein 2	BAIP2_MOUSE	28	-41.9843	0.580157	A6	wt	NaN	NaN	NaN
A6 / wt	Q08879	Q08879	1.10906	1.10906	4.8846e-10	4.58311e-09	16	Q08879	Fbln1	Fibulin-1	FBLN1_MOUSE	5	115.706	2.15706	A6	wt	NaN	NaN	NaN
A6 / wt	P01831	P01831	1.75185	1.75185	4.91443e-10	4.60009e-09	16	P01831	Thy1	Thy-1 membrane glycoprotein	THY1_MOUSE	5	236.791	3.36791	A6	wt	NaN	NaN	NaN
A6 / wt	O88322	O88322	0.718536	0.718536	4.9325e-10	4.60341e-09	16	O88322	Nid2	Nidogen-2	NID2_MOUSE	31	64.5511	1.64551	A6	wt	NaN	NaN	NaN
A6 / wt	Q8BXZ1	Q8BXZ1	0.409622	0.409622	5.07827e-10	4.6974e-09	16	Q8BXZ1	Tmx3	Protein disulfide-isomerase TMX3	TMX3_MOUSE	13	32.8338	1.32834	A6	wt	NaN	NaN	NaN
A6 / wt	Q80U70	Q80U70	-0.734684	0.734684	5.16001e-10	4.73948e-09	16	Q80U70	Suz12	Polycomb protein Suz12	SUZ12_MOUSE	16	-39.905	0.60095	A6	wt	NaN	NaN	NaN
A6 / wt	Q8JZQ5	Q8JZQ5	2.0291	2.0291	5.17366e-10	4.74091e-09	16	Q8JZQ5	Aoc1	Amiloride-sensitive amine oxidase [copper-containing]	AOC1_MOUSE	1	308.149	4.08149	A6	wt	NaN	NaN	NaN
A6 / wt	B2RRE7	B2RRE7	-0.525728	0.525728	5.26665e-10	4.81488e-09	16	B2RRE7	Otud4	OTU domain-containing protein 4	OTUD4_MOUSE	16	-30.5392	0.694608	A6	wt	NaN	NaN	NaN
A6 / wt	Q99020	Q99020	-0.606458	0.606458	5.31841e-10	4.85089e-09	16	Q99020	Hnrnpab	Heterogeneous nuclear ribonucleoprotein A/B	ROAA_MOUSE	22	-34.3193	0.656807	A6	wt	NaN	NaN	NaN
A6 / wt	D3YYU8	D3YYU8	0.732184	0.732184	5.33185e-10	4.85186e-09	16	D3YYU8	Obsl1	Obscurin-like protein 1	OBSL1_MOUSE	43	66.1151	1.66115	A6	wt	NaN	NaN	NaN
A6 / wt	Q80TH2	Q80TH2	0.381528	0.381528	5.49588e-10	4.96656e-09	16	Q80TH2	Erbin	Erbin	ERBIN_MOUSE	42	30.2721	1.30272	A6	wt	NaN	NaN	NaN
A6 / wt	Q80UP5	Q80UP5	0.479104	0.479104	5.70139e-10	5.12864e-09	16	Q80UP5	Ankrd13a	Ankyrin repeat domain-containing protein 13A	AN13A_MOUSE	15	39.3878	1.39388	A6	wt	NaN	NaN	NaN
A6 / wt	P61080	P61080	2.3147	2.3147	5.76139e-10	5.15894e-09	16	P61080	Ube2d1	Ubiquitin-conjugating enzyme E2 D1	UB2D1_MOUSE	2	397.501	4.97501	A6	wt	NaN	NaN	NaN
A6 / wt	Q9D0F6	Q9D0F6	-0.781069	0.781069	5.75178e-10	5.15894e-09	16	Q9D0F6	Rfc5	Replication factor C subunit 5	RFC5_MOUSE	15	-41.8064	0.581936	A6	wt	NaN	NaN	NaN
A6 / wt	Q3V3R1	Q3V3R1	-0.689166	0.689166	5.89656e-10	5.2322e-09	16	Q3V3R1	Mthfd1l	Monofunctional C1-tetrahydrofolate synthase, mitochondrial	C1TM_MOUSE	56	-37.9788	0.620212	A6	wt	NaN	NaN	NaN
A6 / wt	Q8K0Q5	Q8K0Q5	-1.60078	1.60078	6.00009e-10	5.3065e-09	16	Q8K0Q5	Arhgap18	Rho GTPase-activating protein 18	RHG18_MOUSE	5	-67.0302	0.329698	A6	wt	NaN	NaN	NaN
A6 / wt	Q8K363	Q8K363	-0.724263	0.724263	6.00736e-10	5.3065e-09	16	Q8K363	Ddx18	ATP-dependent RNA helicase DDX18	DDX18_MOUSE	23	-39.4694	0.605306	A6	wt	NaN	NaN	NaN
A6 / wt	Q6PGG6	Q6PGG6	-0.709024	0.709024	6.08365e-10	5.33547e-09	16	Q6PGG6	Gnl3l	Guanine nucleotide-binding protein-like 3-like protein	GNL3L_MOUSE	13	-38.8266	0.611734	A6	wt	NaN	NaN	NaN
A6 / wt	Q9D1C9	Q9D1C9	-0.446597	0.446597	6.08544e-10	5.33547e-09	16	Q9D1C9	Rrp7a	Ribosomal RNA-processing protein 7 homolog A	RRP7A_MOUSE	9	-26.6228	0.733772	A6	wt	NaN	NaN	NaN
A6 / wt	Q9R1Z8	Q9R1Z8	-0.4135	0.4135	6.33971e-10	5.50096e-09	16	Q9R1Z8	Sorbs3	Vinexin	VINEX_MOUSE	24	-24.92	0.7508	A6	wt	NaN	NaN	NaN
A6 / wt	Q9Z0G4	Q9Z0G4	1.89158	1.89158	6.56024e-10	5.65478e-09	16	Q9Z0G4	Ccn5	CCN family member 5	CCN5_MOUSE	1	271.042	3.71042	A6	wt	NaN	NaN	NaN
A6 / wt	Q99J36	Q99J36	-0.618067	0.618067	6.602e-10	5.66587e-09	16	Q99J36	Thumpd1	THUMP domain-containing protein 1	THUM1_MOUSE	19	-34.8457	0.651543	A6	wt	NaN	NaN	NaN
A6 / wt	Q62181	Q62181	-1.33087	1.33087	6.69517e-10	5.72079e-09	16	Q62181	Sema3c	Semaphorin-3C	SEM3C_MOUSE	11	-60.2471	0.397529	A6	wt	NaN	NaN	NaN
A6 / wt	Q61555	Q61555	1.70867	1.70867	6.80883e-10	5.80527e-09	16	Q61555	Fbn2	Fibrillin-2	FBN2_MOUSE	23	226.858	3.26858	A6	wt	NaN	NaN	NaN
A6 / wt	O08688	O08688	0.737516	0.737516	6.82658e-10	5.80778e-09	16	O08688	Capn5	Calpain-5	CAN5_MOUSE	5	66.7303	1.6673	A6	wt	NaN	NaN	NaN
A6 / wt	Q8BMS1	Q8BMS1	0.623057	0.623057	6.9818e-10	5.91418e-09	16	Q8BMS1	Hadha	Trifunctional enzyme subunit alpha, mitochondrial	ECHA_MOUSE	34	54.0135	1.54013	A6	wt	NaN	NaN	NaN
A6 / wt	E9Q912	E9Q912	0.413001	0.413001	7.04318e-10	5.92962e-09	16	E9Q912	Rap1gds1	Rap1 GTPase-GDP dissociation stimulator 1	GDS1_MOUSE	25	33.1452	1.33145	A6	wt	NaN	NaN	NaN
A6 / wt	Q8K4X7	Q8K4X7	0.552937	0.552937	7.04539e-10	5.92962e-09	16	Q8K4X7	Agpat4	1-acyl-sn-glycerol-3-phosphate acyltransferase delta	PLCD_MOUSE	13	46.707	1.46707	A6	wt	NaN	NaN	NaN
A6 / wt	Q8VDW0	Q8VDW0	-0.821416	0.821416	7.01829e-10	5.92962e-09	16	Q8VDW0	Ddx39a	ATP-dependent RNA helicase DDX39A	DX39A_MOUSE	12	-43.4114	0.565886	A6	wt	NaN	NaN	NaN
A6 / wt	O08784	O08784	-0.462493	0.462493	7.18771e-10	6.03644e-09	16	O08784	Tcof1	Treacle protein	TCOF_MOUSE	33	-27.4269	0.725731	A6	wt	NaN	NaN	NaN
A6 / wt	P33174	P33174	-0.707248	0.707248	7.22814e-10	6.04451e-09	16	P33174	Kif4	Chromosome-associated kinesin KIF4	KIF4_MOUSE	41	-38.7513	0.612487	A6	wt	NaN	NaN	NaN
A6 / wt	Q5NC05	Q5NC05	-0.392981	0.392981	7.29587e-10	6.06237e-09	16	Q5NC05	Ttf2	Transcription termination factor 2	TTF2_MOUSE	16	-23.8446	0.761554	A6	wt	NaN	NaN	NaN
A6 / wt	Q9D0R4	Q9D0R4	-0.63603	0.63603	7.38485e-10	6.11042e-09	16	Q9D0R4	Ddx56	Probable ATP-dependent RNA helicase DDX56	DDX56_MOUSE	15	-35.6519	0.643481	A6	wt	NaN	NaN	NaN
A6 / wt	Q9JMC8	Q9JMC8	-1.2419	1.2419	7.45472e-10	6.14231e-09	16	Q9JMC8	Epb41l4b	Band 4.1-like protein 4B	E41LB_MOUSE	4	-57.7186	0.422814	A6	wt	NaN	NaN	NaN
A6 / wt	Q8K0L9	Q8K0L9	0.809764	0.809764	7.50804e-10	6.17328e-09	16	Q8K0L9	Zbtb20	Zinc finger and BTB domain-containing protein 20	ZBT20_MOUSE	9	75.2925	1.75292	A6	wt	NaN	NaN	NaN
A6 / wt	Q9Z277	Q9Z277	-0.319249	0.319249	7.53086e-10	6.17909e-09	16	Q9Z277	Baz1b	Tyrosine-protein kinase BAZ1B	BAZ1B_MOUSE	57	-19.8513	0.801487	A6	wt	NaN	NaN	NaN
A6 / wt	Q921G8	Q921G8	-0.419233	0.419233	7.64979e-10	6.26356e-09	16	Q921G8	Tubgcp2	Gamma-tubulin complex component 2	GCP2_MOUSE	28	-25.2178	0.747822	A6	wt	NaN	NaN	NaN
A6 / wt	P13864	P13864	-0.836735	0.836735	7.72749e-10	6.31401e-09	16	P13864	Dnmt1	DNA (cytosine-5)-methyltransferase 1	DNMT1_MOUSE	66	-44.0091	0.559909	A6	wt	NaN	NaN	NaN
A6 / wt	Q91ZR2	Q91ZR2	-0.447903	0.447903	7.82404e-10	6.3796e-09	16	Q91ZR2	Snx18	Sorting nexin-18	SNX18_MOUSE	16	-26.6892	0.733108	A6	wt	NaN	NaN	NaN
A6 / wt	Q8K368	Q8K368	-1.14685	1.14685	7.88389e-10	6.40178e-09	16	Q8K368	Fanci	Fanconi anemia group I protein homolog	FANCI_MOUSE	11	-54.8391	0.451609	A6	wt	NaN	NaN	NaN
A6 / wt	Q9DCU6	Q9DCU6	-0.473921	0.473921	7.87733e-10	6.40178e-09	16	Q9DCU6	Mrpl4	39S ribosomal protein L4, mitochondrial	RM04_MOUSE	8	-27.9995	0.720005	A6	wt	NaN	NaN	NaN
A6 / wt	Q99LW0	Q99LW0	-1.738	1.738	8.03554e-10	6.50964e-09	16	Q99LW0	Ankrd10	Ankyrin repeat domain-containing protein 10	ANR10_MOUSE	2	-70.0215	0.299785	A6	wt	NaN	NaN	NaN
A6 / wt	P32921	P32921	-0.650028	0.650028	8.28146e-10	6.68311e-09	16	P32921	Wars1	Tryptophan--tRNA ligase, cytoplasmic	SYWC_MOUSE	32	-36.2732	0.637268	A6	wt	NaN	NaN	NaN
A6 / wt	O55098	O55098	-1.496	1.496	8.31264e-10	6.69449e-09	16	O55098	Stk10	Serine/threonine-protein kinase 10	STK10_MOUSE	32	-64.5465	0.354535	A6	wt	NaN	NaN	NaN
A6 / wt	Q8K2Z4	Q8K2Z4	-0.546438	0.546438	8.34896e-10	6.70829e-09	16	Q8K2Z4	Ncapd2	Condensin complex subunit 1	CND1_MOUSE	51	-31.5291	0.684709	A6	wt	NaN	NaN	NaN
A6 / wt	Q6NS46	Q6NS46	-0.543735	0.543735	8.3824e-10	6.70934e-09	16	Q6NS46	Pdcd11	Protein RRP5 homolog	RRP5_MOUSE	58	-31.4008	0.685992	A6	wt	NaN	NaN	NaN
A6 / wt	Q8VBT9	Q8VBT9	-0.586772	0.586772	8.45216e-10	6.73768e-09	16	Q8VBT9	Aspscr1	Tether containing UBX domain for GLUT4	ASPC1_MOUSE	17	-33.4169	0.665831	A6	wt	NaN	NaN	NaN
A6 / wt	Q9ESN9	Q9ESN9	1.87253	1.87253	8.60364e-10	6.82304e-09	16	Q9ESN9	Mapk8ip3	C-Jun-amino-terminal kinase-interacting protein 3	JIP3_MOUSE	6	266.175	3.66175	A6	wt	NaN	NaN	NaN
A6 / wt	Q8BMB3	Q8BMB3	-0.604919	0.604919	8.6328e-10	6.82618e-09	16	Q8BMB3	Eif4e2	Eukaryotic translation initiation factor 4E type 2	IF4E2_MOUSE	6	-34.2492	0.657508	A6	wt	NaN	NaN	NaN
A6 / wt	Q8VED2	Q8VED2	0.62104	0.62104	8.92701e-10	6.98837e-09	16	Q8VED2	Bloc1s4	Biogenesis of lysosome-related organelles complex 1 subunit 4	BL1S4_MOUSE	8	53.7983	1.53798	A6	wt	NaN	NaN	NaN
A6 / wt	Q8BLU0	Q8BLU0	1.09106	1.09106	9.16355e-10	7.14502e-09	16	Q8BLU0	Flrt2	Leucine-rich repeat transmembrane protein FLRT2	FLRT2_MOUSE	8	113.03	2.1303	A6	wt	NaN	NaN	NaN
A6 / wt	Q8CJG1	Q8CJG1	0.457063	0.457063	9.23369e-10	7.17119e-09	16	Q8CJG1	Ago1	Protein argonaute-1	AGO1_MOUSE	22	37.2744	1.37274	A6	wt	NaN	NaN	NaN
A6 / wt	Q91YT0	Q91YT0	-0.56518	0.56518	9.22354e-10	7.17119e-09	16	Q91YT0	Ndufv1	NADH dehydrogenase [ubiquinone] flavoprotein 1, mitochondrial	NDUV1_MOUSE	23	-32.4129	0.675871	A6	wt	NaN	NaN	NaN
A6 / wt	O08989	O08989	0.759578	0.759578	9.40393e-10	7.2746e-09	16	O08989	Mras	Ras-related protein M-Ras	RASM_MOUSE	6	69.2995	1.69299	A6	wt	NaN	NaN	NaN
A6 / wt	O88554	O88554	-0.842337	0.842337	9.43252e-10	7.28235e-09	16	O88554	Parp2	Poly [ADP-ribose] polymerase 2	PARP2_MOUSE	11	-44.2261	0.557739	A6	wt	NaN	NaN	NaN
A6 / wt	Q91VE0	Q91VE0	0.681888	0.681888	9.50131e-10	7.32105e-09	16	Q91VE0	Slc27a4	Long-chain fatty acid transport protein 4	S27A4_MOUSE	15	60.4238	1.60424	A6	wt	NaN	NaN	NaN
A6 / wt	Q64435	Q64435	-1.11615	1.11615	9.64281e-10	7.40881e-09	16	Q64435	Ugt1a6	UDP-glucuronosyltransferase 1-6	UD16_MOUSE	6	-53.8676	0.461324	A6	wt	NaN	NaN	NaN
A6 / wt	Q9Z120	Q9Z120	-0.593327	0.593327	1.00634e-09	7.69367e-09	16	Q9Z120	Mettl1	tRNA (guanine-N(7)-)-methyltransferase	TRMB_MOUSE	9	-33.7187	0.662813	A6	wt	NaN	NaN	NaN
A6 / wt	Q60596	Q60596	-0.800421	0.800421	1.018e-09	7.7677e-09	16	Q60596	Xrcc1	DNA repair protein XRCC1	XRCC1_MOUSE	12	-42.5818	0.574182	A6	wt	NaN	NaN	NaN
A6 / wt	Q8BM85	Q8BM85	0.542528	0.542528	1.05131e-09	7.99078e-09	16	Q8BM85	Tbck	TBC domain-containing protein kinase-like protein	TBCK_MOUSE	7	45.6523	1.45652	A6	wt	NaN	NaN	NaN
A6 / wt	P35601	P35601	-0.424265	0.424265	1.06542e-09	8.05117e-09	16	P35601	Rfc1	Replication factor C subunit 1	RFC1_MOUSE	32	-25.4782	0.745218	A6	wt	NaN	NaN	NaN
A6 / wt	Q8BLH7	Q8BLH7	-0.522441	0.522441	1.06343e-09	8.05117e-09	16	Q8BLH7	Hirip3	HIRA-interacting protein 3	HIRP3_MOUSE	11	-30.3807	0.696193	A6	wt	NaN	NaN	NaN
A6 / wt	G5E897	G5E897	0.347003	0.347003	1.09227e-09	8.19095e-09	16	G5E897	Poglut3	Protein O-glucosyltransferase 3	PLGT3_MOUSE	17	27.1916	1.27192	A6	wt	NaN	NaN	NaN
A6 / wt	Q62219	Q62219	0.87968	0.87968	1.14609e-09	8.48363e-09	16	Q62219	Tgfb1i1	Transforming growth factor beta-1-induced transcript 1 protein	TGFI1_MOUSE	17	83.9967	1.83997	A6	wt	NaN	NaN	NaN
A6 / wt	Q9EPK8	Q9EPK8	-0.896576	0.896576	1.14681e-09	8.48363e-09	16	Q9EPK8	Trpv4	Transient receptor potential cation channel subfamily V member 4	TRPV4_MOUSE	7	-46.284	0.53716	A6	wt	NaN	NaN	NaN
A6 / wt	Q5NBX1	Q5NBX1	-1.18553	1.18553	1.17641e-09	8.6272e-09	16	Q5NBX1	Cobl	Protein cordon-bleu	COBL_MOUSE	22	-56.0337	0.439663	A6	wt	NaN	NaN	NaN
A6 / wt	E9Q6P5	E9Q6P5	1.95707	1.95707	1.19309e-09	8.6976e-09	16	E9Q6P5	Ttc7b	Tetratricopeptide repeat protein 7B	TTC7B_MOUSE	2	288.273	3.88273	A6	wt	NaN	NaN	NaN
A6 / wt	P10630	P10630	1.41071	1.41071	1.20803e-09	8.76906e-09	16	P10630	Eif4a2	Eukaryotic initiation factor 4A-II	IF4A2_MOUSE	11	165.868	2.65868	A6	wt	NaN	NaN	NaN
A6 / wt	Q62393	Q62393	-0.888023	0.888023	1.2096e-09	8.76906e-09	16	Q62393	Tpd52	Tumor protein D52	TPD52_MOUSE	11	-45.9646	0.540354	A6	wt	NaN	NaN	NaN
A6 / wt	Q64314	Q64314	-0.756473	0.756473	1.21498e-09	8.77417e-09	16	Q64314	Cd34	Hematopoietic progenitor cell antigen CD34	CD34_MOUSE	8	-40.8058	0.591942	A6	wt	NaN	NaN	NaN
A6 / wt	Q9Z0R6	Q9Z0R6	-0.334428	0.334428	1.2159e-09	8.77417e-09	16	Q9Z0R6	Itsn2	Intersectin-2	ITSN2_MOUSE	16	-20.6902	0.793098	A6	wt	NaN	NaN	NaN
A6 / wt	Q8BPY9	Q8BPY9	-0.714104	0.714104	1.28839e-09	9.20414e-09	16	Q8BPY9	Fignl1	Fidgetin-like protein 1	FIGL1_MOUSE	5	-39.0416	0.609584	A6	wt	NaN	NaN	NaN
A6 / wt	P70182	P70182	0.888441	0.888441	1.35337e-09	9.5811e-09	16	P70182	Pip5k1a	Phosphatidylinositol 4-phosphate 5-kinase type-1 alpha	PI51A_MOUSE	9	85.1175	1.85117	A6	wt	NaN	NaN	NaN
A6 / wt	Q9CPN8	Q9CPN8	0.780781	0.780781	1.36378e-09	9.62005e-09	16	Q9CPN8	Igf2bp3	Insulin-like growth factor 2 mRNA-binding protein 3	IF2B3_MOUSE	27	71.806	1.71806	A6	wt	NaN	NaN	NaN
A6 / wt	Q91ZX7	Q91ZX7	-0.362761	0.362761	1.37535e-09	9.68421e-09	16	Q91ZX7	Lrp1	Prolow-density lipoprotein receptor-related protein 1	LRP1_MOUSE	143	-22.2325	0.777675	A6	wt	NaN	NaN	NaN
A6 / wt	Q8CI32	Q8CI32	0.382032	0.382032	1.37861e-09	9.68981e-09	16	Q8CI32	Bag5	BAG family molecular chaperone regulator 5	BAG5_MOUSE	19	30.3176	1.30318	A6	wt	NaN	NaN	NaN
A6 / wt	Q3TYX2	Q3TYX2	-0.924564	0.924564	1.40382e-09	9.74476e-09	16	Q3TYX2	Lrrn4cl	LRRN4 C-terminal-like protein	LRN4L_MOUSE	1	-47.316	0.52684	A6	wt	NaN	NaN	NaN
A6 / wt	Q64519	Q64519	2.42608	2.42608	1.40066e-09	9.74476e-09	16	Q64519	Sdc3	Syndecan-3	SDC3_MOUSE	2	437.433	5.37433	A6	wt	NaN	NaN	NaN
A6 / wt	Q80ZI6	Q80ZI6	0.73665	0.73665	1.39564e-09	9.74476e-09	16	Q80ZI6	Lrsam1	E3 ubiquitin-protein ligase LRSAM1	LRSM1_MOUSE	11	66.6302	1.6663	A6	wt	NaN	NaN	NaN
A6 / wt	Q9JMG7	Q9JMG7	0.841542	0.841542	1.3975e-09	9.74476e-09	16	Q9JMG7	Hdgfl3	Hepatoma-derived growth factor-related protein 3	HDGR3_MOUSE	8	79.1964	1.79196	A6	wt	NaN	NaN	NaN
A6 / wt	Q9QY06	Q9QY06	0.283614	0.283614	1.42198e-09	9.83596e-09	16	Q9QY06	Myo9b	Unconventional myosin-IXb	MYO9B_MOUSE	49	21.724	1.21724	A6	wt	NaN	NaN	NaN
A6 / wt	Q62077	Q62077	0.697545	0.697545	1.44704e-09	9.99173e-09	16	Q62077	Plcg1	1-phosphatidylinositol 4,5-bisphosphate phosphodiesterase gamma-1	PLCG1_MOUSE	28	62.1743	1.62174	A6	wt	NaN	NaN	NaN
A6 / wt	Q5SW19	Q5SW19	-0.793445	0.793445	1.4933e-09	1.02745e-08	16	Q5SW19	Cluh	Clustered mitochondria protein homolog	CLU_MOUSE	33	-42.3035	0.576965	A6	wt	NaN	NaN	NaN
A6 / wt	Q8C7V8	Q8C7V8	-0.784192	0.784192	1.49586e-09	1.02745e-08	16	Q8C7V8	Ccdc134	Coiled-coil domain-containing protein 134	CC134_MOUSE	6	-41.9323	0.580677	A6	wt	NaN	NaN	NaN
A6 / wt	Q3UMY5	Q3UMY5	0.860408	0.860408	1.50113e-09	1.02747e-08	16	Q3UMY5	Eml4	Echinoderm microtubule-associated protein-like 4	EMAL4_MOUSE	32	81.5552	1.81555	A6	wt	NaN	NaN	NaN
A6 / wt	Q9D0L7	Q9D0L7	0.647597	0.647597	1.50089e-09	1.02747e-08	16	Q9D0L7	Armc10	Armadillo repeat-containing protein 10	ARM10_MOUSE	6	56.6557	1.56656	A6	wt	NaN	NaN	NaN
A6 / wt	Q91YM2	Q91YM2	0.518728	0.518728	1.51152e-09	1.03279e-08	16	Q91YM2	Arhgap35	Rho GTPase-activating protein 35	RHG35_MOUSE	30	43.2691	1.43269	A6	wt	NaN	NaN	NaN
A6 / wt	Q5XG71	Q5XG71	-0.626835	0.626835	1.53156e-09	1.04104e-08	16	Q5XG71	Utp20	Small subunit processome component 20 homolog	UTP20_MOUSE	52	-35.2404	0.647596	A6	wt	NaN	NaN	NaN
A6 / wt	E9Q394	E9Q394	-0.378851	0.378851	1.57074e-09	1.06214e-08	16	E9Q394	Akap13	A-kinase anchor protein 13	AKP13_MOUSE	40	-23.095	0.76905	A6	wt	NaN	NaN	NaN
A6 / wt	Q62351	Q62351	-0.580361	0.580361	1.58734e-09	1.07152e-08	16	Q62351	Tfrc	Transferrin receptor protein 1	TFR1_MOUSE	30	-33.1204	0.668796	A6	wt	NaN	NaN	NaN
A6 / wt	P50431	P50431	-2.63127	2.63127	1.59903e-09	1.07756e-08	16	P50431	Shmt1	Serine hydroxymethyltransferase, cytosolic	GLYC_MOUSE	15	-83.8598	0.161402	A6	wt	NaN	NaN	NaN
A6 / wt	Q6ZWQ0	Q6ZWQ0	-0.388365	0.388365	1.63058e-09	1.09528e-08	16	Q6ZWQ0	Syne2	Nesprin-2	SYNE2_MOUSE	126	-23.6005	0.763995	A6	wt	NaN	NaN	NaN
A6 / wt	Q9JM51	Q9JM51	1.60553	1.60553	1.67825e-09	1.12131e-08	16	Q9JM51	Ptges	Prostaglandin E synthase	PTGES_MOUSE	3	204.307	3.04307	A6	wt	NaN	NaN	NaN
A6 / wt	O35459	O35459	0.601729	0.601729	1.69449e-09	1.12832e-08	16	O35459	Ech1	Delta(3,5)-Delta(2,4)-dienoyl-CoA isomerase, mitochondrial	ECH1_MOUSE	14	51.7534	1.51753	A6	wt	NaN	NaN	NaN
A6 / wt	P07901	P07901	-0.501141	0.501141	1.73291e-09	1.14381e-08	16	P07901	Hsp90aa1	Heat shock protein HSP 90-alpha	HS90A_MOUSE	39	-29.3452	0.706548	A6	wt	NaN	NaN	NaN
A6 / wt	Q7TME2	Q7TME2	-0.65438	0.65438	1.73075e-09	1.14381e-08	16	Q7TME2	Spag5	Sperm-associated antigen 5	SPAG5_MOUSE	8	-36.4652	0.635348	A6	wt	NaN	NaN	NaN
A6 / wt	Q80YX1	Q80YX1	2.04285	2.04285	1.73044e-09	1.14381e-08	16	Q80YX1	Tnc	Tenascin	TENA_MOUSE	35	312.06	4.1206	A6	wt	NaN	NaN	NaN
A6 / wt	Q921N6	Q921N6	-0.533561	0.533561	1.73305e-09	1.14381e-08	16	Q921N6	Ddx27	Probable ATP-dependent RNA helicase DDX27	DDX27_MOUSE	29	-30.9152	0.690848	A6	wt	NaN	NaN	NaN
A6 / wt	Q7TT37	Q7TT37	-0.536017	0.536017	1.77736e-09	1.16374e-08	16	Q7TT37	Elp1	Elongator complex protein 1	ELP1_MOUSE	34	-31.0328	0.689672	A6	wt	NaN	NaN	NaN
A6 / wt	Q3TSG4	Q3TSG4	-0.603359	0.603359	1.80928e-09	1.17874e-08	16	Q3TSG4	Alkbh5	RNA demethylase ALKBH5	ALKB5_MOUSE	7	-34.178	0.65822	A6	wt	NaN	NaN	NaN
A6 / wt	O35598	O35598	-0.88923	0.88923	1.83048e-09	1.18824e-08	16	O35598	Adam10	Disintegrin and metalloproteinase domain-containing protein 10	ADA10_MOUSE	21	-46.0098	0.539902	A6	wt	NaN	NaN	NaN
A6 / wt	Q9CQY2	Q9CQY2	1.88507	1.88507	1.83296e-09	1.18824e-08	16	Q9CQY2	Ramac	RNA guanine-N7 methyltransferase activating subunit	RAMAC_MOUSE	2	269.372	3.69372	A6	wt	NaN	NaN	NaN
A6 / wt	P07214	P07214	-0.64907	0.64907	1.90495e-09	1.22079e-08	16	P07214	Sparc	SPARC	SPRC_MOUSE	13	-36.2309	0.637691	A6	wt	NaN	NaN	NaN
A6 / wt	Q06348	Q06348	0.605675	0.605675	1.91656e-09	1.22519e-08	16	Q06348	Prrx2	Paired mesoderm homeobox protein 2	PRRX2_MOUSE	10	52.169	1.52169	A6	wt	NaN	NaN	NaN
A6 / wt	Q8BIW1	Q8BIW1	0.819049	0.819049	1.9768e-09	1.26065e-08	16	Q8BIW1	Prune1	Exopolyphosphatase PRUNE1	PRUN1_MOUSE	19	76.4243	1.76424	A6	wt	NaN	NaN	NaN
A6 / wt	Q640N1	Q640N1	-0.729011	0.729011	2.01398e-09	1.27606e-08	16	Q640N1	Aebp1	Adipocyte enhancer-binding protein 1	AEBP1_MOUSE	17	-39.6683	0.603317	A6	wt	NaN	NaN	NaN
A6 / wt	Q8R5K4	Q8R5K4	-0.639976	0.639976	2.0896e-09	1.31759e-08	16	Q8R5K4	Nol6	Nucleolar protein 6	NOL6_MOUSE	24	-35.8276	0.641724	A6	wt	NaN	NaN	NaN
A6 / wt	P53702	P53702	0.653611	0.653611	2.11009e-09	1.32837e-08	16	P53702	Hccs	Holocytochrome c-type synthase	CCHL_MOUSE	13	57.3101	1.5731	A6	wt	NaN	NaN	NaN
A6 / wt	Q99KI0	Q99KI0	0.188834	0.188834	2.16474e-09	1.35625e-08	16	Q99KI0	Aco2	Aconitate hydratase, mitochondrial	ACON_MOUSE	43	13.9842	1.13984	A6	wt	NaN	NaN	NaN
A6 / wt	Q8R2G6	Q8R2G6	-1.0172	1.0172	2.20466e-09	1.37467e-08	16	Q8R2G6	Ccdc80	Coiled-coil domain-containing protein 80	CCD80_MOUSE	9	-50.5925	0.494075	A6	wt	NaN	NaN	NaN
A6 / wt	Q9R059	Q9R059	1.35024	1.35024	2.23443e-09	1.39102e-08	16	Q9R059	Fhl3	Four and a half LIM domains protein 3	FHL3_MOUSE	11	154.955	2.54955	A6	wt	NaN	NaN	NaN
A6 / wt	Q8C025	Q8C025	1.24867	1.24867	2.2533e-09	1.39833e-08	16	Q8C025	Chpt1	Cholinephosphotransferase 1	CHPT1_MOUSE	2	137.623	2.37623	A6	wt	NaN	NaN	NaN
A6 / wt	P05202	P05202	-0.418714	0.418714	2.2699e-09	1.40198e-08	16	P05202	Got2	Aspartate aminotransferase, mitochondrial	AATM_MOUSE	30	-25.1909	0.748091	A6	wt	NaN	NaN	NaN
A6 / wt	Q61036	Q61036	0.545798	0.545798	2.26856e-09	1.40198e-08	16	Q61036	Pak3	Serine/threonine-protein kinase PAK 3	PAK3_MOUSE	8	45.9827	1.45983	A6	wt	NaN	NaN	NaN
A6 / wt	Q8R5A3	Q8R5A3	1.3875	1.3875	2.28026e-09	1.40616e-08	16	Q8R5A3	Apbb1ip	Amyloid beta A4 precursor protein-binding family B member 1-interacting protein	AB1IP_MOUSE	7	161.625	2.61625	A6	wt	NaN	NaN	NaN
A6 / wt	Q8VBY2	Q8VBY2	-0.645044	0.645044	2.2964e-09	1.41167e-08	16	Q8VBY2	Camkk1	Calcium/calmodulin-dependent protein kinase kinase 1	KKCC1_MOUSE	7	-36.0527	0.639473	A6	wt	NaN	NaN	NaN
A6 / wt	O35206	O35206	-2.44334	2.44334	2.32096e-09	1.42454e-08	16	O35206	Col15a1	Collagen alpha-1(XV) chain	COFA1_MOUSE	14	-81.6143	0.183857	A6	wt	NaN	NaN	NaN
A6 / wt	Q61102	Q61102	-0.503194	0.503194	2.42403e-09	1.46488e-08	16	Q61102	Abcb7	Iron-sulfur clusters transporter ABCB7, mitochondrial	ABCB7_MOUSE	12	-29.4457	0.705543	A6	wt	NaN	NaN	NaN
A6 / wt	Q99PP9	Q99PP9	-0.89454	0.89454	2.43499e-09	1.46923e-08	16	Q99PP9	Trim16	Tripartite motif-containing protein 16	TRI16_MOUSE	15	-46.2081	0.537919	A6	wt	NaN	NaN	NaN
A6 / wt	Q8K4B2	Q8K4B2	-0.822123	0.822123	2.4508e-09	1.4765e-08	16	Q8K4B2	Irak3	Interleukin-1 receptor-associated kinase 3	IRAK3_MOUSE	3	-43.4391	0.565609	A6	wt	NaN	NaN	NaN
A6 / wt	P61622	P61622	1.13076	1.13076	2.46691e-09	1.47939e-08	16	P61622	Itga11	Integrin alpha-11	ITA11_MOUSE	24	118.973	2.18973	A6	wt	NaN	NaN	NaN
A6 / wt	Q99J47	Q99J47	-0.792025	0.792025	2.4766e-09	1.48294e-08	16	Q99J47	Dhrs7b	Dehydrogenase/reductase SDR family member 7B	DRS7B_MOUSE	16	-42.2467	0.577533	A6	wt	NaN	NaN	NaN
A6 / wt	Q9JMH9	Q9JMH9	-0.386481	0.386481	2.50853e-09	1.49748e-08	16	Q9JMH9	Myo18a	Unconventional myosin-XVIIIa	MY18A_MOUSE	74	-23.5006	0.764994	A6	wt	NaN	NaN	NaN
A6 / wt	Q61033	Q61033	-0.49377	0.49377	2.53108e-09	1.50751e-08	16	Q61033	Tmpo	Lamina-associated polypeptide 2, isoforms alpha/zeta	LAP2A_MOUSE	36	-28.9833	0.710167	A6	wt	NaN	NaN	NaN
A6 / wt	Q91V12	Q91V12	-0.658147	0.658147	2.5622e-09	1.52257e-08	16	Q91V12	Acot7	Cytosolic acyl coenzyme A thioester hydrolase	BACH_MOUSE	16	-36.6308	0.633692	A6	wt	NaN	NaN	NaN
A6 / wt	P62257	P62257	0.765569	0.765569	2.59146e-09	1.5353e-08	16	P62257	Ube2h	Ubiquitin-conjugating enzyme E2 H	UBE2H_MOUSE	7	70.0041	1.70004	A6	wt	NaN	NaN	NaN
A6 / wt	B2RXR6	B2RXR6	0.665226	0.665226	2.6286e-09	1.55028e-08	16	B2RXR6	Ankrd44	Serine/threonine-protein phosphatase 6 regulatory ankyrin repeat subunit B	ANR44_MOUSE	28	58.5816	1.58582	A6	wt	NaN	NaN	NaN
A6 / wt	Q9D9Z1	Q9D9Z1	-0.882052	0.882052	2.7268e-09	1.5962e-08	16	Q9D9Z1	Knstrn	Small kinetochore-associated protein	SKAP_MOUSE	9	-45.7405	0.542595	A6	wt	NaN	NaN	NaN
A6 / wt	Q9DCE5	Q9DCE5	-0.660526	0.660526	2.75494e-09	1.60805e-08	16	Q9DCE5	Pak1ip1	p21-activated protein kinase-interacting protein 1	PK1IP_MOUSE	15	-36.7352	0.632648	A6	wt	NaN	NaN	NaN
A6 / wt	Q65Z40	Q65Z40	-0.383263	0.383263	2.78849e-09	1.62024e-08	16	Q65Z40	Wapl	Wings apart-like protein homolog	WAPL_MOUSE	23	-23.3298	0.766702	A6	wt	NaN	NaN	NaN
A6 / wt	Q921Y2	Q921Y2	-0.52204	0.52204	2.78854e-09	1.62024e-08	16	Q921Y2	Imp3	U3 small nucleolar ribonucleoprotein protein IMP3	IMP3_MOUSE	6	-30.3613	0.696387	A6	wt	NaN	NaN	NaN
A6 / wt	O70281	O70281	1.09002	1.09002	2.79516e-09	1.62169e-08	16	O70281	Tpst1	Protein-tyrosine sulfotransferase 1	TPST1_MOUSE	5	112.877	2.12877	A6	wt	NaN	NaN	NaN
A6 / wt	Q9JLN9	Q9JLN9	-0.335847	0.335847	2.85651e-09	1.65484e-08	16	Q9JLN9	Mtor	Serine/threonine-protein kinase mTOR	MTOR_MOUSE	28	-20.7681	0.792319	A6	wt	NaN	NaN	NaN
A6 / wt	A2ADY9	A2ADY9	0.277324	0.277324	2.87213e-09	1.65898e-08	16	A2ADY9	Ddi2	Protein DDI1 homolog 2	DDI2_MOUSE	12	21.1945	1.21195	A6	wt	NaN	NaN	NaN
A6 / wt	Q8R4E9	Q8R4E9	-1.37151	1.37151	2.86901e-09	1.65898e-08	16	Q8R4E9	Cdt1	DNA replication factor Cdt1	CDT1_MOUSE	9	-61.3513	0.386487	A6	wt	NaN	NaN	NaN
A6 / wt	Q99MR3	Q99MR3	0.659834	0.659834	2.87661e-09	1.65913e-08	16	Q99MR3	Slc12a9	Solute carrier family 12 member 9	S12A9_MOUSE	6	57.99	1.5799	A6	wt	NaN	NaN	NaN
A6 / wt	Q7TND5	Q7TND5	-0.983093	0.983093	2.90208e-09	1.66891e-08	16	Q7TND5	Rpf1	Ribosome production factor 1	RPF1_MOUSE	7	-49.4106	0.505894	A6	wt	NaN	NaN	NaN
A6 / wt	P49025	P49025	-0.837093	0.837093	2.91313e-09	1.67036e-08	16	P49025	Cit	Citron Rho-interacting kinase	CTRO_MOUSE	60	-44.023	0.55977	A6	wt	NaN	NaN	NaN
A6 / wt	Q99NH2	Q99NH2	0.42933	0.42933	2.92155e-09	1.67218e-08	16	Q99NH2	Pard3	Partitioning defective 3 homolog	PARD3_MOUSE	24	34.6608	1.34661	A6	wt	NaN	NaN	NaN
A6 / wt	Q9WVJ9	Q9WVJ9	1.27666	1.27666	2.92482e-09	1.67218e-08	16	Q9WVJ9	Efemp2	EGF-containing fibulin-like extracellular matrix protein 2	FBLN4_MOUSE	8	142.278	2.42278	A6	wt	NaN	NaN	NaN
A6 / wt	Q9Z0L8	Q9Z0L8	-0.835239	0.835239	3.01198e-09	1.717e-08	16	Q9Z0L8	Ggh	Gamma-glutamyl hydrolase	GGH_MOUSE	10	-43.951	0.56049	A6	wt	NaN	NaN	NaN
A6 / wt	Q9DC07	Q9DC07	-2.71331	2.71331	3.04374e-09	1.73008e-08	16	Q9DC07	Nebl	LIM zinc-binding domain-containing Nebulette	LNEBL_MOUSE	15	-84.7521	0.152479	A6	wt	NaN	NaN	NaN
A6 / wt	Q60760	Q60760	1.07084	1.07084	3.07261e-09	1.74144e-08	16	Q60760	Grb10	Growth factor receptor-bound protein 10	GRB10_MOUSE	25	110.065	2.10065	A6	wt	NaN	NaN	NaN
A6 / wt	Q8K1S3	Q8K1S3	1.58561	1.58561	3.0884e-09	1.74675e-08	16	Q8K1S3	Unc5b	Netrin receptor UNC5B	UNC5B_MOUSE	4	200.135	3.00135	A6	wt	NaN	NaN	NaN
A6 / wt	Q9CR61	Q9CR61	-0.555328	0.555328	3.09479e-09	1.74675e-08	16	Q9CR61	Ndufb7	NADH dehydrogenase [ubiquinone] 1 beta subcomplex subunit 7	NDUB7_MOUSE	5	-31.9498	0.680502	A6	wt	NaN	NaN	NaN
A6 / wt	Q07231	Q07231	0.965877	0.965877	3.10777e-09	1.75125e-08	16	Q07231	Zscan21	Zinc finger and SCAN domain-containing protein 21	ZSC21_MOUSE	3	95.3251	1.95325	A6	wt	NaN	NaN	NaN
A6 / wt	O09110	O09110	-0.663082	0.663082	3.11621e-09	1.75348e-08	16	O09110	Map2k3	Dual specificity mitogen-activated protein kinase kinase 3	MP2K3_MOUSE	15	-36.8472	0.631528	A6	wt	NaN	NaN	NaN
A6 / wt	Q9CXK8	Q9CXK8	-0.717674	0.717674	3.12252e-09	1.75452e-08	16	Q9CXK8	Nip7	60S ribosome subunit biogenesis protein NIP7 homolog	NIP7_MOUSE	9	-39.1923	0.608077	A6	wt	NaN	NaN	NaN
A6 / wt	P12382	P12382	0.307104	0.307104	3.16851e-09	1.76268e-08	16	P12382	Pfkl	ATP-dependent 6-phosphofructokinase, liver type	PFKAL_MOUSE	35	23.7222	1.23722	A6	wt	NaN	NaN	NaN
A6 / wt	Q99P30	Q99P30	0.640293	0.640293	3.1684e-09	1.76268e-08	16	Q99P30	Nudt7	Peroxisomal coenzyme A diphosphatase NUDT7	NUDT7_MOUSE	1	55.8646	1.55865	A6	wt	NaN	NaN	NaN
A6 / wt	P28828	P28828	1.63545	1.63545	3.20397e-09	1.77235e-08	16	P28828	Ptprm	Receptor-type tyrosine-protein phosphatase mu	PTPRM_MOUSE	7	210.685	3.10685	A6	wt	NaN	NaN	NaN
A6 / wt	P35278	P35278	0.466824	0.466824	3.22073e-09	1.77661e-08	16	P35278	Rab5c	Ras-related protein Rab-5C	RAB5C_MOUSE	7	38.2063	1.38206	A6	wt	NaN	NaN	NaN
A6 / wt	P97310	P97310	-0.558634	0.558634	3.23728e-09	1.78323e-08	16	P97310	Mcm2	DNA replication licensing factor MCM2	MCM2_MOUSE	42	-32.1055	0.678945	A6	wt	NaN	NaN	NaN
A6 / wt	P24547	P24547	-0.33836	0.33836	3.26412e-09	1.79549e-08	16	P24547	Impdh2	Inosine-5'-monophosphate dehydrogenase 2	IMDH2_MOUSE	33	-20.906	0.79094	A6	wt	NaN	NaN	NaN
A6 / wt	Q9D6X6	Q9D6X6	1.07871	1.07871	3.27819e-09	1.79886e-08	16	Q9D6X6	Prss23	Serine protease 23	PRS23_MOUSE	6	111.215	2.11215	A6	wt	NaN	NaN	NaN
A6 / wt	Q9ESW8	Q9ESW8	0.850474	0.850474	3.27942e-09	1.79886e-08	16	Q9ESW8	Pgpep1	Pyroglutamyl-peptidase 1	PGPI_MOUSE	4	80.3093	1.80309	A6	wt	NaN	NaN	NaN
A6 / wt	Q9Z0P5	Q9Z0P5	0.610039	0.610039	3.29297e-09	1.80377e-08	16	Q9Z0P5	Twf2	Twinfilin-2	TWF2_MOUSE	19	52.6301	1.5263	A6	wt	NaN	NaN	NaN
A6 / wt	Q9D7N9	Q9D7N9	-0.58189	0.58189	3.34822e-09	1.82385e-08	16	Q9D7N9	Apmap	Adipocyte plasma membrane-associated protein	APMAP_MOUSE	15	-33.1912	0.668088	A6	wt	NaN	NaN	NaN
A6 / wt	P97370	P97370	-0.608368	0.608368	3.47466e-09	1.88227e-08	16	P97370	Atp1b3	Sodium/potassium-transporting ATPase subunit beta-3	AT1B3_MOUSE	12	-34.4062	0.655938	A6	wt	NaN	NaN	NaN
A6 / wt	Q8BGR6	Q8BGR6	0.768862	0.768862	3.52445e-09	1.90569e-08	16	Q8BGR6	Arl15	ADP-ribosylation factor-like protein 15	ARL15_MOUSE	5	70.3926	1.70393	A6	wt	NaN	NaN	NaN
A6 / wt	Q8BUI3	Q8BUI3	-0.72374	0.72374	3.53951e-09	1.90949e-08	16	Q8BUI3	LRWD1	Leucine-rich repeat and WD repeat-containing protein 1	LRWD1_MOUSE	8	-39.4475	0.605525	A6	wt	NaN	NaN	NaN
A6 / wt	O88844	O88844	0.423998	0.423998	3.56662e-09	1.91652e-08	16	O88844	Idh1	Isocitrate dehydrogenase [NADP] cytoplasmic	IDHC_MOUSE	33	34.164	1.34164	A6	wt	NaN	NaN	NaN
A6 / wt	Q9DBT5	Q9DBT5	0.651766	0.651766	3.58256e-09	1.91951e-08	16	Q9DBT5	Ampd2	AMP deaminase 2	AMPD2_MOUSE	19	57.1091	1.57109	A6	wt	NaN	NaN	NaN
A6 / wt	Q9DBG5	Q9DBG5	0.461586	0.461586	3.6288e-09	1.94163e-08	16	Q9DBG5	Plin3	Perilipin-3	PLIN3_MOUSE	20	37.7055	1.37705	A6	wt	NaN	NaN	NaN
A6 / wt	Q6Q899	Q6Q899	0.49408	0.49408	3.656e-09	1.95191e-08	16	Q6Q899	Ddx58	Antiviral innate immune response receptor RIG-I	DDX58_MOUSE	35	40.8422	1.40842	A6	wt	NaN	NaN	NaN
A6 / wt	Q9JKY5	Q9JKY5	-0.399277	0.399277	3.65796e-09	1.95191e-08	16	Q9JKY5	Hip1r	Huntingtin-interacting protein 1-related protein	HIP1R_MOUSE	18	-24.1762	0.758238	A6	wt	NaN	NaN	NaN
A6 / wt	Q60648	Q60648	-2.86178	2.86178	3.73208e-09	1.98336e-08	16	Q60648	Gm2a	Ganglioside GM2 activator	SAP3_MOUSE	6	-86.2432	0.137568	A6	wt	NaN	NaN	NaN
A6 / wt	Q8R016	Q8R016	-0.740046	0.740046	3.74798e-09	1.98912e-08	16	Q8R016	Blmh	Bleomycin hydrolase	BLMH_MOUSE	27	-40.128	0.59872	A6	wt	NaN	NaN	NaN
A6 / wt	Q9EQK5	Q9EQK5	0.574988	0.574988	3.77802e-09	2.00235e-08	16	Q9EQK5	Mvp	Major vault protein	MVP_MOUSE	42	48.9665	1.48967	A6	wt	NaN	NaN	NaN
A6 / wt	P35293	P35293	0.595319	0.595319	3.7843e-09	2.00297e-08	16	P35293	Rab18	Ras-related protein Rab-18	RAB18_MOUSE	14	51.0807	1.51081	A6	wt	NaN	NaN	NaN
A6 / wt	O70258	O70258	0.604488	0.604488	3.83046e-09	2.01966e-08	16	O70258	Sgce	Epsilon-sarcoglycan	SGCE_MOUSE	9	52.0439	1.52044	A6	wt	NaN	NaN	NaN
A6 / wt	Q9CRA8	Q9CRA8	-0.916126	0.916126	3.83129e-09	2.01966e-08	16	Q9CRA8	Exosc5	Exosome complex component RRP46	EXOS5_MOUSE	8	-47.007	0.52993	A6	wt	NaN	NaN	NaN
A6 / wt	Q8BZH4	Q8BZH4	0.391318	0.391318	3.89885e-09	2.05252e-08	16	Q8BZH4	Pogz	Pogo transposable element with ZNF domain	POGZ_MOUSE	14	31.1591	1.31159	A6	wt	NaN	NaN	NaN
A6 / wt	Q6IR34	Q6IR34	1.4855	1.4855	3.91328e-09	2.05633e-08	16	Q6IR34	Gpsm1	G-protein-signaling modulator 1	GPSM1_MOUSE	20	180.014	2.80014	A6	wt	NaN	NaN	NaN
A6 / wt	Q61292	Q61292	0.747711	0.747711	3.97515e-09	2.08151e-08	16	Q61292	Lamb2	Laminin subunit beta-2	LAMB2_MOUSE	36	67.9127	1.67913	A6	wt	NaN	NaN	NaN
A6 / wt	P39689	P39689	-1.12573	1.12573	4.03975e-09	2.10971e-08	16	P39689	Cdkn1a	Cyclin-dependent kinase inhibitor 1	CDN1A_MOUSE	4	-54.1731	0.458269	A6	wt	NaN	NaN	NaN
A6 / wt	P09055	P09055	0.411973	0.411973	4.08535e-09	2.13068e-08	16	P09055	Itgb1	Integrin beta-1	ITB1_MOUSE	31	33.0504	1.3305	A6	wt	NaN	NaN	NaN
A6 / wt	Q923B0	Q923B0	0.581367	0.581367	4.14265e-09	2.15484e-08	16	Q923B0	Ggact	Gamma-glutamylaminecyclotransferase	GGACT_MOUSE	4	49.6266	1.49627	A6	wt	NaN	NaN	NaN
A6 / wt	P58854	P58854	-0.392937	0.392937	4.16339e-09	2.16276e-08	16	P58854	Tubgcp3	Gamma-tubulin complex component 3	GCP3_MOUSE	25	-23.8422	0.761578	A6	wt	NaN	NaN	NaN
A6 / wt	O08739	O08739	-1.06403	1.06403	4.20869e-09	2.18051e-08	16	O08739	Ampd3	AMP deaminase 3	AMPD3_MOUSE	13	-52.1706	0.478294	A6	wt	NaN	NaN	NaN
A6 / wt	Q8K354	Q8K354	0.612631	0.612631	4.29988e-09	2.21655e-08	16	Q8K354	Cbr3	Carbonyl reductase [NADPH] 3	CBR3_MOUSE	19	52.9046	1.52905	A6	wt	NaN	NaN	NaN
A6 / wt	Q9JJK2	Q9JJK2	-0.546918	0.546918	4.30086e-09	2.21655e-08	16	Q9JJK2	Lancl2	LanC-like protein 2	LANC2_MOUSE	14	-31.5519	0.684481	A6	wt	NaN	NaN	NaN
[truncated: 7,249 more rows]

## Sheet: Supplementary_Data_5C_B1toWT
Supplementary Data 5C. Mass spectrometry protein group level data from total proteome experiment for comparison of protein levels in MC3T3-E1 Casp9 KO clone B1 and a control wt cell line.
[truncated: 7,670 more rows]

[truncated: 1 more sheets: Supplementary_Data_5D_MOCKtoWT]
