# Supplementary material for: Caspase-9 Is a Positive Regulator of Osteoblastic Cell Migration Identified by diaPASEF Proteomics
Source: J Proteome Res. 2024 Mar 18;23(8):2999–3011. doi: 10.1021/acs.jproteome.3c00641 (PMC11301665; doi:10.1021/acs.jproteome.3c00641)
Supplement: Supplementary file 5 — pr3c00641_si_005.xlsx [file pr3c00641_si_005.xlsx]

## Sheet: Supplementary_Data_8A_up
Supplementary Data 8A. List of protein groups significantly (q-value <0.05) up-regulated (log2FC > 0.58) in both MC3T3-E1 Casp9 KO clones (A6, B1) compared to control mock cell line.
				A6 vs. Mock				B1 vs. Mock
UniProtIds	Genes	ProteinDescriptions	ProteinNames	Comparison (group1/group2)	AVG Log2 Ratio	Qvalue	Ratio	Comparison (group1/group2)	AVG Log2 Ratio	Qvalue	Ratio
P13745	Gsta1	Glutathione S-transferase A1	GSTA1_MOUSE	A6 / Mock	5.99331	3.65232e-08	63.704	B1 / Mock	0.604993	0.00101149	1.52097
Q8K2Y3	Eva1b	Protein eva-1 homolog B	EVA1B_MOUSE	A6 / Mock	4.58996	8.11083e-07	24.0833	B1 / Mock	2.52413	3.45441e-06	5.75225
Q9DCF9	Ssr3	Translocon-associated protein subunit gamma	SSRG_MOUSE	A6 / Mock	4.20036	0.016128	18.3838	B1 / Mock	1.97685	0.00139896	3.93633
Q6F3F9	Adgrg6	Adhesion G-protein coupled receptor G6	AGRG6_MOUSE	A6 / Mock	3.71945	3.57016e-07	13.1724	B1 / Mock	2.59233	1.03101e-06	6.03074
Q3V3R4	Itga1	Integrin alpha-1	ITA1_MOUSE	A6 / Mock	3.6809	1.3965e-07	12.8251	B1 / Mock	1.35585	2.44948e-11	2.55947
P41245	Mmp9	Matrix metalloproteinase-9	MMP9_MOUSE	A6 / Mock	3.6424	0.0222235	12.4874	B1 / Mock	1.53978	0.000583528	2.9075
Q9EQS9	Igdcc4	Immunoglobulin superfamily DCC subclass member 4	IGDC4_MOUSE	A6 / Mock	3.59196	5.19964e-05	12.0583	B1 / Mock	0.694578	0.000176187	1.61841
P62737	Acta2	Actin, aortic smooth muscle	ACTA_MOUSE	A6 / Mock	3.44831	2.10281e-06	10.9155	B1 / Mock	1.75548	6.77636e-08	3.37638
Q80X72	Lrrc15	Leucine-rich repeat-containing protein 15	LRC15_MOUSE	A6 / Mock	3.31686	1.67451e-06	9.96494	B1 / Mock	1.18041	6.45556e-08	2.26641
Q9CQ19	Myl9	Myosin regulatory light polypeptide 9	MYL9_MOUSE	A6 / Mock	3.19594	1.87226e-06	9.16376	B1 / Mock	2.93381	3.14125e-07	7.64124
Q8R2Y2	Mcam	Cell surface glycoprotein MUC18	MUC18_MOUSE	A6 / Mock	3.08355	5.12001e-08	8.47695	B1 / Mock	0.777125	1.05884e-09	1.71371
Q8K0D2	Habp2	Hyaluronan-binding protein 2	HABP2_MOUSE	A6 / Mock	3.05709	0.0188176	8.32293	B1 / Mock	1.73694	0.00185887	3.33328
P37804	Tagln	Transgelin	TAGL_MOUSE	A6 / Mock	3.0255	9.74276e-08	8.14269	B1 / Mock	1.66167	3.51358e-08	3.16382
Q924W7	Dennd2b	DENN domain-containing protein 2B	DEN2B_MOUSE	A6 / Mock	3.00936	1.48968e-06	8.05205	B1 / Mock	1.29008	5.32871e-07	2.44541
P03958	Ada	Adenosine deaminase	ADA_MOUSE	A6 / Mock	3.00377	6.19009e-08	8.02093	B1 / Mock	1.16247	5.21683e-11	2.23841
Q99K41	Emilin1	EMILIN-1	EMIL1_MOUSE	A6 / Mock	2.93615	5.6421e-06	7.65367	B1 / Mock	0.586601	1.9451e-11	1.5017
P28231	Gjb3	Gap junction beta-3 protein	CXB3_MOUSE	A6 / Mock	2.9336	0.000103808	7.64014	B1 / Mock	3.47818	7.46424e-06	11.1439
Q61592	Gas6	Growth arrest-specific protein 6	GAS6_MOUSE	A6 / Mock	2.91414	5.65505e-09	7.53776	B1 / Mock	0.771223	3.26486e-05	1.70672
Q9ERD6	Ralgps2	Ras-specific guanine nucleotide-releasing factor RalGPS2	RGPS2_MOUSE	A6 / Mock	2.90988	3.42829e-09	7.51557	B1 / Mock	1.39055	3.21158e-07	2.62179
Q9ERL7	Gmfg	Glia maturation factor gamma	GMFG_MOUSE	A6 / Mock	2.89444	0.034711	7.43553	B1 / Mock	0.589451	2.3794e-05	1.50467
Q91YE8	Synpo2	Synaptopodin-2	SYNP2_MOUSE	A6 / Mock	2.85581	2.24257e-09	7.2391	B1 / Mock	1.12822	1.31929e-10	2.18589
P48759	Ptx3	Pentraxin-related protein PTX3	PTX3_MOUSE	A6 / Mock	2.78434	3.60461e-06	6.88922	B1 / Mock	0.615433	4.52216e-07	1.53202
Q6DIB4	Nol4l	Nucleolar protein 4-like	NOL4L_MOUSE	A6 / Mock	2.7707	0.000489969	6.8244	B1 / Mock	2.49033	0.000990433	5.61905
E9QAM5	Helz2	Helicase with zinc finger domain 2	HELZ2_MOUSE	A6 / Mock	2.70435	7.31783e-09	6.51765	B1 / Mock	2.20954	6.73527e-08	4.62528
Q80WT4	Gpr176	G-protein coupled receptor 176	GP176_MOUSE	A6 / Mock	2.69491	6.20778e-08	6.47513	B1 / Mock	1.45217	3.38173e-07	2.73619
C0HK79	Arxes1	Adipocyte-related X-chromosome expressed sequence 1	ARXS1_MOUSE	A6 / Mock	2.61015	3.59394e-07	6.10565	B1 / Mock	0.789844	1.16032e-07	1.72889
Q6P9S0	Mtss2	Protein MTSS 2	MTSS2_MOUSE	A6 / Mock	2.60677	1.23431e-06	6.09137	B1 / Mock	1.06136	7.99098e-09	2.0869
Q9JL16	Isg20	Interferon-stimulated gene 20 kDa protein	ISG20_MOUSE	A6 / Mock	2.59107	1.45249e-06	6.02544	B1 / Mock	1.39681	6.58667e-10	2.63319
Q8CEG0	Panx3	Pannexin-3	PANX3_MOUSE	A6 / Mock	2.5906	0.000481462	6.02347	B1 / Mock	0.849466	9.69658e-06	1.80183
P00329	Adh1	Alcohol dehydrogenase 1	ADH1_MOUSE	A6 / Mock	2.54211	5.06452e-07	5.82442	B1 / Mock	1.72008	5.43005e-07	3.29455
P18052	Ptpra	Receptor-type tyrosine-protein phosphatase alpha	PTPRA_MOUSE	A6 / Mock	2.47213	4.41188e-07	5.54862	B1 / Mock	1.39083	8.81805e-11	2.62229
Q8BVA4	Lmod1	Leiomodin-1	LMOD1_MOUSE	A6 / Mock	2.43306	1.52801e-06	5.40038	B1 / Mock	1.20544	1.29255e-07	2.30607
Q8BP01	Vmac	Vimentin-type intermediate filament-associated coiled-coil protein	VMAC_MOUSE	A6 / Mock	2.42673	6.49446e-05	5.37672	B1 / Mock	1.11087	0.0138184	2.15976
P70180	Npr3	Atrial natriuretic peptide receptor 3	ANPRC_MOUSE	A6 / Mock	2.42634	1.02198e-07	5.37529	B1 / Mock	1.07753	1.45741e-10	2.11042
Q8CIB6	Tmem230	Transmembrane protein 230	TM230_MOUSE	A6 / Mock	2.4241	0.0146186	5.36694	B1 / Mock	0.879031	0.0453744	1.83914
P01831	Thy1	Thy-1 membrane glycoprotein	THY1_MOUSE	A6 / Mock	2.39493	2.51242e-09	5.25951	B1 / Mock	0.971754	3.27197e-06	1.96122
Q64519	Sdc3	Syndecan-3	SDC3_MOUSE	A6 / Mock	2.37897	1.28085e-10	5.20166	B1 / Mock	1.27649	4.69756e-09	2.4225
Q7TPW1	Nexn	Nexilin	NEXN_MOUSE	A6 / Mock	2.34335	9.99587e-09	5.07478	B1 / Mock	1.07233	2.57755e-07	2.10283
P30561	Ahr	Aryl hydrocarbon receptor	AHR_MOUSE	A6 / Mock	2.34213	8.85531e-07	5.07051	B1 / Mock	1.63668	3.80384e-09	3.1095
O70583	Mid1	E3 ubiquitin-protein ligase Midline-1	TRI18_MOUSE	A6 / Mock	2.31184	3.84656e-06	4.96517	B1 / Mock	0.902861	1.19652e-09	1.86977
Q9Z1B3	Plcb1	1-phosphatidylinositol 4,5-bisphosphate phosphodiesterase beta-1	PLCB1_MOUSE	A6 / Mock	2.29037	9.12188e-08	4.89181	B1 / Mock	1.18307	2.70137e-07	2.2706
Q8K211	Slc31a1	High affinity copper uptake protein 1	COPT1_MOUSE	A6 / Mock	2.25411	0.00319639	4.77039	B1 / Mock	1.00252	0.00391113	2.00349
Q8BG95	Ppp1r12b	Protein phosphatase 1 regulatory subunit 12B	MYPT2_MOUSE	A6 / Mock	2.21924	4.78669e-06	4.65649	B1 / Mock	0.930911	6.84034e-11	1.90648
P59222	Scarf2	Scavenger receptor class F member 2	SREC2_MOUSE	A6 / Mock	2.20607	2.40244e-07	4.61417	B1 / Mock	0.825962	7.17919e-09	1.77272
P15306	Thbd	Thrombomodulin	TRBM_MOUSE	A6 / Mock	2.18064	6.37054e-07	4.53355	B1 / Mock	2.38771	4.21596e-06	5.23325
P97449	Anpep	Aminopeptidase N	AMPN_MOUSE	A6 / Mock	2.17947	1.48814e-07	4.52988	B1 / Mock	0.957523	9.41488e-10	1.94197
Q5SWP3	Nacad	NAC-alpha domain-containing protein 1	NACAD_MOUSE	A6 / Mock	2.13429	1.32061e-05	4.39022	B1 / Mock	1.30088	1.23993e-07	2.4638
Q80U16	Ripor2	Rho family-interacting cell polarization regulator 2	RIPR2_MOUSE	A6 / Mock	2.11471	2.60867e-05	4.33102	B1 / Mock	1.39173	0.000527484	2.62392
Q9CQG6	Tmem147	Transmembrane protein 147	TM147_MOUSE	A6 / Mock	2.06374	0.0384302	4.18069	B1 / Mock	1.42584	0.0245025	2.68671
Q9JM51	Ptges	Prostaglandin E synthase	PTGES_MOUSE	A6 / Mock	2.05962	2.25393e-08	4.16877	B1 / Mock	1.11754	2.37105e-08	2.16976
Q01279	Egfr	Epidermal growth factor receptor	EGFR_MOUSE	A6 / Mock	2.04861	1.56789e-06	4.13708	B1 / Mock	0.788536	1.0564e-09	1.72732
P26187	Mgmt	Methylated-DNA--protein-cysteine methyltransferase	MGMT_MOUSE	A6 / Mock	2.0441	7.64146e-11	4.12417	B1 / Mock	1.7776	6.58659e-07	3.42857
P13346	Fosb	Protein fosB	FOSB_MOUSE	A6 / Mock	2.0414	1.76714e-05	4.11644	B1 / Mock	1.22669	1.96125e-08	2.34029
Q61820	Rasl2-9	GTP-binding nuclear protein Ran, testis-specific isoform	RANT_MOUSE	A6 / Mock	2.02501	0.0303698	4.06994	B1 / Mock	0.825004	0.0276501	1.77154
Q9ER58	Spock2	Testican-2	TICN2_MOUSE	A6 / Mock	1.99742	8.71273e-06	3.99284	B1 / Mock	0.789759	3.26315e-06	1.72879
P11930	Nudt19	Nucleoside diphosphate-linked moiety X motif 19	NUD19_MOUSE	A6 / Mock	1.9792	0.000185001	3.94276	B1 / Mock	1.67117	0.00279911	3.18472
P63268	Actg2	Actin, gamma-enteric smooth muscle	ACTH_MOUSE	A6 / Mock	1.94119	7.37818e-06	3.84021	B1 / Mock	1.0347	4.07689e-05	2.04868
Q9CX84	Rgs19	Regulator of G-protein signaling 19	RGS19_MOUSE	A6 / Mock	1.92293	0.000105123	3.79192	B1 / Mock	1.00996	0.000145534	2.01385
Q62417	Sorbs1	Sorbin and SH3 domain-containing protein 1	SRBS1_MOUSE	A6 / Mock	1.91911	1.10709e-08	3.78189	B1 / Mock	1.40092	5.17893e-11	2.64069
Q9CWR7	Steap1	Metalloreductase STEAP1	STEA1_MOUSE	A6 / Mock	1.91679	0.000314195	3.77583	B1 / Mock	0.984237	0.00184081	1.97827
Q9DBX1	Rgcc	Regulator of cell cycle RGCC	RGCC_MOUSE	A6 / Mock	1.90891	2.38009e-08	3.75527	B1 / Mock	1.33847	3.21587e-07	2.52882
Q6ZPQ6	Pitpnm2	Membrane-associated phosphatidylinositol transfer protein 2	PITM2_MOUSE	A6 / Mock	1.89431	0.00489402	3.71745	B1 / Mock	0.936548	0.0106538	1.91394
Q9WVJ9	Efemp2	EGF-containing fibulin-like extracellular matrix protein 2	FBLN4_MOUSE	A6 / Mock	1.87209	5.19078e-09	3.66063	B1 / Mock	1.1527	1.70185e-06	2.2233
P61622	Itga11	Integrin alpha-11	ITA11_MOUSE	A6 / Mock	1.8629	3.79121e-08	3.63737	B1 / Mock	0.976253	5.80114e-11	1.96735
Q9R1Q6	Tmem176b	Transmembrane protein 176B	T176B_MOUSE	A6 / Mock	1.8577	1.90951e-06	3.62429	B1 / Mock	0.648945	0.000716037	1.56802
Q64442	Sord	Sorbitol dehydrogenase	DHSO_MOUSE	A6 / Mock	1.84866	2.71826e-07	3.60165	B1 / Mock	0.605534	1.61717e-08	1.52154
B2RQR8	Ece2	Endothelin-converting enzyme 2	ECE2_MOUSE	A6 / Mock	1.84359	6.59431e-06	3.58902	B1 / Mock	0.852636	0.000837853	1.8058
Q8BWB6	Steap2	Metalloreductase STEAP2	STEA2_MOUSE	A6 / Mock	1.81787	2.00256e-07	3.52561	B1 / Mock	0.699949	2.62544e-05	1.62445
P70397	Dlx6	Homeobox protein DLX-6	DLX6_MOUSE	A6 / Mock	1.79738	0.00167716	3.47589	B1 / Mock	0.594117	5.03125e-05	1.50955
Q8R2Q8	Bst2	Bone marrow stromal antigen 2	BST2_MOUSE	A6 / Mock	1.79013	3.96942e-05	3.45846	B1 / Mock	2.6655	8.00354e-05	6.34446
Q6RHR9	Magi1	Membrane-associated guanylate kinase, WW and PDZ domain-containing protein 1	MAGI1_MOUSE	A6 / Mock	1.78802	2.79912e-08	3.4534	B1 / Mock	0.88286	2.92114e-07	1.84403
Q04899	Cdk18	Cyclin-dependent kinase 18	CDK18_MOUSE	A6 / Mock	1.77172	4.9329e-05	3.41461	B1 / Mock	0.86393	3.11206e-05	1.81999
Q91W97	Hkdc1	Hexokinase HKDC1	HKDC1_MOUSE	A6 / Mock	1.76505	0.00812879	3.39886	B1 / Mock	1.42558	0.016146	2.68622
P28738	Kif5c	Kinesin heavy chain isoform 5C	KIF5C_MOUSE	A6 / Mock	1.75365	1.06499e-07	3.3721	B1 / Mock	1.07333	8.66745e-11	2.10428
P50114	S100b	Protein S100-B	S100B_MOUSE	A6 / Mock	1.73849	5.68711e-06	3.33686	B1 / Mock	1.1789	3.5285e-07	2.26405
Q8K120	Nfatc4	Nuclear factor of activated T-cells, cytoplasmic 4	NFAC4_MOUSE	A6 / Mock	1.72485	1.72432e-07	3.30546	B1 / Mock	0.585813	3.38029e-07	1.50088
B2RQE8	Arhgap42	Rho GTPase-activating protein 42	RHG42_MOUSE	A6 / Mock	1.72392	4.61153e-06	3.30333	B1 / Mock	0.729318	7.91273e-05	1.65786
O08530	S1pr1	Sphingosine 1-phosphate receptor 1	S1PR1_MOUSE	A6 / Mock	1.71775	0.000107542	3.28924	B1 / Mock	1.02523	3.04481e-05	2.03528
B1AZA5	Tmem245	Transmembrane protein 245	TM245_MOUSE	A6 / Mock	1.70875	4.07895e-05	3.26878	B1 / Mock	1.69133	0.000543458	3.22955
O35969	Gamt	Guanidinoacetate N-methyltransferase	GAMT_MOUSE	A6 / Mock	1.7047	2.41721e-05	3.25961	B1 / Mock	0.806481	4.26973e-06	1.74894
Q9JKS4	Ldb3	LIM domain-binding protein 3	LDB3_MOUSE	A6 / Mock	1.70262	2.87741e-07	3.25491	B1 / Mock	1.6031	5.46763e-09	3.03795
Q05895	Thbs3	Thrombospondin-3	TSP3_MOUSE	A6 / Mock	1.68238	0.00126481	3.20956	B1 / Mock	0.751245	0.0256482	1.68324
Q9R0A1	Clcn2	Chloride channel protein 2	CLCN2_MOUSE	A6 / Mock	1.68209	1.92849e-06	3.20892	B1 / Mock	0.79877	1.08772e-07	1.73962
Q9DAV9	Tmem38b	Trimeric intracellular cation channel type B	TM38B_MOUSE	A6 / Mock	1.67476	0.0012569	3.19267	B1 / Mock	0.930441	0.00669674	1.90586
Q8K1I7	Wipf1	WAS/WASL-interacting protein family member 1	WIPF1_MOUSE	A6 / Mock	1.67361	0.00232057	3.19012	B1 / Mock	0.629495	0.011401	1.54702
P17879	Hspa1b	Heat shock 70 kDa protein 1B	HS71B_MOUSE	A6 / Mock	1.6623	9.47641e-07	3.16521	B1 / Mock	0.916655	8.38669e-07	1.88773
Q6PFE7	Tmeff1	Tomoregulin-1	TEFF1_MOUSE	A6 / Mock	1.65384	4.04266e-05	3.1467	B1 / Mock	0.736776	0.000289323	1.66645
Q8BXA7	Phlpp2	PH domain leucine-rich repeat-containing protein phosphatase 2	PHLP2_MOUSE	A6 / Mock	1.65106	2.74077e-05	3.14064	B1 / Mock	2.66547	0.000944064	6.34434
P35374	Agtr2	Type-2 angiotensin II receptor	AGTR2_MOUSE	A6 / Mock	1.6449	0.0104281	3.12727	B1 / Mock	0.697473	0.0372567	1.62166
P70460	Vasp	Vasodilator-stimulated phosphoprotein	VASP_MOUSE	A6 / Mock	1.64076	5.22496e-07	3.1183	B1 / Mock	0.766064	4.06575e-08	1.70062
Q3TGF2	Fam107b	Protein FAM107B	F107B_MOUSE	A6 / Mock	1.62075	1.1132e-05	3.07535	B1 / Mock	0.749785	3.66093e-06	1.68154
P56477	Irf5	Interferon regulatory factor 5	IRF5_MOUSE	A6 / Mock	1.61677	0.00192253	3.06687	B1 / Mock	0.887675	0.00375614	1.85019
Q61179	Irf9	Interferon regulatory factor 9	IRF9_MOUSE	A6 / Mock	1.61528	0.000405784	3.06371	B1 / Mock	1.55358	1.25497e-06	2.93544
P63248	Pkia	cAMP-dependent protein kinase inhibitor alpha	IPKA_MOUSE	A6 / Mock	1.61142	6.38183e-06	3.05553	B1 / Mock	1.28034	6.37218e-05	2.42897
Q8BFW7	Lpp	Lipoma-preferred partner homolog	LPP_MOUSE	A6 / Mock	1.60282	9.11629e-07	3.03737	B1 / Mock	0.731118	7.71762e-07	1.65992
Q9R001	Adamts5	A disintegrin and metalloproteinase with thrombospondin motifs 5	ATS5_MOUSE	A6 / Mock	1.60228	1.00724e-07	3.03622	B1 / Mock	0.616369	0.000220911	1.53301
Q69ZZ6	Tmcc1	Transmembrane and coiled-coil domains protein 1	TMCC1_MOUSE	A6 / Mock	1.59937	2.75188e-07	3.03011	B1 / Mock	0.752433	6.29686e-06	1.68463
Q9JJZ2	Tuba8	Tubulin alpha-8 chain	TBA8_MOUSE	A6 / Mock	1.59517	0.00955122	3.02131	B1 / Mock	0.73825	0.00682971	1.66815
Q9CQN3	Tomm6	Mitochondrial import receptor subunit TOM6 homolog	TOM6_MOUSE	A6 / Mock	1.58985	0.00438898	3.01018	B1 / Mock	0.720666	0.00396777	1.64794
O08665	Sema3a	Semaphorin-3A	SEM3A_MOUSE	A6 / Mock	1.58955	6.55231e-10	3.00955	B1 / Mock	0.723466	0.000272198	1.65114
Q8VHR0	Pcdh18	Protocadherin 18	PCD18_MOUSE	A6 / Mock	1.58275	2.77714e-05	2.99539	B1 / Mock	1.11104	0.000794657	2.16002
Q9Z125	Creb3l1	Cyclic AMP-responsive element-binding protein 3-like protein 1	CR3L1_MOUSE	A6 / Mock	1.57829	1.53328e-05	2.98615	B1 / Mock	0.777056	0.000714717	1.71363
Q8R138	Tmem119	Transmembrane protein 119	TM119_MOUSE	A6 / Mock	1.56241	3.69749e-06	2.95346	B1 / Mock	2.44711	9.11859e-07	5.45321
Q8JZX9	Cdc42ep2	Cdc42 effector protein 2	BORG1_MOUSE	A6 / Mock	1.54556	5.68475e-06	2.91918	B1 / Mock	0.776944	1.36063e-07	1.7135
Q8BJU2	Tspan9	Tetraspanin-9	TSN9_MOUSE	A6 / Mock	1.54531	7.57817e-07	2.91867	B1 / Mock	1.83593	2.59817e-07	3.57
Q64339	Isg15	Ubiquitin-like protein ISG15	ISG15_MOUSE	A6 / Mock	1.5429	1.13399e-10	2.9138	B1 / Mock	3.28655	8.38711e-06	9.75778
Q9D2N4	Dtna	Dystrobrevin alpha	DTNA_MOUSE	A6 / Mock	1.52856	1.19317e-10	2.88498	B1 / Mock	0.758317	3.21158e-07	1.69152
Q9Z1T2	Thbs4	Thrombospondin-4	TSP4_MOUSE	A6 / Mock	1.5285	0.000329295	2.88486	B1 / Mock	1.09833	0.000850595	2.14107
P16627	Hspa1l	Heat shock 70 kDa protein 1-like	HS71L_MOUSE	A6 / Mock	1.51486	6.02569e-05	2.85771	B1 / Mock	0.612077	2.12023e-05	1.52846
Q99M01	Fars2	Phenylalanine--tRNA ligase, mitochondrial	SYFM_MOUSE	A6 / Mock	1.50723	0.00326713	2.84263	B1 / Mock	1.23802	0.00380121	2.35874
Q9R059	Fhl3	Four and a half LIM domains protein 3	FHL3_MOUSE	A6 / Mock	1.50467	2.19801e-07	2.8376	B1 / Mock	0.672382	4.44898e-07	1.5937
Q9ESD7	Dysf	Dysferlin	DYSF_MOUSE	A6 / Mock	1.50308	1.16688e-07	2.83447	B1 / Mock	0.755047	1.41812e-07	1.68769
Q9WTQ5	Akap12	A-kinase anchor protein 12	AKA12_MOUSE	A6 / Mock	1.49098	8.97427e-08	2.81079	B1 / Mock	0.940714	2.87298e-07	1.91948
Q9CQX5	Cldnd1	Claudin domain-containing protein 1	CLDN1_MOUSE	A6 / Mock	1.4832	0.000141428	2.79569	B1 / Mock	0.973235	0.000121737	1.96324
P16460	Ass1	Argininosuccinate synthase	ASSY_MOUSE	A6 / Mock	1.48087	1.73445e-07	2.79118	B1 / Mock	1.22896	1.61484e-07	2.34397
Q5EBG6	Hspb6	Heat shock protein beta-6	HSPB6_MOUSE	A6 / Mock	1.48015	4.11777e-05	2.78978	B1 / Mock	0.934738	2.35367e-06	1.91154
Q8BHC1	Rab39b	Ras-related protein Rab-39B	RB39B_MOUSE	A6 / Mock	1.47026	0.000100296	2.77071	B1 / Mock	1.71039	0.000646273	3.27249
Q61502	E2f5	Transcription factor E2F5	E2F5_MOUSE	A6 / Mock	1.46528	0.00171101	2.76117	B1 / Mock	0.616427	0.0227977	1.53307
O88561	Slc27a3	Solute carrier family 27 member 3	S27A3_MOUSE	A6 / Mock	1.45931	8.9257e-08	2.74976	B1 / Mock	1.52264	3.43792e-07	2.87317
Q9JMF7	Dolpp1	Dolichyldiphosphatase 1	DOPP1_MOUSE	A6 / Mock	1.45718	0.00393511	2.74572	B1 / Mock	0.800955	0.000703621	1.74225
Q8VIN1	Pbp2	Phosphatidylethanolamine-binding protein 2	PEBP2_MOUSE	A6 / Mock	1.45471	0.0188485	2.74102	B1 / Mock	0.804364	0.00698456	1.74638
Q64324	Stxbp2	Syntaxin-binding protein 2	STXB2_MOUSE	A6 / Mock	1.45427	1.47176e-05	2.74017	B1 / Mock	1.13469	0.000247179	2.19571
Q9ER80	Rtp4	Receptor-transporting protein 4	RTP4_MOUSE	A6 / Mock	1.45078	0.00114564	2.73357	B1 / Mock	2.81451	7.28988e-05	7.03482
P11276	Fn1	Fibronectin	FINC_MOUSE	A6 / Mock	1.44841	1.75412e-06	2.72908	B1 / Mock	0.823378	4.21596e-06	1.76954
P58774	Tpm2	Tropomyosin beta chain	TPM2_MOUSE	A6 / Mock	1.44479	2.45694e-06	2.72223	B1 / Mock	0.665757	6.79851e-10	1.5864
P58771	Tpm1	Tropomyosin alpha-1 chain	TPM1_MOUSE	A6 / Mock	1.44237	2.12158e-06	2.71766	B1 / Mock	0.652219	2.89578e-07	1.57158
Q8K1N2	Phldb2	Pleckstrin homology-like domain family B member 2	PHLB2_MOUSE	A6 / Mock	1.44123	8.28696e-07	2.71551	B1 / Mock	0.691734	3.08944e-08	1.61522
Q6PDZ2	Taf1c	TATA box-binding protein-associated factor RNA polymerase I subunit C	TAF1C_MOUSE	A6 / Mock	1.44026	0.0165115	2.7137	B1 / Mock	0.603262	0.00284217	1.51915
Q9Z0G4	Ccn5	CCN family member 5	CCN5_MOUSE	A6 / Mock	1.438	7.98398e-08	2.70945	B1 / Mock	2.41668	1.6521e-07	5.33941
Q6NZK5	Kiaa1328	Protein hinderin	K1328_MOUSE	A6 / Mock	1.43579	0.0014404	2.7053	B1 / Mock	0.985524	0.00530015	1.98003
Q9QZA0	Ca5b	Carbonic anhydrase 5B, mitochondrial	CAH5B_MOUSE	A6 / Mock	1.42552	0.00375559	2.68611	B1 / Mock	0.656735	2.28172e-05	1.57651
P32507	Nectin2	Nectin-2	NECT2_MOUSE	A6 / Mock	1.42456	0.000139987	2.68432	B1 / Mock	0.585771	3.64437e-05	1.50084
P97348	Rhod	Rho-related GTP-binding protein RhoD	RHOD_MOUSE	A6 / Mock	1.42113	2.57431e-06	2.67795	B1 / Mock	0.938725	1.1998e-05	1.91683
Q9Z0M6	Adgre5	Adhesion G protein-coupled receptor E5	AGRE5_MOUSE	A6 / Mock	1.40989	0.000210359	2.65717	B1 / Mock	0.812256	0.00127762	1.75596
Q8CHT0	Aldh4a1	Delta-1-pyrroline-5-carboxylate dehydrogenase, mitochondrial	AL4A1_MOUSE	A6 / Mock	1.40738	1.51931e-06	2.65255	B1 / Mock	0.731507	5.62201e-09	1.66037
Q3TYD4	Arsg	Arylsulfatase G	ARSG_MOUSE	A6 / Mock	1.40675	4.48302e-06	2.65139	B1 / Mock	0.841371	0.000874191	1.79175
O35083	Agpat1	1-acyl-sn-glycerol-3-phosphate acyltransferase alpha	PLCA_MOUSE	A6 / Mock	1.40449	2.38536e-05	2.64724	B1 / Mock	0.736681	1.19772e-05	1.66634
P50396	Gdi1	Rab GDP dissociation inhibitor alpha	GDIA_MOUSE	A6 / Mock	1.39427	5.30247e-06	2.62856	B1 / Mock	0.673656	6.60059e-07	1.59511
P28828	Ptprm	Receptor-type tyrosine-protein phosphatase mu	PTPRM_MOUSE	A6 / Mock	1.38654	3.98354e-07	2.61452	B1 / Mock	0.645159	7.50412e-09	1.56391
Q6DID7	Wls	Protein wntless homolog	WLS_MOUSE	A6 / Mock	1.38185	2.03983e-07	2.60603	B1 / Mock	0.810415	1.99333e-07	1.75372
P99029	Prdx5	Peroxiredoxin-5, mitochondrial	PRDX5_MOUSE	A6 / Mock	1.38177	3.91513e-07	2.60588	B1 / Mock	0.650197	8.0831e-07	1.56938
Q05793	Hspg2	Basement membrane-specific heparan sulfate proteoglycan core protein	PGBM_MOUSE	A6 / Mock	1.37692	4.54183e-07	2.59713	B1 / Mock	0.863295	9.56732e-09	1.81919
Q9QXM0	Abhd2	Monoacylglycerol lipase ABHD2	ABHD2_MOUSE	A6 / Mock	1.37487	1.66002e-07	2.59344	B1 / Mock	1.19151	1.49876e-07	2.28392
Q8BGD5	Cpt1c	Carnitine O-palmitoyltransferase 1, brain isoform	CPT1C_MOUSE	A6 / Mock	1.37184	3.75954e-07	2.588	B1 / Mock	0.821045	4.93758e-06	1.76669
Q9WTZ1	Rnf7	RING-box protein 2	RBX2_MOUSE	A6 / Mock	1.34404	0.00657121	2.53862	B1 / Mock	0.87481	0.00564592	1.83377
Q8R5A3	Apbb1ip	Amyloid beta A4 precursor protein-binding family B member 1-interacting protein	AB1IP_MOUSE	A6 / Mock	1.32823	5.76642e-08	2.51094	B1 / Mock	1.29351	1.36835e-06	2.45124
Q8CBY0	Gatc	Glutamyl-tRNA(Gln) amidotransferase subunit C, mitochondrial	GATC_MOUSE	A6 / Mock	1.32434	0.00132784	2.50418	B1 / Mock	1.28382	0.000421889	2.43482
Q9ESJ1	Cables1	CDK5 and ABL1 enzyme substrate 1	CABL1_MOUSE	A6 / Mock	1.30533	0.000200215	2.47141	B1 / Mock	0.70005	0.000105211	1.62456
E9Q6P5	Ttc7b	Tetratricopeptide repeat protein 7B	TTC7B_MOUSE	A6 / Mock	1.30496	2.64098e-06	2.47077	B1 / Mock	0.949213	3.18378e-05	1.93082
Q8C1Q6	Smim4	Small integral membrane protein 4	SMIM4_MOUSE	A6 / Mock	1.28335	0.00430081	2.43404	B1 / Mock	0.634863	0.00141563	1.55279
Q0VEJ0	Cep76	Centrosomal protein of 76 kDa	CEP76_MOUSE	A6 / Mock	1.27175	0.0159559	2.41455	B1 / Mock	1.55553	0.00385183	2.93941
P10630	Eif4a2	Eukaryotic initiation factor 4A-II	IF4A2_MOUSE	A6 / Mock	1.27144	1.85398e-08	2.41402	B1 / Mock	1.15315	2.95136e-08	2.224
P08556	Nras	GTPase NRas	RASN_MOUSE	A6 / Mock	1.25087	0.007177	2.37984	B1 / Mock	1.27453	0.00746591	2.4192
P70365	Ncoa1	Nuclear receptor coactivator 1	NCOA1_MOUSE	A6 / Mock	1.24792	1.10009e-05	2.37498	B1 / Mock	0.688244	0.00480087	1.61132
P50285	Fmo1	Dimethylaniline monooxygenase [N-oxide-forming] 1	FMO1_MOUSE	A6 / Mock	1.23374	7.10651e-07	2.35175	B1 / Mock	1.65989	2.23974e-07	3.15991
Q6P3B2	Ubald1	UBA-like domain-containing protein 1	UBAD1_MOUSE	A6 / Mock	1.23044	0.000406679	2.34638	B1 / Mock	0.720717	0.000840716	1.648
P35505	Fah	Fumarylacetoacetase	FAAA_MOUSE	A6 / Mock	1.22958	2.0513e-05	2.34498	B1 / Mock	0.604831	2.0565e-07	1.5208
O88809	Dcx	Neuronal migration protein doublecortin	DCX_MOUSE	A6 / Mock	1.22268	8.35986e-08	2.33381	B1 / Mock	0.785439	7.71402e-07	1.72362
Q08879	Fbln1	Fibulin-1	FBLN1_MOUSE	A6 / Mock	1.22208	5.09959e-11	2.33282	B1 / Mock	1.0342	6.89842e-10	2.04798
Q6PFQ7	Rasa4	Ras GTPase-activating protein 4	RASL2_MOUSE	A6 / Mock	1.21574	5.21076e-06	2.3226	B1 / Mock	0.720193	3.16083e-08	1.6474
Q9WUZ5	Tnni1	Troponin I, slow skeletal muscle	TNNI1_MOUSE	A6 / Mock	1.19831	0.00261992	2.29471	B1 / Mock	0.922044	0.0116279	1.8948
P31324	Prkar2b	cAMP-dependent protein kinase type II-beta regulatory subunit	KAP3_MOUSE	A6 / Mock	1.19427	6.84034e-11	2.28829	B1 / Mock	0.850951	2.4732e-11	1.80369
Q8BU85	Msrb3	Methionine-R-sulfoxide reductase B3, mitochondrial	MSRB3_MOUSE	A6 / Mock	1.19157	8.88595e-05	2.28401	B1 / Mock	0.872973	1.13053e-05	1.83143
Q61696	Hspa1a	Heat shock 70 kDa protein 1A	HS71A_MOUSE	A6 / Mock	1.19151	3.05651e-07	2.28392	B1 / Mock	0.649905	8.98504e-12	1.56906
Q9EPN1	Nbea	Neurobeachin	NBEA_MOUSE	A6 / Mock	1.18559	7.9384e-07	2.27456	B1 / Mock	0.998159	3.68527e-07	1.99745
Q6PGN3	Dclk2	Serine/threonine-protein kinase DCLK2	DCLK2_MOUSE	A6 / Mock	1.17896	5.39963e-05	2.26413	B1 / Mock	1.09841	9.20161e-07	2.14119
Q9ER99	Rsc1a1	Regulatory solute carrier protein family 1 member 1	RSCA1_MOUSE	A6 / Mock	1.17195	2.63747e-07	2.25315	B1 / Mock	0.714521	1.07076e-05	1.64094
Q02525	Zfp39	Zinc finger protein 39	ZFP39_MOUSE	A6 / Mock	1.16937	3.79718e-06	2.24913	B1 / Mock	1.4565	0.0148649	2.74442
Q9QZB0	Rgs17	Regulator of G-protein signaling 17	RGS17_MOUSE	A6 / Mock	1.15963	6.15023e-07	2.23399	B1 / Mock	0.842003	2.62258e-09	1.79254
Q9Z224	Mocs2	Molybdopterin synthase sulfur carrier subunit	MOC2A_MOUSE	A6 / Mock	1.15943	0.00966751	2.23369	B1 / Mock	1.0052	0.00714378	2.00723
Q9JLM8	Dclk1	Serine/threonine-protein kinase DCLK1	DCLK1_MOUSE	A6 / Mock	1.15801	1.38359e-09	2.23149	B1 / Mock	0.912315	5.89586e-07	1.88206
Q7TPM6	Fsd1	Fibronectin type III and SPRY domain-containing protein 1	FSD1_MOUSE	A6 / Mock	1.15656	1.78014e-06	2.22925	B1 / Mock	0.689648	0.0048207	1.61289
Q9CR75	Tnfrsf12a	Tumor necrosis factor receptor superfamily member 12A	TNR12_MOUSE	A6 / Mock	1.1562	0.00885342	2.22869	B1 / Mock	1.3241	0.00608627	2.50376
Q64467	Gapdhs	Glyceraldehyde-3-phosphate dehydrogenase, testis-specific	G3PT_MOUSE	A6 / Mock	1.1484	0.00416587	2.21668	B1 / Mock	1.93202	0.0156035	3.81589
Q80VC6	Trnau1ap	tRNA selenocysteine 1-associated protein 1	TSAP1_MOUSE	A6 / Mock	1.13167	0.0138248	2.19113	B1 / Mock	0.876959	0.00810745	1.8365
Q3U0P5	Entpd6	Ectonucleoside triphosphate diphosphohydrolase 6	ENTP6_MOUSE	A6 / Mock	1.12924	7.32581e-05	2.18744	B1 / Mock	0.604058	5.08735e-05	1.51999
Q9CZB3	Thumpd2	THUMP domain-containing protein 2	THUM2_MOUSE	A6 / Mock	1.11964	0.00517868	2.17293	B1 / Mock	0.815371	8.94225e-06	1.75975
Q9CR24	Nudt8	Nucleoside diphosphate-linked moiety X motif 8	NUDT8_MOUSE	A6 / Mock	1.11881	4.2227e-06	2.17168	B1 / Mock	0.949514	6.80013e-06	1.93122
P51141	Dvl1	Segment polarity protein dishevelled homolog DVL-1	DVL1_MOUSE	A6 / Mock	1.11862	1.5716e-05	2.1714	B1 / Mock	0.990458	3.04142e-05	1.98682
Q9D5U9	Micalcl	MICAL C-terminal-like protein	MICLK_MOUSE	A6 / Mock	1.10972	0.029176	2.15804	B1 / Mock	0.928541	0.0080192	1.90335
Q08093	Cnn2	Calponin-2	CNN2_MOUSE	A6 / Mock	1.09664	7.86212e-07	2.13857	B1 / Mock	0.679391	8.6639e-07	1.60146
Q6P3B9	Rbfa	Putative ribosome-binding factor A, mitochondrial	RBFA_MOUSE	A6 / Mock	1.09246	1.43997e-05	2.13238	B1 / Mock	0.623354	2.04999e-05	1.54045
Q149L6	Dnajb14	DnaJ homolog subfamily B member 14	DJB14_MOUSE	A6 / Mock	1.08902	1.5165e-07	2.1273	B1 / Mock	0.697008	3.16349e-06	1.62114
P18828	Sdc1	Syndecan-1	SDC1_MOUSE	A6 / Mock	1.07844	3.49532e-05	2.11175	B1 / Mock	0.593798	0.00394833	1.50921
Q9EPM5	Sync	Syncoilin	SYNCI_MOUSE	A6 / Mock	1.07438	3.61932e-05	2.10582	B1 / Mock	1.33436	0.000381352	2.52164
Q6PE65	Gpatch2l	G patch domain-containing protein 2-like	GPT2L_MOUSE	A6 / Mock	1.07026	0.000574959	2.09981	B1 / Mock	1.46822	0.00082878	2.7668
Q3UWW6	Gas2l3	GAS2-like protein 3	GA2L3_MOUSE	A6 / Mock	1.06619	0.00105506	2.09389	B1 / Mock	0.961391	0.00127391	1.94719
P13020	Gsn	Gelsolin	GELS_MOUSE	A6 / Mock	1.06322	4.66964e-07	2.0896	B1 / Mock	0.649129	2.50258e-08	1.56822
Q91Z22	Tmem123	Porimin	PORIM_MOUSE	A6 / Mock	1.05827	0.000206743	2.08243	B1 / Mock	0.680017	0.00258895	1.60216
Q3UH93	Plxnd1	Plexin-D1	PLXD1_MOUSE	A6 / Mock	1.05784	8.11278e-06	2.08181	B1 / Mock	0.59867	8.70803e-05	1.51432
O08691	Arg2	Arginase-2, mitochondrial	ARGI2_MOUSE	A6 / Mock	1.05547	2.53982e-05	2.0784	B1 / Mock	0.765563	0.00532716	1.70003
Q8BM86	Lhfpl6	LHFPL tetraspan subfamily member 6 protein	LHPL6_MOUSE	A6 / Mock	1.05454	0.000154833	2.07706	B1 / Mock	1.13897	7.36059e-05	2.20224
A2A7S8	Kiaa1522	Uncharacterized protein KIAA1522	K1522_MOUSE	A6 / Mock	1.04663	3.11853e-07	2.06569	B1 / Mock	0.775997	3.21751e-06	1.71237
Q8R2U6	Nudt4	Diphosphoinositol polyphosphate phosphohydrolase 2	NUDT4_MOUSE	A6 / Mock	1.04482	9.10531e-11	2.06311	B1 / Mock	0.833141	2.85749e-06	1.78156
Q921I1	Tf	Serotransferrin	TRFE_MOUSE	A6 / Mock	1.04211	1.91965e-05	2.05923	B1 / Mock	0.850111	0.00166767	1.80264
Q8K0D7	Get1	Guided entry of tail-anchored proteins factor 1	GET1_MOUSE	A6 / Mock	1.04172	5.01086e-06	2.05868	B1 / Mock	0.69067	0.00279075	1.61403
Q8VBT6	Apobr	Apolipoprotein B receptor	APOBR_MOUSE	A6 / Mock	1.04094	7.72057e-06	2.05757	B1 / Mock	0.686591	1.715e-05	1.60948
Q8BJH1	Zc2hc1a	Zinc finger C2HC domain-containing protein 1A	ZC21A_MOUSE	A6 / Mock	1.04037	5.6055e-07	2.05675	B1 / Mock	0.602472	6.58674e-07	1.51832
Q91VR7	Map1lc3a	Microtubule-associated proteins 1A/1B light chain 3A	MLP3A_MOUSE	A6 / Mock	1.03268	7.17919e-09	2.04582	B1 / Mock	0.668886	6.91766e-07	1.58984
Q9WV84	Nme4	Nucleoside diphosphate kinase, mitochondrial	NDKM_MOUSE	A6 / Mock	1.03243	1.17861e-07	2.04547	B1 / Mock	0.602067	4.32816e-09	1.51789
P62631	Eef1a2	Elongation factor 1-alpha 2	EF1A2_MOUSE	A6 / Mock	1.0161	0.00194382	2.02244	B1 / Mock	0.843401	0.00668046	1.79428
B7ZNG4	Troap	Tastin	TROAP_MOUSE	A6 / Mock	1.01498	0.00192193	2.02087	B1 / Mock	1.86168	8.85589e-06	3.63432
Q9CZS1	Aldh1b1	Aldehyde dehydrogenase X, mitochondrial	AL1B1_MOUSE	A6 / Mock	1.0115	8.77052e-08	2.01601	B1 / Mock	0.651491	2.15449e-06	1.57079
P15331	Prph	Peripherin	PERI_MOUSE	A6 / Mock	1.00818	3.57406e-05	2.01137	B1 / Mock	0.652245	0.00383315	1.57161
P70175	Dlg3	Disks large homolog 3	DLG3_MOUSE	A6 / Mock	1.00254	6.8615e-07	2.00353	B1 / Mock	0.605819	3.53961e-06	1.52184
P70182	Pip5k1a	Phosphatidylinositol 4-phosphate 5-kinase type-1 alpha	PI51A_MOUSE	A6 / Mock	0.989606	7.10768e-09	1.98564	B1 / Mock	0.623497	6.98137e-10	1.54061
Q8BR92	Palm2	Paralemmin-2	PALM2_MOUSE	A6 / Mock	0.985388	4.28323e-07	1.97985	B1 / Mock	0.780228	9.88023e-07	1.7174
P47738	Aldh2	Aldehyde dehydrogenase, mitochondrial	ALDH2_MOUSE	A6 / Mock	0.978662	1.06961e-07	1.97064	B1 / Mock	0.637325	2.78515e-08	1.55544
Q14DQ1	Fam219b	Protein FAM219B	F219B_MOUSE	A6 / Mock	0.972326	0.00115563	1.962	B1 / Mock	0.850035	0.00129159	1.80254
Q64471	Gstt1	Glutathione S-transferase theta-1	GSTT1_MOUSE	A6 / Mock	0.960263	1.32864e-06	1.94566	B1 / Mock	0.850929	6.2864e-10	1.80366
Q9D1A0	Prxl2c	Peroxiredoxin-like 2C	PXL2C_MOUSE	A6 / Mock	0.955838	0.000714112	1.93971	B1 / Mock	0.827289	0.00219965	1.77435
Q9Z0Z3	Skp2	S-phase kinase-associated protein 2	SKP2_MOUSE	A6 / Mock	0.947043	0.000233124	1.92792	B1 / Mock	0.738033	2.68885e-06	1.6679
Q99MV1	Tdrd1	Tudor domain-containing protein 1	TDRD1_MOUSE	A6 / Mock	0.939853	0.00138947	1.91833	B1 / Mock	0.631437	0.0209142	1.54911
Q9CZ92	Cenpp	Centromere protein P	CENPP_MOUSE	A6 / Mock	0.923491	0.00338962	1.8967	B1 / Mock	1.12114	0.00492024	2.17519
Q8BSU7	Mob3a	MOB kinase activator 3A	MOB3A_MOUSE	A6 / Mock	0.922976	0.000143654	1.89602	B1 / Mock	0.737934	0.000149932	1.66779
Q9CWS0	Ddah1	N(G),N(G)-dimethylarginine dimethylaminohydrolase 1	DDAH1_MOUSE	A6 / Mock	0.895946	9.73801e-06	1.86083	B1 / Mock	1.0547	1.39682e-05	2.07728
Q60715	P4ha1	Prolyl 4-hydroxylase subunit alpha-1	P4HA1_MOUSE	A6 / Mock	0.890557	5.45456e-08	1.85389	B1 / Mock	0.817799	2.13486e-06	1.76272
Q91YI6	Tent2	Poly(A) RNA polymerase GLD2	GLD2_MOUSE	A6 / Mock	0.870569	0.000657663	1.82838	B1 / Mock	0.726006	0.000728196	1.65405
Q7TNG5	Eml2	Echinoderm microtubule-associated protein-like 2	EMAL2_MOUSE	A6 / Mock	0.867696	0.000639512	1.82475	B1 / Mock	0.959939	0.00212489	1.94523
P58043	Sesn2	Sestrin-2	SESN2_MOUSE	A6 / Mock	0.854844	0.0023352	1.80856	B1 / Mock	1.01034	1.03688e-05	2.01439
Q8VC52	Rbpms2	RNA-binding protein with multiple splicing 2	RBPS2_MOUSE	A6 / Mock	0.852842	0.00751015	1.80606	B1 / Mock	1.60258	0.000954347	3.03687
Q9D2V8	Mfsd10	Major facilitator superfamily domain-containing protein 10	MFS10_MOUSE	A6 / Mock	0.829239	1.38349e-06	1.77675	B1 / Mock	0.629964	5.01233e-06	1.54753
P45952	Acadm	Medium-chain specific acyl-CoA dehydrogenase, mitochondrial	ACADM_MOUSE	A6 / Mock	0.82861	1.53332e-05	1.77597	B1 / Mock	0.627211	4.85102e-07	1.54458
Q9WVL2	Stat2	Signal transducer and activator of transcription 2	STAT2_MOUSE	A6 / Mock	0.827799	4.6364e-06	1.77497	B1 / Mock	1.33605	1.99314e-05	2.52459
O54931	Akap2	A-kinase anchor protein 2	AKAP2_MOUSE	A6 / Mock	0.827666	3.81498e-09	1.77481	B1 / Mock	0.738967	5.99361e-06	1.66898
Q9D6X6	Prss23	Serine protease 23	PRS23_MOUSE	A6 / Mock	0.827523	1.5546e-08	1.77464	B1 / Mock	1.23609	3.19935e-10	2.35559
O88839	Adam15	Disintegrin and metalloproteinase domain-containing protein 15	ADA15_MOUSE	A6 / Mock	0.825431	0.00167631	1.77206	B1 / Mock	0.908204	0.00393682	1.87671
Q6A051	Atrnl1	Attractin-like protein 1	ATRN1_MOUSE	A6 / Mock	0.822143	0.000447121	1.76803	B1 / Mock	0.677846	0.00035807	1.59975
Q03963	Eif2ak2	Interferon-induced, double-stranded RNA-activated protein kinase	E2AK2_MOUSE	A6 / Mock	0.811269	2.50212e-08	1.75475	B1 / Mock	0.898208	5.57909e-07	1.86375
Q9DCK3	Tspan4	Tetraspanin-4	TSN4_MOUSE	A6 / Mock	0.809732	0.00146958	1.75289	B1 / Mock	0.849345	1.12294e-05	1.80168
Q8BH64	Ehd2	EH domain-containing protein 2	EHD2_MOUSE	A6 / Mock	0.806289	5.20801e-07	1.74871	B1 / Mock	0.880762	5.88163e-08	1.84135
Q9QZ85	Iigp1	Interferon-inducible GTPase 1	IIGP1_MOUSE	A6 / Mock	0.80316	7.0269e-06	1.74492	B1 / Mock	3.09196	1.491e-07	8.52655
P98203	Arvcf	Armadillo repeat protein deleted in velo-cardio-facial syndrome homolog	ARVC_MOUSE	A6 / Mock	0.803104	2.82908e-07	1.74485	B1 / Mock	0.743452	2.22426e-06	1.67418
Q7TN75	Peg10	Retrotransposon-derived protein PEG10	PEG10_MOUSE	A6 / Mock	0.796683	0.00963505	1.7371	B1 / Mock	0.892489	0.0121685	1.85638
Q9ESW8	Pgpep1	Pyroglutamyl-peptidase 1	PGPI_MOUSE	A6 / Mock	0.793169	9.66704e-08	1.73288	B1 / Mock	0.72525	2.23719e-06	1.65319
Q64282	Ifit1	Interferon-induced protein with tetratricopeptide repeats 1	IFIT1_MOUSE	A6 / Mock	0.78753	2.41503e-08	1.72612	B1 / Mock	3.9159	7.06628e-07	15.094
P09041	Pgk2	Phosphoglycerate kinase 2	PGK2_MOUSE	A6 / Mock	0.78281	0.000290764	1.72048	B1 / Mock	1.14215	0.00953895	2.20709
Q9CYL5	Glipr2	Golgi-associated plant pathogenesis-related protein 1	GAPR1_MOUSE	A6 / Mock	0.782533	1.74898e-06	1.72015	B1 / Mock	0.672478	1.36797e-05	1.59381
Q9WVH9	Fbln5	Fibulin-5	FBLN5_MOUSE	A6 / Mock	0.78032	5.87658e-06	1.71751	B1 / Mock	1.35944	2.34681e-06	2.56585
P40224	Cxcl12	Stromal cell-derived factor 1	SDF1_MOUSE	A6 / Mock	0.779004	0.00365172	1.71595	B1 / Mock	1.28938	3.72877e-05	2.44423
Q7TS74	Ckap2l	Cytoskeleton-associated protein 2-like	CKP2L_MOUSE	A6 / Mock	0.773644	2.09131e-06	1.70958	B1 / Mock	1.31973	3.40157e-07	2.4962
Q62219	Tgfb1i1	Transforming growth factor beta-1-induced transcript 1 protein	TGFI1_MOUSE	A6 / Mock	0.769387	1.56542e-07	1.70455	B1 / Mock	0.738266	2.3121e-06	1.66817
Q8R3E3	Wipi1	WD repeat domain phosphoinositide-interacting protein 1	WIPI1_MOUSE	A6 / Mock	0.769059	0.0147652	1.70416	B1 / Mock	0.623362	0.0137034	1.54046
Q8K371	Amotl2	Angiomotin-like protein 2	AMOL2_MOUSE	A6 / Mock	0.764601	1.02835e-07	1.6989	B1 / Mock	0.707188	1.6191e-07	1.63262
Q9D975	Srxn1	Sulfiredoxin-1	SRXN1_MOUSE	A6 / Mock	0.760928	0.000275975	1.69458	B1 / Mock	0.989571	5.48613e-06	1.9856
P28652	Camk2b	Calcium/calmodulin-dependent protein kinase type II subunit beta	KCC2B_MOUSE	A6 / Mock	0.754654	1.79834e-07	1.68723	B1 / Mock	0.669244	7.28283e-07	1.59024
P60824	Cirbp	Cold-inducible RNA-binding protein	CIRBP_MOUSE	A6 / Mock	0.753588	2.61846e-06	1.68598	B1 / Mock	0.602117	0.00446195	1.51794
Q9D832	Dnajb4	DnaJ homolog subfamily B member 4	DNJB4_MOUSE	A6 / Mock	0.752398	8.36956e-06	1.68459	B1 / Mock	0.682218	6.91402e-07	1.6046
O54791	Maff	Transcription factor MafF	MAFF_MOUSE	A6 / Mock	0.741717	3.77396e-06	1.67216	B1 / Mock	0.934344	2.49885e-05	1.91102
Q8BQN6	Znf146	Zinc finger protein OZF	OZF_MOUSE	A6 / Mock	0.73247	0.00671697	1.66148	B1 / Mock	0.779202	0.00312463	1.71618
Q811L6	Mast4	Microtubule-associated serine/threonine-protein kinase 4	MAST4_MOUSE	A6 / Mock	0.729611	2.87911e-06	1.65819	B1 / Mock	0.664218	5.7771e-08	1.58471
P0C027	Nudt10	Diphosphoinositol polyphosphate phosphohydrolase 3-alpha	NUD10_MOUSE	A6 / Mock	0.723932	1.8748e-06	1.65168	B1 / Mock	0.740414	2.79659e-05	1.67066
Q6PDY0	Ccdc85b	Coiled-coil domain-containing protein 85B	CC85B_MOUSE	A6 / Mock	0.720078	8.05735e-05	1.64727	B1 / Mock	0.805118	5.84288e-05	1.74729
Q80UK7	Sass6	Spindle assembly abnormal protein 6 homolog	SAS6_MOUSE	A6 / Mock	0.718467	0.00105883	1.64543	B1 / Mock	1.02224	3.10172e-06	2.03107
Q05769	Ptgs2	Prostaglandin G/H synthase 2	PGH2_MOUSE	A6 / Mock	0.71637	2.782e-06	1.64304	B1 / Mock	0.636126	2.15578e-09	1.55415
Q8BRH3	Arhgap19	Rho GTPase-activating protein 19	RHG19_MOUSE	A6 / Mock	0.710529	0.00101515	1.6364	B1 / Mock	1.53259	1.18326e-05	2.89304
Q8VEB1	Grk5	G protein-coupled receptor kinase 5	GRK5_MOUSE	A6 / Mock	0.708243	0.0156901	1.63381	B1 / Mock	0.972423	1.36565e-05	1.96213
Q6PD28	Ppp2r5b	Serine/threonine-protein phosphatase 2A 56 kDa regulatory subunit beta isoform	2A5B_MOUSE	A6 / Mock	0.706963	5.21081e-05	1.63236	B1 / Mock	0.648654	0.000367678	1.56771
Q80X80	C2cd2l	Phospholipid transfer protein C2CD2L	C2C2L_MOUSE	A6 / Mock	0.705428	0.000299599	1.63063	B1 / Mock	0.645881	0.000441456	1.56469
P56387	Dynlt3	Dynein light chain Tctex-type 3	DYLT3_MOUSE	A6 / Mock	0.705374	1.02484e-05	1.63057	B1 / Mock	0.603822	6.22105e-05	1.51974
P11352	Gpx1	Glutathione peroxidase 1	GPX1_MOUSE	A6 / Mock	0.703477	1.92517e-07	1.62843	B1 / Mock	0.690961	1.11275e-07	1.61436
P37172	Acvr1	Activin receptor type-1	ACVR1_MOUSE	A6 / Mock	0.696437	0.000135492	1.6205	B1 / Mock	0.71966	2.90315e-06	1.64679
Q8BUN5	Smad3	Mothers against decapentaplegic homolog 3	SMAD3_MOUSE	A6 / Mock	0.691095	1.95797e-05	1.61451	B1 / Mock	0.685069	0.000328318	1.60778
Q9JJN0	Polh	DNA polymerase eta	POLH_MOUSE	A6 / Mock	0.687893	0.00509905	1.61093	B1 / Mock	0.796442	0.00106455	1.73681
Q9D1D6	Cthrc1	Collagen triple helix repeat-containing protein 1	CTHR1_MOUSE	A6 / Mock	0.674543	6.42067e-06	1.59609	B1 / Mock	1.84187	7.91932e-06	3.58474
Q4LDD4	Arap1	Arf-GAP with Rho-GAP domain, ANK repeat and PH domain-containing protein 1	ARAP1_MOUSE	A6 / Mock	0.673824	4.22117e-07	1.5953	B1 / Mock	0.678295	6.2737e-06	1.60025
Q6PHZ2	Camk2d	Calcium/calmodulin-dependent protein kinase type II subunit delta	KCC2D_MOUSE	A6 / Mock	0.671721	4.49501e-08	1.59297	B1 / Mock	0.639045	5.90542e-07	1.5573
Q6PAM0	Prkab2	5'-AMP-activated protein kinase subunit beta-2	AAKB2_MOUSE	A6 / Mock	0.669675	1.08515e-07	1.59071	B1 / Mock	0.862575	2.41503e-08	1.81828
Q91WD7	Kif18a	Kinesin-like protein KIF18A	KI18A_MOUSE	A6 / Mock	0.665116	2.14964e-05	1.5857	B1 / Mock	1.4045	1.53218e-05	2.64725
Q3U1F9	Pag1	Phosphoprotein associated with glycosphingolipid-enriched microdomains 1	PHAG1_MOUSE	A6 / Mock	0.661581	7.17456e-06	1.58181	B1 / Mock	0.927522	4.38268e-06	1.90201
P70121	Zhx1	Zinc fingers and homeoboxes protein 1	ZHX1_MOUSE	A6 / Mock	0.659311	0.0310426	1.57933	B1 / Mock	0.734818	0.027374	1.66419
Q99JR5	Tinagl1	Tubulointerstitial nephritis antigen-like	TINAL_MOUSE	A6 / Mock	0.659051	6.53362e-06	1.57904	B1 / Mock	1.08069	2.5552e-07	2.11505
Q8CG19	Ltbp1	Latent-transforming growth factor beta-binding protein 1	LTBP1_MOUSE	A6 / Mock	0.65603	1.04319e-05	1.57574	B1 / Mock	0.96995	6.29213e-08	1.95877
Q925N2	Sfxn2	Sideroflexin-2	SFXN2_MOUSE	A6 / Mock	0.650616	2.5496e-05	1.56984	B1 / Mock	0.707907	1.6989e-05	1.63343
Q61333	Tnfaip2	Tumor necrosis factor alpha-induced protein 2	TNAP2_MOUSE	A6 / Mock	0.649629	0.00205419	1.56876	B1 / Mock	0.792138	8.94337e-05	1.73164
Q80VQ0	Aldh3b1	Aldehyde dehydrogenase family 3 member B1	AL3B1_MOUSE	A6 / Mock	0.649375	2.25717e-05	1.56849	B1 / Mock	0.848011	1.47848e-06	1.80002
Q09143	Slc7a1	High affinity cationic amino acid transporter 1	SL7A1_MOUSE	A6 / Mock	0.641544	6.17817e-09	1.56	B1 / Mock	0.716225	3.54776e-08	1.64288
P0C605	Prkg1	cGMP-dependent protein kinase 1	KGP1_MOUSE	A6 / Mock	0.627618	5.34646e-05	1.54501	B1 / Mock	0.663033	0.000161184	1.58341
Q6P3D0	Nudt16	U8 snoRNA-decapping enzyme	NUD16_MOUSE	A6 / Mock	0.623067	0.00139667	1.54015	B1 / Mock	0.606371	0.00691267	1.52242
Q8CJ26	Nradd	Death domain-containing membrane protein NRADD	NRADD_MOUSE	A6 / Mock	0.617388	1.53799e-06	1.53409	B1 / Mock	0.88361	0.000133294	1.84499
Q3UE31	NaN	Uncharacterized protein KIAA0930 homolog	K0930_MOUSE	A6 / Mock	0.614888	0.000232102	1.53144	B1 / Mock	0.797711	0.000481027	1.73834
Q8CGF1	Arhgap29	Rho GTPase-activating protein 29	RHG29_MOUSE	A6 / Mock	0.59841	9.46572e-05	1.51405	B1 / Mock	0.62052	0.00275883	1.53743
Q9R233	Tapbp	Tapasin	TPSN_MOUSE	A6 / Mock	0.590143	2.39653e-06	1.5054	B1 / Mock	0.928134	1.67753e-05	1.90281

## Sheet: Supplementary_Data_8B_down
Supplementary Data 8B. List of protein groups significantly (q-value <0.05) down-regulated (log2FC < -0.58) in both MC3T3-E1 Casp9 KO clones (A6, B1) compared to control mock cell line.
				A6 vs. Mock				B1 vs. Mock
UniProtIds	Genes	ProteinDescriptions	ProteinNames	Comparison (group1/group2)	AVG Log2 Ratio	Qvalue	Ratio	Comparison (group1/group2)	AVG Log2 Ratio	Qvalue	Ratio
Q9JHW9	Aldh1a3	Aldehyde dehydrogenase family 1 member A3	AL1A3_MOUSE	A6 / Mock	-4.97309	1.13399e-10	0.0318384	B1 / Mock	-0.685948	1.14334e-09	0.621597
Q810Q5	Nmes1	Normal mucosa of esophagus-specific gene 1 protein	NMES1_MOUSE	A6 / Mock	-4.6539	2.69721e-09	0.0397224	B1 / Mock	-1.75182	1.13399e-10	0.296928
Q9Z0K8	Vnn1	Pantetheinase	VNN1_MOUSE	A6 / Mock	-3.60354	5.33865e-12	0.0822669	B1 / Mock	-1.10135	1.5534e-08	0.466081
Q8K262	Plac9	Placenta-specific protein 9	PLAC9_MOUSE	A6 / Mock	-3.3412	2.10646e-07	0.0986732	B1 / Mock	-1.02907	2.59447e-05	0.490025
Q8BMS2	Spon2	Spondin-2	SPON2_MOUSE	A6 / Mock	-3.18352	1.06838e-06	0.110069	B1 / Mock	-1.22674	1.59709e-06	0.427283
Q8CBH7	Marchf11	E3 ubiquitin-protein ligase MARCHF11	MARHB_MOUSE	A6 / Mock	-3.05253	3.62819e-08	0.12053	B1 / Mock	-2.04236	9.14085e-08	0.242766
Q8R4S0	Ppp1r14c	Protein phosphatase 1 regulatory subunit 14C	PP14C_MOUSE	A6 / Mock	-3.03986	9.11263e-11	0.121594	B1 / Mock	-1.63022	1.424e-11	0.323039
P10637	Mapt	Microtubule-associated protein tau	TAU_MOUSE	A6 / Mock	-2.94902	1.1905e-10	0.129496	B1 / Mock	-0.595311	8.88901e-06	0.661902
Q9D4J1	Efhd1	EF-hand domain-containing protein D1	EFHD1_MOUSE	A6 / Mock	-2.87747	1.33395e-08	0.13608	B1 / Mock	-0.661923	3.02186e-06	0.632035
Q60780	Gas7	Growth arrest-specific protein 7	GAS7_MOUSE	A6 / Mock	-2.84894	4.6579e-07	0.138798	B1 / Mock	-1.29972	6.96689e-07	0.406206
Q60648	Gm2a	Ganglioside GM2 activator	SAP3_MOUSE	A6 / Mock	-2.7172	5.14214e-08	0.15207	B1 / Mock	-0.716821	1.55848e-05	0.608437
P50431	Shmt1	Serine hydroxymethyltransferase, cytosolic	GLYC_MOUSE	A6 / Mock	-2.5699	2.68238e-08	0.168416	B1 / Mock	-0.646299	3.17101e-07	0.638917
Q9DC07	Nebl	LIM zinc-binding domain-containing Nebulette	LNEBL_MOUSE	A6 / Mock	-2.54582	4.18054e-08	0.171251	B1 / Mock	-0.909773	1.21036e-07	0.532269
Q9ERE3	Sgk3	Serine/threonine-protein kinase Sgk3	SGK3_MOUSE	A6 / Mock	-2.43203	3.65088e-09	0.185304	B1 / Mock	-1.98192	9.30257e-09	0.253153
O08842	Gfra2	GDNF family receptor alpha-2	GFRA2_MOUSE	A6 / Mock	-2.32995	1.39128e-12	0.198891	B1 / Mock	-0.88701	9.67908e-08	0.540734
O08800	Serpinb8	Serpin B8	SPB8_MOUSE	A6 / Mock	-2.32516	1.44464e-10	0.199552	B1 / Mock	-1.02261	4.36639e-09	0.492224
Q62181	Sema3c	Semaphorin-3C	SEM3C_MOUSE	A6 / Mock	-2.28177	4.6791e-09	0.205646	B1 / Mock	-0.95271	2.32323e-06	0.516661
Q8CHT1	Ngef	Ephexin-1	NGEF_MOUSE	A6 / Mock	-2.26673	6.96877e-07	0.207801	B1 / Mock	-1.15598	5.94798e-07	0.448763
O35474	Edil3	EGF-like repeat and discoidin I-like domain-containing protein 3	EDIL3_MOUSE	A6 / Mock	-2.22537	9.89554e-13	0.213843	B1 / Mock	-0.800478	3.01223e-08	0.574159
Q9D1D1	Tspan11	Tetraspanin-11	TSN11_MOUSE	A6 / Mock	-2.1376	1.75355e-07	0.227258	B1 / Mock	-2.646	6.80795e-08	0.159762
Q91ZV7	Plxdc1	Plexin domain-containing protein 1	PLDX1_MOUSE	A6 / Mock	-2.13631	5.84941e-06	0.227461	B1 / Mock	-1.85993	2.36537e-06	0.27549
Q6PDS3	Sarm1	NAD(+) hydrolase SARM1	SARM1_MOUSE	A6 / Mock	-2.03929	1.77807e-08	0.243284	B1 / Mock	-0.910187	4.787e-06	0.532116
Q8BTJ4	Enpp4	Bis(5'-adenosyl)-triphosphatase enpp4	ENPP4_MOUSE	A6 / Mock	-2.02912	5.82857e-09	0.245004	B1 / Mock	-1.47609	2.56672e-06	0.359461
Q61781	Krt14	Keratin, type I cytoskeletal 14	K1C14_MOUSE	A6 / Mock	-2.00218	0.00777915	0.249623	B1 / Mock	-0.999997	0.0476246	0.500001
Q62083	Pick1	PRKCA-binding protein	PICK1_MOUSE	A6 / Mock	-1.98006	4.50687e-06	0.253479	B1 / Mock	-0.619588	0.00860989	0.650857
Q8K0T0	Rtn1	Reticulon-1	RTN1_MOUSE	A6 / Mock	-1.95157	0.000342299	0.258535	B1 / Mock	-1.8755	0.000367841	0.272533
P34914	Ephx2	Bifunctional epoxide hydrolase 2	HYES_MOUSE	A6 / Mock	-1.93914	5.57179e-07	0.260773	B1 / Mock	-1.81762	4.33962e-07	0.283688
Q80TC5	Pogk	Pogo transposable element with KRAB domain	POGK_MOUSE	A6 / Mock	-1.85429	1.76591e-08	0.276569	B1 / Mock	-0.802634	8.30518e-07	0.573301
Q3TQQ9	NaN	Uncharacterized protein C1orf112 homolog	CA112_MOUSE	A6 / Mock	-1.76708	1.59497e-06	0.293803	B1 / Mock	-0.887406	3.27588e-08	0.540585
Q3U3T8	Wdr62	WD repeat-containing protein 62	WDR62_MOUSE	A6 / Mock	-1.73001	9.21419e-09	0.30145	B1 / Mock	-0.623445	1.55369e-06	0.649119
P28301	Lox	Protein-lysine 6-oxidase	LYOX_MOUSE	A6 / Mock	-1.69883	9.46507e-10	0.308035	B1 / Mock	-0.902322	9.76812e-10	0.535025
Q8BYI6	Lpcat2	Lysophosphatidylcholine acyltransferase 2	PCAT2_MOUSE	A6 / Mock	-1.69074	4.31e-09	0.309767	B1 / Mock	-0.63838	3.8985e-06	0.642434
Q09324	Gcnt1	Beta-1,3-galactosyl-O-glycosyl-glycoprotein beta-1,6-N-acetylglucosaminyltransferase	GCNT1_MOUSE	A6 / Mock	-1.65075	1.71493e-09	0.318474	B1 / Mock	-0.690066	2.38461e-06	0.619826
Q8R2E9	Ero1b	ERO1-like protein beta	ERO1B_MOUSE	A6 / Mock	-1.65072	4.98503e-07	0.318481	B1 / Mock	-1.01798	0.00125966	0.493806
P08046	Egr1	Early growth response protein 1	EGR1_MOUSE	A6 / Mock	-1.63117	1.23549e-05	0.322825	B1 / Mock	-1.44758	1.22108e-05	0.366636
P0DN89	Tmem254a	Transmembrane protein 254	T254A_MOUSE	A6 / Mock	-1.56872	5.19607e-05	0.337108	B1 / Mock	-0.619489	0.0430461	0.650901
Q91ZI0	Celsr3	Cadherin EGF LAG seven-pass G-type receptor 3	CELR3_MOUSE	A6 / Mock	-1.56821	3.49967e-08	0.337227	B1 / Mock	-0.735579	0.000109527	0.600577
Q8R4E9	Cdt1	DNA replication factor Cdt1	CDT1_MOUSE	A6 / Mock	-1.54092	4.25586e-06	0.343666	B1 / Mock	-1.0148	4.66006e-05	0.494896
Q8K368	Fanci	Fanconi anemia group I protein homolog	FANCI_MOUSE	A6 / Mock	-1.49985	5.89198e-11	0.35359	B1 / Mock	-0.796703	3.24678e-09	0.575663
Q9JHZ2	Ankh	Progressive ankylosis protein	ANKH_MOUSE	A6 / Mock	-1.49792	9.94338e-07	0.354064	B1 / Mock	-0.798712	6.37154e-06	0.574862
Q80ZW2	Them6	Protein THEM6	THEM6_MOUSE	A6 / Mock	-1.49017	4.90622e-08	0.355971	B1 / Mock	-0.692082	9.08463e-05	0.61896
O89094	Casp14	Caspase-14	CASPE_MOUSE	A6 / Mock	-1.4534	3.18242e-08	0.365161	B1 / Mock	-1.39885	2.57755e-07	0.37923
Q3USB7	Plcl1	Inactive phospholipase C-like protein 1	PLCL1_MOUSE	A6 / Mock	-1.37926	1.287e-07	0.384416	B1 / Mock	-1.63651	2.23294e-08	0.321633
Q6GQT1	A2m	Alpha-2-macroglobulin-P	A2MG_MOUSE	A6 / Mock	-1.34904	1.03579e-08	0.392553	B1 / Mock	-0.938368	7.37277e-07	0.521823
Q9JJ06	C1galt1	Glycoprotein-N-acetylgalactosamine 3-beta-galactosyltransferase 1	C1GLT_MOUSE	A6 / Mock	-1.34767	9.34456e-10	0.392925	B1 / Mock	-0.946265	1.45909e-07	0.518974
O54956	Pole2	DNA polymerase epsilon subunit 2	DPOE2_MOUSE	A6 / Mock	-1.31036	1.99012e-08	0.403221	B1 / Mock	-0.61296	3.04639e-06	0.653854
Q80ZV0	Rnaseh2b	Ribonuclease H2 subunit B	RNH2B_MOUSE	A6 / Mock	-1.30411	1.95421e-10	0.404972	B1 / Mock	-0.768075	1.3522e-08	0.5872
Q8C3Q9	Casp9	Caspase-9	CASP9_MOUSE	A6 / Mock	-1.30373	0.000124533	0.405078	B1 / Mock	-2.14913	2.49696e-06	0.225449
Q9CQ18	Rnaseh2c	Ribonuclease H2 subunit C	RNH2C_MOUSE	A6 / Mock	-1.285	4.39505e-11	0.410372	B1 / Mock	-0.71458	5.90368e-09	0.609382
Q08642	Padi2	Protein-arginine deiminase type-2	PADI2_MOUSE	A6 / Mock	-1.2827	5.6924e-06	0.411025	B1 / Mock	-1.20388	0.000339611	0.434105
Q9D9Z1	Knstrn	Small kinetochore-associated protein	SKAP_MOUSE	A6 / Mock	-1.25594	5.47605e-07	0.418719	B1 / Mock	-0.653507	4.58841e-06	0.635733
O89001	Cpd	Carboxypeptidase D	CBPD_MOUSE	A6 / Mock	-1.22117	1.13399e-10	0.428934	B1 / Mock	-0.610293	1.25459e-06	0.655064
Q8R2G6	Ccdc80	Coiled-coil domain-containing protein 80	CCD80_MOUSE	A6 / Mock	-1.21288	5.14963e-09	0.431407	B1 / Mock	-1.21112	3.78045e-12	0.431932
Q9D8X0	Manbal	Protein MANBAL	MANBL_MOUSE	A6 / Mock	-1.20816	0.000978741	0.432821	B1 / Mock	-1.00017	0.00517868	0.499939
P0CG15	Chtf8	Chromosome transmission fidelity protein 8 homolog	CTF8_MOUSE	A6 / Mock	-1.19806	6.73527e-08	0.43586	B1 / Mock	-0.975551	2.17777e-07	0.508546
O35047	Psmc3ip	Homologous-pairing protein 2 homolog	HOP2_MOUSE	A6 / Mock	-1.19295	1.07098e-07	0.437409	B1 / Mock	-0.851142	2.86586e-06	0.554346
P02802	Mt1	Metallothionein-1	MT1_MOUSE	A6 / Mock	-1.16561	3.39174e-05	0.445776	B1 / Mock	-0.980784	5.5271e-05	0.506704
Q3TH73	Ttyh2	Protein tweety homolog 2	TTYH2_MOUSE	A6 / Mock	-1.16383	9.51162e-08	0.446326	B1 / Mock	-0.661294	4.60178e-06	0.632311
Q9CQK1	Znhit3	Zinc finger HIT domain-containing protein 3	ZNHI3_MOUSE	A6 / Mock	-1.15677	1.2639e-06	0.448514	B1 / Mock	-0.82603	0.000833436	0.564079
P26350	Ptma	Prothymosin alpha	PTMA_MOUSE	A6 / Mock	-1.14329	0.016402	0.452727	B1 / Mock	-1.45177	0.00562146	0.365573
P45700	Man1a1	Mannosyl-oligosaccharide 1,2-alpha-mannosidase IA	MA1A1_MOUSE	A6 / Mock	-1.14279	9.78858e-07	0.452884	B1 / Mock	-0.742989	1.93754e-05	0.5975
Q99J23	Ghdc	GH3 domain-containing protein	GHDC_MOUSE	A6 / Mock	-1.13403	2.04396e-06	0.455641	B1 / Mock	-0.730184	3.58653e-05	0.602827
Q8BTI9	Pik3cb	Phosphatidylinositol 4,5-bisphosphate 3-kinase catalytic subunit beta isoform	PK3CB_MOUSE	A6 / Mock	-1.12929	4.4836e-11	0.45714	B1 / Mock	-0.616514	1.45045e-06	0.652245
Q64435	Ugt1a6	UDP-glucuronosyltransferase 1-6	UD16_MOUSE	A6 / Mock	-1.12135	4.00315e-09	0.459662	B1 / Mock	-0.98445	2.41039e-08	0.505418
P11609	Cd1d1	Antigen-presenting glycoprotein CD1d1	CD1D1_MOUSE	A6 / Mock	-1.10057	0.000346005	0.466333	B1 / Mock	-1.1728	1.74466e-05	0.443558
Q8K396	Mnd1	Meiotic nuclear division protein 1 homolog	MND1_MOUSE	A6 / Mock	-1.0975	0.0015194	0.467325	B1 / Mock	-0.686017	0.00587827	0.621568
Q8K4D3	Slc36a1	Proton-coupled amino acid transporter 1	S36A1_MOUSE	A6 / Mock	-1.09729	6.33913e-05	0.467392	B1 / Mock	-1.05445	8.04213e-05	0.481481
B1AUR6	Mms22l	Protein MMS22-like	MMS22_MOUSE	A6 / Mock	-1.06996	1.39142e-07	0.476333	B1 / Mock	-0.715815	7.53096e-06	0.608861
P02798	Mt2	Metallothionein-2	MT2_MOUSE	A6 / Mock	-1.06414	3.19084e-05	0.478258	B1 / Mock	-0.735344	0.000133422	0.600675
Q8VD12	Znf385a	Zinc finger protein 385A	Z385A_MOUSE	A6 / Mock	-1.05403	3.11594e-09	0.481622	B1 / Mock	-0.796719	8.55519e-07	0.575657
Q14AI0	DSCC1	Sister chromatid cohesion protein DCC1	DCC1_MOUSE	A6 / Mock	-1.05136	7.62771e-10	0.482512	B1 / Mock	-0.719158	5.2318e-09	0.607452
Q8BKN5	Tubgcp5	Gamma-tubulin complex component 5	GCP5_MOUSE	A6 / Mock	-1.04955	0.00631155	0.48312	B1 / Mock	-0.7784	0.0168757	0.583013
Q9CY52	Thg1l	Probable tRNA(His) guanylyltransferase	THG1_MOUSE	A6 / Mock	-1.03391	3.58548e-06	0.488386	B1 / Mock	-0.848952	1.51208e-05	0.555188
Q8BI06	Cemip	Cell migration-inducing and hyaluronan-binding protein	CEMIP_MOUSE	A6 / Mock	-1.01317	3.69304e-08	0.495457	B1 / Mock	-1.06202	1.29809e-08	0.478962
Q924H5	Rad51c	DNA repair protein RAD51 homolog 3	RA51C_MOUSE	A6 / Mock	-1.01001	3.99401e-06	0.496544	B1 / Mock	-0.715633	0.000116544	0.608938
Q3UFF7	Lyplal1	Lysophospholipase-like protein 1	LYPL1_MOUSE	A6 / Mock	-0.994488	0.000336734	0.501914	B1 / Mock	-1.21791	2.86151e-05	0.429904
P13705	Msh3	DNA mismatch repair protein Msh3	MSH3_MOUSE	A6 / Mock	-0.980024	8.64147e-07	0.506971	B1 / Mock	-0.656918	2.31158e-05	0.634232
Q8C5L6	Inpp5k	Inositol polyphosphate 5-phosphatase K	INP5K_MOUSE	A6 / Mock	-0.961447	6.66146e-05	0.513542	B1 / Mock	-0.717453	0.000244501	0.60817
Q9CR46	Ska2	Spindle and kinetochore-associated protein 2	SKA2_MOUSE	A6 / Mock	-0.960256	0.0116943	0.513966	B1 / Mock	-0.825976	0.00569705	0.564101
Q8VDW0	Ddx39a	ATP-dependent RNA helicase DDX39A	DX39A_MOUSE	A6 / Mock	-0.952969	2.70088e-08	0.516568	B1 / Mock	-0.67898	3.19693e-07	0.624607
Q8BZF8	Pgm5	Phosphoglucomutase-like protein 5	PGM5_MOUSE	A6 / Mock	-0.952144	9.83658e-10	0.516864	B1 / Mock	-0.587916	5.0925e-05	0.665303
Q8K190	Saysd1	SAYSvFN domain-containing protein 1	SMDC1_MOUSE	A6 / Mock	-0.945327	0.00427959	0.519312	B1 / Mock	-0.639923	0.00238654	0.641747
P33610	Prim2	DNA primase large subunit	PRI2_MOUSE	A6 / Mock	-0.933127	1.55331e-08	0.523722	B1 / Mock	-0.583282	1.48814e-07	0.667444
Q99LZ3	Gins4	DNA replication complex GINS protein SLD5	SLD5_MOUSE	A6 / Mock	-0.928205	7.86636e-10	0.525512	B1 / Mock	-0.747221	1.08922e-07	0.59575
Q8BYA0	Tbcd	Tubulin-specific chaperone D	TBCD_MOUSE	A6 / Mock	-0.912197	1.36903e-07	0.531375	B1 / Mock	-0.604088	2.78601e-06	0.657887
Q9JL70	Fanca	Fanconi anemia group A protein homolog	FANCA_MOUSE	A6 / Mock	-0.901238	1.49917e-05	0.535427	B1 / Mock	-0.66693	9.72484e-06	0.629846
Q8CI59	Steap3	Metalloreductase STEAP3	STEA3_MOUSE	A6 / Mock	-0.900332	0.000544655	0.535763	B1 / Mock	-0.767577	0.00108125	0.587403
P28798	Grn	Progranulin	GRN_MOUSE	A6 / Mock	-0.890153	1.42652e-06	0.539557	B1 / Mock	-0.803162	3.30062e-06	0.573092
Q9CZ15	Gins1	DNA replication complex GINS protein PSF1	PSF1_MOUSE	A6 / Mock	-0.878552	3.28518e-06	0.543913	B1 / Mock	-0.718967	6.25696e-06	0.607532
Q8CIF4	Btd	Biotinidase	BTD_MOUSE	A6 / Mock	-0.875134	2.10464e-07	0.545203	B1 / Mock	-0.833662	2.0579e-07	0.561103
Q9CRY7	Gdpd1	Lysophospholipase D GDPD1	GDPD1_MOUSE	A6 / Mock	-0.856566	2.89701e-05	0.552265	B1 / Mock	-1.15326	4.24856e-06	0.449609
Q9JJI6	Pigo	GPI ethanolamine phosphate transferase 3	PIGO_MOUSE	A6 / Mock	-0.846521	1.72095e-05	0.556124	B1 / Mock	-0.6272	6.18924e-05	0.647432
Q8BWY9	Cip2a	Protein CIP2A	CIP2A_MOUSE	A6 / Mock	-0.842744	9.11263e-11	0.557582	B1 / Mock	-0.802817	6.03313e-10	0.573229
Q811W2	Cyp26b1	Cytochrome P450 26B1	CP26B_MOUSE	A6 / Mock	-0.841201	7.76479e-09	0.558179	B1 / Mock	-1.88236	3.69489e-11	0.271239
Q5SQF8	Sap30l	Histone deacetylase complex subunit SAP30L	SP30L_MOUSE	A6 / Mock	-0.828392	0.00034689	0.563156	B1 / Mock	-0.702064	4.32967e-05	0.614692
A2A559	Pgap3	Post-GPI attachment to proteins factor 3	PGAP3_MOUSE	A6 / Mock	-0.825851	2.65406e-05	0.564149	B1 / Mock	-0.934116	2.05562e-05	0.523363
Q04447	Ckb	Creatine kinase B-type	KCRB_MOUSE	A6 / Mock	-0.822272	6.77934e-06	0.56555	B1 / Mock	-0.857394	6.52194e-07	0.551949
Q7TMF2	Eri1	3'-5' exoribonuclease 1	ERI1_MOUSE	A6 / Mock	-0.815868	2.17325e-07	0.568066	B1 / Mock	-0.734753	6.48524e-08	0.600921
Q9D0F6	Rfc5	Replication factor C subunit 5	RFC5_MOUSE	A6 / Mock	-0.812839	3.34258e-07	0.56926	B1 / Mock	-0.658652	4.50758e-07	0.63347
Q8R4G6	Mgat5	Alpha-1,6-mannosylglycoprotein 6-beta-N-acetylglucosaminyltransferase A	MGT5A_MOUSE	A6 / Mock	-0.812824	4.56042e-08	0.569267	B1 / Mock	-0.588552	1.94443e-06	0.66501
Q9CWY9	Rpain	RPA-interacting protein	RIP_MOUSE	A6 / Mock	-0.805293	1.11734e-06	0.572246	B1 / Mock	-0.880856	7.21149e-05	0.543045
Q8BGG7	Ubash3b	Ubiquitin-associated and SH3 domain-containing protein B	UBS3B_MOUSE	A6 / Mock	-0.801612	0.000157221	0.573708	B1 / Mock	-0.750695	1.417e-05	0.594317
Q9JJZ6	Klf13	Krueppel-like factor 13	KLF13_MOUSE	A6 / Mock	-0.789014	6.88458e-09	0.578739	B1 / Mock	-0.665274	1.56481e-07	0.630569
P11404	Fabp3	Fatty acid-binding protein, heart	FABPH_MOUSE	A6 / Mock	-0.788129	1.41495e-05	0.579095	B1 / Mock	-0.857442	1.95714e-05	0.55193
Q9DBY1	Syvn1	E3 ubiquitin-protein ligase synoviolin	SYVN1_MOUSE	A6 / Mock	-0.785406	0.0028457	0.580189	B1 / Mock	-0.849929	0.000973599	0.554812
O88200	Clec11a	C-type lectin domain family 11 member A	CLC11_MOUSE	A6 / Mock	-0.784844	2.21917e-06	0.580415	B1 / Mock	-1.05204	7.87972e-06	0.482285
P49718	Mcm5	DNA replication licensing factor MCM5	MCM5_MOUSE	A6 / Mock	-0.778597	1.98087e-10	0.582934	B1 / Mock	-0.714575	7.67331e-09	0.609384
Q640N1	Aebp1	Adipocyte enhancer-binding protein 1	AEBP1_MOUSE	A6 / Mock	-0.772064	6.91503e-07	0.585579	B1 / Mock	-0.834259	1.73302e-08	0.560871
Q6PB51	Ccdc117	Coiled-coil domain-containing protein 117	CC117_MOUSE	A6 / Mock	-0.771712	9.53949e-05	0.585722	B1 / Mock	-0.590792	4.91058e-07	0.663978
Q8CI75	Dis3l2	DIS3-like exonuclease 2	DI3L2_MOUSE	A6 / Mock	-0.771193	3.72316e-08	0.585933	B1 / Mock	-0.682441	1.63022e-08	0.62311
Q8VD00	Tmem97	Sigma intracellular receptor 2	SGMR2_MOUSE	A6 / Mock	-0.770036	3.74136e-06	0.586403	B1 / Mock	-0.614824	1.43514e-07	0.65301
Q9Z1B5	Mad2l1	Mitotic spindle assembly checkpoint protein MAD2A	MD2L1_MOUSE	A6 / Mock	-0.763456	2.2616e-08	0.589084	B1 / Mock	-0.604531	1.58263e-07	0.657685
Q8BPE4	Tmem177	Transmembrane protein 177	TM177_MOUSE	A6 / Mock	-0.744545	0.00123193	0.596856	B1 / Mock	-0.791364	0.000814585	0.577797
Q9CQN6	Tmem14c	Transmembrane protein 14C	TM14C_MOUSE	A6 / Mock	-0.738414	0.000962615	0.599398	B1 / Mock	-1.01114	0.000229741	0.496155
Q8R016	Blmh	Bleomycin hydrolase	BLMH_MOUSE	A6 / Mock	-0.737582	1.34352e-09	0.599744	B1 / Mock	-0.670463	7.43425e-10	0.628305
Q8BJL0	Smarcal1	SWI/SNF-related matrix-associated actin-dependent regulator of chromatin subfamily A-like protein 1	SMAL1_MOUSE	A6 / Mock	-0.734521	1.30547e-07	0.601017	B1 / Mock	-0.655349	4.58715e-07	0.634922
Q9CY94	Gins3	DNA replication complex GINS protein PSF3	PSF3_MOUSE	A6 / Mock	-0.730387	5.45976e-08	0.602742	B1 / Mock	-0.725926	1.13047e-06	0.604609
P0DJE0	Pet100	Protein PET100 homolog, mitochondrial	PT100_MOUSE	A6 / Mock	-0.729026	6.73109e-06	0.603311	B1 / Mock	-0.623092	8.86434e-05	0.649278
P25206	Mcm3	DNA replication licensing factor MCM3	MCM3_MOUSE	A6 / Mock	-0.717604	3.35851e-07	0.608107	B1 / Mock	-0.628489	3.65517e-07	0.646853
Q04887	Sox9	Transcription factor SOX-9	SOX9_MOUSE	A6 / Mock	-0.709126	1.51905e-08	0.61169	B1 / Mock	-1.13022	1.52563e-09	0.456845
Q9QXG9	Tinf2	TERF1-interacting nuclear factor 2	TINF2_MOUSE	A6 / Mock	-0.704753	3.07224e-06	0.613547	B1 / Mock	-0.706563	0.00196432	0.612778
P56581	Tdg	G/T mismatch-specific thymine DNA glycosylase	TDG_MOUSE	A6 / Mock	-0.701185	7.09068e-06	0.615067	B1 / Mock	-0.593331	6.93116e-06	0.662811
Q9EPK8	Trpv4	Transient receptor potential cation channel subfamily V member 4	TRPV4_MOUSE	A6 / Mock	-0.699677	6.85447e-07	0.61571	B1 / Mock	-0.627169	5.1545e-07	0.647446
P46664	Adss2	Adenylosuccinate synthetase isozyme 2	PURA2_MOUSE	A6 / Mock	-0.687227	1.03294e-10	0.621047	B1 / Mock	-0.58739	9.41488e-10	0.665546
Q9QUK4	Naip2	Baculoviral IAP repeat-containing protein 1b	BIR1B_MOUSE	A6 / Mock	-0.687022	0.0126052	0.621135	B1 / Mock	-1.62875	9.09119e-05	0.323367
Q8K2X3	Stn1	CST complex subunit STN1	STN1_MOUSE	A6 / Mock	-0.683887	2.84633e-07	0.622486	B1 / Mock	-0.592293	7.17919e-09	0.663288
Q8K010	Oplah	5-oxoprolinase	OPLA_MOUSE	A6 / Mock	-0.675372	8.44632e-06	0.626171	B1 / Mock	-1.23109	3.52162e-09	0.425994
Q9DBH0	Wwp2	NEDD4-like E3 ubiquitin-protein ligase WWP2	WWP2_MOUSE	A6 / Mock	-0.669558	4.83795e-06	0.628699	B1 / Mock	-0.821476	2.12819e-07	0.565863
Q3LAC4	Prex2	Phosphatidylinositol 3,4,5-trisphosphate-dependent Rac exchanger 2 protein	PREX2_MOUSE	A6 / Mock	-0.657584	2.08966e-05	0.633939	B1 / Mock	-0.776383	5.93397e-06	0.583829
P97930	Dtymk	Thymidylate kinase	KTHY_MOUSE	A6 / Mock	-0.654022	4.89838e-09	0.635506	B1 / Mock	-0.768952	1.06569e-09	0.586844
Q99J72	Apobec3	DNA dC->dU-editing enzyme APOBEC-3	ABEC3_MOUSE	A6 / Mock	-0.648913	0.000809093	0.63776	B1 / Mock	-0.673225	0.000235056	0.627103
P63166	Sumo1	Small ubiquitin-related modifier 1	SUMO1_MOUSE	A6 / Mock	-0.635473	0.00951542	0.64373	B1 / Mock	-0.608932	0.00573631	0.655682
Q8BIP0	Dars2	Aspartate--tRNA ligase, mitochondrial	SYDM_MOUSE	A6 / Mock	-0.632546	1.30542e-07	0.645037	B1 / Mock	-0.636334	4.40735e-07	0.643346
Q99P91	Gpnmb	Transmembrane glycoprotein NMB	GPNMB_MOUSE	A6 / Mock	-0.629623	0.00170553	0.646345	B1 / Mock	-0.673322	0.000453149	0.627061
Q3TAA7	Stk11ip	Serine/threonine-protein kinase 11-interacting protein	S11IP_MOUSE	A6 / Mock	-0.626034	0.000197225	0.647955	B1 / Mock	-0.614019	9.53933e-05	0.653374
P23950	Zfp36l1	mRNA decay activator protein ZFP36L1	TISB_MOUSE	A6 / Mock	-0.601495	9.81561e-05	0.65907	B1 / Mock	-1.05904	6.14983e-07	0.479953
Q8BY71	Hat1	Histone acetyltransferase type B catalytic subunit	HAT1_MOUSE	A6 / Mock	-0.600101	4.50113e-08	0.659708	B1 / Mock	-1.18822	8.64911e-10	0.438845
Q9CX13	Cnih4	Protein cornichon homolog 4	CNIH4_MOUSE	A6 / Mock	-0.599499	0.002516	0.659983	B1 / Mock	-0.686303	0.000161665	0.621444
Q9CPV3	Mrpl42	39S ribosomal protein L42, mitochondrial	RM42_MOUSE	A6 / Mock	-0.59418	0.00276476	0.662421	B1 / Mock	-0.941908	0.00447197	0.520544
P10923	Spp1	Osteopontin	OSTP_MOUSE	A6 / Mock	-0.588309	0.00497295	0.665122	B1 / Mock	-1.2166	0.000244501	0.430296
Q9JLI6	Scly	Selenocysteine lyase	SCLY_MOUSE	A6 / Mock	-0.581131	3.56694e-07	0.668439	B1 / Mock	-0.728066	9.48797e-08	0.603713
