# Supplementary material for: Caspase-9 Is a Positive Regulator of Osteoblastic Cell Migration Identified by diaPASEF Proteomics
Source: J Proteome Res. 2024 Mar 18;23(8):2999–3011. doi: 10.1021/acs.jproteome.3c00641 (PMC11301665; doi:10.1021/acs.jproteome.3c00641)
Supplement: Supplementary file 6 — pr3c00641_si_006.xlsx [file pr3c00641_si_006.xlsx]

## Sheet: Legend
Supplementary Data 9. Results of Gene Set Enrichment Analysis (GSEA) of total proteome data.
Legend:
A6	MC3T3-E1 Casp9 KO clone A6
B1	MC3T3-E1 Casp9 KO clone B1
mock	MC3T3-E1 cell line transfected with control plasmid
wt	Parental MC3T3-E1 osteoblastic cell line
Comparisons:
A6 vs. mock	MC3T3-E1 Casp9 KO clone A6 vs. MC3T3-E1 cell line transfected with control plasmid
B1 vs. mock	MC3T3-E1 Casp9 KO clone B1 vs. MC3T3-E1 cell line transfected with control plasmid
wt vs. mock	Parental MC3T3-E1 osteoblastic cell line vs. MC3T3-E1 cell line transfected with control plasmid
GO ID	ID of the enriched Gene Ontology pathway
Pathway name	Name of the enriched pathway
Link	Link to description of the enriched Gene Ontology pathway
ES	Enrichment score of a gene set
NES	Normalized enrichment score
p-value	p-value
FDR q-value	False discovery rate-adjusted p-value
Size	Number of genes in the gene set after filtering out genes not present in the expression dataset
Leading Edge Num	Number of genes present in the leading edge
Genes	Names of genes present in the leading edge

## Sheet: Supplementary_Data_9A_A6vsMOCK
GO ID	Pathway name	Link	ES	NES	p-value	FDR q-value	size	Leading Edge Num	Genes
GO:0007015	actin filament organization	http://amigo.geneontology.org/amigo/term/GO:0007015	0.365304	2.23783	0	0.0067309	226	113	Abi1;Abl1;Actc1;Actn2;Actn4;Actr3;Akap2;Arap1;Arhgap17;Arhgap28;Arhgap35;Arhgef2;Arhgef5;Arpc1a;Arpc1b;Arpc2;Arpc5;Asap3;Bin1;Braf;Cap1;Cap2;Capn1;Capza2;Capzb;Carmil1;Cd47;Cdc42ep1;Cdc42ep2;Cdc42ep3;Cdc42ep5;Coro7;Ctnna1;Cttn;Cx3cl1;Dlc1;Dlg1;Dpysl3;Dstn;Enah;Evl;Ezr;Fer;Fhod1;Flna;Fmn1;Fscn1;Gsn;Hip1;Inppl1;Itgb1;Itgb5;Lima1;Limch1;Lmod1;Mical1;Mical3;Micall2;Msrb2;Mtpn;Myh10;Myh9;Myo1b;Nck2;Nc…
GO:0061564	axon development	http://amigo.geneontology.org/amigo/term/GO:0061564	0.37084	2.23546	0	0.00336545	210	91	Abl1;Actr3;Adarb1;Afg3l2;Alcam;Ank3;Apbb2;App;Arhgap35;Atg7;Atl1;Braf;Cacna1a;Casp6;Cdh11;Cdh2;Cdk5;Ctnna1;Ctnna2;Dag1;Dclk1;Dcx;Ddr1;Dvl1;Efnb1;Enah;Epha4;Ephb2;Ephb3;Evl;Fgfr2;Flot1;Flrt2;Fn1;Gas1;Gdi1;Golga2;Grcc10;Hdac6;Ilk;Inpp5f;Itgb1;Jak2;Kalrn;Kif3a;Kif5c;Lamb2;Lrp4;Map1a;Map1b;Map1s;Map2;Map2k1;Mapk8ip3;Mtr;Myh10;Nexn;Notch1;Nrp1;Ntrk3;Pak3;Palld;Pip5k1c;Plxna1;Plxna3;Plxnd1;Ptk2;Ptpn11;…
GO:0021953	central nervous system neuron differentiation	http://amigo.geneontology.org/amigo/term/GO:0021953	0.42293	2.129	0	0.0143593	77	41	Adarb1;Arhgap35;Atg7;Atp7a;Atxn2;Cacna1a;Cdh11;Cdk5;Chd5;Crkl;Ctnnb1;Dclk1;Dclk2;Dcx;Dvl3;Epha4;Ephb2;Ephb3;Fgfr1;Fgfr2;Gba2;Gli3;Gnaq;Grcc10;Map2;Mtpn;Nrp1;Pex5;Plxna3;Ptk2;Rac1;Rapgef2;Robo1;Satb2;Sema3a;Sfrp2;Slit2;Smarcc2;Sufu;Tulp3;Zeb2
GO:0007229	integrin-mediated signaling pathway	http://amigo.geneontology.org/amigo/term/GO:0007229	0.478628	2.12239	0	0.0114425	41	22	Abl1;Arhgap35;Cd63;Col3a1;Ctnna1;Fermt2;Flna;Fut8;Ilk;Itga1;Itga3;Itga5;Itgav;Itgb1;Itgb5;Nrp1;Ptk2;Ptk2b;Ptpn11;Src;Thy1;Zyx
GO:0051495	positive regulation of cytoskeleton organization	http://amigo.geneontology.org/amigo/term/GO:0051495	0.369902	2.10455	0	0.013731	139	63	Abl1;Actn2;Actr3;Arhgef5;Arpc1a;Arpc1b;Arpc2;Arpc5;Bin1;Braf;Carmil1;Cav1;Cd47;Cdc42ep1;Cdc42ep2;Cdc42ep3;Clip1;Cttn;Cx3cl1;Dctn1;Dlg1;Dstn;Evl;Fer;Fhod1;Flna;Fmn1;Gsn;Hras;Hspa1a;Hspa1b;Limch1;Lmod1;Map1b;Mapre1;Mecp2;Nck2;Nckap1;Nes;Nrp1;Nsfl1c;Ntrk3;Pde4dip;Pdlim4;Pfn2;Plxna3;Ppm1f;Prkce;Ptk2b;Rac1;Ranbp1;Rgcc;Sdc4;Sh3pxd2b;Slain2;Smad3;Spast;Tpm1;Tsc1;Vasp;Washc1;Wasl;Wdr1
GO:0035329	hippo signaling	http://amigo.geneontology.org/amigo/term/GO:0035329	0.59696	2.1001	0	0.0116669	19	13	Amot;Amotl2;Fat4;Lats1;Limd1;Pja2;Sav1;Stk3;Stk4;Tead1;Wtip;Wwc2;Yap1
GO:0022604	regulation of cell morphogenesis	http://amigo.geneontology.org/amigo/term/GO:0022604	0.332434	2.06868	0	0.0157695	267	122	Abl1;Actn4;Actr3;Aldoa;Arap1;Arhgap35;Arhgef18;Arpc2;Bcl9l;Braf;Cacna1a;Calr;Camk2b;Camsap1;Capzb;Carmil1;Cask;Cdc42ep1;Cdc42ep2;Cdc42ep3;Cdc42ep5;Cdh2;Cdk5;Coro1c;Crkl;Cttn;Cul7;Cux1;Dapk3;Dcx;Dixdc1;Dlg1;Dnm1l;Dvl1;Dvl3;Eef2k;Epb41l3;Epha4;Ephb2;Ephb3;Ezr;Fblim1;Fbln1;Fbxw8;Fermt2;Fgd1;Flna;Fn1;Gas2;Gdi1;Golga2;Gsk3b;Ilk;Kalrn;Kif3a;Larp4;Limd1;Lims1;Lrp4;Map1b;Map2;Map2k1;Mecp2;Mkln1;Mov10;Myh…
GO:0097485	neuron projection guidance	http://amigo.geneontology.org/amigo/term/GO:0097485	0.416268	2.04831	0	0.0158176	70	33	Alcam;Ank3;Apbb2;App;Arhgap35;Cdk5;Dag1;Dvl1;Efnb1;Enah;Epha4;Ephb2;Ephb3;Evl;Flot1;Flrt2;Gas1;Kif5c;Lamb2;Mapk8ip3;Myh10;Nexn;Nrp1;Palld;Plxna1;Plxna3;Plxnd1;Ptprm;Robo1;Sema3a;Slit2;Unc5b;Vasp
GO:0003007	heart morphogenesis	http://amigo.geneontology.org/amigo/term/GO:0003007	0.367412	1.99075	0	0.0273723	110	54	Actc1;Acvr1;Adgrg6;Ahr;Aldh1a2;Col11a1;Col5a1;Crkl;Ctnnb1;Dlc1;Dvl3;Ephb4;Fat4;Fgfr2;Fhl2;Fkbp1a;Flna;Flrt2;Foxc1;Fzd2;Ilk;Jag1;Kif3a;Lrp6;Mrtfb;Ncor2;Nedd4;Notch1;Nrp1;Obsl1;Parva;Pdcd4;Pkd2;Plxnd1;Ppp1r13l;Rbm15;Robo1;Rxra;S1pr1;Sav1;Sfrp2;Sirt6;Slc8a1;Slit2;Smad3;Smarcd3;Sos1;Srf;Sufu;Tab1;Tead1;Tpm1;Trex1;Yap1
GO:0060560	developmental growth involved in morphogenesis	http://amigo.geneontology.org/amigo/term/GO:0060560	0.365268	1.98732	0	0.0255774	117	47	Abl1;Actr3;Ahr;Alcam;App;Cdk5;Cpne1;Csf1;Ctnnb1;Dclk1;Dcx;Ddr1;Dvl1;Eif2ak4;Fgfr2;Fmn1;Fn1;Gdi1;Hdac6;Ilk;Itgb1;Kdm5b;Lamb2;Lrp6;Map1b;Map2;Mecp2;Notch1;Nrp1;Ntrk3;Plxna1;Plxna3;Postn;Ptk7;Robo1;Sema3a;Sfrp2;Sh3glb1;Slc12a2;Slit2;Srf;Tmtc3;Tnc;Ttl;Twf2;Vcl;Yap1
GO:0044282	small molecule catabolic process	http://amigo.geneontology.org/amigo/term/GO:0044282	0.336522	1.98563	0	0.023497	185	80	Abcd1;Abcd3;Abhd10;Abhd16a;Abhd2;Acad11;Acadm;Acads;Acat1;Ada;Adh1;Akr1a1;Akt2;Aldh1b1;Aldh1l2;Aldh2;Aldh3b1;Aldh4a1;Aldh5a1;Amdhd2;Arg2;Asrgl1;Auh;Bcat2;Cbr3;Cemip2;Cpt1c;Cpt2;Crabp1;Crot;Csad;Ddah1;Ddah2;Ech1;Echdc2;Echs1;Eci1;Etfdh;Faah;Fah;Gale;Galm;Gk;Glo1;Gmpr2;Gnpda2;Gpd2;Gpt2;Gusb;Hadh;Hadha;Hadhb;Haghl;Hibadh;Hmgcl;Inpp5a;Irs1;Irs2;Ivd;Lonp2;Lpin2;Mccc1;Mccc2;Nudt3;Oat;Ocrl;Oxct1;Pck2;Pc…
GO:0043062	extracellular structure organization	http://amigo.geneontology.org/amigo/term/GO:0043062	0.353671	1.97385	0	0.0232216	136	65	Abl1;Acsl3;Apbb2;App;Atp7a;Col11a1;Col12a1;Col16a1;Col1a1;Col1a2;Col3a1;Col4a1;Col5a1;Col8a2;Colgalt1;Cpb2;Creb3l1;Cyp1b1;Dag1;Ddr1;Efemp2;Emilin1;Fbln1;Fbln5;Flot1;Flrt2;Fmod;Fn1;Foxc1;Fscn1;Gas2;Gas6;Hspg2;Itgb1;Lamb2;Mia3;Mpv17;Mttp;Nfkb2;Nid1;Notch1;Npnt;P3h1;P3h4;P4ha1;Pdgfra;Phldb2;Plod2;Plod3;Postn;Prdx4;Ptk2;Ptx3;Rgcc;Ric8a;Scarb1;Sdc1;Sdc4;Serpinh1;Sfrp2;Sh3pxd2b;Smad3;Spock2;Tfip11;Wash…
GO:0002011	morphogenesis of an epithelial sheet	http://amigo.geneontology.org/amigo/term/GO:0002011	0.473574	1.96463	0	0.0240241	34	16	Arhgap24;Arhgap35;Col5a1;Dag1;Ddr1;Dvl1;Flna;Itga5;Jag1;Lrp6;Notch1;Pard3;Phldb2;Sos1;Srf;Tor1a
GO:0006575	cellular modified amino acid metabolic process	http://amigo.geneontology.org/amigo/term/GO:0006575	0.369982	1.94729	0	0.0268274	87	40	Abhd12;Acadm;Aldh1l2;Aldh5a1;Aldh7a1;Asl;Ass1;Cpq;Cpt1c;Crat;Crot;Crtap;Fpgs;Gamt;Gart;Gatm;Glo1;Gpx1;Gss;Gsta1;Gsta4;Gstm1;Gstm2;Gstt1;Idh1;Mthfd2;Mthfd2l;Mthfr;Mtr;P4ha1;P4ha2;Pcyox1;Plod2;Plod3;Por;Prdx4;Ptdss1;Ptges;Sardh;Tmlhe
GO:0016358	dendrite development	http://amigo.geneontology.org/amigo/term/GO:0016358	0.340921	1.94524	0	0.0250389	151	59	Abi1;Actr3;App;Asap1;Atp7a;Cacna1a;Camk1;Camk2b;Cask;Cdc20;Cdk5;Crkl;Ctnna2;Cul7;Cux1;Cyth2;Dab2ip;Dclk1;Dcx;Dnm1l;Dvl1;Eef2k;Epha4;Ephb2;Ephb3;Fbxw8;Hdac6;Ilk;Itgb1;Itsn1;Kalrn;Lrp4;Map1a;Map1b;Map1s;Map2;Mecp2;Nck2;Nedd4;Nfatc4;Nrp1;Obsl1;Opa1;Pak2;Pak3;Pdlim5;Ppp1r9b;Ptprd;Rapgef2;Rbfox2;Robo1;Sema3a;Sh3glb1;Sipa1l1;Strn;Syne1;Tbc1d24;Uba6;Wasl
GO:0099003	vesicle-mediated transport in synapse	http://amigo.geneontology.org/amigo/term/GO:0099003	0.355	1.932	0	0.0269236	109	52	Actb;Actg1;Ap3d1;Ap3m2;Ap3s1;Atp2a2;Bace1;Bin1;Bloc1s3;Bloc1s4;Braf;Cacna1a;Cask;Cdk5;Clstn1;Cplx2;Ctnnb1;Dennd1a;Dnm1l;Dnm2;Dvl1;Eps15;Erc1;Fgfr2;Git2;Gsk3b;Iqsec1;Itsn1;Kif5c;Map2;Ncs1;Nedd4;Nsg1;Pfn2;Picalm;Pip5k1c;Ppfia2;Ppfia3;Prepl;Prkce;Rab3a;Rap1a;Rap1b;Rock1;Sh3gl1;Snap23;Snap29;Stx11;Stx12;Stxbp1;Syne1;Tor1a
GO:1902903	regulation of supramolecular fiber organization	http://amigo.geneontology.org/amigo/term/GO:1902903	0.321281	1.92593	0	0.0269236	209	92	Abl1;Actn2;Actr3;App;Arap1;Arhgap28;Arhgap35;Arhgef2;Arhgef5;Arpc1a;Arpc1b;Arpc2;Arpc5;Asap3;Bin1;Braf;Camsap1;Capn1;Capza2;Capzb;Carmil1;Cav1;Cd47;Cdc42ep1;Cdc42ep2;Cdc42ep3;Clip1;Colgalt1;Cttn;Cx3cl1;Dctn1;Dlg1;Dstn;Dyrk1a;Emilin1;Eml4;Evl;Fer;Fhod1;Flna;Fmn1;Gsn;Hdac6;Hdgfl3;Hspa1a;Hspa1b;Lima1;Limch1;Lmod1;Map1a;Map1b;Map2;Mapre1;Mecp2;Mid1;Mtpn;Myh9;Nck2;Nckap1;Nrp1;Pak3;Pde4dip;Pdlim4;Pfn2;…
GO:0060562	epithelial tube morphogenesis	http://amigo.geneontology.org/amigo/term/GO:0060562	0.333335	1.90199	0	0.0324579	159	77	Abl1;Acvr1;Ahr;Aldh1a2;Apaf1;Arhgap35;Arid1a;Cfl1;Col4a1;Csf1;Cthrc1;Ctnnb1;Dag1;Ddr1;Dlc1;Dlg1;Dvl1;Dvl3;Enah;Epha4;Fat4;Fgfr2;Fmn1;Fzd2;Gli3;Hs2st1;Ilk;Kdm5b;Kif3a;Lrp6;Luzp1;Maged1;Map3k7;Mgp;Mical2;Mmp14;Mthfr;Mtss1;Nckap1;Nfatc4;Notch1;Npnt;Nrp1;Opa1;Pdgfra;Pkd2;Plxnb2;Plxnd1;Podxl;Prkaca;Prkacb;Ptk7;Pxn;Rala;Rbm15;Robo1;Rps7;Sdc4;Sfrp2;Sirt6;Six4;Slc12a2;Slit2;Smad3;Src;Srf;Stk3;Stk4;Sufu;T…
GO:0001763	morphogenesis of a branching structure	http://amigo.geneontology.org/amigo/term/GO:0001763	0.364016	1.89613	0	0.0333002	89	43	Abl1;Acvr1;Ahr;Col4a1;Csf1;Ctnnb1;Dag1;Ddr1;Dlg1;Fat4;Fgfr1;Fgfr2;Frs2;Gli3;Ilk;Kdm5b;Lrp6;Maged1;Mecp2;Mgp;Mmp14;Nfatc4;Notch1;Npnt;Nrp1;Pdgfra;Pkd2;Plxna1;Plxnd1;Rbm15;Rere;Rxra;Sema3a;Sfrp2;Sirt6;Slc12a2;Slit2;Src;Srf;Stk4;Tmtc3;Tnc;Yap1
GO:0031532	actin cytoskeleton reorganization	http://amigo.geneontology.org/amigo/term/GO:0031532	0.399342	1.88637	0	0.0354045	55	35	Abl1;Actr3;Antxr1;Anxa1;Arhgdib;Arpc2;Auts2;Bcar1;Cdc42bpa;Cttn;Dapk3;Ezr;Farp2;Fer;Flna;Gab1;Gsn;Hras;Micall2;Mkln1;Myh9;Nrp1;Ntrk3;Parva;Pdlim4;Phpt1;Pip5k1a;Ptk2b;Ptk7;Rala;Rap2a;Rhod;S1pr1;Shc1;Sipa1l1
GO:0006090	pyruvate metabolic process	http://amigo.geneontology.org/amigo/term/GO:0006090	0.399263	1.88324	0	0.0342955	61	36	Actn3;Adpgk;Aldoa;Aldoc;Dlat;Eno1;Eno3;Gale;Hdac4;Hk1;Hk2;Ldhb;Me2;Mtch2;Ogt;Pck1;Pck2;Pdha1;Pdhb;Pdhx;Pdk1;Pdk3;Pfkl;Pfkm;Pgam1;Pgk1;Pgk2;Prkaa1;Sirt6;Slc25a12;Srr;Stat3;Tkfc;Tpi1;Trex1;Zbtb20
GO:0035150	regulation of tube size	http://amigo.geneontology.org/amigo/term/GO:0035150	0.410508	1.88317	0	0.0327366	48	19	Acta2;Adcy6;Ahr;Arhgap42;Cav1;Cx3cl1;Ece1;Egfr;Foxc1;Gpx1;Grk2;Hmgcr;Itga1;Map2k1;Plod3;Ptgs2;Ptprm;Rap1gds1;Shc1
GO:0003205	cardiac chamber development	http://amigo.geneontology.org/amigo/term/GO:0003205	0.370143	1.87602	0	0.0339471	73	36	Acvr1;Adgrg6;Ahr;Arid1a;Col11a1;Ctnnb1;Dvl3;Fgfr2;Fhl2;Fkbp1a;Foxc1;Frs2;Fzd2;Jag1;Lrp6;Ltbp1;Luzp1;Myh10;Notch1;Nrp1;Parva;Plxnd1;Ppp1r13l;Ptk7;Rbm15;Robo1;Rxra;Sav1;Sfrp2;Slit2;Smarcd3;Sos1;Srf;Sufu;Tab1;Tpm1
GO:0034764	positive regulation of transmembrane transport	http://amigo.geneontology.org/amigo/term/GO:0034764	0.366914	1.8755	0	0.0328131	81	42	Abl1;Actn2;Ak1;Akap9;Akt1;Akt2;Ank3;Aoc3;Asph;Braf;Cacna2d1;Cacnb3;Cfl1;Chp1;Cnksr3;Cx3cl1;Dnm2;Ephb2;Flna;Glrx;Hspa2;Irs1;Irs2;Jph2;Osbpl8;Pdpk1;Pkd2;Plcb1;Plcg1;Prkcd;Prkci;Prkg1;Ptpn11;Rap1a;S100a1;Slc25a4;Slc9a3r1;Slc9a3r2;Sorbs1;Stim1;Tcaf1;Thy1
GO:0051668	localization within membrane	http://amigo.geneontology.org/amigo/term/GO:0051668	0.36676	1.87317	0.0019685	0.0322006	87	46	Ap3d1;Cacna1a;Cdh2;Cdk5;Clip1;Clstn1;Crkl;Dag1;Dlg1;Dlg3;Dnm2;Dvl1;Eps15;Flna;Gpc4;Gpc6;Gripap1;Gsk3b;Gsn;Hras;Iqsec1;Iqsec2;Itgb1;Kalrn;Kif5c;Lrp4;Map2k1;Mia3;Nedd4;Nsg1;Pip5k1c;Ptn;Rac1;Rala;Rap1a;Rilpl1;Sec13;Sec23a;Sec23b;Sec31a;Snap23;Snx27;Sorbs1;Syne1;Tbc1d20;Thy1
GO:0031589	cell-substrate adhesion	http://amigo.geneontology.org/amigo/term/GO:0031589	0.323046	1.84901	0	0.0380037	158	83	Abl1;Actn2;Actn4;Arpc2;Braf;Calr;Carmil1;Cask;Cd63;Cdk5;Cdk6;Col16a1;Col1a1;Col3a1;Coro1c;Crkl;Csf1;Ctnnb1;Cttn;Dag1;Dapk3;Ddr1;Dlc1;Emilin1;Emilin2;Ephb3;Fbln1;Fer;Fermt2;Flna;Fmn1;Fn1;Fndc3b;Fzd7;Gas6;Gsk3b;Ilk;Itga1;Itga3;Itga5;Itgav;Itgb1;Itgb5;Jag1;Jak2;Jam3;Lamb1;Limch1;Lims1;Micall2;Mkln1;Mmp14;Nid1;Nid2;Notch1;Npnt;Nrp1;Parva;Pdpk1;Phldb2;Pip5k1a;Plau;Postn;Ppm1f;Prkce;Ptk2;Ptk2b;Ptn;Ptpr…
GO:0050808	synapse organization	http://amigo.geneontology.org/amigo/term/GO:0050808	0.311877	1.84255	0	0.0387899	189	85	Abl1;Actb;Actg1;Actr3;Adgre5;Afg3l2;Ank3;App;Cacna1a;Cacnb3;Camk1;Camk2b;Cask;Cdc20;Cdh2;Cdk5;Chmp2b;Chmp4b;Clstn1;Col4a1;Crkl;Ctnna2;Ctnnb1;Cttn;Dab2ip;Dag1;Dctn1;Dlg1;Dlg3;Dnaja3;Dnm1l;Dvl1;Eef2k;Efnb1;Eif4g1;Epha4;Ephb2;Ephb3;Erc1;Fgfr2;Flna;Flrt2;Gnpat;Gpc4;Gripap1;Gsk3b;Hdac6;Itga3;Itsn1;Kalrn;Lamb2;Lrp4;Mecp2;Mtmr2;Myh10;Nedd4;Nfatc4;Nfia;Nrp1;Ntrk3;Opa1;Pak3;Palld;Pdlim5;Pfn2;Pgrmc1;Pls3;P…
GO:0001503	ossification	http://amigo.geneontology.org/amigo/term/GO:0001503	0.310952	1.84132	0	0.0378373	171	78	Actn3;Acvr1;Adar;Akt1;Aspn;Atp6ap1;Bmp2k;Cdk6;Chsy1;Col11a1;Col1a1;Creb3l1;Csf1;Cthrc1;Ctnnb1;Ctsk;Dlk1;Fat4;Fbn2;Fbxo5;Fgfr1;Fgfr2;Fhl2;Fndc3b;Foxc1;Gli3;Gsk3b;Hdac4;Hira;Hspg2;Id3;Ifi204;Igfbp3;Igsf10;Il6st;Ilk;Inppl1;Isg15;Jag1;Jund;Limd1;Lmna;Lrp4;Lrp6;Mapk3;Mgp;Mia3;Mmp14;Mmp2;Mtss1;Notch1;Npnt;Npr2;P3h1;Pdlim7;Prkaca;Prkd1;Ptgs2;Ptk2;Ptk2b;Ptn;Rassf2;Rest;Runx2;S1pr1;Satb2;Sbds;Sfrp2;Sh3pxd…
GO:0032528	microvillus organization	http://amigo.geneontology.org/amigo/term/GO:0032528	0.641165	1.83531	0.00787402	0.0386679	10	9	Ezr;Fscn1;Podxl;Ptpn11;Rap2a;Rapgef2;Slc9a3r1;Stk26;Twf2
GO:0042737	drug catabolic process	http://amigo.geneontology.org/amigo/term/GO:0042737	0.413619	1.82834	0.00209205	0.0390392	44	21	Acat1;Ada;Adh1;Aldh1b1;Aldh2;Aldh3b1;Amdhd2;Cat;Ece1;Fah;Gnpda2;Gpx1;Maoa;Oxct1;Paox;Pck2;Por;Prdx1;Prdx2;Prdx4;Prdx5
GO:0045454	cell redox homeostasis	http://amigo.geneontology.org/amigo/term/GO:0045454	0.404754	1.82544	0.00408163	0.0387787	48	27	Glrx;Glrx3;Gpx1;Gsr;Nxn;P4hb;Pdia3;Pdia4;Pdia5;Prdx1;Prdx2;Prdx4;Prdx5;Prdx6;Ptges2;Qsox1;Qsox2;Selenos;Selenot;Sh3bgrl3;Tmx2;Tmx3;Txndc11;Txndc12;Txndc16;Txndc5;Txnrd1
GO:0006929	substrate-dependent cell migration	http://amigo.geneontology.org/amigo/term/GO:0006929	0.549996	1.82225	0.00391389	0.038913	15	8	Fbln1;Fgfr1;Fn1;Myh10;Nrp1;Robo1;Sema3a;Slit2
GO:0099504	synaptic vesicle cycle	http://amigo.geneontology.org/amigo/term/GO:0099504	0.346571	1.81646	0.00192678	0.0398143	88	42	Actb;Actg1;Ap3d1;Atp2a2;Bace1;Bin1;Braf;Cacna1a;Cask;Cdh2;Cdk5;Cplx2;Ctnnb1;Dennd1a;Dnm1l;Dnm2;Dvl1;Erc1;Git2;Gripap1;Gsk3b;Itsn1;Ncs1;Pfn2;Picalm;Pip5k1c;Pls3;Ppfia2;Ppfia3;Prepl;Prkce;Rab3a;Rap1a;Rap1b;Rock1;Sh3gl1;Snap23;Snap29;Stx11;Stx12;Stxbp1;Tor1a
GO:0042692	muscle cell differentiation	http://amigo.geneontology.org/amigo/term/GO:0042692	0.306343	1.81614	0	0.0387621	174	78	Acadm;Actc1;Actg1;Actn2;Actn3;Acvr1;Afg3l2;Ankrd17;Arid1a;Atg7;Atp2a2;Bin1;Calr;Camk1;Camk2d;Cav2;Ccn3;Cdh2;Csrp3;Ctnnb1;Dysf;Ehd1;Ehd2;Fdps;Fgfr2;Fhl2;Flnc;Flot1;Foxp1;Frs2;Fzd7;Gpx1;Gsk3b;Hdac4;Hira;Itgb1;Krt8;Ldb3;Lmna;Lmod1;Mecp2;Mmp14;Mrtfa;Mrtfb;Mtpn;Myh10;Myh9;Nfatc4;Notch1;Npnt;Obsl1;Pdcd4;Pdgfra;Pdgfrb;Pdlim5;Pgk1;Pgk2;Prkar1a;Prkg1;Rbm4;Ripor2;Rxra;Sdc1;Selenon;Slc25a4;Slc8a1;Smarca2;Sm…
GO:0033627	cell adhesion mediated by integrin	http://amigo.geneontology.org/amigo/term/GO:0033627	0.438725	1.81467	0.00592885	0.0379623	29	15	Ada;Ccn3;Col16a1;Crkl;Fbn1;Itga5;Itgav;Itgb1;Itgb5;Lyn;Npnt;Plau;Podxl;Ptk2;Ptpn11
GO:0099177	regulation of trans-synaptic signaling	http://amigo.geneontology.org/amigo/term/GO:0099177	0.304556	1.81165	0	0.0380296	175	72	Abl1;Akap12;App;Atp2a2;Bace1;Braf;Cacna1a;Cacnb3;Camk2b;Cask;Cdc20;Cdh11;Cdh2;Cdk5;Clstn1;Cplx2;Dnm1l;Dvl1;Egfr;Eif2ak4;Eif4e;Epha4;Ephb2;Erc1;Flot1;Grk2;Hras;Iqsec2;Itgb1;Jak2;Map1a;Mecp2;Ncs1;Nedd4;Nfatc4;Pde4a;Pfn2;Plcb1;Plcg1;Ppfia2;Ppp1r9b;Prepl;Prkaca;Prkar2b;Prkce;Psen2;Ptgs2;Ptk2;Ptk2b;Ptn;Ptpra;Ptprd;Rab3a;Rac1;Rap1a;Rap1b;Rapgef2;S100b;Sh3gl1;Sipa1l1;Slc1a3;Slc30a1;Slc6a6;Src;Srf;Stat3;…
GO:0031346	positive regulation of cell projection organization	http://amigo.geneontology.org/amigo/term/GO:0031346	0.29438	1.80618	0	0.039112	226	95	Actr3;Arap1;Arhgap35;Arpc2;Atp7a;Braf;Camk1;Camk1d;Camk2b;Carmil1;Cask;Cdc42ep1;Cdc42ep2;Cdc42ep3;Cdc42ep5;Coro1c;Crocc;Crtc1;Cul7;Cux1;Cx3cl1;Dab2ip;Dcx;Dixdc1;Dnm1l;Dpysl3;Dvl1;Dvl3;Eef2k;Ehd1;Epha4;Fbxw8;Fgfr1;Fn1;Fscn1;Gdi1;Golga2;Gsk3b;Hdac4;Hras;Hspa5;Hspb1;Ilk;Itga3;Itgb1;Itpr1;Itsn1;Kalrn;Kif3c;Lrp6;Lyn;Map1b;Map2k1;Mecp2;Nckap1;Nckipsd;Nrp1;Ntrk3;Obsl1;Opa1;P3h1;Pak3;Plxna1;Plxna3;Plxnb2…
GO:0031032	actomyosin structure organization	http://amigo.geneontology.org/amigo/term/GO:0031032	0.326801	1.79684	0	0.0419441	115	61	Abl1;Actc1;Actg1;Actn2;Arap1;Arhgap28;Arhgef5;Asap3;Braf;Carmil1;Cd47;Cdc42bpa;Cnn1;Cnn2;Cnn3;Csrp3;Dlc1;Epb41l1;Epb41l3;Epb41l4a;Evl;Fhod1;Foxp1;Frmd6;Itgb1;Itgb5;Kank2;Krt8;Ldb3;Limch1;Lmod1;Myh10;Myh9;Nrp1;Obsl1;Pdgfra;Pdgfrb;Pdlim4;Pfn2;Phldb2;Pik3r2;Ppm1f;Prkar1a;Ptk2b;Pxn;Rac1;Rgcc;Rock1;S1pr1;Sdc4;Sh3pxd2b;Six4;Smad3;Sorbs1;Src;Srf;Tpm1;Trpm7;Tsc1;Wdr1;Zyx
GO:0048013	ephrin receptor signaling pathway	http://amigo.geneontology.org/amigo/term/GO:0048013	0.507607	1.7914	0.00747664	0.042629	18	11	Efnb1;Epha4;Ephb2;Ephb3;Ephb4;Nck2;Notch1;Ntrk3;Ptk2;Ptpn11;Sipa1l1
GO:0001738	morphogenesis of a polarized epithelium	http://amigo.geneontology.org/amigo/term/GO:0001738	0.424429	1.79087	0.0119522	0.0418325	35	14	Abl1;Cthrc1;Ctnnd1;Dlg3;Dvl3;Fat4;Fzd2;Lrp6;Myo9a;Ptk7;Rpgrip1l;Sfrp2;Sh3bp1;Wdr1
GO:0072524	pyridine-containing compound metabolic process	http://amigo.geneontology.org/amigo/term/GO:0072524	0.346316	1.78001	0	0.0454418	91	47	Actn3;Adpgk;Aldoa;Aldoc;Dcxr;Dlat;Eno1;Eno3;Fdxr;Fmo1;Gale;Gpd2;Hdac4;Hk1;Hk2;Idh1;Idh2;Kcnab2;Ldhb;Mdh2;Me2;Mtch2;Nadk2;Nampt;Naxe;Pck2;Pdha1;Pdhb;Pdhx;Pfkl;Pfkm;Pgam1;Pgk1;Pgk2;Prdx5;Prkaa1;Rpia;Sirt6;Slc25a12;Stat3;Tkfc;Tkt;Tpi1;Trex1;Txnrd1;Vcp;Zbtb20
GO:0007264	small GTPase mediated signal transduction	http://amigo.geneontology.org/amigo/term/GO:0007264	0.285169	1.7769	0	0.0456419	263	130	Abl1;Amot;Arfgap1;Arhgap1;Arhgap19;Arhgap24;Arhgap28;Arhgap31;Arhgap35;Arhgap42;Arhgdib;Arhgef17;Arhgef18;Arhgef2;Arhgef25;Arhgef5;Arhgef6;Arl3;Auts2;Brap;Camk2d;Cbl;Cdc42bpa;Cdc42ep1;Cdc42ep2;Cdc42ep3;Cdc42ep5;Cdh2;Col1a2;Col3a1;Csf1;Cyth2;Cyth3;Dab2ip;Dennd1a;Dgkz;Dlc1;Dnaja3;Dnm2;Dock1;Dock8;Dok1;Ephb2;Erbb2;Farp2;Fgd1;Flot1;G3bp2;Gdi1;Gdi2;Gpsm2;Hacd3;Hmox1;Hras;Ift22;Iqsec1;Iqsec2;Itga3;Itgb…
GO:0051051	negative regulation of transport	http://amigo.geneontology.org/amigo/term/GO:0051051	0.293421	1.77486	0	0.0452692	209	101	Actn2;Ada;Akt1;Akt2;Ank3;Anpep;Anxa1;Anxa5;Arg2;Arhgap1;Arl6ip5;Atg3;Atg7;Atp7a;Atxn2;Bag3;Bin1;Bok;Braf;Bst2;Cacnb3;Camk2d;Cav1;Ccn3;Cd47;Cdk5;Chp1;Cnn2;Comt;Crbn;Cttnbp2nl;Cx3cl1;Dysf;Eny2;Ephb2;Erp29;Ezr;Fabp5;Fbln1;Fn1;Gas6;Gbp4;Gdi1;Gnai2;Gnao1;Gnaq;Grb10;Grk2;Hadh;Hmgcr;Hmox1;Idh2;Igfbp3;Irak1;Irs1;Irs2;Itgav;Kalrn;Lrpap1;Lrsam1;Map1b;Mtmr2;Nedd4;Nol3;Notch1;Nucb2;Os9;Oxsr1;Pacsin3;Pawr;Pfk…
GO:0048193	Golgi vesicle transport	http://amigo.geneontology.org/amigo/term/GO:0048193	0.292021	1.7744	0	0.0443933	199	77	Acsl3;Ank3;Ap3d1;Ap4m1;Arcn1;Arfgap2;Arl3;Bcap31;Bet1;Bet1l;Bicd2;Cnst;Cog1;Copa;Cope;Copg2;Copz2;Coro7;Cux1;Cyth3;Ddhd2;Eps15;Ergic1;Ergic2;Ergic3;Erp29;Gabarapl2;Gas1;Golga2;Golga7;Kdelr3;Kif16b;Lman1;Lman2;Mia2;Mia3;Myo1b;Nbea;Nrbp1;Nrbp2;Optn;Pgap1;Plcb3;Preb;Prkci;Prkd1;Rab12;Rab14;Rab1b;Rab30;Rab33b;Rab43;Rab8b;Rbsn;Rint1;Scyl1;Sec13;Sec16a;Sec22a;Sec22b;Sec23a;Sec23b;Sec31a;Spast;Steap2;St…
GO:0051339	regulation of lyase activity	http://amigo.geneontology.org/amigo/term/GO:0051339	0.589566	1.76785	0.00823045	0.0461889	12	6	Akap9;Cap1;Cap2;Npr3;Phpt1;Stim1
GO:0060976	coronary vasculature development	http://amigo.geneontology.org/amigo/term/GO:0060976	0.446834	1.76776	0.0093985	0.0452433	28	18	Ctnnb1;Dnm2;Fgfr1;Fgfr2;Ltbp1;Megf8;Myh10;Notch1;Nrp1;Pdgfrb;Plxnd1;Ptk7;Robo1;Rxra;Snx17;Srf;Sufu;Tab1
GO:0006520	cellular amino acid metabolic process	http://amigo.geneontology.org/amigo/term/GO:0006520	0.314907	1.76495	0	0.0455696	132	53	Acat1;Aldh18a1;Aldh4a1;Aldh5a1;Arg2;Asl;Asrgl1;Ass1;Atp7a;Auh;Bcat2;Cacna1a;Cpox;Crtap;Csad;Ddah1;Ddah2;Dglucy;Fah;Fpgs;Gamt;Gart;Gatm;Gfpt1;Gpt2;Hibadh;Hmgcl;Ivd;Kyat3;Mccc1;Mccc2;Mecp2;Mpst;Mthfd2l;Mthfr;Mtr;Nit2;Oat;P4ha1;P4ha2;Pars2;Pcyox1;Phgdh;Plod2;Plod3;Prdx4;Psph;Sardh;Sephs1;Slc1a3;Slc25a32;Srr;Thnsl2
GO:0090287	regulation of cellular response to growth factor stimulus	http://amigo.geneontology.org/amigo/term/GO:0090287	0.320942	1.76441	0	0.0447605	109	36	Abl1;Bcl9l;Cask;Cav1;Cav2;Cd63;Cnksr3;Creb3l1;Ctnnb1;Dab2ip;Emilin1;Fbn1;Fbn2;Fgfr1;Fgfr2;Grb10;Hspa5;Ilk;Itga3;Jcad;Ltbp1;Nedd4;Notch1;Npnt;Pdpk1;Robo1;Runx2;Sfrp2;Sh3glb1;Slit2;Smad3;Strap;Stub1;Tcf7l2;Tgfb1i1;Vasn
GO:0007585	respiratory gaseous exchange	http://amigo.geneontology.org/amigo/term/GO:0007585	0.490752	1.76107	0.00208768	0.0451108	19	9	Fto;Fut8;Man1a2;Man2a1;Mapk8ip3;Mecp2;Rab3a;Selenon;Slc5a3
GO:0051271	negative regulation of cellular component movement	http://amigo.geneontology.org/amigo/term/GO:0051271	0.30871	1.76021	0.00205339	0.0447739	144	56	Abhd2;Ada;Adarb1;Arhgdib;Bin1;Braf;Bst2;Calr;Ccn3;Cd63;Cnn2;Col3a1;Ctnna1;Cx3cl1;Dab2ip;Dag1;Dpysl3;Emilin1;Evl;Fbln1;Idh2;Igfbp3;Ilk;Jag1;Limch1;Mecp2;Mia3;Notch1;Nrp1;Pfn2;Phldb2;Pik3r2;Plcb1;Plxna3;Prkg1;Ptk2;Ptn;Ptprg;Ptprk;Ptprm;Rap2b;Rgcc;Ripor2;Robo1;Scai;Sema3a;Sfrp2;Slit2;Srf;Srgap3;Stat3;Stk24;Strap;Thy1;Tpm1;Wasl
GO:0009612	response to mechanical stimulus	http://amigo.geneontology.org/amigo/term/GO:0009612	0.338747	1.75962	0	0.0441072	89	44	Abhd12;Bace1;Bag3;Cacnb3;Cav1;Cnn2;Col11a1;Col1a1;Col3a1;Cradd;Csrp3;Ctnnb1;Dag1;Egfr;Endog;Fosb;Gsk3b;Hdac4;Jund;Mapk3;Meis2;Mmp14;Mmp2;Mtpn;Nfkb1;Pawr;Pkd2;Postn;Psph;Ptgs2;Ptk2b;Ptpn11;Rac1;Raf1;Ripor2;Slc12a2;Slc1a3;Slc2a1;Slc8a1;Src;Strbp;Sun1;Tnc;Txnip
GO:0051648	vesicle localization	http://amigo.geneontology.org/amigo/term/GO:0051648	0.316203	1.7578	0	0.0439062	129	58	Actn4;Ap3d1;Ap3m2;Ap3s1;Arfgap2;Atp2a2;Bace1;Bloc1s3;Bloc1s4;Braf;Cacna1a;Cask;Cdh2;Cdk5;Cplx2;Ctnnb1;Dctn1;Dnm1l;Dnm2;Dvl1;Erc1;Fgfr2;Git2;Gripap1;Gsk3b;Kif1b;Kif5c;Kifc1;Map2;Map2k1;Map4k2;Mecp2;Myo7a;Ncs1;Nde1;Pfn2;Picalm;Ppfia2;Ppfia3;Preb;Prepl;Prkce;Rab3a;Rap1a;Rap1b;Sec16a;Sec23a;Sec23b;Snap23;Snap29;Stx11;Stxbp1;Tbc1d23;Tcf7l2;Tmed10;Tmed9;Tor1a;Wasl
GO:0042476	odontogenesis	http://amigo.geneontology.org/amigo/term/GO:0042476	0.395225	1.75591	0.00372439	0.0436619	45	21	Adamts5;Aspn;Col1a1;Csf1;Ctnna1;Ctnnb1;Fgfr2;Foxc1;Gas1;Gli3;Gnao1;Id3;Lamb1;Lrp4;Lrp6;Pdgfra;Runx2;Sdc1;Stim1;Tcf7l2;Tnc
GO:0043087	regulation of GTPase activity	http://amigo.geneontology.org/amigo/term/GO:0043087	0.288476	1.75476	0	0.0432772	227	92	Acap2;Adprh;Akt2;Amot;Arap1;Arfgap1;Arfgap2;Arhgap1;Arhgap17;Arhgap21;Arhgap24;Arhgap28;Arhgap29;Arhgap31;Arhgap35;Arhgap42;Arhgdib;Arhgef5;Arl2bp;Asap1;Asap3;Bin1;Cav2;Cblb;Cdc42ep2;Coro1c;Crkl;Cx3cl1;Dab2ip;Dennd1a;Dock8;Dvl3;Epha4;Ephb3;Gapvd1;Gdi1;Gdi2;Git2;Gnao1;Gnaq;Gpsm1;Hras;Itgb1;Kalrn;Map2k1;Myo9a;Nrp1;Ntrk3;Ocrl;Pip5k1a;Plcb1;Plxna1;Plxna3;Plxnb2;Plxnd1;Preb;Prkg1;Ptk2b;Rabep2;Rabgap1;…
GO:0034330	cell junction organization	http://amigo.geneontology.org/amigo/term/GO:0034330	0.314305	1.75276	0	0.043298	131	67	Abl1;Actn2;Actn4;Arvcf;Cav1;Cdh11;Cdh2;Cfl1;Col16a1;Coro1c;Ctnna1;Ctnnb1;Ctnnd1;Cttn;Dapk3;Dlc1;Dlg1;Epb41l3;Fermt2;Flna;Flot1;Fmn1;Fn1;Fscn1;Gnpat;Iqsec1;Itga5;Itgav;Itgb1;Kifc3;Limch1;Lims1;Micall2;Mmp14;Mtss1;Myo9a;Nrp1;Pard3;Pdpk1;Phldb2;Pip5k1a;Pkn2;Ppm1f;Prkaca;Prkci;Ptk2;Ptk2b;Ptprk;Pxn;Rab8b;Rac1;Rap1a;Rap1b;Rapgef2;Rhod;Rock1;Sdc4;Sh3bp1;Smad3;Sorbs1;Src;Srf;Taok2;Thy1;Tsc1;Vcl;Wdr1
GO:0044262	cellular carbohydrate metabolic process	http://amigo.geneontology.org/amigo/term/GO:0044262	0.307257	1.75047	0	0.043246	141	70	Abcg2;Abhd10;Acadm;Actn3;Akt1;Akt2;Bad;Braf;Dysf;Epm2aip1;Ext2;Fam3c;Fggy;Gbe1;Gfpt1;Gk;Gne;Gpd2;Grb10;Gsk3b;Gusb;Gys1;Hdac4;Hk1;Hk2;Hs2st1;Idh1;Idh2;Igfbp3;Il6st;Inpp5a;Irs1;Irs2;Kat2a;Manba;Mecp2;Mtch2;Mtmr2;Ocrl;Ogt;Pck1;Pck2;Pdk1;Pdk3;Pfkm;Pgam1;Pgghg;Pgm2;Plcd1;Ppp1cb;Ppp1r2;Prkce;Prkg1;Pten;Ptk2b;Pygb;Scarb2;Sirt6;Slc25a12;Slc5a3;Sorbs1;Sord;Src;Stat3;Stbd1;Synj2;Tcf7l2;Tkfc;Tpi1;Ugp2
GO:1990089	response to nerve growth factor	http://amigo.geneontology.org/amigo/term/GO:1990089	0.412322	1.74977	0.00994036	0.0427235	36	22	Acap2;Akt1;App;Braf;Cbl;Creb1;Dync1li1;Eef2;Eef2k;Ehd1;Hspa5;Kat2a;Kif1b;Nfkb1;Ntrk3;Pdpk1;Pten;Ptn;Rab35;Rap1a;Rapgef2;Usp8
GO:0038179	neurotrophin signaling pathway	http://amigo.geneontology.org/amigo/term/GO:0038179	0.48599	1.7462	0.0143149	0.0429617	20	15	Agtr2;Akt1s1;Bcar1;Gfra1;Ntrk3;Ppp2r5b;Ptpn11;Ptprf;Raf1;Rap1a;Rapgef2;Sh3glb1;Sos1;Src;Ulk1
GO:0031279	regulation of cyclase activity	http://amigo.geneontology.org/amigo/term/GO:0031279	0.595645	1.74304	0.00793651	0.0434428	11	6	Akap9;Cap1;Cap2;Mapk3;Npr3;Stim1
GO:0050803	regulation of synapse structure or activity	http://amigo.geneontology.org/amigo/term/GO:0050803	0.319642	1.74244	0	0.0429656	116	59	Abl1;Actr3;Adgre5;App;Camk1;Camk2b;Cask;Cdc20;Cdh2;Cdk5;Cfl1;Chmp2b;Chmp4b;Clstn1;Crkl;Ctnna2;Dab2ip;Dag1;Dctn1;Dnm1l;Dnm2;Eef2k;Eif4g1;Epha4;Ephb2;Ephb3;Flrt2;Gpc4;Gripap1;Gsk3b;Itsn1;Kalrn;Lrp4;Mecp2;Myh10;Nedd4;Nfatc4;Ntrk3;Opa1;Pak3;Pdlim5;Pgrmc1;Picalm;Pten;Ptk2;Ptn;Ptprd;Rheb;Sipa1l1;Six4;Snx27;Sorbs1;Tanc1;Thbs2;Tlr2;Tubb5;Ube2v2;Vcp;Ywhaz
GO:0021915	neural tube development	http://amigo.geneontology.org/amigo/term/GO:0021915	0.331587	1.73985	0.00200803	0.0433867	94	46	Abl1;Aldh1a2;Apaf1;Arhgap35;Arid1a;Bmi1;Cfl1;Cthrc1;Dlc1;Dvl1;Dvl3;Enah;Fzd2;Gas1;Gli3;Gorab;Kif3a;Lrp6;Luzp1;Map3k7;Mthfr;Nckap1;Notch1;Opa1;Pax6;Phgdh;Pkd2;Plod3;Plxnb2;Prkaca;Prkacb;Psen2;Ptk7;Rala;Rpgrip1l;Rps7;Sdc4;Sfrp2;Stk3;Stk4;Sufu;Tcf7l2;Tsc1;Tulp3;Vasp;Zeb2
GO:0071800	podosome assembly	http://amigo.geneontology.org/amigo/term/GO:0071800	0.522906	1.73094	0.00591716	0.046009	16	9	Arhgef2;Arhgef5;Arpc2;Asap1;Fscn1;Gsn;Palld;Sh3pxd2b;Src
GO:0010256	endomembrane system organization	http://amigo.geneontology.org/amigo/term/GO:0010256	0.278598	1.72898	0	0.0459197	227	101	Abcd1;Akap9;Akt1;Akt2;Aktip;Ank3;Ap3d1;Arhgap21;Asap1;Atl1;Atl2;Atl3;Atp2a2;Bag5;Bag6;Bin1;Bloc1s3;Cav1;Cav2;Cavin2;Chmp2b;Chmp4b;Col5a1;Coro7;Cul7;Dctn1;Dnm2;Dysf;Ehd2;Epb41l3;Exoc8;Fat4;Fbxw8;Flot1;Gak;Golga2;Gorasp2;Gsn;Hook2;Hook3;Kifc3;Lman1;Lman2;Lmna;Lyst;Map2k1;Mapk1;Mapk3;Mia3;Mta1;Mtss1;Myh10;Nectin2;Nsfl1c;Obsl1;Optn;Pacsin3;Pde4dip;Pex5;Plekhm2;Plscr1;Prkcd;Prkd1;Rab18;Rab30;Rab33b;Ra…
GO:0031098	stress-activated protein kinase signaling cascade	http://amigo.geneontology.org/amigo/term/GO:0031098	0.30128	1.72752	0.00212766	0.0458122	138	61	App;Arhgef5;Arl6ip5;Cdc42ep5;Dab2ip;Dixdc1;Dlg1;Dvl3;Egfr;Eif2ak2;Epha4;Ezr;Fzd8;Gab1;Hacd3;Hmgcr;Hras;Irak1;Itch;Klhdc10;Lmnb1;Lyn;Magi3;Map2k1;Map2k5;Map3k20;Map3k7;Map4k2;Map4k3;Map4k5;Mapk3;Mapk8ip3;Mapkapk2;Mid1;Nek1;Nek4;Nek6;Nrbp1;Oxsr1;Pak2;Pak3;Pdcd4;Pja2;Plcb1;Prdx1;Ptk2;Ptk2b;Rap2a;Rassf2;Rell1;Sfrp2;Sh3rf3;Stk24;Stk25;Stk3;Stk4;Taok2;Taok3;Tpd52l1;Traf2;Zeb2
GO:0040013	negative regulation of locomotion	http://amigo.geneontology.org/amigo/term/GO:0040013	0.300422	1.72276	0	0.0467228	150	56	Abhd2;Ada;Adarb1;Arhgdib;Braf;Bst2;Calr;Ccn3;Cd63;Cnn2;Col3a1;Ctnna1;Cx3cl1;Dab2ip;Dag1;Dpysl3;Emilin1;Evl;Fbln1;Idh2;Igfbp3;Ilk;Jag1;Limch1;Mecp2;Mia3;Notch1;Nrp1;Pfn2;Phldb2;Pik3r2;Plcb1;Plxna3;Prkg1;Ptk2;Ptn;Ptprg;Ptprk;Ptprm;Rap2b;Rgcc;Ripor2;Robo1;Scai;Sema3a;Sfrp2;Slit2;Srf;Srgap3;Stat3;Stk24;Strap;Thy1;Tpm1;Trim26;Wasl
GO:0007163	establishment or maintenance of cell polarity	http://amigo.geneontology.org/amigo/term/GO:0007163	0.313041	1.71901	0.0019685	0.047769	119	58	Actr3;Amot;Amotl2;Arhgap35;Arhgef2;Arpc5;Cap1;Cap2;Carmil1;Coro7;Crkl;Ctnna1;Cyth3;Dctn1;Dlg1;Dlg3;Dock8;Ezr;Flot2;Frmd4a;Fscn1;Gsk3b;Gsn;Ilk;Jam3;Kif3a;Lims1;Lmna;Map1b;Map2;Mapkap1;Myh9;Myo9a;Nckap1;Ndc80;Nde1;Nsfl1c;Pard3;Pard6g;Parva;Pax6;Prkci;Ptk2b;Ptk7;Rab11fip2;Rap1b;Rhobtb3;Rhod;Ripor2;Rnd3;Rock1;Rpgrip1l;Rufy3;Sh3bp1;Slc9a3r1;Stk25;Ust;Wdr1
GO:0003013	circulatory system process	http://amigo.geneontology.org/amigo/term/GO:0003013	0.294963	1.71448	0.00210526	0.0486433	160	55	Acta2;Actc1;Ada;Adcy6;Ahr;Amot;Aoc3;Arhgap35;Arhgap42;Atp2a2;Bin1;Cacna2d1;Camk2d;Capn1;Cav1;Col1a2;Cx3cl1;Ddah1;Dlg1;Dnm1l;Ece1;Egfr;Enpep;Flna;Foxc1;Gas6;Gnai3;Gnao1;Gpx1;Grk2;Hdac4;Hmgcr;Itga1;Map2k1;Mecp2;Npr3;Plcb3;Plod3;Postn;Ppp1r13l;Ptgs2;Ptk2;Ptprm;Rap1gds1;S100a1;Sema3a;Shc1;Slit2;Smad3;Smtn;Src;Tjp1;Tpm1;Trex1;Yap1
GO:0043254	regulation of protein complex assembly	http://amigo.geneontology.org/amigo/term/GO:0043254	0.276261	1.71142	0	0.0493533	246	96	Abl1;Actr3;Ahr;Arhgap28;Arhgef2;Arhgef5;Arpc1a;Arpc1b;Arpc2;Arpc5;Asap1;Atat1;Atxn2;Bin1;Camsap1;Capn1;Capza2;Capzb;Carmil1;Cav1;Cdc42ep1;Cdc42ep2;Cdc42ep3;Cdc42ep5;Clip1;Crbn;Ctnnb1;Cttn;Dab2ip;Dctn1;Dlg1;Dnm1l;Dr1;Dyrk1a;Eif2ak2;Eif4g1;Epn1;Evl;Fblim1;Fer;Fmn1;Fscn1;Gba;Gsk3b;Gsn;Gtf2b;Hdac6;Hspa1a;Hspa1b;Lmod1;Map1b;Map2;Map3k7;Mapre1;Mecp2;Mtpn;Myh9;Nck2;Nckap1;Ncln;Nol3;Pak3;Palld;Pde4dip;Pe…
GO:0007164	establishment of tissue polarity	http://amigo.geneontology.org/amigo/term/GO:0007164	0.450687	1.71117	0.00994036	0.0487551	25	12	Abl1;Cthrc1;Dlg3;Dvl1;Dvl3;Fat4;Fzd2;Lrp6;Ptk7;Rpgrip1l;Sfrp2;Wdr1
GO:0007031	peroxisome organization	http://amigo.geneontology.org/amigo/term/GO:0007031	0.467663	1.7098	0.00773694	0.0484625	22	12	Abcd1;Abcd3;Dnm1l;Fis1;Lonp2;Pex11b;Pex19;Pex3;Pex5;Pex6;Rab8b;Scp2
GO:0045666	positive regulation of neuron differentiation	http://amigo.geneontology.org/amigo/term/GO:0045666	0.283718	1.70478	0	0.0495243	199	65	Actr3;Arhgap35;Arhgef2;Braf;Camk1;Camk2b;Cask;Cpne1;Cul7;Cux1;Cx3cl1;Dab2ip;Dcx;Dnm1l;Dpysl3;Dvl1;Dvl3;Eef2k;Ehd1;Epha4;Fbxw8;Fgfr1;Fn1;Gdi1;Golga2;Hspa5;Hspb1;Ilk;Itga3;Itgb1;Itpr1;Itsn1;Kalrn;Kif3c;Lrp6;Lyn;Map1b;Map2k1;Mapk8ip3;Mecp2;Nckipsd;Ncoa1;Nrp1;Ntrk3;Obsl1;Opa1;P3h1;Pak3;Plxna1;Plxna3;Plxnd1;Prkd1;Ptk2b;Ptk7;Ptn;Ptprd;Ranbp1;Rapgef2;Robo1;Sh3glb1;Srf;Stk24;Stk25;Tbc1d24;Twf2
GO:0042113	B cell activation	http://amigo.geneontology.org/amigo/term/GO:0042113	-0.346349	-1.80094	0.00187266	0.0432303	93	41	Adam17;Aplf;Atad5;Atm;Atp11c;Cdkn1a;Cyld;Dcaf1;Dock11;Exosc3;Exosc6;Fas;Hdac7;Hmgb3;Itm2a;Lgals8;Mlh1;Msh2;Msh6;Nbn;Nsd2;Pcid2;Pik3r1;Prkcb;Prkdc;Rbpj;Rif1;Stat5a;Stat5b;Stat6;Syk;Tcf3;Tfrc;Thoc1;Tlr4;Tnfaip3;Tpd52;Ung;Zbtb1;Zfp36l1;Zfp36l2
GO:0034502	protein localization to chromosome	http://amigo.geneontology.org/amigo/term/GO:0034502	-0.380066	-1.81987	0	0.0391702	58	26	Acd;Aurkb;Bub3;Cdk1;Cdt1;Cenpq;Ctcf;Ezh2;Gnl3;Gnl3l;Mau2;Mcm9;Mis12;Msh2;Nabp2;Nipbl;Pih1d1;Pinx1;Plk1;Pml;Rad21;Rcc2;Rpa1;Terf2;Wapl;Zw10
GO:0042770	signal transduction in response to DNA damage	http://amigo.geneontology.org/amigo/term/GO:0042770	-0.390687	-1.82466	0.0040568	0.0396206	57	17	Atad5;Atm;Brca1;Casp2;Cdkn1a;Chek1;Chek2;Gen1;Nbn;Npm1;Pla2r1;Plk1;Pml;Ppm1d;Prkdc;Psmd10;Smyd2
GO:0006403	RNA localization	http://amigo.geneontology.org/amigo/term/GO:0006403	-0.324593	-1.8441	0	0.0357461	143	57	Aaas;Abce1;Alkbh5;Alyref;Atm;Bccip;Casc3;Eif4a3;Eif5a;Eif6;Exosc10;Exosc2;Exosc3;Hsf1;Magoh;Myo1c;Ncbp1;Ncbp3;Ndc1;Nmd3;Nol6;Nop58;Npm1;Nup107;Nup133;Nup155;Nup160;Nup37;Nup43;Nup50;Nup85;Nup98;Nxf1;Nxt1;Pcid2;Pih1d1;Pnpt1;Polr2d;Prpf6;Pura;Ranbp2;Rbm26;Rrs1;Seh1l;Stau1;Terf2;Tgfbr2;Thoc1;Thoc2;Thoc5;Thoc6;Thoc7;Xpo1;Xpo7;Yy1;Zfp36l1;Znhit3
GO:0048285	organelle fission	http://amigo.geneontology.org/amigo/term/GO:0048285	-0.302715	-1.86153	0	0.0316299	256	94	Acot8;Aspm;Atm;Bccip;Brip1;Bub3;Ccnd1;Cdc27;Cdk11b;Cdk5rap2;Cdt1;Cenps;Cenpx;Chek1;Chek2;Chmp6;Chtf18;Chtf8;Cit;Cks2;Clasp1;Clasp2;Cltc;Cox10;Cul3;Cyp26b1;Ddhd1;Dhodh;Dis3l2;Dsn1;Eps8;Espl1;Fanca;Fignl1;Gen1;Hsf1;Inf2;Kif14;Kif18b;Kif20b;Kif23;Kif2c;Kif4;Knstrn;Kpnb1;Mad2l1;Mapt;Mastl;Mff;Mfn1;Mis12;Mki67;Mlh1;Msh3;Mtfr2;Ncapd2;Ncapd3;Ncaph;Ncaph2;Ndc1;Nipbl;Nsmce2;Nuf2;Pcid2;Pds5b;Plk1;Ppp2r2d;P…
GO:0072331	signal transduction by p53 class mediator	http://amigo.geneontology.org/amigo/term/GO:0072331	-0.384713	-1.89286	0	0.0254981	71	23	Aen;Atad5;Atm;Bop1;Casp2;Cdk5rap3;Cdkn1a;Chek2;Hexim1;Hint1;Msh2;Mybbp1a;Nop53;Npm1;Pak1ip1;Phlda3;Pla2r1;Pml;Ppm1d;Psmd10;Rpf2;Rrs1;Smyd2
GO:0032200	telomere organization	http://amigo.geneontology.org/amigo/term/GO:0032200	-0.377792	-1.97222	0	0.0124809	86	27	Acd;Apex1;Atm;Ctc1;Exosc10;Gnl3;Gnl3l;Hsp90aa1;Nbn;Nek7;Nsmce2;Pml;Prkdc;Ptges3;Rad51;Rad51c;Recql4;Rif1;Rpa1;Smc5;Smc6;Smg6;Sp100;Stn1;Xrcc1;Xrcc5;Xrcc6
GO:0051052	regulation of DNA metabolic process	http://amigo.geneontology.org/amigo/term/GO:0051052	-0.330074	-2.01611	0	0.00846286	242	80	Acd;Anxa3;Apbb1;Aplf;Atad5;Atm;Babam1;Brca1;Cacybp;Ccdc88a;Cdk1;Cdk2;Cdkn1a;Cdt1;Chek1;Chek2;Chtf18;Chtf8;Ctc1;Ddx11;Dek;Dnmt1;Ercc2;Ercc3;Exosc10;Exosc3;Exosc6;Fignl1;Gja1;Gnl3;Gnl3l;Gtpbp4;Helb;Hmga2;Hsp90aa1;Ilkap;Klf4;Mlh1;Mms19;Msh2;Msh3;Msh6;Nbn;Nek7;Npm1;Nsd2;Nvl;Otud4;Pml;Ppp4r2;Ptges3;Rad18;Rad51;Recql4;Rfc2;Rfc3;Rfc4;Rfc5;Rif1;Smarcad1;Smarcal1;Smchd1;Smg6;Stat6;Stn1;Tfrc;Tigar;Timeless…
GO:0090305	nucleic acid phosphodiester bond hydrolysis	http://amigo.geneontology.org/amigo/term/GO:0090305	-0.358902	-2.0209	0	0.00852094	133	46	Aen;Apex1;Aplf;Atad5;Bop1;Cpsf2;Cpsf3;Cstf2t;Dbr1;Dis3;Dis3l;Dis3l2;Elac2;Endod1;Endov;Ercc2;Ercc3;Eri1;Exd2;Exosc10;Exosc2;Exosc3;Exosc7;Exosc8;Exosc9;Gen1;Lactb2;Ncbp1;Npm1;Pde12;Pnpt1;Pold1;Pole;Pop4;Rad1;Rida;Rnaseh2a;Rnaseh2b;Rpp14;Rpp30;Rrs1;Slfn9;Smg6;Tsen2;Tsen34;Tsn
GO:0071897	DNA biosynthetic process	http://amigo.geneontology.org/amigo/term/GO:0071897	-0.378722	-2.04338	0	0.00717759	111	37	Acd;Atm;Cdkn1a;Chek1;Chrac1;Chtf18;Chtf8;Ctc1;Exosc10;Gja1;Gnl3l;Hsp90aa1;Klf4;Lig1;Nek7;Npm1;Nvl;Pml;Pola1;Pola2;Polb;Pold1;Pold2;Pole;Pole2;Pole3;Pole4;Ptges3;Rfc2;Rfc3;Rfc4;Rfc5;Rpa1;Smg6;Stn1;Tk1;Xrcc5
GO:0034660	ncRNA metabolic process	http://amigo.geneontology.org/amigo/term/GO:0034660	-0.323442	-2.05451	0	0.00698933	337	132	Aarsd1;Adat1;Bop1;Bysl;Cars2;Cpsf3;Ctu2;Dars2;Dcaf13;Ddx11;Ddx21;Ddx27;Ddx56;Dis3;Dis3l;Dis3l2;Dtd1;Dtd2;Dus1l;Eif4a3;Elac2;Elp1;Elp2;Elp3;Emg1;Eri1;Exosc1;Exosc10;Exosc2;Exosc3;Exosc4;Exosc5;Exosc6;Exosc7;Exosc8;Exosc9;Fam207a;Farsa;Frg1;Ftsj3;Gtpbp4;Imp3;Imp4;Ints7;Krr1;Mars2;Mepce;Mettl1;Mettl16;Mettl2;Mettl3;Mphosph10;Mphosph6;Mrto4;Mto1;Mtor;Mtrex;Ncbp1;Ncl;Ngdn;Nol10;Nol11;Nol6;Nop53;Npm1;N…
GO:0007059	chromosome segregation	http://amigo.geneontology.org/amigo/term/GO:0007059	-0.362204	-2.132	0	0.00273245	199	73	Atm;Brca1;Brip1;Bub3;Cdc27;Cdk5rap2;Cdt1;Cenpq;Cenps;Cenpx;Chmp6;Chtf18;Chtf8;Cit;Ctcf;Cul3;Ddx11;Dis3l2;Dsn1;Ect2;Ercc2;Espl1;Gen1;Kif14;Kif18b;Kif23;Kif2c;Kif4;Knstrn;Kpnb1;Mad2l1;Mcmbp;Mis12;Mki67;Mlh1;Mms19;Ncapd2;Ncapd3;Ncaph;Ncaph2;Ndc1;Nipbl;Nsmce2;Nuf2;Nup37;Nup43;Pcid2;Pds5b;Plk1;Pmf1;Ppp1r7;Racgap1;Rad18;Rad51c;Rcc2;Recql4;Rrs1;Seh1l;Ska1;Smarcad1;Smc2;Smc4;Smc5;Smc6;Spag5;Spc25;Stag1;T…
GO:0051321	meiotic cell cycle	http://amigo.geneontology.org/amigo/term/GO:0051321	-0.399982	-2.13925	0	0.00275043	108	51	Aspm;Atm;Brip1;Bub3;Cdk2;Cenps;Cenpx;Chtf18;Cks2;Clasp2;Cyp26b1;Espl1;Fanca;Fignl1;Hmga2;Hsf1;Mastl;Mettl3;Mki67;Mlh1;Msh3;Msh6;Nbn;Ncapd2;Ncapd3;Ncaph;Ncaph2;Ndc1;Nuf2;Plk1;Psmc3ip;Psmd13;Pttg1;Rad1;Rad51;Rad51c;Rpa1;Smc2;Smc4;Sun2;Top2a;Top2b;Topbp1;Trip13;Tubg1;Tubgcp2;Tubgcp3;Tubgcp4;Tubgcp6;Wapl;Washc5
GO:0002200	somatic diversification of immune receptors	http://amigo.geneontology.org/amigo/term/GO:0002200	-0.559816	-2.26272	0	0.00101697	32	20	Aplf;Atad5;Atm;Dcaf1;Exosc3;Exosc6;Mlh1;Msh2;Msh3;Msh6;Nbn;Nsd2;Polb;Prkdc;Rif1;Stat6;Tcf3;Tfrc;Ung;Xrcc6
GO:0022613	ribonucleoprotein complex biogenesis	http://amigo.geneontology.org/amigo/term/GO:0022613	-0.357164	-2.29624	0	0.00064716	356	173	Aar2;Aatf;Abce1;Atm;Bccip;Bop1;Brix1;Bysl;C1d;Celf1;Cnot6;Cpsf7;Dcaf13;Ddx20;Ddx21;Ddx27;Ddx31;Ddx56;Dhx30;Dhx9;Dis3;Dis3l;Dis3l2;Dync1h1;Ebna1bp2;Efl1;Eif2d;Eif2s3x;Eif3a;Eif3b;Eif3c;Eif3d;Eif3e;Eif3f;Eif3g;Eif3h;Eif3i;Eif3k;Eif3l;Eif3m;Eif4a3;Eif5;Eif6;Emg1;Eral1;Eri1;Exosc1;Exosc10;Exosc2;Exosc3;Exosc4;Exosc5;Exosc6;Exosc7;Exosc8;Exosc9;Fam207a;Fastkd2;Fbl;Frg1;Ftsj3;G3bp1;Gemin5;Gemin6;Gnl2;G…
GO:0010257	NADH dehydrogenase complex assembly	http://amigo.geneontology.org/amigo/term/GO:0010257	-0.586701	-2.50038	0	0	37	28	Bcs1l;Dmac1;Dmac2;Ndufa1;Ndufa10;Ndufa13;Ndufa2;Ndufa3;Ndufa5;Ndufa8;Ndufa9;Ndufab1;Ndufaf3;Ndufaf4;Ndufaf6;Ndufb10;Ndufb11;Ndufb5;Ndufb6;Ndufb7;Ndufb8;Ndufb9;Ndufc2;Ndufs5;Ndufs7;Ndufs8;Nubpl;Oxa1l
GO:0071103	DNA conformation change	http://amigo.geneontology.org/amigo/term/GO:0071103	-0.508562	-2.77054	0	0	120	61	Acin1;Ascc3;Asf1b;Brd2;Brip1;Cdk1;Cenpv;Chaf1a;Chaf1b;Chd1l;Chd8;Ctcf;Ddx11;Ercc2;Ercc3;Gins1;Gins2;Gins4;Gtf2h2;Hat1;Helb;Hells;Hmga2;Hmgb3;Mcm2;Mcm4;Mcm6;Mcm7;Mcm9;Nbn;Ncapd2;Ncapd3;Ncapg2;Ncaph;Ncaph2;Nipbl;Npm1;Pole3;Psme4;Pura;Rad51;Recql;Recql4;Rpa1;Ruvbl1;Shprh;Smarca5;Smarcal1;Smarcc1;Smc2;Smc4;Smchd1;Sox9;Sub1;Supv3l1;Top2a;Top2b;Twnk;Wapl;Xrcc5;Xrcc6
GO:0006281	DNA repair	http://amigo.geneontology.org/amigo/term/GO:0006281	-0.445498	-2.78172	0	0	279	118	Actr8;Apbb1;Apex1;Aplf;Ascc2;Ascc3;Atm;Babam1;Bard1;Bccip;Brca1;Brip1;Cdk2;Cenpx;Cetn2;Chaf1a;Chaf1b;Chd1l;Chek1;Chek2;Ddx11;Dek;Endov;Ercc2;Ercc3;Exd2;Faap100;Fanca;Fanci;Fbxo6;Fignl1;Gen1;Gins2;Gins4;Gtf2h2;Gtf2h4;Helb;Herc2;Hmga2;Huwe1;Lig1;Mcm9;Mdc1;Mlh1;Mms19;Mms22l;Morf4l1;Mpg;Msh2;Msh3;Msh6;Nbn;Nipbl;Nop53;Npm1;Nsd2;Nsmce1;Nsmce2;Nsmce3;Nucks1;Parp2;Pds5b;Pml;Pola1;Polb;Pold1;Pold2;Pold3;P…
GO:0006260	DNA replication	http://amigo.geneontology.org/amigo/term/GO:0006260	-0.49975	-2.88417	0	0	158	77	Acd;Atad5;Cacybp;Ccdc88a;Cdk1;Cdk2;Cdt1;Cenpx;Chaf1a;Chaf1b;Chek2;Chtf18;Chtf8;Ctc1;Ddx11;Gen1;Gins1;Gins2;Gins3;Gins4;Gtpbp4;Helb;Ilkap;Ing5;Kat7;Lig1;Mcm2;Mcm3;Mcm4;Mcm6;Mcm7;Mcm9;Mcmbp;Mms22l;Msh3;Msh6;Npm1;Nucks1;Orc1;Orc2;Orc3;Orc4;Pola1;Pola2;Polb;Pold1;Pold2;Pold3;Pole;Pole2;Prim1;Prim2;Pura;Rad51;Rbbp7;Recql4;Rfc1;Rfc2;Rfc3;Rfc4;Rfc5;Rnaseh2a;Rpa1;Rpa3;Rpain;Rrm1;Rtf2;Smarcal1;Stn1;Timele…
GO:0006310	DNA recombination	http://amigo.geneontology.org/amigo/term/GO:0006310	-0.566013	-3.12155	0	0	125	75	Actr8;Apex1;Aplf;Atad5;Atm;Brca1;Brip1;Cenps;Cenpx;Chek1;Chtf18;Dcaf1;Ercc2;Ercc3;Exd2;Exosc3;Exosc6;Fignl1;Gen1;Gins2;Gins4;Helb;Hmgb3;Lig1;Mcm9;Mlh1;Mms19;Mms22l;Morf4l1;Msh2;Msh3;Msh6;Nbn;Nipbl;Nsd2;Nsmce1;Nsmce2;Nsmce3;Nucks1;Polb;Ppp4r2;Prkdc;Psmc3ip;Psmd14;Rad18;Rad51;Rad51c;Recql;Recql4;Rif1;Rpa1;Rpa3;Rpain;Ruvbl1;Smarcad1;Smc5;Smc6;Smchd1;Stat6;Supv3l1;Swi5;Tcf3;Terf2;Tfrc;Tonsl;Top2a;Top…

## Sheet: Supplementary_Data_9B_B1vsMOCK
GO ID	Pathway name	Link	ES	NES	p-value	FDR q-value	size	Leading Edge Num	Genes
GO:0035150	regulation of tube size	http://amigo.geneontology.org/amigo/term/GO:0035150	0.586295	2.48642	0	0	48	24	Acta2;Adcy6;Add3;Ahr;Akt1;Arhgap42;Cav1;Cx3cl1;Ece1;Egfr;Gclm;Gja1;Gpx1;Grk2;Itga1;Map2k1;Plod3;Prkg1;Ptgs1;Ptgs2;Ptk2;Ptprm;Shc1;Smpd3
GO:0003013	circulatory system process	http://amigo.geneontology.org/amigo/term/GO:0003013	0.433193	2.28717	0	0.000601763	160	68	Abat;Acta2;Actc1;Ada;Adcy6;Add3;Adh5;Agrn;Ahr;Akt1;Ank2;Arhgap35;Arhgap42;Atp1a1;Atp2a2;Bin1;Cacna2d1;Camk2d;Capn1;Cav1;Cx3cl1;Ddah1;Dlg1;Ece1;Egfr;Ehd3;Flna;Fyn;Gas6;Gclm;Gja1;Glrx3;Gnai3;Gnao1;Gnas;Gpx1;Grk2;Itga1;Map2k1;Mecp2;Mif;Mtor;Nampt;Npr3;Plcb3;Plod3;Postn;Ppp1r13l;Prkg1;Ptgs1;Ptgs2;Ptk2;Ptprj;Ptprm;Rap1gds1;S100a1;Sema3a;Shc1;Slit2;Smad3;Smpd3;Smtn;Src;Tjp1;Tpm1;Trex1;Wnk1;Yap1
GO:0010959	regulation of metal ion transport	http://amigo.geneontology.org/amigo/term/GO:0010959	0.425939	2.23929	0	0.00200588	142	67	Abl1;Agrn;Ahcyl1;Akap7;Akt1;Akt2;Ank2;Ank3;Ano6;Atp1a1;Atp2b2;Atp7a;Bax;Bin1;Cacna1a;Cacna2d1;Cacnb3;Camk2d;Cask;Cav1;Cd63;Cnksr3;Ctnnb1;Cx3cl1;Cxcl12;Dlg1;Dmd;Dnm2;Dysf;Ehd3;Fhl1;Fkbp1a;Flna;Fxyd5;Fyn;Gja1;Gnao1;Gnaq;Gnas;Gsto1;Itpr1;Jph2;Mif;Nedd4;Nol3;Oxsr1;Pacsin3;Pawr;Pdgfrb;Pdpk1;Plcb1;Plcg1;Pml;Prkce;Prkg1;Ptgs2;S100a1;Selenon;Serpine2;Slmap;Snx27;Stim1;Thy1;Trim27;Trpv2;Vdr;Wnk1
GO:0022604	regulation of cell morphogenesis	http://amigo.geneontology.org/amigo/term/GO:0022604	0.387617	2.20322	0	0.00270793	267	102	Abl1;Actn4;Agrn;Aldoa;Anxa1;Arap1;Arhgap35;Bcar1;Braf;Camk2b;Capzb;Cask;Cd44;Cdc42ep1;Cdc42ep2;Cdc42ep3;Cdh2;Cdk5;Cfl1;Coro1c;Crabp2;Crkl;Cttn;Cul7;Cxcl12;Dcx;Dhx36;Dixdc1;Dlg1;Dnm2;Dvl1;Dvl3;Eif2b2;Epb41l2;Epb41l3;Fbln1;Fbxw8;Fermt2;Flna;Fn1;Fyn;Gas2;Gdi1;Gna13;Golga2;Golga4;Ifrd1;Ilk;Larp4;Limd1;Lims1;Map1b;Map2k1;Map6;Mecp2;Mkln1;Mov10;Myadm;Myh9;Nedd4;Nfatc4;Nrp1;Palm;Palm2;Parva;Pdlim5;Pdzd8…
GO:0034764	positive regulation of transmembrane transport	http://amigo.geneontology.org/amigo/term/GO:0034764	0.460176	2.19436	0	0.00264776	81	38	Abcc1;Abl1;Ak1;Akap7;Akt1;Akt2;Ank2;Ank3;Ano6;Bax;Braf;C2cd5;Cacna2d1;Cacnb3;Cfl1;Cnksr3;Cx3cl1;Dmd;Dnm2;Ehd3;Flna;Gsto1;Irs2;Jph2;Mif;Pdpk1;Plcb1;Plcg1;Prkci;Prkg1;Ptpn11;Rap1a;S100a1;Slc9a3r2;Sorbs1;Stim1;Thy1;Wnk1
GO:0034330	cell junction organization	http://amigo.geneontology.org/amigo/term/GO:0034330	0.421034	2.17668	0	0.00240705	131	63	Abl1;Actn4;Add1;Afdn;Arvcf;Cav1;Cd9;Cdh11;Cdh2;Cfl1;Coro1c;Csk;Ctnna1;Ctnnb1;Ctnnd1;Cttn;Dapk3;Dlg1;Ect2;Epb41l3;Epha2;Fermt2;Flna;Fn1;Fscn1;Gja1;Iqsec1;Itga5;Itgav;Jup;Lims1;Micall2;Mpp7;Myo9a;Nectin1;Nrp1;Numb;Pdpk1;Peak1;Phldb2;Pip5k1a;Pkn2;Prkci;Ptk2;Ptprj;Rab13;Rab8b;Rap1a;Rap1b;Rapgef2;Rhod;Rock1;Rock2;S100a10;Sdc4;Sh3bp1;Smad3;Sorbs1;Src;Srf;Thy1;Vcl;Wdr1
GO:0007015	actin filament organization	http://amigo.geneontology.org/amigo/term/GO:0007015	0.384981	2.15218	0	0.00257898	226	89	Abi1;Abl1;Actc1;Actn4;Add1;Add3;Aif1l;Akap2;Arap1;Arhgap12;Arhgap17;Arhgap35;Arhgef2;Arpc1a;Asap3;Bcar1;Bin1;Braf;Cap1;Capn1;Capza2;Capzb;Cdc42ep1;Cdc42ep2;Cdc42ep3;Cfl1;Cfl2;Ctnna1;Cttn;Cx3cl1;Diaph3;Dlg1;Dpysl3;Dstn;Evl;Flna;Fscn1;Gmfg;Gsn;Hax1;Inppl1;Itgb5;Kank2;Lats1;Lima1;Lmod1;Mical1;Mical2;Mical3;Micall2;Mtor;Mtpn;Myadm;Myh9;Nrp1;Pawr;Phldb2;Plekhg2;Pls3;Prkce;Prkci;Rgcc;Rhobtb3;Rhod;Rnd3;…
GO:0042737	drug catabolic process	http://amigo.geneontology.org/amigo/term/GO:0042737	0.507997	2.12239	0	0.00361058	44	22	Acat1;Ada;Adh1;Adh5;Aldh1b1;Aldh2;Aldh3b1;Ece1;Fah;Gnpda2;Gpx1;Gstz1;Nt5e;Pck1;Pck2;Por;Prdx1;Prdx3;Prdx5;Smox;Txnrd1;Xpnpep1
GO:0051271	negative regulation of cellular component movement	http://amigo.geneontology.org/amigo/term/GO:0051271	0.396424	2.09351	0	0.00508155	144	70	Abhd2;Abhd6;Actn4;Ada;Adarb1;Afdn;Akt1;Arhgdib;Bin1;Braf;Bst2;Ccn3;Cd63;Cd9;Cfl1;Clic4;Cnn2;Col3a1;Coro1b;Coro1c;Ctnna1;Cx3cl1;Cxcl12;Dab2ip;Dag1;Dpysl3;Emilin1;Evl;Fbln1;Igfbp3;Ilk;Jag1;Jup;Lrch1;Mecp2;Mif;Nisch;Notch1;Nrp1;Osbpl8;Pfn2;Phldb2;Pin1;Plcb1;Plxna3;Prkg1;Ptk2;Ptprg;Ptprj;Ptprm;Rabgef1;Rap2a;Rap2b;Reck;Rgcc;Ripor2;Rras;Scai;Sema3a;Slit2;Sp100;Srf;Srgap3;Stard13;Stk24;Stk26;Strap;Thy1;…
GO:0034765	regulation of ion transmembrane transport	http://amigo.geneontology.org/amigo/term/GO:0034765	0.391973	2.05744	0	0.0071008	142	62	Abl1;Agrn;Ahcyl1;Akap7;Akt1;Akt2;Ank2;Ank3;Ano6;Arl6ip5;Atp7a;Bax;Bin1;Cacna1a;Cacna2d1;Cacnb3;Camk2d;Cav1;Cd63;Cfl1;Clcn2;Clic4;Cnksr3;Cx3cl1;Dlg1;Dmd;Dnajc30;Dnm2;Dysf;Ehd3;Fhl1;Fkbp1a;Flna;Fxyd5;Fyn;Gja1;Grk6;Gsto1;Hk1;Irs2;Jph2;Mmp9;Mtor;Nedd4;Nol3;Oxsr1;Pdpk1;Plcb1;Plcg1;Ppif;Prkce;Prkg1;Ripk1;S100a1;Selenon;Slc9a3r2;Slmap;Snx27;Stim1;Thy1;Wdr1;Wnk1
GO:0040013	negative regulation of locomotion	http://amigo.geneontology.org/amigo/term/GO:0040013	0.385732	2.0537	0	0.00678351	150	70	Abhd2;Abhd6;Ada;Adarb1;Afdn;Akt1;Arhgdib;Braf;Bst2;Ccn3;Cd63;Cfl1;Clic4;Cnn2;Col3a1;Coro1b;Coro1c;Ctnna1;Cx3cl1;Cxcl12;Dab2ip;Dag1;Dpysl3;Emilin1;Evl;Fbln1;Igfbp3;Ilk;Jag1;Jup;Lrch1;Mecp2;Mif;Nisch;Notch1;Nrp1;Osbpl8;Pfn2;Phldb2;Pin1;Plcb1;Plxna3;Pml;Prkg1;Ptk2;Ptprg;Ptprj;Ptprm;Rabgef1;Rap2a;Rap2b;Reck;Rgcc;Ripor2;Rras;Scai;Sema3a;Slit2;Sp100;Srf;Srgap3;Stard13;Stk24;Stk26;Strap;Thy1;Tpm1;Trim26…
GO:0031032	actomyosin structure organization	http://amigo.geneontology.org/amigo/term/GO:0031032	0.407948	2.05039	0	0.00631851	115	44	Abl1;Actc1;Anln;Arap1;Asap3;Braf;Cavin4;Cdc42bpa;Cdc42bpb;Cfl2;Cnn2;Cnn3;Ect2;Epb41l1;Epb41l2;Epb41l3;Epb41l4a;Evl;Frmd6;Itgb5;Kank2;Kif23;Ldb3;Lmod1;Mtor;Myh9;Nrp1;Pdgfrb;Phldb2;Racgap1;Rgcc;Rock1;Rock2;S1pr1;Sdc4;Smad3;Sorbs1;Sorbs3;Src;Srf;Tmod3;Tpm1;Wdr1;Zyx
GO:0031589	cell-substrate adhesion	http://amigo.geneontology.org/amigo/term/GO:0031589	0.388653	2.03885	0	0.00703599	158	54	Abl1;Actn4;Bcar1;Braf;Cask;Cd63;Cdk5;Cfl1;Coro1c;Csf1;Ctnnb1;Cttn;Dag1;Dnm2;Emilin1;Emilin2;Fbln1;Fbln2;Fermt2;Flna;Fn1;Gas6;Ilk;Itga1;Itga5;Itgb5;Jag1;Lims1;Micall2;Mkln1;Myadm;Nid1;Nid2;Notch1;Parva;Pdpk1;Peak1;Phldb2;Pip5k1a;Plau;Postn;Prkce;Ptk2;Rhod;Rock1;Sdc4;Sorbs1;Sorbs3;Spock2;Src;Srf;Thy1;Triobp;Zyx
GO:1990778	protein localization to cell periphery	http://amigo.geneontology.org/amigo/term/GO:1990778	0.362993	2.01595	0	0.00868257	199	79	Adcy6;Afdn;Akt1;Akt2;Ank2;Ank3;Anln;Ap2m1;Arl3;Bcl2l1;C2cd5;Cacnb3;Camk2b;Camk2d;Camk2g;Cask;Cdh2;Cdk5;Clip1;Cnpy4;Csk;Csnk2a1;Dag1;Dlg1;Efr3a;Egfr;Ehd2;Ehd3;Epb41l2;Epb41l3;Epha2;Fam126a;Flna;Gas6;Golga4;Golga7;Gpc6;Gphn;Gpsm2;Gripap1;Hras;Jup;Kif1b;Lin7c;Lrrc15;Lztfl1;Map2k1;Myadm;Nectin3;Numb;Pacs1;Pacs2;Palm;Pdpk1;Pgrmc1;Pid1;Pip5k1a;Prkci;Ptpn9;Rab10;Rab13;Rab8b;Rabep1;Rap1a;Rap2a;Rapgef2;Ri…
GO:0007187	G protein-coupled receptor signaling pathway, coupled to cyclic nucleotide second messenger	http://amigo.geneontology.org/amigo/term/GO:0007187	0.486413	1.97452	0	0.014683	39	17	Adcy6;Adgrg2;Adgrg6;Akap12;Anxa1;Flna;Gna13;Gnai3;Gnao1;Gnaq;Gnas;Gpr176;Grk2;Grk5;Npr3;Palm;S1pr1
GO:0003158	endothelium development	http://amigo.geneontology.org/amigo/term/GO:0003158	0.459238	1.97322	0	0.0139158	53	25	Abcb1b;Acvr1;Add1;Afdn;Clic4;Col18a1;Ctnnb1;Cul7;Dmd;Gja1;Gpx1;Jag1;Myadm;Notch1;Plod3;Ptprs;Rap1a;Rap1b;Rapgef2;Rock1;Rock2;S1pr1;Stard13;Tjp1;Zeb1
GO:0051051	negative regulation of transport	http://amigo.geneontology.org/amigo/term/GO:0051051	0.351336	1.96443	0	0.0145131	209	79	Abat;Ada;Agrn;Akt1;Akt2;Ank3;Anpep;Anxa1;Anxa5;Arl6ip5;Atp7a;Atxn2;Bag3;Bin1;Bok;Braf;Bst2;Cacnb3;Camk2d;Cav1;Ccn3;Cdk5;Cnn2;Csk;Cttnbp2nl;Cx3cl1;Dysf;Erp29;Fbln1;Fn1;Gas6;Gbp4;Gdi1;Gnao1;Gnaq;Gnas;Grk2;Grk6;Gsto1;Hadh;Igfbp3;Irs2;Itgav;Lrpap1;Map1b;Midn;Mtor;Nedd4;Nol3;Notch1;Nucb2;Oxsr1;Pacsin3;Pawr;Pfkl;Pid1;Pkia;Pml;Ppif;Prkce;Prkg1;Psmd9;Ptgs1;Ptgs2;Ptpn11;Rab33b;Rabgef1;Rap1a;Rap1b;Rgcc;Rsc…
GO:0043270	positive regulation of ion transport	http://amigo.geneontology.org/amigo/term/GO:0043270	0.397891	1.95802	0	0.0146429	99	41	Abat;Abl1;Ahcyl1;Akap7;Akt1;Akt2;Ank2;Ank3;Ano6;Bax;Cacna2d1;Cacnb3;Cask;Cav1;Cfl1;Cnksr3;Cx3cl1;Cxcl12;Dlg1;Dmd;Dnm2;Ehd3;Fhl1;Flna;Gnas;Gsto1;Itpr1;Jph2;Mif;Pdgfrb;Pdpk1;Plcb1;Plcg1;Prkg1;S100a1;Slc9a3r2;Stim1;Stxbp1;Thy1;Trpv2;Wnk1
GO:0032970	regulation of actin filament-based process	http://amigo.geneontology.org/amigo/term/GO:0032970	0.350975	1.94758	0	0.0155191	207	74	Abl1;Acta2;Add1;Add3;Ank2;Arap1;Arhgap17;Arhgap35;Arhgdib;Arpc1a;Asap3;Atp1a1;Atp2a2;Bin1;Braf;Bst2;Capn1;Capza2;Capzb;Cav1;Cdc42ep1;Cdc42ep2;Cdc42ep3;Cfl1;Cfl2;Cnn2;Cttn;Cx3cl1;Dixdc1;Dlg1;Dstn;Ect2;Evl;Flna;Frmd6;Fscn1;Gmfg;Gsn;Hax1;Hras;Ilk;Kank2;Lats1;Lima1;Lmod1;Mtor;Mtpn;Myadm;Myh9;Nrp1;Pdgfrb;Phldb2;Plekhg2;Prkce;Rgcc;Rhod;Rnd3;Rock1;Rock2;S1pr1;Sdc4;Sh3bp1;Slit2;Smad3;Sorbs3;Ssh3;Swap70;T…
GO:0060191	regulation of lipase activity	http://amigo.geneontology.org/amigo/term/GO:0060191	0.518462	1.93961	0	0.0160069	28	10	Abl1;Anxa1;Camk2b;Gna13;Gnaq;Hras;Pdgfrb;Pdpk1;Plcd1;Por
GO:0014812	muscle cell migration	http://amigo.geneontology.org/amigo/term/GO:0014812	0.442294	1.92594	0	0.0179383	49	24	Anxa1;Atp7a;Bin3;Camk2d;Ccn3;Coro1b;F3;Igfbp3;Il6st;Ilk;Mif;Parva;Pdgfrb;Plau;Plxna1;Postn;Prkg1;Ptk2;Rock1;Slit2;Src;Thbs4;Tmsb4x;Tpm1
GO:0009611	response to wounding	http://amigo.geneontology.org/amigo/term/GO:0009611	0.341701	1.91988	0	0.0183811	238	86	Abat;Abhd2;Acta2;Ano6;Anxa1;Anxa5;Ap3b1;Arhgap35;Atp7a;Aurka;Bax;Bin3;Bloc1s6;Braf;Cask;Cav1;Ccn3;Ccnb1;Cd109;Cd151;Cd44;Cdk5;Cdkn1a;Cnn2;Ctnna1;Cx3cl1;Dag1;Dcbld2;Dmd;Dpysl3;Dysf;Egfr;Eno3;Evl;Fbln1;Flna;Fn1;Gas6;Gja1;Gna13;Gnas;Gpx1;Gsn;Hras;Ifrd1;Igf1r;Inpp5f;Itga5;Lamb2;Map2k1;Mapk8ip3;Mcam;Mif;Mtor;Mtpn;Mustn1;Nol3;Notch1;Notch2;Nrp1;Papss2;Phldb2;Pik3ca;Pip5k1c;Plau;Postn;Prkce;Prkg1;Procr;…
GO:0055074	calcium ion homeostasis	http://amigo.geneontology.org/amigo/term/GO:0055074	0.368883	1.91768	0	0.0179482	143	62	Abl1;Afg3l2;Ank2;Anxa5;Anxa6;Atp13a3;Atp2a2;Atp2b1;Atp2b2;Bax;Bcap31;Bok;Cacna1a;Cacna2d1;Cacnb3;Camk2d;Cav1;Cdk5;Cx3cl1;Dmd;Erc1;Fkbp1a;Fyn;Gja1;Gna13;Gnas;Gnb1;Gsto1;Il6st;Immt;Itgav;Itpr1;Itpr2;Jph2;Mcu;Mcub;Micu1;Ncs1;Nol3;Nucb2;Pawr;Pdpk1;Pdzd8;Plcd1;Plcg1;Pml;Prkce;Prkg1;Rap1gds1;S100b;S1pr1;Selenon;Selenot;Sgcd;Smad3;Smdt1;Smpd3;Stim1;Swap70;Thy1;Tmco1;Vdr
GO:0007229	integrin-mediated signaling pathway	http://amigo.geneontology.org/amigo/term/GO:0007229	0.467745	1.91653	0	0.0176517	41	17	Abl1;Arhgap35;Bcar1;Cd63;Ctnna1;Fermt2;Flna;Ilk;Itga1;Itga5;Itgb5;Lims1;Ptk2;Ptpn11;Src;Thy1;Zyx
GO:0009612	response to mechanical stimulus	http://amigo.geneontology.org/amigo/term/GO:0009612	0.397774	1.90919	0	0.0182454	89	38	Akt1;Atp1a1;Atp2b2;Bad;Bag3;Cacnb3;Cav1;Ccnb1;Cnn2;Cradd;Ctnnb1;Cxcl12;Dag1;Dmd;Egfr;Endog;Fosb;Fosl1;Fyn;Gja1;Jup;Mapk3;Mtpn;Nfkb1;Pawr;Postn;Psph;Ptgs2;Ptpn11;Raf1;Ripor2;Serpine2;Slc12a2;Slc2a1;Src;Strbp;Sun1;Txnip
GO:0060560	developmental growth involved in morphogenesis	http://amigo.geneontology.org/amigo/term/GO:0060560	0.373001	1.90807	0	0.0175437	117	42	Abl1;Ahr;Aurka;Cdk5;Cfl1;Cpne1;Crabp2;Csf1;Ctnnb1;Cttn;Cxcl12;Dclk1;Dcx;Dnm2;Dvl1;Eif2ak4;Eif2b2;Fn1;Gdi1;Golga4;Ifrd1;Ilk;Impact;Lamb2;Map1b;Mecp2;Notch1;Plxna1;Plxna3;Postn;Ptk7;Ptprs;S1pr1;Sh3glb1;Slc12a2;Slit2;Srf;Tmtc3;Trpv2;Twf2;Vcl;Yap1
GO:0003012	muscle system process	http://amigo.geneontology.org/amigo/term/GO:0003012	0.36218	1.90645	0	0.0173843	150	62	Abat;Acta2;Actc1;Ada;Agrn;Aldoa;Ank2;Anxa6;Arhgap42;Atp1a1;Atp2a2;Bin1;Cacna2d1;Camk2d;Camk2g;Cav1;Cdk9;Cttn;Dlg1;Dmd;Ece1;Eef2;Ehd3;Fkbp1a;Flna;Glrx3;Grk2;Gsn;Hspb6;Inpp5f;Jup;Lmna;Lmod1;Map2k1;Mtor;Mtpn;Myh8;Nol3;Notch1;Pawr;Pdlim5;Pin1;Ppp1r13l;Prkg1;Ptgs1;Ptgs2;Ptk2;Rap1gds1;Rock1;Rock2;Sgcd;Shc1;Slmap;Smad3;Smpd3;Smtn;Srf;Synm;Tmod3;Tpm1;Tpm2;Trip10
GO:0061564	axon development	http://amigo.geneontology.org/amigo/term/GO:0061564	0.34432	1.90251	0	0.017752	210	71	Abl1;Ablim1;Adarb1;Afg3l2;Agrn;Ank3;Arhgap35;Braf;Casp6;Cdh11;Cdh2;Cdk5;Cnp;Crabp2;Ctnna1;Ctnna2;Cttn;Cxcl12;Dag1;Dclk1;Dcx;Dnm2;Dvl1;Eif2b2;Evl;Flrt2;Fn1;Gas1;Gdi1;Golga2;Golga4;Ifrd1;Igf1r;Ilk;Inpp5f;Kif5c;Lamb2;Map1a;Map1b;Map2k1;Map6;Mapk8ip3;Mif;Nexn;Notch1;Palld;Pip5k1c;Plxna1;Plxna3;Plxnd1;Ptk2;Ptpn11;Ptprm;Ptprs;Sipa1l1;Slit2;Smn1;Srf;Ssh3;Stk24;Stk25;Stxbp1;Thy1;Trpv2;Ttl;Tubb2b;Twf2;Unc…
GO:0051668	localization within membrane	http://amigo.geneontology.org/amigo/term/GO:0051668	0.398782	1.9011	0.00176056	0.0173474	87	31	Agrn;Ap2m1;Ap3d1;Cdh2;Cdk5;Clip1;Dag1;Dlg1;Dlg3;Dnm2;Dvl1;Eps15;Flna;Gpc6;Gphn;Gsn;Hras;Iqsec1;Kif5c;Map2k1;Nedd4;Pip5k1c;Rala;Rap1a;Rilpl1;Sec23a;Snap23;Snx27;Sorbs1;Syne1;Thy1
GO:0007212	dopamine receptor signaling pathway	http://amigo.geneontology.org/amigo/term/GO:0007212	0.599021	1.90048	0.00180832	0.0168895	16	8	Adcy6;Cav2;Flna;Gnai3;Gnao1;Gnaq;Gnas;Palm
GO:0072511	divalent inorganic cation transport	http://amigo.geneontology.org/amigo/term/GO:0072511	0.361896	1.89595	0	0.0173541	156	62	Abl1;Afg3l2;Ank2;Ano6;Anxa5;Anxa6;Ap3b1;Ap3d1;Atp2a2;Atp2b1;Atp2b2;Bax;Bin1;Cacna1a;Cacna2d1;Cacnb3;Camk2b;Camk2d;Camk2g;Cask;Cav1;Cdk5;Ctnnb1;Cx3cl1;Cxcl12;Dmd;Dysf;Ehd3;Fkbp1a;Fyn;Gas6;Gja1;Gnao1;Gsto1;Itgav;Itpr1;Itpr2;Jph2;Kcnn4;Mcu;Mcub;Micu1;Ncs1;Nol3;Pacsin3;Pawr;Pdgfrb;Pdpk1;Plcg1;Pml;Prkce;Ptgs2;S100a1;Selenon;Slc25a28;Smdt1;Stim1;Thy1;Tmco1;Trim27;Trpv2;Vdr
GO:0046939	nucleotide phosphorylation	http://amigo.geneontology.org/amigo/term/GO:0046939	0.429544	1.89287	0.00330579	0.0173383	56	24	Adpgk;Ak1;Ak4;Ak5;Aldoa;Cmpk2;Eno1;Eno2;Eno3;Hk1;Hk2;Mif;Nme4;Pck1;Pfkl;Pfkm;Pfkp;Pgam1;Prkaa1;Suclg1;Tkfc;Tpi1;Trex1;Zbtb20
GO:0032409	regulation of transporter activity	http://amigo.geneontology.org/amigo/term/GO:0032409	0.388287	1.8826	0	0.018527	94	42	Agrn;Ahcyl1;Akap7;Ank2;Ank3;Atp7a;Cacna1a;Cacna2d1;Cacnb3;Camk2d;Cav1;Cfl1;Cnksr3;Cttnbp2nl;Dlg1;Dmd;Dnm2;Dysf;Ehd3;Fhl1;Fkbp1a;Fxyd5;Gja1;Grk6;Gsto1;Hk1;Jph2;Mmp9;Nedd4;Oxsr1;Plcb1;Plcg1;Ppif;Prkcd;Prkg1;Ripk1;S100a1;Selenon;Slmap;Snx27;Stim1;Wnk1
GO:1902903	regulation of supramolecular fiber organization	http://amigo.geneontology.org/amigo/term/GO:1902903	0.339855	1.87891	0	0.01869	209	73	Abl1;Add1;Add3;Arap1;Arhgap35;Arhgef2;Arpc1a;Asap3;Bin1;Braf;Capn1;Capza2;Capzb;Cav1;Cdc42ep1;Cdc42ep2;Cdc42ep3;Cfl1;Cfl2;Ckap2;Clip1;Cttn;Cx3cl1;Dctn1;Dlg1;Dstn;Emilin1;Eml4;Evl;Flna;Gmfg;Gsn;Hdgfl3;Hspa1a;Hspa1b;Kank2;Lats1;Ldlr;Lima1;Lmod1;Map1a;Map1b;Mapre1;Mecp2;Mid1;Mtor;Mtpn;Myadm;Myh9;Nrp1;Pde4dip;Phldb2;Plekhg2;Prkce;Prune1;Psrc1;Rgcc;Rock1;Rock2;S1pr1;Sdc4;Sh3bp1;Slain2;Slit2;Sorbs3;Ssh…
GO:0043331	response to dsRNA	http://amigo.geneontology.org/amigo/term/GO:0043331	0.508728	1.87169	0.00184162	0.019841	27	16	Cav1;Cgas;Colec12;Ddx21;Ddx58;Dhx36;Flot1;Ifih1;Irak3;Mapk3;Mavs;Nfkb1;Nfkbia;Riok3;Slc3a2;Zc3hav1
GO:0030048	actin filament-based movement	http://amigo.geneontology.org/amigo/term/GO:0030048	0.440778	1.8703	0.00348432	0.0196576	50	17	Acta2;Actc1;Actn4;Ank2;Bin1;Cacna2d1;Camk2d;Cav1;Dlg1;Evl;Flna;Frmd6;Myh9;Myo7a;Parva;Rock1;Tpm1
GO:0031348	negative regulation of defense response	http://amigo.geneontology.org/amigo/term/GO:0031348	0.401539	1.86964	0.00165289	0.0192564	77	29	Abcd1;Ada;Adar;Cactin;Ccn3;Cd44;Cuedc2;Cx3cl1;Dnaja3;Gfer;Gpx1;Irak3;Ldlr;Mvk;Nfkb1;Nlrx1;Nmi;Nt5e;Parp14;Ppm1b;Rabgef1;Riok3;Samhd1;Slit2;Tap1;Tap2;Tkfc;Tnfaip3;Trex1
GO:0071800	podosome assembly	http://amigo.geneontology.org/amigo/term/GO:0071800	0.585218	1.86435	0.0034965	0.0197315	16	6	Arhgef2;Asap1;Fscn1;Gsn;Palld;Src
GO:0008277	regulation of G protein-coupled receptor signaling pathway	http://amigo.geneontology.org/amigo/term/GO:0008277	0.441625	1.86089	0	0.0199662	47	22	Abhd6;Ada;Camk2b;Cav2;Dnm2;Ece1;Gpsm1;Grk2;Grk5;Grk6;Palm;Phb;Plcb1;Pld2;Ppp1r9b;Rgs10;Rgs12;Ric8a;Rock1;Rock2;Tulp3;Ywhab
GO:0072503	cellular divalent inorganic cation homeostasis	http://amigo.geneontology.org/amigo/term/GO:0072503	0.351879	1.84391	0	0.0229873	148	61	Abl1;Afg3l2;Ank2;Anxa5;Anxa6;Ap3d1;Atp13a3;Atp2a2;Atp2b1;Atp2b2;Bax;Bcap31;Bok;Cacna1a;Cacna2d1;Cacnb3;Camk2d;Cav1;Cdk5;Cx3cl1;Dmd;Erc1;Fkbp1a;Fyn;Gja1;Gna13;Gnb1;Gsto1;Il6st;Immt;Itgav;Itpr1;Itpr2;Jph2;Mcu;Mcub;Micu1;Ncs1;Nol3;Nucb2;Pawr;Pdpk1;Pdzd8;Plcd1;Plcg1;Pml;Prkce;Prkg1;Rap1gds1;S100b;S1pr1;Selenon;Selenot;Smad3;Smdt1;Smpd3;Stim1;Swap70;Thy1;Tmco1;Vdr
GO:0007264	small GTPase mediated signal transduction	http://amigo.geneontology.org/amigo/term/GO:0007264	0.322231	1.84024	0	0.0230431	263	111	Abl1;Arfgap1;Arhgap1;Arhgap12;Arhgap19;Arhgap28;Arhgap31;Arhgap35;Arhgap42;Arhgdib;Arhgef17;Arhgef2;Arhgef25;Arhgef6;Arl3;Bcar3;Camk2d;Cavin4;Cbl;Ccna2;Cdc42;Cdc42bpa;Cdc42ep1;Cdc42ep2;Cdc42ep3;Cdh2;Col3a1;Csf1;Ctnnal1;Cyth2;Dab2ip;Dennd1a;Dnaja3;Dnm2;Dnmbp;Dock1;Dock6;Dok1;Ect2;Eps8;Eps8l2;Flot1;Gdi1;Git1;Gna13;Gpsm2;Hacd3;Hmox1;Hras;Iqsec1;Itsn1;Kalrn;Kank2;Map2k1;Mapkap1;Mfn2;Nisch;Notch1;Notc…
GO:0030865	cortical cytoskeleton organization	http://amigo.geneontology.org/amigo/term/GO:0030865	0.455093	1.82861	0.003663	0.0251594	36	17	Anln;Cavin3;Cdk5;Coro1c;Dlg1;Ect2;Ehd2;Epb41l1;Epb41l2;Epb41l3;Kif23;Rab13;Racgap1;Rock1;Rock2;Strip1;Wdr1
GO:0031532	actin cytoskeleton reorganization	http://amigo.geneontology.org/amigo/term/GO:0031532	0.416382	1.82848	0	0.0246303	55	24	Abl1;Anxa1;Arhgdib;Bcar1;Cdc42bpa;Cdc42bpb;Cttn;Flna;Gmfg;Gsn;Hras;Micall2;Mkln1;Myh9;Nrp1;Parva;Pip5k1a;Ptk7;Rala;Rap2a;Rhod;S1pr1;Shc1;Sipa1l1
GO:0001525	angiogenesis	http://amigo.geneontology.org/amigo/term/GO:0001525	0.328433	1.82666	0	0.0244808	221	86	Abl1;Acvr1;Add1;Ago1;Ago2;Ahr;Akt1;Anpep;Anxa1;Arhgap22;Cav1;Ccn3;Cemip2;Clic4;Col18a1;Col4a2;Col8a1;Creb3l1;Ctnnb1;Cx3cl1;Cxcl12;Dab2ip;Dag1;Ddah1;Dysf;Ecm1;Emilin1;Epha2;Ephb4;Flna;Fn1;Gna13;Gpx1;Hk2;Hspb6;Hspg2;Htatip2;Itga5;Itgav;Jcad;Jup;Kctd10;Lemd3;Map3k7;Mcam;Mecp2;Mmp9;Myh9;Nfatc4;Notch1;Notch2;Nrp1;Parva;Pdgfrb;Pdpk1;Pgk1;Pik3ca;Pkm;Plau;Plcd1;Plcd3;Plcg1;Plxnd1;Pml;Ptgs2;Ptk2;Ptprm;Rbm…
GO:0099504	synaptic vesicle cycle	http://amigo.geneontology.org/amigo/term/GO:0099504	0.377157	1.82624	0	0.024231	88	32	Ap2m1;Ap3b1;Ap3d1;Atp2a2;Bcl2l1;Bin1;Braf;Cask;Cdh2;Cdk5;Cplx2;Ctnnb1;Dennd1a;Dnm2;Dvl1;Erc1;Gripap1;Itsn1;Ncs1;Pip5k1c;Pls3;Ppfia2;Prkce;Rap1a;Rap1b;Rock1;Sh3gl1;Snap23;Stx11;Stx12;Stxbp1;Syn1
GO:0043087	regulation of GTPase activity	http://amigo.geneontology.org/amigo/term/GO:0043087	0.324554	1.8221	0.00160772	0.0248816	227	105	Acap2;Afdn;Agrn;Akt2;Arap1;Arfgap1;Arfgap2;Arhgap1;Arhgap11a;Arhgap12;Arhgap17;Arhgap19;Arhgap22;Arhgap28;Arhgap29;Arhgap31;Arhgap35;Arhgap42;Arhgdib;Asap1;Asap2;Asap3;Bin1;Cav2;Cavin4;Cdc42ep2;Coro1c;Crkl;Cx3cl1;Dab2ip;Dennd1a;Dock1;Dvl3;Ect2;Epha2;Ephb3;Gapvd1;Gdi1;Git1;Gnao1;Gnaq;Gnas;Gpsm1;Hras;Iqsec1;Kalrn;Lims1;Lrch1;Map2k1;Mtor;Myo9a;Nrp1;Ocrl;Ophn1;Pin1;Pip5k1a;Plcb1;Plxna1;Plxna3;Plxnb2;…
GO:0031099	regeneration	http://amigo.geneontology.org/amigo/term/GO:0031099	0.359749	1.81553	0	0.0257606	115	38	Anxa1;Aurka;Braf;Ccn3;Ccna2;Ccnb1;Cdk4;Cdkn1a;Ctnna1;Cxcl12;Dysf;Egfr;Eno3;Gas6;Gfer;Gja1;Gpx1;Gsn;Ifrd1;Igf1r;Inpp5f;Itpr1;Lamb2;Map2k1;Mapk8ip3;Mif;Mtpn;Mustn1;Nnmt;Notch1;Plau;Postn;Ptprs;Rap1a;Stk24;Thy1;Upf2;Yap1
GO:0009187	cyclic nucleotide metabolic process	http://amigo.geneontology.org/amigo/term/GO:0009187	0.640243	1.80161	0.00559701	0.0280572	11	7	Adcy6;Ampd2;Atp2b2;Cnp;Epha2;Npr2;Pde4a
GO:0048569	post-embryonic animal organ development	http://amigo.geneontology.org/amigo/term/GO:0048569	0.656887	1.79802	0.00353357	0.0282951	10	4	Ahr;Bax;Fbn1;Myo7a
GO:0034341	response to interferon-gamma	http://amigo.geneontology.org/amigo/term/GO:0034341	0.412961	1.79568	0.0034965	0.028331	57	30	Actg1;Ass1;Bst2;Cdc37;Cdc42;Cdc42ep2;Cx3cl1;Dapk3;Dnaja3;Evl;Flnb;Gbp2;Gbp4;Gsn;Ifitm1;Irgm1;Jak2;Nmi;Parp14;Parp9;Pde12;Rab12;Rab43;Stx11;Stxbp1;Stxbp2;Stxbp3;Vim;Vps26b;Zyx
GO:0006949	syncytium formation	http://amigo.geneontology.org/amigo/term/GO:0006949	0.53039	1.79057	0.00184502	0.028861	21	13	Camk1;Cd109;Cd44;Cxcl12;Ehd1;Ehd2;Ercc1;Flot1;Myh9;Pgk1;Ripor2;Sh3pxd2a;Tanc1
GO:0032102	negative regulation of response to external stimulus	http://amigo.geneontology.org/amigo/term/GO:0032102	0.355316	1.7835	0	0.030389	116	43	Abat;Abcd1;Ada;Anxa5;Cacnb3;Cactin;Cask;Ccn3;Cd109;Cd44;Cdkn1a;Ctnna2;Cuedc2;Cx3cl1;Dvl1;Gja1;Gpx1;Inpp5f;Kank2;Ldlr;Mif;Mvk;Nfkb1;Nlrx1;Notch1;Nrp1;Nt5e;Nucb2;Phldb2;Plau;Plxna3;Ppm1b;Prkg1;Ptprs;Rabgef1;Riok3;Sema3a;Serpine2;Slit2;Smad3;Thbd;Tkfc;Tnfaip3
GO:0070371	ERK1 and ERK2 cascade	http://amigo.geneontology.org/amigo/term/GO:0070371	0.346924	1.78322	0	0.0299065	121	43	Abl1;Acta2;Braf;Camk2d;Cav1;Cavin3;Cd44;Cnksr3;Crkl;Csk;Cx3cl1;Dab2ip;Dlg1;Dmd;Ece1;Egfr;Emilin1;Epha2;Ephb4;Fam83d;Fbln1;Fn1;Frs2;Gas6;Glipr2;Hras;Igf1r;Itgav;Map2k1;Mif;Notch1;Notch2;Nrp1;Pdgfrb;Pin1;Ptpn11;Rap1a;Rap1b;Rapgef2;Rras;Shc1;Src;Zfp36l2
GO:0006090	pyruvate metabolic process	http://amigo.geneontology.org/amigo/term/GO:0006090	0.397812	1.78026	0.00332779	0.029999	61	22	Adpgk;Aldoa;Dlat;Eno1;Eno2;Eno3;Hk1;Hk2;Mif;Pck1;Pck2;Pdk1;Pfkl;Pfkm;Pfkp;Pgam1;Prkaa1;Srr;Tkfc;Tpi1;Trex1;Zbtb20
GO:0098742	cell-cell adhesion via plasma-membrane adhesion molecules	http://amigo.geneontology.org/amigo/term/GO:0098742	0.409202	1.76587	0.00362976	0.0331735	53	23	Acvr1;Arvcf;Cdh11;Cdh2;Cx3cl1;Itga5;Mcam;Myadm;Nectin1;Nectin2;Nectin3;Nexn;Palld;Pcdh18;Pcdhga4;Plxnb2;Ptprm;Ptprs;Ric8a;Scarf2;Tenm4;Tnfaip3;Wnk1
GO:0140253	cell-cell fusion	http://amigo.geneontology.org/amigo/term/GO:0140253	0.521471	1.74161	0.00750469	0.0408984	20	12	Camk1;Cd109;Cd44;Cxcl12;Ehd1;Ehd2;Flot1;Myh9;Pgk1;Ripor2;Sh3pxd2a;Tanc1
GO:0006909	phagocytosis	http://amigo.geneontology.org/amigo/term/GO:0006909	0.376109	1.74131	0.00355872	0.0402653	74	24	Abl1;Ano6;Anxa1;Arhgap12;Cnn2;Colec12;Coro1c;Csk;Dnm2;Dysf;Elmo2;Gas6;Gsn;Myh9;Myo7a;Pik3ca;Pip5k1c;Ptk2;Ptx3;Rap1a;Sh3bp1;Tmem175;Trex1;Txndc5
GO:0033002	muscle cell proliferation	http://amigo.geneontology.org/amigo/term/GO:0033002	0.34724	1.7385	0	0.0407954	112	36	Akt1;Camk2d;Cav1;Ccn3;Ccnb1;Cdkn1a;Ctnnb1;Cx3cl1;Egfr;Frs2;Gja1;Gnai3;Gnaq;Grk2;Igf1r;Igfbp3;Ilk;Mapk11;Mfn2;Nampt;Nol3;Notch1;Npr3;Paxbp1;Pdgfrb;Pik3ca;Prkg1;Ptgs2;Ptk2;S1pr1;Shc1;Skp2;Tenm4;Tnfaip3;Tpm1;Yap1
GO:0035455	response to interferon-alpha	http://amigo.geneontology.org/amigo/term/GO:0035455	0.567432	1.73764	0.00551471	0.0403283	15	7	Adar;Bst2;Eif2ak2;Gas6;Ifit1;Ifit2;Ifit3
GO:0009581	detection of external stimulus	http://amigo.geneontology.org/amigo/term/GO:0009581	0.501326	1.73268	0.0174825	0.0410382	21	11	Atp2b2;Cacnb3;Cds2;Cxcl12;Fyn;Gnb1;Jup;Lxn;Pawr;Serpine2;Slc12a2
GO:0009582	detection of abiotic stimulus	http://amigo.geneontology.org/amigo/term/GO:0009582	0.501326	1.73268	0.0174825	0.0410382	21	11	Atp2b2;Cacnb3;Cds2;Cxcl12;Fyn;Gnb1;Jup;Lxn;Pawr;Serpine2;Slc12a2
GO:0046777	protein autophosphorylation	http://amigo.geneontology.org/amigo/term/GO:0046777	0.335584	1.73234	0	0.040551	133	52	Aak1;Abl1;Camk2b;Camk2d;Camk2g;Camkk2;Cav1;Cdk5;Csk;Csnk1g3;Csnk2a1;Ctnnd1;Dapk3;Egfr;Eif2ak2;Eif2ak4;Ephb4;Fyn;Grk5;Hk1;Hspa9;Htatip2;Igf1r;Impact;Irak3;Mapk3;Mark3;Melk;Mtor;Nek6;Oxsr1;Pak2;Pdgfrb;Peak1;Ppp2r5b;Prkcd;Ptk2;Rap2a;Rap2b;Rassf2;Riok2;Ripk1;Smg1;Src;Stk24;Stk25;Stk4;Taok3;Thy1;Tnk2;Tnks1bp1;Wnk1
GO:0002011	morphogenesis of an epithelial sheet	http://amigo.geneontology.org/amigo/term/GO:0002011	0.451963	1.73046	0.00186916	0.040576	34	15	Arhgap12;Arhgap35;Cd151;Cd44;Dag1;Dvl1;Flna;Itga5;Jag1;Lin7c;Mtor;Notch1;Notch2;Phldb2;Srf
GO:0099177	regulation of trans-synaptic signaling	http://amigo.geneontology.org/amigo/term/GO:0099177	0.323186	1.73041	0	0.039942	175	79	Abat;Abhd6;Abl1;Akap12;Akap7;Atp2a2;Atp2b2;Bcl2l1;Braf;Cacna1a;Cacnb3;Camk2b;Cask;Cdc20;Cdh11;Cdh2;Cdk5;Cfl1;Cplx2;Dvl1;Egfr;Egln1;Eif2ak4;Eif4e;Erc1;Fabp5;Flot1;Fyn;Git1;Grk2;Hras;Kat2a;Map1a;Mecp2;Mmp9;Mtor;Ncdn;Ncs1;Nedd4;Nfatc4;Nisch;Ophn1;Pde4a;Pfn2;Plcb1;Plcg1;Plcl2;Ppfia2;Ppfia3;Ppp1r9b;Ppp3r1;Prepl;Prkar2b;Prkce;Ptgs2;Ptk2;Ptk2b;Ptpra;Ptprd;Ptprs;Rap1a;Rap1b;Rapgef2;Rin1;S100b;Serpine2;Sh…
GO:0071241	cellular response to inorganic substance	http://amigo.geneontology.org/amigo/term/GO:0071241	0.352165	1.72976	0.00353357	0.0395682	95	26	Add1;Akt1;Ank3;Anxa5;Atp7a;Bcar1;Braf;Ccna2;Ccnb1;Cpne1;Cpne8;Dnm2;Ect2;Egfr;Fn1;Fosb;Gsn;Gsta4;Map1lc3a;Mecp2;Nfatc4;Prkaa1;Ptgs2;Rasa4;Slc25a24;Trex1
GO:0016049	cell growth	http://amigo.geneontology.org/amigo/term/GO:0016049	0.307312	1.72743	0	0.0396981	246	81	Abl1;Akt1;Apbb2;Aurka;Bin3;Bst2;Camk2d;Ccdc85b;Ccn3;Ccn5;Cd44;Cd81;Cdk5;Cdkn1a;Cdkn2c;Cfl1;Cpne1;Crabp2;Crim1;Crkl;Csnk2a1;Cth;Ctnnb1;Cttn;Cxcl12;Dab2ip;Dcbld2;Dclk1;Dcx;Dnm2;Dvl1;Egfr;Eif2ak4;Eif2b2;Epb41l3;Fbln5;Fhl1;Fn1;Gas1;Gdi1;Gja1;Golga4;Hspa1a;Ifrd1;Igfbp3;Igfbp4;Ilk;Impact;Klhl22;Lamb2;Map1b;Mecp2;Mndal;Mtor;Mtpn;N6amt1;Nrp1;Pdlim5;Pin1;Plxna1;Plxna3;Pml;Postn;Ppan;Prkg1;Psrc1;Ptk2;Ptprj…
GO:0042391	regulation of membrane potential	http://amigo.geneontology.org/amigo/term/GO:0042391	0.339988	1.72461	0	0.0401654	125	47	Abat;Abcd1;Agrn;Akap7;Akt1;Akt2;Ank2;Ank3;Arl6ip5;Atp1a1;Atp2a2;Bad;Bax;Bcl2l1;Bid;Bin1;Bok;Cacna2d1;Cacnb3;Camk2d;Cav1;Cdk5;Cx3cl1;Dlg1;Dmd;Dvl1;Ehd3;Fhl1;Flna;Gclm;Gja1;Gnaq;Grk2;Kcnn4;Mecp2;Nedd4;Pank2;Pawr;Pid1;Prdx3;Prkce;Sh3gl1;Slmap;Snx16;Src;Syne1;Wdr1
GO:0018209	peptidyl-serine modification	http://amigo.geneontology.org/amigo/term/GO:0018209	0.319733	1.71966	0	0.0414862	166	67	Akt1;Akt2;Aurka;Aurkb;Bax;Bcar3;Braf;Camk1;Camk2b;Camk2d;Cav1;Ccnb1;Cd44;Cdk5;Clspn;Cnksr3;Csnk1g3;Csnk2a1;Dclk1;Dclk2;Dmd;Egfr;Eif4g1;Gas6;Grk2;Hax1;Hk1;Ilk;Inpp5f;Lats1;Mapk3;Mapkap1;Mapkapk3;Mark3;Mast4;Mastl;Mif;Mknk1;Mtor;Nek6;Pak2;Pdk1;Pdpk1;Pik3ca;Pkn1;Pkn2;Plcl2;Plk1;Poglut1;Prkaa1;Prkcd;Prkce;Prkci;Ptgs2;Raf1;Rassf2;Ripk1;Rock1;Rock2;Rps6ka5;Smg1;Spock2;Src;Stk38l;Stk4;Tnks1bp1;Wnk1
GO:0009791	post-embryonic development	http://amigo.geneontology.org/amigo/term/GO:0009791	0.391294	1.71485	0	0.0426815	58	14	Abl1;Acadm;Ago2;Ahr;Aldh5a1;Bax;Fbn1;Gnaq;Inppl1;Mapk8ip3;Mecp2;Myo7a;Ppp1r13l;Tmtc3
GO:0006520	cellular amino acid metabolic process	http://amigo.geneontology.org/amigo/term/GO:0006520	0.333388	1.71301	0	0.0428283	132	37	Abat;Acat1;Aldh18a1;Aldh4a1;Aldh5a1;Aldh6a1;Ass1;Atp7a;Auh;Bcat1;Bcat2;Csad;Cth;Ddah1;Ddah2;Dglucy;Fah;Fpgs;Gamt;Gclm;Gfpt1;Gmps;Gstz1;Hibadh;Ivd;Mccc1;Mccc2;Mecp2;Mpst;Nit2;P4ha1;P4ha2;Plod1;Plod3;Sardh;Sdsl;Srr
GO:0060359	response to ammonium ion	http://amigo.geneontology.org/amigo/term/GO:0060359	0.402486	1.71291	0.00874126	0.0422759	49	16	Abat;Ada;Ass1;Casp6;Ccna2;Cdk5;Dnm2;Fosb;Gnao1;Map1lc3a;Mecp2;Plcb1;Prkce;Rgs10;Sorbs1;Srr
GO:0050951	sensory perception of temperature stimulus	http://amigo.geneontology.org/amigo/term/GO:0050951	0.730966	1.70866	0.0192678	0.0431932	6	3	Cxcl12;Lxn;Pawr
GO:0032535	regulation of cellular component size	http://amigo.geneontology.org/amigo/term/GO:0032535	0.309833	1.70803	0	0.0428323	206	72	Abl1;Add1;Add3;Ahr;Akt1;Akt1s1;Ano6;Ap2m1;Arhgap35;Arpc1a;Atp7a;Bin1;Capn1;Capza2;Capzb;Cdc42ep1;Cdc42ep2;Cdc42ep3;Cdk4;Cdk5;Cfl1;Cfl2;Crabp2;Cttn;Cxcl12;Dcx;Dlg1;Dnm2;Dstn;Eif2b2;Evl;Fn1;Gdi1;Gmfg;Golga4;Gsn;Hax1;Ifrd1;Ilk;Kcnn4;Lats1;Lima1;Lmod1;Lrrc8c;Lrrc8d;Map1b;Mtor;Mtpn;Myadm;Myh9;Nrp1;Plekhg2;Plxna3;Prkce;Ptprs;Rab22a;Sema3a;Sh3bp1;Slc12a2;Slc12a6;Slit2;Srf;Ssh3;Swap70;Tmod3;Tmsb4x;Tpm1;T…
GO:0009410	response to xenobiotic stimulus	http://amigo.geneontology.org/amigo/term/GO:0009410	0.346831	1.70654	0	0.0427251	101	30	Abat;Ada;Ahr;Ass1;Ccna2;Cdk5;Cryz;Csad;Dnm2;Egfr;Fosb;Gnao1;Gpx1;Gss;Gsta4;Gstm1;Gstm2;Gsto1;Map1lc3a;Mecp2;N6amt1;Nceh1;Pck1;Pck2;Ppp2r2a;Prkaa1;Prkar2b;Prkce;Rgs10;Srr
GO:0002064	epithelial cell development	http://amigo.geneontology.org/amigo/term/GO:0002064	0.347188	1.70561	0	0.0425727	101	39	Abcb1b;Acta2;Adamtsl4;Add1;Afdn;Ampd2;Bad;Clic4;Col18a1;Ctnnb1;Dmd;Epha2;Flna;Flnb;Frmd6;Frs2;Gja1;Gpx1;Jag1;Lamb2;Myadm;Myo7a;Notch1;Notch2;Palld;Pdpk1;Plod3;Ptprs;Rab13;Rap1a;Rap1b;Rapgef2;Rilpl1;Rock1;Rock2;Sipa1l3;Tjp1;Triobp;Vim
GO:0061311	cell surface receptor signaling pathway involved in heart development	http://amigo.geneontology.org/amigo/term/GO:0061311	0.701276	1.70342	0.0093985	0.0428835	7	4	Acvr1;Ctnnb1;Jag1;Notch1
GO:0099072	regulation of postsynaptic membrane neurotransmitter receptor levels	http://amigo.geneontology.org/amigo/term/GO:0099072	0.403149	1.70279	0.0108893	0.0425923	49	20	Ap2m1;Cpt1c;Ctnnd1;Dag1;Dlg1;Dlg3;Dnm2;Eps15;Gpc6;Gphn;Gripap1;Hras;Iqsec1;Map2k1;Nedd4;Pip5k1c;Prkci;Rap1a;Snap23;Syne1
GO:0009132	nucleoside diphosphate metabolic process	http://amigo.geneontology.org/amigo/term/GO:0009132	0.373883	1.70174	0.00846024	0.0424628	68	27	Adpgk;Ak1;Ak3;Ak4;Ak5;Aldoa;Ampd3;Cmpk2;Eno1;Eno2;Eno3;Hk1;Hk2;Mif;Nme4;Pck1;Pfkl;Pfkm;Pfkp;Pgam1;Pgk1;Prkaa1;Suclg1;Tkfc;Tpi1;Trex1;Zbtb20
GO:0048017	inositol lipid-mediated signaling	http://amigo.geneontology.org/amigo/term/GO:0048017	0.377114	1.69568	0.00169779	0.0439515	59	20	Akt1;Dab2ip;Egfr;Fyn;Gsn;Igf1r;Inpp5f;Ncs1;Nedd4;Npr3;Pdgfrb;Pi4kb;Pik3ca;Plcb3;Ptk2;Ptpn13;Rgl2;Slc9a3r2;Stambp;Unc5b
GO:0071559	response to transforming growth factor beta	http://amigo.geneontology.org/amigo/term/GO:0071559	0.340525	1.69525	0	0.0435225	105	37	Acvr1;Apaf1;Arap1;Cav1;Cav2;Cd109;Col4a2;Crkl;Dnm2;Emilin1;Fbn1;Fermt2;Fyn;Igf1r;Itgb5;Lemd3;Ltbp1;Ltbp3;Map3k7;Pdpk1;Pin1;Pml;Postn;Ptk2;Rock1;Rock2;Smad3;Snx6;Src;Strap;Stub1;Tgfb1i1;Usp15;Vasn;Zeb1;Zfp36l2;Zyx
GO:0033627	cell adhesion mediated by integrin	http://amigo.geneontology.org/amigo/term/GO:0033627	0.447538	1.6908	0.012939	0.0446196	29	13	Ada;Ccn3;Crkl;Epha2;Fbn1;Itga5;Itgav;Itgb5;Plau;Ptk2;Ptpn11;Swap70;Wnk1
GO:0006898	receptor-mediated endocytosis	http://amigo.geneontology.org/amigo/term/GO:0006898	0.333414	1.68934	0.00167504	0.0445304	110	30	Aak1;Ap2a2;Ap2m1;Apobr;Atxn2;Cav1;Cav2;Cd63;Cd81;Cttn;Dnm2;Egfr;Eps15;Grk2;Hspg2;Inpp5f;Iqsec1;Ldlr;Lgals3bp;Lrpap1;Mkln1;Nedd4;Pip5k1c;Rabgef1;Reps1;Scarf2;Syne1;Tinagl1;Tnk2;Vldlr
GO:0001562	response to protozoan	http://amigo.geneontology.org/amigo/term/GO:0001562	0.813232	1.67922	0.0151515	0.047793	4	3	Gbp2;Hras;Iigp1
GO:0007162	negative regulation of cell adhesion	http://amigo.geneontology.org/amigo/term/GO:0007162	0.340351	1.67767	0	0.0479834	106	35	Abat;Abl1;Actn4;Akt1;Anxa1;Ass1;Bcar1;Cask;Cd44;Cfl1;Coro1c;Cxcl12;Dlg1;Fbln1;Jag1;Map2k1;Myadm;Notch1;Pag1;Pawr;Phldb2;Plxna1;Plxna3;Plxnd1;Postn;Prkg1;Ptk2;Ptpn11;Rgcc;Sdc4;Serpine2;Src;Swap70;Tnfaip3;Wnk1
GO:0050817	coagulation	http://amigo.geneontology.org/amigo/term/GO:0050817	0.364517	1.67664	0	0.0478012	68	28	Abat;Ano6;Anxa5;Ap3b1;Bloc1s6;Cav1;Cd9;Cx3cl1;Evl;F3;Fbln1;Gas6;Gna13;Gnas;Papss2;Pik3ca;Pip5k1c;Plau;Prkcd;Prkg1;Procr;Ptprj;Rap2b;Serpine2;Srf;Stxbp1;Stxbp3;Thbd
GO:0033674	positive regulation of kinase activity	http://amigo.geneontology.org/amigo/term/GO:0033674	0.296151	1.67596	0	0.0474133	238	75	Abi1;Abl1;Afap1l2;Agrn;Bad;Braf;Camk1;Camkk2;Ccnb1;Ccnd2;Cd44;Cd81;Cdk5;Cdkn1a;Cenpe;Clspn;Crkl;Csf1;Csk;Dab2ip;Dag1;Dlg1;Dlg3;Dvl3;Ect2;Egfr;Eif2ak2;Erp29;Frs2;Gas6;Higd1a;Hras;Ilk;Itga1;Itsn1;Lamtor3;Magi3;Map2k1;Map3k7;Map4k3;Map4k5;Mapk8ip3;Mapre3;Mif;Nab2;Nek4;Oxsr1;Pdgfrb;Pdpk1;Pik3ca;Psrc1;Ptk2;Ptpn11;Raf1;Rap1a;Rapgef2;Rassf2;Rgcc;Ripk1;Sdc4;Sh3glb1;Shc1;Src;Stk24;Stk25;Stk3;Stk4;Syap1;Ta…
GO:0002764	immune response-regulating signaling pathway	http://amigo.geneontology.org/amigo/term/GO:0002764	0.33204	1.67322	0.0015748	0.0478643	122	52	Abl1;Ada;Ankrd17;Bax;Bcar1;Braf;Cacnb3;Cactin;Cav1;Colec12;Crkl;Csk;Dab2ip;Ddx58;Eif2b1;Eif2b2;Eif2b4;Flot1;Fyn;Hras;Ifih1;Irak1;Irak3;Kcnn4;Lrrfip2;Mapkapk3;Mavs;Myd88;Nectin2;Nfkbia;Nlrx1;Pawr;Pdpk1;Plcg1;Plcl2;Prkce;Ptprj;Ptprs;Pum1;Rabgef1;Rap1a;Rbck1;Riok3;Rnf31;Stk11;Thy1;Tkfc;Tnfaip3;Trim30a;Ube2n;Wnk1;Zc3hav1
GO:0031346	positive regulation of cell projection organization	http://amigo.geneontology.org/amigo/term/GO:0031346	0.300168	1.67039	0	0.0486197	226	76	Agrn;Anln;Arap1;Arhgap35;Atp7a;Braf;Camk1;Camk2b;Cask;Cdc42ep1;Cdc42ep2;Cdc42ep3;Cfl1;Coro1b;Coro1c;Crabp2;Crocc;Cul7;Cx3cl1;Cxcl12;Dab2ip;Dcx;Dhx36;Dixdc1;Dmd;Dnm2;Dpysl3;Dvl1;Dvl3;Ehd1;Eif2b2;Eps8l2;Fbxw8;Fn1;Fscn1;Fyn;Gdi1;Golga2;Golga4;Hras;Igf1r;Ilk;Itpr1;Itsn1;Map1b;Map2k1;Map6;Mecp2;Mif;Mob2;Mtor;Nckipsd;Nrp1;Palm;Plxna1;Plxna3;Plxnd1;Ppp2r5b;Prkci;Ptk7;Rab8b;Rala;Rap1a;Rapgef2;Ripor2;Rrn3…
GO:0043254	regulation of protein complex assembly	http://amigo.geneontology.org/amigo/term/GO:0043254	0.294773	1.66885	0	0.0486684	246	77	Abl1;Add1;Add3;Ahr;Arhgef2;Arpc1a;Asap1;Atxn2;Bax;Bin1;Capn1;Capza2;Capzb;Cav1;Cdc42ep1;Cdc42ep2;Cdc42ep3;Cfl1;Clip1;Ctnnb1;Cttn;Dab2ip;Dctn1;Dhx36;Dlg1;Eif2ak2;Evl;Fosl1;Fscn1;Gmfg;Gsn;Hax1;Hspa1a;Hspa1b;Impact;Lats1;Lmod1;Map1b;Map3k7;Mapre1;Mecp2;Mpp7;Mtor;Mtpn;Myadm;Myh9;Ncln;Nol3;Palld;Pde4dip;Pex5;Plekhg2;Ppp2r5b;Preb;Prkaa1;Prkce;Prune1;Psrc1;Ptpn11;Raf1;Riok3;Rrn3;Sec23a;Sh3glb1;Slain2;Sl…
GO:0060326	cell chemotaxis	http://amigo.geneontology.org/amigo/term/GO:0060326	0.347132	1.66706	0.00169779	0.0487428	82	35	Abcc1;Ano6;Anxa1;Bcar1;Ccn3;Coro1b;Crkl;Csf1;Cx3cl1;Cxcl12;Dysf;Elmo2;Epha2;Gas6;Itga1;Mapk3;Mif;Mpp1;Notch1;Nrp1;Oxsr1;Parva;Pdgfrb;Pip5k1a;Prkcd;Ptprj;Rab13;Ripor2;S1pr1;Sbds;Slc12a2;Slit2;Swap70;Thbs4;Wnk1
GO:0050663	cytokine secretion	http://amigo.geneontology.org/amigo/term/GO:0050663	0.362028	1.66153	0.00344234	0.0497975	63	27	Abl1;Anxa1;Cx3cl1;Ddx58;Dhx36;Dysf;Fbln1;Fn1;Gas6;Gsdmd;Hk1;Ifih1;Itgav;Mapk11;Mapk3;Mavs;Mif;Notch1;Notch2;Panx3;Pml;Postn;Rabgef1;Rgcc;Src;Tnfaip3;Trim27
GO:0071824	protein-DNA complex subunit organization	http://amigo.geneontology.org/amigo/term/GO:0071824	-0.356501	-1.84661	0.00261097	0.0457056	101	39	Acd;Anp32b;Arid2;Atrx;Cdt1;Cenpi;Cenpk;Cenpv;Cenpx;Chaf1a;Chaf1b;Ctcf;Ep300;Gtf2e1;Gtf2f2;Gtf3c5;Hat1;Mcm2;Mis12;Nasp;Npm1;Orc3;Pias1;Pih1d1;Pole3;Psmc4;Psmc5;Psmc6;Psme4;Setd2;Shprh;Smarca4;Smarca5;Smarcc1;Smarcd1;Smarce1;Smyd3;Sox9;Wdr18
GO:0010257	NADH dehydrogenase complex assembly	http://amigo.geneontology.org/amigo/term/GO:0010257	-0.455877	-1.85605	0	0.0459139	37	27	Bcs1l;Ndufa1;Ndufa10;Ndufa13;Ndufa2;Ndufa3;Ndufa5;Ndufa8;Ndufa9;Ndufab1;Ndufaf4;Ndufaf5;Ndufaf6;Ndufaf7;Ndufb10;Ndufb6;Ndufb7;Ndufb8;Ndufb9;Ndufc2;Ndufs4;Ndufs5;Ndufs7;Ndufs8;Nubpl;Oxa1l;Timm21
GO:0018904	ether metabolic process	http://amigo.geneontology.org/amigo/term/GO:0018904	-0.700623	-1.90118	0.00683371	0.0325607	8	4	Dhrs7b;Ephx2;Fasn;Gnpat
GO:0031122	cytoplasmic microtubule organization	http://amigo.geneontology.org/amigo/term/GO:0031122	-0.462009	-1.9089	0	0.0332039	36	14	Camsap2;Ccdc88a;Clasp1;Dst;Ezr;Fignl1;Katnal1;Kpnb1;Pcm1;Trpv4;Tubg1;Tubgcp2;Tubgcp3;Tubgcp4
GO:0002200	somatic diversification of immune receptors	http://amigo.geneontology.org/amigo/term/GO:0002200	-0.473067	-1.91987	0.00481928	0.0341888	32	17	Aplf;Atad5;Atm;Ctnnbl1;Exosc3;Exosc6;Foxp1;Msh2;Msh3;Msh6;Nbn;Nsd2;Polb;Prkdc;Rif1;Ung;Xrcc6
GO:0006333	chromatin assembly or disassembly	http://amigo.geneontology.org/amigo/term/GO:0006333	-0.422081	-1.92574	0	0.0370055	59	26	Anp32b;Arid2;Atrx;Baz1b;Cenpv;Chaf1a;Chaf1b;Ctcf;Hat1;Hmga2;Mcm2;Nasp;Npm1;Padi2;Pole3;Shprh;Smarca4;Smarca5;Smarcc1;Smarcd1;Smarce1;Smchd1;Smyd3;Sox9;Tlk2;Tpr
GO:0006338	chromatin remodeling	http://amigo.geneontology.org/amigo/term/GO:0006338	-0.423713	-2.05774	0	0.0109742	72	31	Actr8;Ash2l;Atrx;Baz1b;Cenpv;Chd8;Chek1;Hdac4;Hmga2;Hmgb2;Hmgb3;Kdm6a;Morf4l1;Nasp;Npm1;Nudt5;Padi2;Pih1d1;Pole3;Psme4;Rbbp7;Satb2;Smarca4;Smarca5;Smarcad1;Smarcc1;Smarcd1;Smarce1;Smchd1;Sox9;Tpr
GO:0008202	steroid metabolic process	http://amigo.geneontology.org/amigo/term/GO:0008202	-0.403042	-2.11379	0	0.00578858	104	39	Acadl;Acadvl;Acbd3;Aplp2;App;Cat;Cln8;Cyp26b1;Cyp39a1;Dhrs4;Dkk3;Ebp;Egr1;Ephx2;Erlin2;Fdft1;Fdxr;Hdlbp;Hmgcs1;Hsd17b11;Hsd17b4;Hsd17b7;Lbr;Lipa;Lrp1;Lrp5;Lss;Med1;Msmo1;Mvd;Npc2;Nsdhl;Pbx1;Pmvk;Soat1;Spp1;Stard4;Sts;Tecr
GO:0071103	DNA conformation change	http://amigo.geneontology.org/amigo/term/GO:0071103	-0.396282	-2.11567	0	0.00723572	120	52	Anp32b;Ascc3;Atrx;Cdk1;Cenpv;Chaf1a;Chaf1b;Chd8;Chmp1a;Ctcf;Ddx11;Dhx9;Ercc2;Fbh1;Gins1;Gins2;Gins4;Hat1;Helb;Hmga2;Hmgb2;Hmgb3;Mcm2;Mcm4;Mcm6;Mcm7;Nasp;Nbn;Ncapd2;Ncapd3;Ncapg2;Ncaph;Nipbl;Npm1;Pole3;Psme4;Recql;Rpa1;Shprh;Smarca4;Smarca5;Smarcal1;Smarcc1;Smc2;Smc4;Smchd1;Smyd3;Sox9;Tpr;Wapl;Xrcc5;Xrcc6
GO:0006281	DNA repair	http://amigo.geneontology.org/amigo/term/GO:0006281	-0.371051	-2.25505	0	0.000723572	279	122	Actr8;Ap5z1;Apbb1;Apex1;Aplf;Aptx;Ascc2;Ascc3;Atm;Atrx;Babam1;Babam2;Bccip;Cenpx;Cetn2;Chaf1a;Chaf1b;Chek1;Chek2;Cul4a;Cul4b;Ddb1;Ddx11;Dek;Dhx9;Endov;Ercc2;Exd2;Faap100;Fanca;Fancd2;Fanci;Fbh1;Fbxo6;Fignl1;Fto;Gins2;Gins4;Helb;Herc2;Hmga2;Hsf1;Huwe1;Kdm1a;Lig1;Mcrs1;Mdc1;Mlh1;Mms22l;Morf4l1;Mpg;Msh2;Msh3;Msh6;Nbn;Nfrkb;Nipbl;Nono;Npm1;Nsd2;Nucks1;Nudt16l1;Parp2;Pds5b;Pnp;Pola1;Polb;Pold1;Pold2;P…
GO:0006260	DNA replication	http://amigo.geneontology.org/amigo/term/GO:0006260	-0.442123	-2.48343	0	0	158	69	Acd;Atad5;Atrx;Cacybp;Ccdc88a;Cdk1;Cdt1;Chaf1a;Chaf1b;Chek2;Chtf18;Chtf8;Cst3;Ctc1;Ddx11;Dhx9;Fbh1;Gins1;Gins2;Gins3;Gins4;Ilkap;Kat7;Lig1;Map2k4;Mcm2;Mcm3;Mcm4;Mcm6;Mcm7;Mms22l;Msh3;Msh6;Nasp;Nfix;Npm1;Nucks1;Orc1;Orc2;Orc3;Orc4;Pola1;Pola2;Polb;Pold1;Pold2;Pold3;Pole;Pole2;Prim1;Prim2;Rfc1;Rfc2;Rfc3;Rfc4;Rfc5;Rnaseh2a;Rpa1;Rpa3;Rpain;Rrm1;Smarcal1;Smc1a;Stn1;Timeless;Tonsl;Upf1;Wapl;Wdhd1
GO:0006310	DNA recombination	http://amigo.geneontology.org/amigo/term/GO:0006310	-0.486331	-2.62812	0	0	125	68	Actr8;Ap5z1;Apex1;Aplf;Atad5;Atm;Cenpx;Chek1;Chtf18;Ercc2;Exd2;Exosc3;Exosc6;Fbh1;Fignl1;Foxp1;Gins2;Gins4;Helb;Hmgb2;Hmgb3;Hspd1;Kdm1a;Lig1;Mcrs1;Mlh1;Mms22l;Morf4l1;Msh2;Msh3;Msh6;Nbn;Nfrkb;Nipbl;Nono;Nsd2;Nucks1;Polb;Ppp4c;Ppp4r2;Prkdc;Psmc3ip;Psmd14;Rad51c;Recql;Rif1;Rpa1;Rpa3;Rpain;Rtel1;Setd2;Sfpq;Smarcad1;Smchd1;Terf2;Terf2ip;Tfrc;Tonsl;Topbp1;Trip13;Uchl5;Ung;Wrn;Xrcc1;Xrcc5;Xrcc6;Yy1;Zfy…

## Sheet: Supplementary_Data_9C_WTvsMOCK
GO ID	Pathway name	Link	ES	NES	p-value	FDR q-value	size	Leading Edge Num	Genes
GO:0015695	organic cation transport	http://amigo.geneontology.org/amigo/term/GO:0015695	-0.644695	-1.7384	0.0108254	0.0405605	11	11	Abcb1a;Arl2;Cacna1a;Psen1;Ralbp1;Sec14l1;Slc25a17;Slc25a20;Slc25a42;Slc38a2;Slc44a1
GO:0044091	membrane biogenesis	http://amigo.geneontology.org/amigo/term/GO:0044091	-0.543645	-1.75485	0.00490196	0.0350069	20	10	Anxa2;Cav2;Cdh2;Flot1;Flot2;Pacsin2;Pex3;Psap;Pten;Sptbn1
GO:0051383	kinetochore organization	http://amigo.geneontology.org/amigo/term/GO:0051383	-0.581478	-1.75794	0.00257069	0.034576	15	11	Cenpa;Cenpe;Cenph;Cenpk;Cenpt;Mis12;Nuf2;Pogz;Smc2;Smc4;Trappc12
GO:0001906	cell killing	http://amigo.geneontology.org/amigo/term/GO:0001906	-0.47193	-1.76588	0.00228571	0.0322724	38	18	Alb;Arrb2;B2m;Crk;F2;Fadd;H2-K1;Hspa8;Igf2;Lamp1;Lgals9;Pnp;Ppp3cb;Raet1e;Stat5b;Stx11;Tap1;Tap2
GO:0031345	negative regulation of cell projection organization	http://amigo.geneontology.org/amigo/term/GO:0031345	-0.409201	-1.77331	0	0.030233	94	45	Adam17;Adcy6;Arf6;Arpin;Asap1;B2m;Bag5;Cep97;Cers2;Cfl1;Cit;Coro1b;Cspg4;Ctsz;Cyth2;Dab2;Dpysl3;Dtnbp1;Dync1i2;Fyn;Gsk3a;H2-K1;Itm2c;Lgals1;Lrp1;Lrp4;Lrrk2;Map2;Map4;Mecp2;Nr2f1;Ntn1;Pafah1b1;Ppp3ca;Prnp;Psen1;Pten;Ptk2;Ptprg;Ptprs;Rab3ip;Sema3c;Snapin;Vim;Ywhah
GO:0006836	neurotransmitter transport	http://amigo.geneontology.org/amigo/term/GO:0006836	-0.419655	-1.77932	0	0.0291405	80	42	Aqp1;Arl2;Arl6ip1;Arl6ip5;Bcl2l1;Cacna1a;Camk2a;Cplx2;Ctbp2;Dtnbp1;Fbxl20;Flot1;Git1;Git2;Lrrk2;Lyn;Park7;Pdzd11;Ppfia3;Prkca;Psen1;Rab3b;Rab5a;Rap1a;Rap1b;Rhot1;Scrib;Sec14l1;Slc25a12;Slc25a22;Slc30a1;Slc44a1;Snap47;Snapin;Stx11;Stxbp1;Stxbp5;Syk;Syn1;Tor1a;Vps18;Ywhaz
GO:1902850	microtubule cytoskeleton organization involved in mitosis	http://amigo.geneontology.org/amigo/term/GO:1902850	-0.406514	-1.78046	0	0.029738	94	53	Arhgef10;Aurka;Aurkb;Ccnb1;Cdc20;Cdk5rap2;Cenpa;Cenpe;Cep97;Chmp1a;Chmp2a;Chmp5;Clasp1;Cltc;Dctn1;Dctn2;Dync1h1;Golga2;Kif11;Kif23;Kif3b;Kifc1;Kpnb1;Map4;Mecp2;Mzt1;Nde1;Ndel1;Nsfl1c;Nuf2;Numa1;Nup62;Nusap1;Pafah1b1;Parp3;Pcnt;Plk1;Racgap1;Sapcd2;Smc1a;Smc3;Spc25;Spice1;Stag1;Stag2;Stmn1;Tacc2;Tpx2;Tubgcp4;Tubgcp6;Ubxn2b;Vcp;Vps4b
GO:0035456	response to interferon-beta	http://amigo.geneontology.org/amigo/term/GO:0035456	-0.538473	-1.78583	0.00123305	0.0286202	22	9	Bst2;Capn2;Gbp2;Ifit3;Ifitm3;Irgm1;Ndufa13;Pnpt1;Xaf1
GO:0021700	developmental maturation	http://amigo.geneontology.org/amigo/term/GO:0021700	-0.410625	-1.79006	0.00104822	0.0277477	102	54	Actn3;Anapc2;Ankrd27;Ap3d1;App;Aurka;Axl;Bloc1s3;Bloc1s5;Cacna1a;Ccnb1;Cd63;Cdc20;Cspg4;Dab2ip;Dag1;Dchs1;Ercc2;Fam210b;Farp2;Foxo3;Gja1;Gnaq;Kif14;L3mbtl3;Lrrk2;Maea;Mecp2;Mtor;Myo5a;Nfia;Npr2;Opa1;Palm;Pebp1;Picalm;Ppp2r1a;Pten;Rac1;Reck;Rflnb;S1pr1;Shb;Sirt2;Snapin;Stxbp1;Tgfb2;Trim58;Tut4;Tut7;Washc1;Washc5;Ywhaz;Zbtb7a
GO:0016197	endosomal transport	http://amigo.geneontology.org/amigo/term/GO:0016197	-0.399863	-1.79675	0	0.0260887	132	65	Ankfy1;Ankrd27;Anxa8;Ap1s2;Ap3b1;Ap3d1;Ap5z1;Arf6;Arfrp1;Bloc1s1;Cdc42;Chmp1a;Chmp2a;Chmp5;Cln5;Cltc;Commd1;Dctn1;Dennd1a;Dpy30;Ehd3;Ehd4;Gga1;Gripap1;Lamtor1;Lrba;Lrrk2;Micall1;Nsg1;Picalm;Ptpn23;Rab10;Rab6a;Rab6b;Rab7b;Rab8a;Rbsn;Rnf126;Scrib;Snx1;Snx17;Snx2;Snx6;Snx8;Spag9;Stx12;Stx16;Tbc1d17;Tbc1d5;Tmem50b;Vamp3;Vcp;Vps26a;Vps28;Vps35;Vps37c;Vps39;Vps4b;Vps51;Vps53;Vti1a;Washc1;Washc2;Washc5;…
GO:0051653	spindle localization	http://amigo.geneontology.org/amigo/term/GO:0051653	-0.509756	-1.80615	0.00119332	0.0241394	29	16	Aspm;Cdk5rap2;Cenpa;Clasp1;Dctn1;Dync1h1;Kpnb1;Map4;Myh9;Nde1;Ndel1;Numa1;Nusap1;Pafah1b1;Sapcd2;Ubxn2b
GO:0006898	receptor-mediated endocytosis	http://amigo.geneontology.org/amigo/term/GO:0006898	-0.409658	-1.8148	0	0.0223148	110	55	Ackr3;Anxa2;Ap2a1;Ap2a2;Ap2b1;Arf1;Arrb2;B2m;Canx;Cav2;Cd14;Cd63;Cltb;Cltc;Dab2;Dbnl;Dnm1;Dtnbp1;Fcho2;Flot1;Grb2;Hip1;Ifitm3;Iqsec1;Kif3a;Lgals3bp;Lrp1;Lrpap1;Micall1;Mtmr2;Nsf;Numb;Ophn1;Picalm;Pla2r1;Pld2;Prkca;Rab21;Rab31;Rab5a;Rabgef1;Scarb2;Scrib;Scyl2;Sirt2;Smap1;Snx1;Snx17;Syk;Syne1;Tbc1d5;Tgfbr2;Tinagl1;Vldlr;Wasf1
GO:0007212	dopamine receptor signaling pathway	http://amigo.geneontology.org/amigo/term/GO:0007212	-0.592825	-1.81758	0.0012987	0.0223434	16	11	Adcy6;Cav2;Dtnbp1;Gna11;Gnaq;Gnas;Lrrk2;Nsg1;Palm;Slc9a3r1;Vps35
GO:0002443	leukocyte mediated immunity	http://amigo.geneontology.org/amigo/term/GO:0002443	-0.414221	-1.82265	0	0.0218375	104	50	Abr;Anxa3;Arrb2;Atad5;B2m;Bcl10;Bcr;Bst2;C3;C4b;Cplx2;Crk;D6Wsu163e;Ddx58;Exosc3;F2;Fadd;Fas;Fer;H2-K1;Hspa8;Icam1;Igf2;Irak4;Jag1;Lamp1;Lgals9;Lyn;Mavs;Nbn;Pi4k2a;Pld2;Pnp;Ppp3cb;Rabgef1;Raet1e;Stat5b;Stat6;Stx11;Stxbp1;Stxbp3;Swap70;Syk;Tap1;Tap2;Tlr2;Trex1;Trpm4;Ywhaz;Zbtb1
GO:1990778	protein localization to cell periphery	http://amigo.geneontology.org/amigo/term/GO:1990778	-0.390172	-1.83347	0	0.0202052	199	95	Actb;Adam10;Adcy6;Afdn;Ank2;Anln;Anxa2;Ap4m1;Ar;Arf6;Arfrp1;Arl6;Bbs1;Bbs2;Bcl2l1;Bsg;Camk2a;Cdh2;Clip1;Cltc;Cnpy4;Cnst;Commd1;Dab2;Dag1;Dennd4c;Efr3a;Ehd3;Epb41l2;Exoc5;Fcho2;Flot1;Flot2;Gga1;Git1;Golga4;Gopc;Gpc4;Gripap1;Ift20;Ikbkb;Jup;Kif5b;Krt18;Lrp1;Lrrc15;Lyplal1;Lztfl1;Map2k1;Mmp14;Myo5a;Nectin3;Nsf;Nsg1;Numa1;Optn;Pacs2;Palm;Pdzd11;Picalm;Pid1;Pik3r1;Plekhf1;Ppp1r9b;Ppp2r5a;Prnp;Rab10;Ra…
GO:0051668	localization within membrane	http://amigo.geneontology.org/amigo/term/GO:0051668	-0.426883	-1.83966	0	0.0196403	87	38	Adam10;Ap3d1;Arl6;Cacna1a;Camk2a;Cdh13;Cdh2;Cep112;Clip1;Dag1;Dbn1;Dnm1;Fnta;Git1;Gpc4;Gripap1;Gsn;Ift122;Iqsec1;Lrp4;Map2k1;Mesd;Ndc1;Nptn;Nsg1;Ophn1;Rab8a;Rac1;Rap1a;Scrib;Sirt2;Snap47;Sorbs2;Ssna1;Syne1;Tbc1d20;Vps35;Wdr19
GO:0000910	cytokinesis	http://amigo.geneontology.org/amigo/term/GO:0000910	-0.426504	-1.84006	0	0.0205186	96	52	Anln;Anxa11;Arf1;Aurka;Aurkb;Bcl2l1;Becn1;Birc5;Cdc42;Cenpa;Cenpv;Cep55;Cfl1;Chmp1a;Chmp2a;Chmp5;Chmp6;Cit;Cntrob;Cul3;Cul7;Dctn3;Ect2;Git1;Igf1r;Incenp;Kif14;Kif20a;Kif20b;Kif23;Kif3b;Klhl9;Mitd1;Myh9;Nup62;Nusap1;Pdcd6ip;Pik3c3;Pik3r4;Pkn2;Plk1;Prc1;Racgap1;Rhob;Rhoc;Sptbn1;Stambp;Stmn1;Vps4b;Washc1;Washc5;Zfyve26
GO:0090662	ATP hydrolysis coupled transmembrane transport	http://amigo.geneontology.org/amigo/term/GO:0090662	-0.629616	-1.86457	0.00259403	0.0167361	14	12	Atp12a;Atp1a1;Atp6v0a1;Atp6v0a2;Atp6v0c;Atp6v0d1;Atp6v1a;Atp6v1b2;Atp6v1c1;Atp6v1e1;Atp6v1f;Atp6v1h
GO:0099132	ATP hydrolysis coupled cation transmembrane transport	http://amigo.geneontology.org/amigo/term/GO:0099132	-0.575155	-1.8929	0.00125313	0.012277	21	16	Anxa5;Atp12a;Atp1a1;Atp2b1;Atp2b2;Atp2b4;Atp6v0a1;Atp6v0a2;Atp6v0c;Atp6v0d1;Atp6v1a;Atp6v1b2;Atp6v1c1;Atp6v1e1;Atp6v1f;Atp6v1h
GO:0036010	protein localization to endosome	http://amigo.geneontology.org/amigo/term/GO:0036010	-0.64301	-1.93362	0	0.00713746	16	11	Abhd17a;Abhd17b;Arf6;Dtx3l;Micall1;Msn;Pacsin2;Rdx;Rock2;Scrib;Tollip
GO:0003158	endothelium development	http://amigo.geneontology.org/amigo/term/GO:0003158	-0.484094	-1.93597	0	0.0074164	53	23	Add1;Afdn;Anxa2;Cd34;Clic4;Dmd;Fasn;Foxj2;Gja1;Ikbkb;Jag1;Msn;Nr2f2;Pde4d;Ptprs;Rap1a;Rap1b;Rdx;Rhob;Rock2;S1pr1;Tjp2;Xdh
GO:0051647	nucleus localization	http://amigo.geneontology.org/amigo/term/GO:0051647	-0.569484	-1.93606	0	0.00794614	24	16	Bin1;Cdc42;Cdc42bpa;Dmd;Ntn1;Nudc;Pafah1b1;Pcm1;Ptk2;Slc9a3r1;Sun2;Syne1;Syne2;Syne3;Tacc2;Trim58
GO:0034341	response to interferon-gamma	http://amigo.geneontology.org/amigo/term/GO:0034341	-0.486364	-1.96217	0	0.00560395	57	26	Actg1;Ass1;Bst2;Cd47;Cdc37;Cdc42;Cdc42ep2;Cdc42ep4;Flnb;Gbp2;Gsn;Ifitm1;Ifitm3;Irgm1;Kif16b;Kif5b;Myo18a;Myo1c;Parp9;Rab12;Rab7b;Stxbp1;Stxbp3;Tlr2;Vamp3;Vim
GO:0051656	establishment of organelle localization	http://amigo.geneontology.org/amigo/term/GO:0051656	-0.411311	-1.96557	0	0.00574279	258	119	Actn4;Ap1s2;Ap3b1;Ap3d1;Ap3m1;Ap3m2;Ap3s1;Arf1;Arfgap3;Arhgap21;Bcl2l1;Becn1;Bicd2;Birc5;Bloc1s1;Bloc1s4;Bloc1s5;Bod1;Cacna1a;Camk2a;Ccnb1;Cdc42;Cdc42bpa;Cdca8;Cdk5rap2;Cenpa;Cenpe;Chmp1a;Chmp2a;Chmp5;Chmp6;Clasp1;Ctbp2;Cul3;Dctn1;Dctn2;Dnm1;Dpysl2;Dtnbp1;Dync1h1;Eipr1;Fam91a1;Fbxl20;Fer;Fyco1;Git1;Git2;Gripap1;Ikbkg;Kif14;Kif18a;Kif1c;Kif22;Kif23;Kif2c;Kif5b;Kifc1;Kpnb1;Lamp1;Lrrk2;Lyn;Map2;Map2…
GO:0007034	vacuolar transport	http://amigo.geneontology.org/amigo/term/GO:0007034	-0.460487	-1.98563	0	0.0043854	85	57	Aktip;Ankfy1;Ap3b1;Ap3d1;Ap4m1;Arf1;Atp6v0d1;Becn1;Bin1;Ccdc91;Chmp1a;Chmp2a;Chmp5;Chmp6;Chmp7;Dtx3l;Ehd3;Gak;Gosr2;Hgs;Hgsnat;Hspa8;Lamp1;Lamp2;Mgrn1;Mtm1;Pik3r4;Rab12;Rab34;Rab7b;Rbsn;Rhob;Scarb2;Scyl2;Smurf1;Snapin;Snf8;Stx8;Tgfbrap1;Tmem50b;Vcp;Vipas39;Vps11;Vps13a;Vps13c;Vps18;Vps28;Vps33a;Vps35;Vps36;Vps39;Vps41;Vps4b;Vps51;Vps52;Vps53;Vti1a
GO:0016482	cytosolic transport	http://amigo.geneontology.org/amigo/term/GO:0016482	-0.450328	-1.98965	0	0.0045286	109	56	Ankfy1;Ankrd27;Ap4m1;Arfrp1;Becn1;Ccdc91;Cln5;Cltc;Coro7;Dab2;Dctn1;Dop1b;Ehd3;Eipr1;Gga1;Kif16b;Kif1c;Kif5b;Lamp1;Lrrk2;Map2;Map2k1;Mapk3;Mecp2;Mon2;Msn;Mtmr2;Ptpn23;Rab21;Rab5a;Rab6a;Rab6b;Rab7b;Rbsn;Rdx;Rnf126;Snx1;Snx2;Snx6;Snx8;Spag9;Stx16;Stx8;Tbc1d17;Tbc1d5;Vamp3;Vps11;Vps26a;Vps35;Vps51;Vps53;Vti1a;Washc1;Washc2;Wdr81;Ykt6
GO:0043112	receptor metabolic process	http://amigo.geneontology.org/amigo/term/GO:0043112	-0.461145	-1.99768	0	0.00470362	95	51	Ackr3;Anxa2;Ap2b1;Arap1;Arf1;Arfgef2;Arrb2;Becn1;Capn1;Cd63;Chmp5;Cltc;Cnpy2;Dab2;Dmd;Dnm1;Dtnbp1;Dtx3l;Ece1;Ehd3;Flot1;Fnta;Git1;Grb2;Iqsec1;Itch;Kif16b;Lamtor1;Lrpap1;Mtmr2;Nsf;Nsg1;Numb;Ophn1;Optn;Picalm;Pik3r4;Pld2;Psen1;Rab31;Rab5a;Scrib;Scyl2;Sirt2;Smurf1;Snx1;Syk;Syne1;Tbc1d5;Trappc4;Vamp3
GO:0019882	antigen processing and presentation	http://amigo.geneontology.org/amigo/term/GO:0019882	-0.551879	-2.01505	0	0.00381485	33	22	Ap3b1;Ap3d1;Atg5;B2m;Erap1;H2-K1;Icam1;Psmb8;Psmb9;Psme1;Psme2;Rab10;Rab34;Rab3b;Rab5b;Rab6a;Relb;Tap1;Tap2;Tapbp;Trex1;Washc1
GO:0030100	regulation of endocytosis	http://amigo.geneontology.org/amigo/term/GO:0030100	-0.447274	-2.01832	0	0.00407855	137	77	Abr;Actn4;Add1;Ahsg;Ankfy1;Anxa2;Ap2a1;Ap2b1;Arf1;Arhgap21;Arrb2;Atg5;Axl;B2m;Bcl2l1;Bcr;Bin1;Btbd9;C3;Camk1d;Cd14;Cd47;Cd63;Cdh13;Cnn2;Dab2;Dnm1;Dtnbp1;Ehd4;Epn2;Flot1;Hip1;Hspa8;Iqsec1;Kif3a;Lman2;Lrp1;Lrpap1;Lrrk2;Lrsam1;Mff;Mib1;Mtmr2;Myo18a;Nsf;Numb;Ophn1;Pacsin2;Pacsin3;Picalm;Pld2;Ppp3ca;Ppp3cb;Prkca;Pten;Ptk2;Rab21;Rab4b;Rab5a;Rab5b;Rab5c;Rabgef1;Rack1;Rap1a;Rock1;Rufy1;Scrib;Scyl2;Sirpa;…
GO:0099504	synaptic vesicle cycle	http://amigo.geneontology.org/amigo/term/GO:0099504	-0.472628	-2.03725	0	0.00328159	88	51	Actb;Actg1;Ap1s2;Ap3b1;Ap3d1;Arf6;Bcl2l1;Bin1;Btbd9;Cacna1a;Camk2a;Canx;Cdh2;Cltc;Cplx2;Ctbp2;Cyfip1;Dennd1a;Dnm1;Dtnbp1;Fbxl20;Fcho2;Git1;Git2;Gripap1;Lrrk2;Mff;Ophn1;Picalm;Ppfia3;Ppp3cb;Prkca;Psen1;Pten;Rab27b;Rab3b;Rab5a;Rap1a;Rap1b;Rock1;Scrib;Snap47;Snapin;Stx11;Stx12;Stxbp1;Stxbp5;Syn1;Tor1a;Vps18;Vti1a
GO:0098876	vesicle-mediated transport to the plasma membrane	http://amigo.geneontology.org/amigo/term/GO:0098876	-0.483049	-2.05016	0	0.00255964	69	39	Ankrd27;Arf1;Arf2;Arf5;Arfgef2;Arfrp1;Bbs1;Bbs2;Ccdc22;Ccdc93;Cnst;Commd1;Exoc5;Gga1;Golga4;Gopc;Gripap1;Krt18;Lyplal1;Micall1;Nsf;Nsg1;Optn;Rab10;Rab31;Rab34;Rab8a;Rabep1;Scrib;Snap47;Snx17;Sptbn1;Vamp3;Vamp5;Vps26a;Vps35;Vps35l;Vps39;Washc1
GO:0051648	vesicle localization	http://amigo.geneontology.org/amigo/term/GO:0051648	-0.456465	-2.06823	0	0.0012306	129	68	Actn4;Ap1s2;Ap3b1;Ap3d1;Ap3m1;Ap3m2;Ap3s1;Arf1;Arfgap3;Bcl2l1;Bloc1s1;Bloc1s4;Bloc1s5;Cacna1a;Camk2a;Cdh2;Clasp1;Cplx2;Ctbp2;Cul3;Dctn1;Dctn2;Dnm1;Dpysl2;Dtnbp1;Dync1h1;Eipr1;Fam91a1;Fbxl20;Fyco1;Git1;Git2;Gripap1;Ikbkg;Kif1c;Kif23;Kif5b;Kifc1;Lrrk2;Map2;Map2k1;Mecp2;Myo1c;Myo5a;Nde1;Ndel1;Pafah1b1;Picalm;Ppfia3;Prkca;Psen1;Pten;Rab27b;Rab5a;Rap1a;Rap1b;Scrib;Snap47;Snapin;Stx11;Stxbp1;Stxbp5;Syn…
GO:0030705	cytoskeleton-dependent intracellular transport	http://amigo.geneontology.org/amigo/term/GO:0030705	-0.478983	-2.12776	0	0.000328159	105	55	Actn4;Ap3b1;Ap3d1;Ap3m1;Ap3m2;Ap3s1;App;Arhgap21;Bbs1;Bicd2;Bloc1s1;Bloc1s4;Bloc1s5;Cdc42;Dctn1;Dtnbp1;Dync1h1;Flot2;Fyco1;Hspa8;Ift122;Ift20;Ift27;Ift43;Ift74;Kif1c;Kif23;Kif3a;Kif5b;Kifc1;Lamp1;Map2;Map2k1;Mapt;Mecp2;Myo10;Myo1c;Myo5a;Nde1;Ndel1;Pafah1b1;Pcm1;Pura;Rab21;Rab27b;Rhot1;Snapin;Ssna1;Sun2;Syne2;Trim58;Ttc21b;Wasf1;Wdr19;Wdr35
GO:0099003	vesicle-mediated transport in synapse	http://amigo.geneontology.org/amigo/term/GO:0099003	-0.480242	-2.13467	0	0.000492239	109	62	Actb;Actg1;Ap1s2;Ap2b1;Ap3b1;Ap3d1;Ap3m1;Ap3m2;Ap3s1;Arf1;Arf6;Bcl2l1;Bin1;Bloc1s1;Bloc1s4;Bloc1s5;Btbd9;Cacna1a;Camk2a;Canx;Cltc;Cplx2;Ctbp2;Dennd1a;Dnm1;Dpysl2;Dtnbp1;Fbxl20;Fcho2;Git1;Git2;Iqsec1;Lrrk2;Map2;Mff;Nsg1;Numb;Ophn1;Picalm;Ppfia3;Ppp3cb;Prkca;Psen1;Rab27b;Rab5a;Rab8a;Rap1a;Rap1b;Rock1;Scrib;Sirt2;Snap47;Snapin;Stx11;Stx12;Stxbp1;Stxbp5;Syne1;Tor1a;Vps18;Vps35;Vti1a
GO:0007018	microtubule-based movement	http://amigo.geneontology.org/amigo/term/GO:0007018	-0.477698	-2.16102	0	0	134	72	Ap3b1;Ap3d1;Ap3m1;Ap3m2;Ap3s1;App;Arhgap21;Bbs1;Bbs2;Bicd2;Bloc1s1;Bloc1s4;Bloc1s5;Cdc42;Cenpe;Dctn1;Dtnbp1;Dync1h1;Dync1i2;Dynlrb1;Flot2;Fyco1;Gja1;Hspa8;Ift122;Ift20;Ift27;Ift43;Ift74;Igbp1;Kif11;Kif14;Kif15;Kif16b;Kif18a;Kif18b;Kif1c;Kif20a;Kif20b;Kif22;Kif23;Kif2c;Kif3a;Kif3b;Kif5b;Kifc1;Kpnb1;Ktn1;Lamp1;Map2;Map2k1;Map4;Mapt;Mecp2;Myo5a;Nde1;Ndel1;Pafah1b1;Pcm1;Pura;Rab21;Rab27b;Rhot1;Snapin…
