# Supplementary material for: Caspase-9 Is a Positive Regulator of Osteoblastic Cell Migration Identified by diaPASEF Proteomics
Source: J Proteome Res. 2024 Mar 18;23(8):2999–3011. doi: 10.1021/acs.jproteome.3c00641 (PMC11301665; doi:10.1021/acs.jproteome.3c00641)
Supplement: Supplementary file 7 — pr3c00641_si_007.xlsx [file pr3c00641_si_007.xlsx]

## Sheet: Supplementary_Data_11A_up
Supplementary Data 11A. Results of the g:Profiler enrichment analysis of statistically (q-value <0.05) up-regulated (log2FC > 0.58) proteins in both MC3T3-E1 Casp9 KO clones A6 and B1 compared to control mock cell line.
Source	Term name	Term ID	FDR q-value	Term size	Query size	Intersection size	Effective domain size	Intersections
GO:BP	cell adhesion	GO:0007155	1.91731e-06	473	277	48	7642	ITGA1,IGDCC4,MCAM,ADA,EMILIN1,GAS6,PTPRA,THY1,SDC3,NEXN,PLCB1,SCARF2,RIPOR2,EGFR,SPOCK2,RGCC,EFEMP2,MAGI1,S1PR1,LPP,PCDH18,TSPAN9,THBS4,DYSF,ASS1,FN1,TPM1,PHLDB2,NECTIN2,RHOD,PTPRM,APBB1IP,FBLN1,TNFRSF12A,GSN,PLXND1,ARG2,DLG3,PIP5K1A,ADAM15,ATRNL1,ARVCF,CXCL12,ACVR1,SMAD3,PAG1,SLC7A1,PRKG1
GO:BP	locomotion	GO:0040011	0.007823	551	277	45	7642	ITGA1,MMP9,ACTA2,LRRC15,MCAM,ADA,EMILIN1,GAS6,SYNPO2,THY1,SDC3,NEXN,PLCB1,RIPOR2,EGFR,RGCC,BST2,KIF5C,S1PR1,VASP,THBS4,DYSF,AKAP12,FN1,TPM1,PHLDB2,RHOD,PTPRM,ABHD2,FBLN1,DVL1,CNN2,PLXND1,TF,PIP5K1A,ADAM15,GLIPR2,CXCL12,AMOTL2,CAMK2B,PTGS2,ACVR1,SMAD3,CAMK2D,PRKG1
GO:BP	regulation of cell migration	GO:0030334	0.00800258	442	277	39	7642	MMP9,ACTA2,LRRC15,MCAM,ADA,EMILIN1,GAS6,SYNPO2,THY1,SDC3,NEXN,PLCB1,RIPOR2,EGFR,RGCC,BST2,S1PR1,THBS4,DYSF,AKAP12,FN1,TPM1,PHLDB2,RHOD,PTPRM,ABHD2,FBLN1,CNN2,PLXND1,ADAM15,GLIPR2,CXCL12,AMOTL2,CAMK2B,PTGS2,ACVR1,SMAD3,CAMK2D,PRKG1
GO:BP	regulation of cell motility	GO:2000145	0.00807095	460	277	40	7642	MMP9,ACTA2,LRRC15,MCAM,ADA,EMILIN1,GAS6,SYNPO2,THY1,SDC3,NEXN,PLCB1,RIPOR2,EGFR,RGCC,BST2,S1PR1,THBS4,DYSF,AKAP12,FN1,TPM1,PHLDB2,RHOD,PTPRM,ABHD2,FBLN1,CNN2,PLXND1,TF,ADAM15,GLIPR2,CXCL12,AMOTL2,CAMK2B,PTGS2,ACVR1,SMAD3,CAMK2D,PRKG1
GO:BP	blood circulation	GO:0008015	0.0148406	175	277	22	7642	ITGA1,ACTA2,ADA,EMILIN1,GAS6,NPR3,ANPEP,EGFR,ARHGAP42,TMEM38B,AGTR2,AKAP12,TPM1,PTPRM,TNNI1,GSN,DDAH1,PTGS2,GPX1,SMAD3,CAMK2D,PRKG1
GO:BP	regulation of locomotion	GO:0040012	0.0169941	473	277	40	7642	MMP9,ACTA2,LRRC15,MCAM,ADA,EMILIN1,GAS6,SYNPO2,THY1,SDC3,NEXN,PLCB1,RIPOR2,EGFR,RGCC,BST2,S1PR1,THBS4,DYSF,AKAP12,FN1,TPM1,PHLDB2,RHOD,PTPRM,ABHD2,FBLN1,CNN2,PLXND1,TF,ADAM15,GLIPR2,CXCL12,AMOTL2,CAMK2B,PTGS2,ACVR1,SMAD3,CAMK2D,PRKG1
GO:BP	cell motility	GO:0048870	0.019686	705	277	52	7642	ITGA1,MMP9,ACTA2,LRRC15,MCAM,ADA,EMILIN1,GAS6,SYNPO2,THY1,SDC3,NEXN,PLCB1,RIPOR2,EGFR,RGCC,SORD,BST2,S1PR1,THBS4,DYSF,AKAP12,FN1,TPM1,PHLDB2,RHOD,PTPRM,ABHD2,RNF7,DCX,FBLN1,DCLK1,TNFRSF12A,CNN2,SDC1,PLXND1,TF,PIP5K1A,ADAM15,ATRNL1,PGK2,GLIPR2,CXCL12,AMOTL2,CAMK2B,PTGS2,GPX1,ACVR1,SMAD3,CTHRC1,CAMK2D,PRKG1
GO:BP	cell migration	GO:0016477	0.0430178	663	277	49	7642	ITGA1,MMP9,ACTA2,LRRC15,MCAM,ADA,EMILIN1,GAS6,SYNPO2,THY1,SDC3,NEXN,PLCB1,RIPOR2,EGFR,RGCC,BST2,S1PR1,THBS4,DYSF,AKAP12,FN1,TPM1,PHLDB2,RHOD,PTPRM,ABHD2,RNF7,DCX,FBLN1,DCLK1,TNFRSF12A,CNN2,SDC1,PLXND1,PIP5K1A,ADAM15,ATRNL1,GLIPR2,CXCL12,AMOTL2,CAMK2B,PTGS2,GPX1,ACVR1,SMAD3,CTHRC1,CAMK2D,PRKG1
GO:CC	plasma membrane	GO:0005886	8.00391e-06	1440	277	96	7642	ADGRG6,ITGA1,IGDCC4,MCAM,ADA,EMILIN1,RALGPS2,GPR176,MTSS2,PANX3,ADH1,PTPRA,THY1,SDC3,NEXN,PLCB1,SLC31A1,THBD,ANPEP,RIPOR2,TMEM147,EGFR,STEAP1,ECE2,STEAP2,BST2,MAGI1,S1PR1,CLCN2,HSPA1B,TMEFF1,PHLPP2,AGTR2,VASP,PCDH18,TMEM119,CDC42EP2,TSPAN9,DTNA,HSPA1L,DYSF,AKAP12,CLDND1,STXBP2,FN1,TPM1,PHLDB2,NECTIN2,RHOD,PTPRM,WLS,ABHD2,CPT1C,APBB1IP,TTC7B,NCOA1,RASA4,PRKAR2B,NBEA,TNFRSF12A,ENTPD6,DVL1,SDC1,SYNC…

## Sheet: Supplementary_Data_11B_down
Supplementary Data 11B. Results of the g:Profiler enrichment analysis of statistically (q-value <0.05) down-regulated (log2FC < -0.58) proteins in both MC3T3-E1 Casp9 KO clones A6 and B1 compared to control mock cell line.
Source	Term name	Term ID	FDR q-value	Term size	Query size	Intersection size	Effective domain size	Intersections
GO:BP	DNA-templated DNA replication	GO:0006261	6.5262e-05	95	139	14	7642	CDT1,POLE2,CHTF8,MMS22L,DSCC1,PRIM2,GINS4,GINS1,RFC5,RPAIN,MCM5,SMARCAL1,GINS3,MCM3
GO:BP	regulation of DNA-templated DNA replication	GO:0090329	0.000521437	36	139	9	7642	CDT1,CHTF8,DSCC1,GINS4,GINS1,RFC5,MCM5,GINS3,MCM3
GO:BP	DNA replication	GO:0006260	0.00257285	146	139	15	7642	CDT1,POLE2,CHTF8,MMS22L,DSCC1,PRIM2,GINS4,GINS1,RFC5,RPAIN,MCM5,SMARCAL1,GINS3,MCM3,STN1
